# Supplementary material for: Community Structure Diversity of Endophytic Fungi in Cissampelos pareira from Different Habitats and Their α-Glucosidase Inhibitory Activity
Source: J Fungi (Basel). 2025 Aug 22;11(9):615. doi: 10.3390/jof11090615 (PMC12470284; doi:10.3390/jof11090615)
Supplement: Supplementary file 1 [file jof-11-00615-s001.zip]

Archive with 12 entries (12 files):
- Figure S1 C. pareira in two distinct habitats.pdf
- Figure S2 Dilution curves of endophytic fungi from the 24 samples.pdf
- Figure S3 Community analysis of endophytic fungi from C. pareira at the phylum level.pdf
- Figure S4 Community analysis of endophytic fungi from C. pareira at the genus level.pdf
- Figure S5 Colonies of some endophytic fungi isolated from C. pareira on PDA cultured for 6 days.pdf
- Figure S6 Fungi community composition at the family level.pdf
- Table S1 Alpha diversity of endophytic fungi in various tissue parts of the C. pareira.xlsx
- Table S2 OTUs of endophytic fungi from C. pareira at two different habitats.xlsx
- Table S3 OTUs of endophytic fungi from potted C. pareira.xlsx
- Table S4 OTUs of endophytic fungi from non-potted C. pareira.xlsx
- Table S5 OTUs distribution statistics in different tissues of  C. pareira at two different habitats.xlsx
- Table S6 Taxonomic information of all endophytic fungi isolated from C. pareira.xlsx
