# Supplementary material for: Community Structure Diversity of Endophytic Fungi in Cissampelos pareira from Different Habitats and Their α-Glucosidase Inhibitory Activity
Source: J Fungi (Basel). 2025 Aug 22;11(9):615. doi: 10.3390/jof11090615 (PMC12470284; doi:10.3390/jof11090615)
Supplement: Supplementary file 1 [file jof-11-00615-s001.zip › Table S1 Alpha diversity of endophytic fungi in various tissue parts of the C. pareira.xlsx]

## Sheet: Sheet1
Table S1 Alpha diversity of endophytic fungi in various tissue parts of the C. pareira
Sample ID	ACE	Chao1	Simpson	Shannon	Coverage
FPF	736.46 ± 154.04bc	743.07 ± 150.60bc	0.96 ± 0.01a	6.96 ± 0.47a	0.9995 ± 0.00025
FPL	907.31 ± 113.51b	909.33 ± 115.64b	0.97 ± 0.01a	6.86 ± 0.24a	0.9986 ± 0.00025
FPR	613.97 ± 187.94cd	618.97 ± 211.79cd	0.43 ± 0.20c	2.33 ± 1.07c	0.9970 ± 0.00086
FPS	1609.16 ± 21.36a	1618.45 ± 26.48a	0.97 ± 0.00a	7.07 ± 0.25a	0.9922 ± 0.00166
PF	443.19 ± 183.54de	442.57 ± 183.51de	0.88 ± 0.10ab	5.60 ± 2.41ab	0.9998 ± 0.00023
PL	266.33 ± 97.80e	268.25 ± 94.81e	0.58 ± 0.32bc	2.96 ± 1.92bc	0.9998 ± 0.00015
PR	389.39 ± 153.96de	386.36 ± 154.49de	0.85 ± 0.08ab	4.48 ± 0.62abc	0.9995 ± 0.00049
PS	204.44 ± 80.85e	204.84 ± 80.83e	0.68 ± 0.27abc	3.96 ± 2.67bc	0.9999 ± 0.00006
