# Supplementary material for: Community Structure Diversity of Endophytic Fungi in Cissampelos pareira from Different Habitats and Their α-Glucosidase Inhibitory Activity
Source: J Fungi (Basel). 2025 Aug 22;11(9):615. doi: 10.3390/jof11090615 (PMC12470284; doi:10.3390/jof11090615)
Supplement: Supplementary file 1 [file jof-11-00615-s001.zip › Table S2 OTUs of endophytic fungi from C. pareira at two different habitats.xlsx]

## Sheet: Sheet1
			Table S2 OTUs of endophytic fungi from C. pareira at two different habitats
No.	Domain	Kingdom	Phylum	Class	Order	Family	Genus	Species
1	d__Eukaryota	k__Fungi;	p__Ascomycota;	c__Dothideomycetes;	o__Pleosporales;	f__Didymellaceae;	g__Pseudoascochyta;	s__Pseudoascochyta_novae-zelandiae
2	d__Eukaryota	k__Fungi;	p__Ascomycota;	c__Sordariomycetes;	o__Sordariales;	f__Sordariaceae;	g__Gelasinospora;	s__Gelasinospora_brevispora
3	d__Eukaryota	k__Fungi;	p__Ascomycota;	c__Leotiomycetes;	o__Thelebolales;	f__Thelebolaceae;	g__Thelebolus;	s__Thelebolus_ellipsoideus
4	d__Eukaryota	k__Fungi;	p__Ascomycota;	c__Dothideomycetes;	o__Cladosporiales;	f__Cladosporiaceae;	g__Cladosporium;	s__Cladosporium_funiculosum
5	d__Eukaryota	k__Fungi;	p__Ascomycota;	c__Leotiomycetes;	o__Thelebolales;	f__Thelebolaceae;	g__Thelebolus;	s__Thelebolus_ellipsoideus
6	d__Eukaryota	k__Fungi;	p__Ascomycota;	c__Dothideomycetes;	o__Pleosporales;	f__Sporormiaceae;	g__Preussia;	Unclassified
7	d__Eukaryota	k__Fungi;	p__Ascomycota;	c__unclassified_Ascomycota;	o__unclassified_Ascomycota;	f__unclassified_Ascomycota;	g__unclassified_Ascomycota;	s__unclassified_Ascomycota
8	d__Eukaryota	k__Fungi;	p__Ascomycota;	c__Dothideomycetes;	o__Pleosporales;	f__Sporormiaceae;	Unclassified;	Unclassified
9	d__Eukaryota	k__Fungi;	p__Ascomycota;	c__Dothideomycetes;	o__Pleosporales;	f__Sporormiaceae;	g__Preussia;	s__Preussia_minipascua
10	d__Eukaryota	k__Fungi;	p__Ascomycota;	c__Sordariomycetes;	o__Hypocreales;	f__Nectriaceae;	g__Fusarium;	s__Fusarium_circinatum
11	d__Eukaryota	k__Fungi;	p__unclassified_Fungi;	c__unclassified_Fungi;	o__unclassified_Fungi;	f__unclassified_Fungi;	g__unclassified_Fungi;	s__unclassified_Fungi
12	d__Eukaryota	k__Fungi;	p__Ascomycota;	c__Dothideomycetes;	o__Cladosporiales;	f__Cladosporiaceae;	g__Cladosporium;	s__Cladosporium_funiculosum
13	d__Eukaryota	k__Fungi;	p__Ascomycota;	c__Dothideomycetes;	o__unclassified_Dothideomycetes;	f__unclassified_Dothideomycetes;	g__unclassified_Dothideomycetes;	s__unclassified_Dothideomycetes
14	d__Eukaryota	k__Fungi;	p__Ascomycota;	c__Eurotiomycetes;	o__Eurotiales;	f__Trichocomaceae;	g__Thermomyces;	s__Thermomyces_lanuginosus
15	d__Eukaryota	k__Fungi;	p__Ascomycota;	c__Dothideomycetes;	o__Cladosporiales;	f__Cladosporiaceae;	g__Cladosporium;	s__Cladosporium_endophytica
16	d__Eukaryota	k__Fungi;	p__unclassified_Fungi;	c__unclassified_Fungi;	o__unclassified_Fungi;	f__unclassified_Fungi;	g__unclassified_Fungi;	s__unclassified_Fungi
17	d__Eukaryota	k__Fungi;	p__Chytridiomycota;	Unclassified;	Unclassified;	Unclassified;	Unclassified;	Unclassified
18	d__Eukaryota	k__Fungi;	p__Ascomycota;	c__Dothideomycetes;	o__Cladosporiales;	f__Cladosporiaceae;	g__Cladosporium;	s__Cladosporium_funiculosum
19	d__Eukaryota	k__Fungi;	p__Basidiomycota;	c__Tremellomycetes;	o__Cystofilobasidiales;	f__Mrakiaceae;	g__Tausonia;	s__Tausonia_pullulans
20	d__Eukaryota	k__Fungi;	p__Ascomycota;	c__Dothideomycetes;	o__Pleosporales;	f__Didymellaceae;	g__Didymella;	s__Didymella_keratinophila
21	d__Eukaryota	k__Fungi;	p__Ascomycota;	c__Eurotiomycetes;	o__Eurotiales;	f__Aspergillaceae;	g__Aspergillus;	s__Aspergillus_flavus
22	d__Eukaryota	k__Fungi;	p__Ascomycota;	c__Sordariomycetes;	o__Hypocreales;	f__Nectriaceae;	g__Fusarium;	s__Fusarium_equiseti
23	d__Eukaryota	k__Fungi;	p__Ascomycota;	c__Dothideomycetes;	o__Pleosporales;	f__Sporormiaceae;	g__Sporormiella;	s__Sporormiella_megalospora
24	d__Eukaryota	k__Fungi;	p__Ascomycota;	c__Dothideomycetes;	o__Pleosporales;	f__Didymellaceae;	g__unclassified_Didymellaceae;	s__unclassified_Didymellaceae
25	d__Eukaryota	k__Fungi;	p__Ascomycota;	c__Saccharomycetes;	o__Saccharomycetales;	f__Saccharomycetaceae;	g__Saccharomyces;	s__Saccharomyces_cerevisiae
26	d__Eukaryota	k__Fungi;	p__Basidiomycota;	c__Wallemiomycetes;	o__Wallemiales;	f__Wallemiaceae;	g__Wallemia;	s__unclassified_Wallemia
27	d__Eukaryota	k__Fungi;	p__Ascomycota;	c__Sordariomycetes;	o__Hypocreales;	f__Nectriaceae;	g__Fusicolla;	s__Fusicolla_ossicola
28	d__Eukaryota	k__Fungi;	p__Ascomycota;	c__Pezizomycetes;	o__Pezizales;	Unclassified;	Unclassified;	Unclassified
29	d__Eukaryota	k__Fungi;	p__Basidiomycota;	c__Tremellomycetes;	o__Filobasidiales;	f__Filobasidiaceae;	g__Naganishia;	s__Naganishia_albida
30	d__Eukaryota	k__Fungi;	p__Ascomycota;	c__Sordariomycetes;	o__Glomerellales;	f__Plectosphaerellaceae;	g__Plectosphaerella;	s__Plectosphaerella_niemeijerarum
31	d__Eukaryota	k__Fungi;	p__Ascomycota;	c__Sordariomycetes;	o__Sordariales;	f__Sordariaceae;	g__Neurospora;	s__Neurospora_dictyophora
32	d__Eukaryota	k__Fungi;	p__Mortierellomycota;	c__Mortierellomycetes;	o__Mortierellales;	f__Mortierellaceae;	g__Mortierella;	s__unclassified_Mortierella
33	d__Eukaryota	k__Fungi;	p__Mortierellomycota;	c__Mortierellomycetes;	o__Mortierellales;	f__Mortierellaceae;	g__Mortierella;	s__Mortierella_exigua
34	d__Eukaryota	k__Fungi;	p__Ascomycota;	c__Eurotiomycetes;	o__Eurotiales;	f__Aspergillaceae;	g__Aspergillus;	s__Aspergillus_brunneus
35	d__Eukaryota	k__Fungi;	p__Ascomycota;	c__Eurotiomycetes;	o__Eurotiales;	f__Aspergillaceae;	g__Aspergillus;	s__Aspergillus_heterocaryoticus
36	d__Eukaryota	k__Fungi;	p__Ascomycota;	c__Dothideomycetes;	o__Cladosporiales;	f__Cladosporiaceae;	g__Cladosporium;	s__Cladosporium_angustiherbarum
37	d__Eukaryota	k__Fungi;	p__Ascomycota;	c__Eurotiomycetes;	o__Eurotiales;	f__Aspergillaceae;	g__Penicillium;	Unclassified
38	d__Eukaryota	k__Fungi;	p__Ascomycota;	c__Leotiomycetes;	o__Thelebolales;	f__Pseudeurotiaceae;	g__Pseudeurotium;	s__unclassified_Pseudeurotium
39	d__Eukaryota	k__Fungi;	p__Ascomycota;	c__Eurotiomycetes;	o__Eurotiales;	f__Thermoascaceae;	g__Thermoascus;	s__Thermoascus_aurantiacus
40	d__Eukaryota	k__Fungi;	p__Ascomycota;	c__Dothideomycetes;	o__Pleosporales;	f__Pleosporaceae;	g__Alternaria;	s__Alternaria_alstroemeriae
41	d__Eukaryota	k__Fungi;	p__Ascomycota;	c__Sordariomycetes;	o__Sordariales;	f__Chaetomiaceae;	g__Humicola;	s__Humicola_nigrescens
42	d__Eukaryota	k__Fungi;	p__Basidiomycota;	c__Agaricomycetes;	o__Agaricales;	f__Bolbitiaceae;	g__Panaeolus;	s__Panaeolus_papilionaceus
43	d__Eukaryota	k__Fungi;	p__Ascomycota;	c__Pezizomycetes;	o__Pezizales;	f__Tuberaceae;	g__Tuber;	s__Tuber_indicum
44	d__Eukaryota	k__Fungi;	p__unclassified_Fungi;	c__unclassified_Fungi;	o__unclassified_Fungi;	f__unclassified_Fungi;	g__unclassified_Fungi;	s__unclassified_Fungi
45	d__Eukaryota	k__Fungi;	p__Ascomycota;	c__Sordariomycetes;	o__Microascales;	f__Microascaceae;	g__Enterocarpus;	s__Enterocarpus_grenotii
46	d__Eukaryota	k__Fungi;	p__Ascomycota;	c__Saccharomycetes;	o__Saccharomycetales;	f__Metschnikowiaceae;	g__Metschnikowia;	s__Metschnikowia_cibodasensis
47	d__Eukaryota	k__Fungi;	p__Ascomycota;	c__unclassified_Ascomycota;	o__unclassified_Ascomycota;	f__unclassified_Ascomycota;	g__unclassified_Ascomycota;	s__unclassified_Ascomycota
48	d__Eukaryota	k__Fungi;	p__Basidiomycota;	c__unclassified_Basidiomycota;	o__unclassified_Basidiomycota;	f__unclassified_Basidiomycota;	g__unclassified_Basidiomycota;	s__unclassified_Basidiomycota
49	d__Eukaryota	k__Fungi;	p__Basidiomycota;	c__Tremellomycetes;	o__Trichosporonales;	f__Trichosporonaceae;	g__Trichosporon;	s__Trichosporon_insectorum
50	d__Eukaryota	k__Fungi;	p__Ascomycota;	c__Eurotiomycetes;	o__Eurotiales;	f__Aspergillaceae;	g__Penicillium;	s__Penicillium_fuscoglaucum
51	d__Eukaryota	k__Fungi;	p__Basidiomycota;	c__Tremellomycetes;	o__Tremellales;	f__Trimorphomycetaceae;	g__Saitozyma;	s__Saitozyma_podzolica
52	d__Eukaryota	k__Fungi;	p__Ascomycota;	c__Eurotiomycetes;	o__Eurotiales;	f__Aspergillaceae;	g__Penicillium;	s__Penicillium_simplicissimum
53	d__Eukaryota	k__Fungi;	p__Ascomycota;	c__Sordariomycetes;	o__Coniochaetales;	f__Coniochaetaceae;	Unclassified;	Unclassified
54	d__Eukaryota	k__Fungi;	p__Ascomycota;	c__Dothideomycetes;	o__Pleosporales;	f__Didymellaceae;	g__Epicoccum;	s__Epicoccum_phragmospora
55	d__Eukaryota	k__Fungi;	p__Ascomycota;	c__Saccharomycetes;	o__Saccharomycetales;	f__Metschnikowiaceae;	g__Metschnikowia;	s__Metschnikowia_cibodasensis
56	d__Eukaryota	k__Fungi;	p__Ascomycota;	c__Sordariomycetes;	o__Hypocreales;	f__Nectriaceae;	g__Dactylonectria;	s__Dactylonectria_alcacerensis
57	d__Eukaryota	k__Fungi;	p__Ascomycota;	c__Sordariomycetes;	o__Sordariales;	f__Chaetomiaceae;	g__Botryotrichum;	s__Botryotrichum_domesticum
58	d__Eukaryota	k__Fungi;	p__Mortierellomycota;	c__Mortierellomycetes;	o__Mortierellales;	f__Mortierellaceae;	g__Mortierella;	s__Mortierella_elongata
59	d__Eukaryota	k__Fungi;	p__Ascomycota;	c__Saccharomycetes;	o__Saccharomycetales;	f__unclassified_Saccharomycetales;	g__unclassified_Saccharomycetales;	s__unclassified_Saccharomycetales
60	d__Eukaryota	k__Fungi;	p__Ascomycota;	c__Sordariomycetes;	o__Sordariales;	f__Chaetomiaceae;	g__Condenascus;	s__Condenascus_tortuosus
61	d__Eukaryota	k__Fungi;	p__Mortierellomycota;	c__Mortierellomycetes;	o__Mortierellales;	f__Mortierellaceae;	g__Mortierella;	s__unclassified_Mortierella
62	d__Eukaryota	k__Fungi;	p__Basidiomycota;	c__Tremellomycetes;	o__Trichosporonales;	f__Trichosporonaceae;	g__Apiotrichum;	s__Apiotrichum_montevideense
63	d__Eukaryota	k__Fungi;	p__Basidiomycota;	c__unclassified_Basidiomycota;	o__unclassified_Basidiomycota;	f__unclassified_Basidiomycota;	g__unclassified_Basidiomycota;	s__unclassified_Basidiomycota
64	d__Eukaryota	k__Fungi;	p__Ascomycota;	Unclassified;	Unclassified;	Unclassified;	Unclassified;	Unclassified
65	d__Eukaryota	k__Fungi;	p__Ascomycota;	c__unclassified_Ascomycota;	o__unclassified_Ascomycota;	f__unclassified_Ascomycota;	g__unclassified_Ascomycota;	s__unclassified_Ascomycota
66	d__Eukaryota	k__Fungi;	p__unclassified_Fungi;	c__unclassified_Fungi;	o__unclassified_Fungi;	f__unclassified_Fungi;	g__unclassified_Fungi;	s__unclassified_Fungi
67	d__Eukaryota	k__Fungi;	p__Ascomycota;	c__Sordariomycetes;	o__Glomerellales;	f__Plectosphaerellaceae;	g__Gibellulopsis;	s__Gibellulopsis_serrae
68	d__Eukaryota	k__Fungi;	p__Ascomycota;	c__Sordariomycetes;	o__Hypocreales;	f__Nectriaceae;	g__Fusarium;	s__Fusarium_nurragi
69	d__Eukaryota	k__Fungi;	p__Basidiomycota;	c__Tremellomycetes;	o__Filobasidiales;	f__Piskurozymaceae;	g__Solicoccozyma;	s__Solicoccozyma_aeria
70	d__Eukaryota	k__Fungi;	p__Ascomycota;	c__Dothideomycetes;	o__Pleosporales;	f__Didymellaceae;	g__Allophoma;	s__Allophoma_cylindrispora
71	d__Eukaryota	k__Fungi;	p__Ascomycota;	c__Sordariomycetes;	o__Hypocreales;	f__Ophiocordycipitaceae;	g__Purpureocillium;	s__Purpureocillium_lilacinum
72	d__Eukaryota	k__Fungi;	p__Basidiomycota;	c__Tremellomycetes;	o__Filobasidiales;	f__Filobasidiaceae;	g__Filobasidium;	s__Filobasidium_magnum
73	d__Eukaryota	k__Fungi;	p__Ascomycota;	c__Dothideomycetes;	o__Mycosphaerellales;	f__unclassified_Mycosphaerellales;	g__unclassified_Mycosphaerellales;	s__unclassified_Mycosphaerellales
74	d__Eukaryota	k__Fungi;	p__Ascomycota;	c__Dothideomycetes;	o__Cladosporiales;	f__Cladosporiaceae;	g__Cladosporium;	s__unclassified_Cladosporium
75	d__Eukaryota	k__Fungi;	p__Ascomycota;	c__Dothideomycetes;	o__Mycosphaerellales;	f__Mycosphaerellaceae;	g__Cercospora;	s__Cercospora_fagopyri
76	d__Eukaryota	k__Fungi;	p__Ascomycota;	c__Sordariomycetes;	o__Sordariales;	f__Chaetomiaceae;	g__Mycothermus;	s__Mycothermus_thermophilus
77	d__Eukaryota	k__Fungi;	p__Basidiomycota;	c__Tremellomycetes;	o__Cystofilobasidiales;	f__Cystofilobasidiaceae;	g__Cystofilobasidium;	s__Cystofilobasidium_capitatum
78	d__Eukaryota	k__Fungi;	p__Basidiomycota;	c__Agaricomycetes;	o__Agaricales;	f__Psathyrellaceae;	Unclassified;	Unclassified
79	d__Eukaryota	k__Fungi;	p__Ascomycota;	c__Archaeorhizomycetes;	o__Archaeorhizomycetales;	f__Archaeorhizomycetaceae;	g__Archaeorhizomyces;	Unclassified
80	d__Eukaryota	k__Fungi;	p__unclassified_Fungi;	c__unclassified_Fungi;	o__unclassified_Fungi;	f__unclassified_Fungi;	g__unclassified_Fungi;	s__unclassified_Fungi
81	d__Eukaryota	k__Fungi;	p__Ascomycota;	c__Saccharomycetes;	o__Saccharomycetales;	f__unclassified_Saccharomycetales;	g__unclassified_Saccharomycetales;	s__unclassified_Saccharomycetales
82	d__Eukaryota	k__Fungi;	p__Ascomycota;	c__Archaeorhizomycetes;	o__Archaeorhizomycetales;	f__Archaeorhizomycetaceae;	g__Archaeorhizomyces;	s__Archaeorhizomyces_finlayi
83	d__Eukaryota	k__Fungi;	p__Ascomycota;	c__Saccharomycetes;	o__Saccharomycetales;	Unclassified;	g__Diutina;	s__Diutina_catenulata
84	d__Eukaryota	k__Fungi;	p__Basidiomycota;	c__Tremellomycetes;	o__Trichosporonales;	f__Trichosporonaceae;	g__Trichosporon;	s__Trichosporon_japonicum
85	d__Eukaryota	k__Fungi;	p__Ascomycota;	c__Sordariomycetes;	o__Sordariales;	f__Sordariaceae;	g__unclassified_Sordariaceae;	s__unclassified_Sordariaceae
86	d__Eukaryota	k__Fungi;	p__Mortierellomycota;	c__Mortierellomycetes;	o__Mortierellales;	f__Mortierellaceae;	g__Mortierella;	s__Mortierella_alpina
87	d__Eukaryota	k__Fungi;	p__Basidiomycota;	c__Tremellomycetes;	o__Trichosporonales;	f__Trichosporonaceae;	g__Cutaneotrichosporon;	s__Cutaneotrichosporon_arboriformis
88	d__Eukaryota	k__Fungi;	p__Ascomycota;	c__Sordariomycetes;	o__Sordariales;	f__Chaetomiaceae;	g__Podospora;	s__Podospora_multipilosa
89	d__Eukaryota	k__Fungi;	p__Basidiomycota;	c__Microbotryomycetes;	o__Sporidiobolales;	f__Sporidiobolaceae;	g__Rhodotorula;	s__Rhodotorula_mucilaginosa
90	d__Eukaryota	k__Fungi;	p__Ascomycota;	c__Leotiomycetes;	o__Thelebolales;	f__Thelebolaceae;	g__Thelebolus;	s__Thelebolus_ellipsoideus
91	d__Eukaryota	k__Fungi;	p__Basidiomycota;	c__Agaricomycetes;	o__Agaricales;	f__Hygrophoraceae;	g__Gliophorus;	s__Gliophorus_psittacinus
92	d__Eukaryota	k__Fungi;	p__Ascomycota;	c__Saccharomycetes;	o__Saccharomycetales;	f__Dipodascaceae;	g__Galactomyces;	s__Galactomyces_pseudocandidus
93	d__Eukaryota	k__Fungi;	p__Ascomycota;	c__Dothideomycetes;	o__Pleosporales;	f__Sporormiaceae;	g__Preussia;	s__Preussia_dubia
94	d__Eukaryota	k__Fungi;	p__Ascomycota;	c__Saccharomycetes;	o__Saccharomycetales;	f__Debaryomycetaceae;	g__Kodamaea;	s__Kodamaea_ohmeri
95	d__Eukaryota	k__Fungi;	p__Ascomycota;	c__Eurotiomycetes;	o__Eurotiales;	f__Aspergillaceae;	g__Xeromyces;	s__Xeromyces_bisporus
96	d__Eukaryota	k__Fungi;	p__Ascomycota;	c__Saccharomycetes;	o__Saccharomycetales;	f__Pichiaceae;	g__Pichia;	s__unclassified_Pichia
97	d__Eukaryota	k__Fungi;	p__Basidiomycota;	c__unclassified_Basidiomycota;	o__unclassified_Basidiomycota;	f__unclassified_Basidiomycota;	g__unclassified_Basidiomycota;	s__unclassified_Basidiomycota
98	d__Eukaryota	k__Fungi;	p__Basidiomycota;	c__Ustilaginomycetes;	o__Ustilaginales;	f__Ustilaginaceae;	g__Pseudozyma;	s__Pseudozyma_hubeiensis
99	d__Eukaryota	k__Fungi;	p__Ascomycota;	c__Leotiomycetes;	o__Helotiales;	f__Chaetomellaceae;	g__Pilidium;	s__Pilidium_concavum
100	d__Eukaryota	k__Fungi;	p__Ascomycota;	c__Sordariomycetes;	o__Hypocreales;	f__Nectriaceae;	g__Fusarium;	s__Fusarium_solani
101	d__Eukaryota	k__Fungi;	p__Ascomycota;	c__Sordariomycetes;	o__Microascales;	f__Microascaceae;	g__Enterocarpus;	s__Enterocarpus_grenotii
102	d__Eukaryota	k__Fungi;	p__Ascomycota;	c__Sordariomycetes;	o__Myrmecridiales;	f__Myrmecridiaceae;	g__Myrmecridium;	s__unclassified_Myrmecridium
103	d__Eukaryota	k__Fungi;	p__Ascomycota;	c__Sordariomycetes;	o__Sordariales;	f__Chaetomiaceae;	g__Staphylotrichum;	s__Staphylotrichum_coccosporum
104	d__Eukaryota	k__Fungi;	p__Ascomycota;	c__unclassified_Ascomycota;	o__unclassified_Ascomycota;	f__unclassified_Ascomycota;	g__unclassified_Ascomycota;	s__unclassified_Ascomycota
105	d__Eukaryota	k__Fungi;	p__Ascomycota;	c__Sordariomycetes;	o__Trichosphaeriales;	f__Trichosphaeriaceae;	g__Nigrospora;	s__Nigrospora_zimmermanii
106	d__Eukaryota	k__Fungi;	p__Basidiomycota;	c__Tremellomycetes;	o__Tremellales;	f__Rhynchogastremataceae;	g__Papiliotrema;	s__Papiliotrema_flavescens
107	d__Eukaryota	k__Fungi;	p__Ascomycota;	c__Sordariomycetes;	o__Sordariales;	f__Chaetomiaceae;	g__Chaetomium;	s__Chaetomium_nepalense
108	d__Eukaryota	k__Fungi;	p__Ascomycota;	c__Dothideomycetes;	o__Capnodiales;	f__Mycosphaerellaceae;	Unclassified;	Unclassified
109	d__Eukaryota	k__Fungi;	p__Rozellomycota;	c__Rozellomycotina_cls_Incertae_sedis;	o__GS11;	Unclassified;	Unclassified;	Unclassified
110	d__Eukaryota	k__Fungi;	p__unclassified_Fungi;	c__unclassified_Fungi;	o__unclassified_Fungi;	f__unclassified_Fungi;	g__unclassified_Fungi;	s__unclassified_Fungi
111	d__Eukaryota	k__Fungi;	p__Ascomycota;	c__Sordariomycetes;	o__Hypocreales;	f__Nectriaceae;	g__Fusarium;	s__Fusarium_solani
112	d__Eukaryota	k__Fungi;	p__Ascomycota;	c__Geoglossomycetes;	o__Geoglossales;	f__Geoglossaceae;	Unclassified;	Unclassified
113	d__Eukaryota	k__Fungi;	p__Ascomycota;	c__Sordariomycetes;	o__Microascales;	f__Microascaceae;	g__unclassified_Microascaceae;	s__unclassified_Microascaceae
114	d__Eukaryota	k__Fungi;	p__Ascomycota;	c__Saccharomycetes;	o__Saccharomycetales;	f__Pichiaceae;	g__Pichia;	s__Pichia_fermentans
115	d__Eukaryota	k__Fungi;	p__Ascomycota;	c__Leotiomycetes;	o__Helotiales;	f__Sclerotiniaceae;	g__Botryotinia;	s__Botryotinia_ranunculi
116	d__Eukaryota	k__Fungi;	p__Ascomycota;	c__Sordariomycetes;	o__Hypocreales;	f__Bionectriaceae;	g__Clonostachys;	s__Clonostachys_rosea
117	d__Eukaryota	k__Fungi;	p__Ascomycota;	c__Saccharomycetes;	o__Saccharomycetales;	f__Pichiaceae;	g__Pichia;	s__Pichia_fermentans
118	d__Eukaryota	k__Fungi;	p__Ascomycota;	c__Sordariomycetes;	o__Sordariales;	f__Chaetomiaceae;	g__Cladorrhinum;	s__unclassified_Cladorrhinum
119	d__Eukaryota	k__Fungi;	p__Ascomycota;	c__Dothideomycetes;	o__Pleosporales;	f__Didymellaceae;	g__Epicoccum;	s__unclassified_Epicoccum
120	d__Eukaryota	k__Fungi;	p__Ascomycota;	c__Sordariomycetes;	o__Sordariales;	f__Lasiosphaeriaceae;	g__Schizothecium;	s__Schizothecium_dakotense
121	d__Eukaryota	k__Fungi;	p__Ascomycota;	c__Saccharomycetes;	o__Saccharomycetales;	f__Debaryomycetaceae;	g__Debaryomyces;	s__Debaryomyces_subglobosus
122	d__Eukaryota	k__Fungi;	p__Basidiomycota;	c__Agaricomycetes;	o__Agaricales;	f__Hygrophoraceae;	g__Cuphophyllus;	s__Cuphophyllus_colemannianus
123	d__Eukaryota	k__Fungi;	p__Mortierellomycota;	c__Mortierellomycetes;	o__Mortierellales;	f__Mortierellaceae;	g__Mortierella;	s__Mortierella_humilis
124	d__Eukaryota	k__Fungi;	p__Ascomycota;	c__Sordariomycetes;	o__Hypocreales;	f__Nectriaceae;	g__Fusarium;	s__Fusarium_robustum
125	d__Eukaryota	k__Fungi;	p__Ascomycota;	c__Sordariomycetes;	o__Sordariales;	f__Chaetomiaceae;	g__Trichocladium;	s__Trichocladium_seminis-citrulli
126	d__Eukaryota	k__Fungi;	p__Basidiomycota;	c__Tremellomycetes;	o__Trichosporonales;	f__Trichosporonaceae;	g__Trichosporon;	s__Trichosporon_japonicum
127	d__Eukaryota	k__Fungi;	p__Ascomycota;	c__Sordariomycetes;	o__Sordariales;	f__Chaetomiaceae;	g__Chaetomidium;	s__Chaetomidium_leptoderma
128	d__Eukaryota	k__Fungi;	p__Ascomycota;	c__Sordariomycetes;	Unclassified;	Unclassified;	Unclassified;	Unclassified
129	d__Eukaryota	k__Fungi;	p__Ascomycota;	c__Sordariomycetes;	o__Sordariales;	f__Lasiosphaeriaceae;	g__Podospora;	Unclassified
130	d__Eukaryota	k__Fungi;	p__Ascomycota;	c__unclassified_Ascomycota;	o__unclassified_Ascomycota;	f__unclassified_Ascomycota;	g__unclassified_Ascomycota;	s__unclassified_Ascomycota
131	d__Eukaryota	k__Fungi;	p__Ascomycota;	c__Dothideomycetes;	o__Mycosphaerellales;	f__Mycosphaerellaceae;	g__Pseudocercospora;	s__Pseudocercospora_jagerae
132	d__Eukaryota	k__Fungi;	p__Ascomycota;	c__Eurotiomycetes;	o__Eurotiales;	f__Aspergillaceae;	g__Aspergillus;	s__Aspergillus_foveolatus
133	d__Eukaryota	k__Fungi;	p__Ascomycota;	c__Eurotiomycetes;	o__Eurotiales;	f__Aspergillaceae;	g__Aspergillus;	s__Aspergillus_costaricensis
134	d__Eukaryota	k__Fungi;	p__Ascomycota;	c__unclassified_Ascomycota;	o__unclassified_Ascomycota;	f__unclassified_Ascomycota;	g__unclassified_Ascomycota;	s__unclassified_Ascomycota
135	d__Eukaryota	k__Fungi;	p__Ascomycota;	c__Dothideomycetes;	o__Pleosporales;	f__Didymellaceae;	g__Neoascochyta;	s__Neoascochyta_dactylidis
136	d__Eukaryota	k__Fungi;	p__Basidiomycota;	c__Tremellomycetes;	o__Tremellales;	f__Bulleribasidiaceae;	g__Vishniacozyma;	s__Vishniacozyma_carnescens
137	d__Eukaryota	k__Fungi;	p__Ascomycota;	c__Dothideomycetes;	o__Cladosporiales;	f__Cladosporiaceae;	g__Cladosporium;	s__Cladosporium_colombiae
138	d__Eukaryota	k__Fungi;	p__Ascomycota;	c__Sordariomycetes;	o__Sordariales;	Unclassified;	Unclassified;	Unclassified
139	d__Eukaryota	k__Fungi;	p__Ascomycota;	c__Sordariomycetes;	o__Sordariales;	f__Chaetomiaceae;	g__Stolonocarpus;	s__Stolonocarpus_gigasporus
140	d__Eukaryota	k__Fungi;	p__Ascomycota;	c__Saccharomycetes;	o__Saccharomycetales;	Unclassified;	g__Candida;	s__[Candida]_subhashii
141	d__Eukaryota	k__Fungi;	p__Olpidiomycota;	c__Olpidiomycetes;	o__Olpidiales;	f__Olpidiaceae;	g__Olpidium;	s__Olpidium_brassicae
142	d__Eukaryota	k__Fungi;	p__Ascomycota;	c__Dothideomycetes;	o__Capnodiales;	f__Capnodiaceae;	g__Capnodium;	s__Capnodium_paracoartatum
143	d__Eukaryota	k__Fungi;	p__Ascomycota;	c__Dothideomycetes;	o__Pleosporales;	f__unclassified_Pleosporales;	g__unclassified_Pleosporales;	s__unclassified_Pleosporales
144	d__Eukaryota	k__Fungi;	p__Ascomycota;	c__Sordariomycetes;	o__Hypocreales;	f__Nectriaceae;	g__Fusarium;	s__Fusarium_circinatum
145	d__Eukaryota	k__Fungi;	p__Ascomycota;	c__Sordariomycetes;	o__Trichosphaeriales;	f__Trichosphaeriaceae;	g__Nigrospora;	s__Nigrospora_zimmermanii
146	d__Eukaryota	k__Fungi;	p__Ascomycota;	c__Saccharomycetes;	o__Saccharomycetales;	Unclassified;	g__Diutina;	s__Diutina_catenulata
147	d__Eukaryota	k__Fungi;	p__Ascomycota;	c__Saccharomycetes;	o__Saccharomycetales;	f__Dipodascaceae;	g__Galactomyces;	s__Galactomyces_pseudocandidus
148	d__Eukaryota	k__Fungi;	p__Mortierellomycota;	c__Mortierellomycetes;	o__Mortierellales;	f__Mortierellaceae;	g__Mortierella;	Unclassified
149	d__Eukaryota	k__Fungi;	p__Ascomycota;	c__Saccharomycetes;	o__Saccharomycetales;	f__Dipodascaceae;	g__Galactomyces;	s__Galactomyces_pseudocandidus
150	d__Eukaryota	k__Fungi;	p__unclassified_Fungi;	c__unclassified_Fungi;	o__unclassified_Fungi;	f__unclassified_Fungi;	g__unclassified_Fungi;	s__unclassified_Fungi
151	d__Eukaryota	k__Fungi;	p__Basidiomycota;	c__unclassified_Basidiomycota;	o__unclassified_Basidiomycota;	f__unclassified_Basidiomycota;	g__unclassified_Basidiomycota;	s__unclassified_Basidiomycota
152	d__Eukaryota	k__Fungi;	p__Ascomycota;	c__unclassified_Ascomycota;	o__unclassified_Ascomycota;	f__unclassified_Ascomycota;	g__unclassified_Ascomycota;	s__unclassified_Ascomycota
153	d__Eukaryota	k__Fungi;	p__Ascomycota;	c__Sordariomycetes;	o__Sordariales;	f__Lasiosphaeriaceae;	g__Podospora;	s__Podospora_pleiospora
154	d__Eukaryota	k__Fungi;	p__Ascomycota;	c__Sordariomycetes;	o__Hypocreales;	f__Cordycipitaceae;	g__Lecanicillium;	s__Lecanicillium_coprophilum
155	d__Eukaryota	k__Fungi;	p__Ascomycota;	c__Sordariomycetes;	o__unclassified_Sordariomycetes;	f__unclassified_Sordariomycetes;	g__unclassified_Sordariomycetes;	s__unclassified_Sordariomycetes
156	d__Eukaryota	k__Fungi;	p__Ascomycota;	c__Dothideomycetes;	o__Pleosporales;	f__Didymellaceae;	g__Stagonosporopsis;	s__Stagonosporopsis_centaureae
157	d__Eukaryota	k__Fungi;	p__Ascomycota;	c__Dothideomycetes;	o__Pleosporales;	Unclassified;	Unclassified;	Unclassified
158	d__Eukaryota	k__Fungi;	p__Ascomycota;	c__Eurotiomycetes;	o__Eurotiales;	f__Aspergillaceae;	g__Penicillium;	s__Penicillium_oxalicum
159	d__Eukaryota	k__Fungi;	p__Ascomycota;	c__Eurotiomycetes;	o__Chaetothyriales;	f__Trichomeriaceae;	g__Knufia;	s__Knufia_epidermidis
160	d__Eukaryota	k__Fungi;	p__Ascomycota;	c__unclassified_Ascomycota;	o__unclassified_Ascomycota;	f__unclassified_Ascomycota;	g__unclassified_Ascomycota;	s__unclassified_Ascomycota
161	d__Eukaryota	k__Fungi;	p__Ascomycota;	c__Sordariomycetes;	o__Glomerellales;	f__Glomerellaceae;	g__Colletotrichum;	s__Colletotrichum_aeschynomenes
162	d__Eukaryota	k__Fungi;	p__Ascomycota;	c__Eurotiomycetes;	o__Eurotiales;	f__Aspergillaceae;	g__Penicillium;	Unclassified
163	d__Eukaryota	k__Fungi;	p__Ascomycota;	c__Dothideomycetes;	o__Mycosphaerellales;	f__Mycosphaerellaceae;	g__Ramularia;	s__Ramularia_pistaciae
164	d__Eukaryota	k__Fungi;	p__Ascomycota;	c__Dothideomycetes;	o__Pleosporales;	f__Didymellaceae;	g__unclassified_Didymellaceae;	s__unclassified_Didymellaceae
165	d__Eukaryota	k__Fungi;	p__Olpidiomycota;	c__Olpidiomycetes;	o__Olpidiales;	f__Olpidiaceae;	g__Olpidium;	s__Olpidium_brassicae
166	d__Eukaryota	k__Fungi;	p__Ascomycota;	c__Saccharomycetes;	o__Saccharomycetales;	f__Trichomonascaceae;	g__Wickerhamiella;	s__Wickerhamiella_azyma
167	d__Eukaryota	k__Fungi;	p__Basidiomycota;	c__Tremellomycetes;	o__Trichosporonales;	f__Trichosporonaceae;	g__Cutaneotrichosporon;	s__Cutaneotrichosporon_arboriformis
168	d__Eukaryota	k__Fungi;	p__Ascomycota;	c__Sordariomycetes;	o__Microascales;	f__Microascaceae;	g__Wardomyces;	s__Wardomyces_anomalus
169	d__Eukaryota	k__Fungi;	p__Ascomycota;	c__Leotiomycetes;	o__Helotiales;	f__Helotiaceae;	g__Tetracladium;	s__Tetracladium_marchalianum
170	d__Eukaryota	k__Fungi;	p__Ascomycota;	c__Dothideomycetes;	o__Pleosporales;	f__Sporormiaceae;	g__Preussia;	s__Preussia_minipascua
171	d__Eukaryota	k__Fungi;	p__Basidiomycota;	c__Tremellomycetes;	Unclassified;	Unclassified;	Unclassified;	Unclassified
172	d__Eukaryota	k__Fungi;	p__Ascomycota;	c__Dothideomycetes;	o__Pleosporales;	f__Pleosporaceae;	g__Curvularia;	s__unclassified_Curvularia
173	d__Eukaryota	k__Fungi;	p__Ascomycota;	c__Sordariomycetes;	o__Sordariales;	f__Chaetomiaceae;	g__Ovatospora;	s__Ovatospora_mollicella
174	d__Eukaryota	k__Fungi;	p__Ascomycota;	c__Sordariomycetes;	o__Xylariales;	f__Apiosporaceae;	Unclassified;	Unclassified
175	d__Eukaryota	k__Fungi;	p__Ascomycota;	c__Sordariomycetes;	o__Sordariales;	f__Chaetomiaceae;	g__Podospora;	s__Podospora_bulbillosa
176	d__Eukaryota	k__Fungi;	p__Ascomycota;	c__Sordariomycetes;	o__Microascales;	f__Microascaceae;	g__Cephalotrichum;	s__Cephalotrichum_nanum
177	d__Eukaryota	k__Fungi;	p__unclassified_Fungi;	c__unclassified_Fungi;	o__unclassified_Fungi;	f__unclassified_Fungi;	g__unclassified_Fungi;	s__unclassified_Fungi
178	d__Eukaryota	k__Fungi;	p__Ascomycota;	c__Eurotiomycetes;	o__Eurotiales;	f__Trichocomaceae;	g__Rasamsonia;	s__Rasamsonia_emersonii
179	d__Eukaryota	k__Fungi;	p__Ascomycota;	c__Eurotiomycetes;	o__Eurotiales;	f__Aspergillaceae;	g__Aspergillus;	Unclassified
180	d__Eukaryota	k__Fungi;	p__Ascomycota;	c__Eurotiomycetes;	o__Chaetothyriales;	f__Cyphellophoraceae;	g__Cyphellophora;	s__Cyphellophora_pluriseptata
181	d__Eukaryota	k__Fungi;	p__Ascomycota;	c__Dothideomycetes;	o__Pleosporales;	f__Didymellaceae;	g__Neoascochyta;	s__Neoascochyta_cylindrispora
182	d__Eukaryota	k__Fungi;	p__Ascomycota;	c__Archaeorhizomycetes;	o__Archaeorhizomycetales;	f__Archaeorhizomycetaceae;	g__Archaeorhizomyces;	s__Archaeorhizomyces_finlayi
183	d__Eukaryota	k__Fungi;	p__Ascomycota;	c__Sordariomycetes;	o__Sordariales;	f__unclassified_Sordariales;	g__unclassified_Sordariales;	s__unclassified_Sordariales
184	d__Eukaryota	k__Fungi;	p__Ascomycota;	c__Sordariomycetes;	o__Hypocreales;	f__Nectriaceae;	g__unclassified_Nectriaceae;	s__unclassified_Nectriaceae
185	d__Eukaryota	k__Fungi;	p__Ascomycota;	c__Sordariomycetes;	o__Sordariales;	f__Chaetomiaceae;	g__Humicola;	s__Humicola_phialophoroides
186	d__Eukaryota	k__Fungi;	p__Ascomycota;	Unclassified;	Unclassified;	Unclassified;	g__Acremonium;	s__Acremonium_salmoneum
187	d__Eukaryota	k__Fungi;	p__Ascomycota;	c__Eurotiomycetes;	o__Eurotiales;	f__Aspergillaceae;	g__Penicillium;	s__Penicillium_bissettii
188	d__Eukaryota	k__Fungi;	p__Basidiomycota;	c__Agaricomycetes;	o__Russulales;	Unclassified;	Unclassified;	Unclassified
189	d__Eukaryota	k__Fungi;	p__Ascomycota;	c__Saccharomycetes;	o__Saccharomycetales;	f__Debaryomycetaceae;	g__Teunomyces;	s__[Candida]_sake
190	d__Eukaryota	k__Fungi;	p__Basidiomycota;	c__Tremellomycetes;	o__Trichosporonales;	f__Trichosporonaceae;	g__Cutaneotrichosporon;	s__unclassified_Cutaneotrichosporon
191	d__Eukaryota	k__Fungi;	p__Ascomycota;	c__Saccharomycetes;	o__Saccharomycetales;	Unclassified;	g__Diutina;	s__Diutina_catenulata
192	d__Eukaryota	k__Fungi;	p__Ascomycota;	c__Saccharomycetes;	o__Saccharomycetales;	f__Metschnikowiaceae;	g__Metschnikowia;	s__Metschnikowia_cibodasensis
193	d__Eukaryota	k__Fungi;	p__Basidiomycota;	c__Microbotryomycetes;	Unclassified;	f__Chrysozymaceae;	g__Sampaiozyma;	s__Sampaiozyma_ingeniosa
194	d__Eukaryota	k__Fungi;	p__Ascomycota;	c__unclassified_Ascomycota;	o__unclassified_Ascomycota;	f__unclassified_Ascomycota;	g__unclassified_Ascomycota;	s__unclassified_Ascomycota
195	d__Eukaryota	k__Fungi;	p__Basidiomycota;	c__unclassified_Basidiomycota;	o__unclassified_Basidiomycota;	f__unclassified_Basidiomycota;	g__unclassified_Basidiomycota;	s__unclassified_Basidiomycota
196	d__Eukaryota	k__Fungi;	p__Ascomycota;	c__Saccharomycetes;	o__Saccharomycetales;	Unclassified;	g__Diutina;	s__Diutina_catenulata
197	d__Eukaryota	k__Fungi;	p__Ascomycota;	c__Saccharomycetes;	o__Saccharomycetales;	f__unclassified_Saccharomycetales;	g__unclassified_Saccharomycetales;	s__unclassified_Saccharomycetales
198	d__Eukaryota	k__Fungi;	p__Ascomycota;	c__Sordariomycetes;	o__Microascales;	f__Microascaceae;	g__Pithoascus;	s__Pithoascus_ater
199	d__Eukaryota	k__Fungi;	p__Ascomycota;	c__Dothideomycetes;	o__Pleosporales;	f__Periconiaceae;	g__Periconia;	s__Periconia_byssoides
200	d__Eukaryota	k__Fungi;	p__Ascomycota;	c__Pezizomycetes;	o__Pezizales;	f__Pezizaceae;	g__unclassified_Pezizaceae;	s__unclassified_Pezizaceae
201	d__Eukaryota	k__Fungi;	p__Ascomycota;	c__Dothideomycetes;	o__Pleosporales;	f__Didymellaceae;	g__unclassified_Didymellaceae;	s__unclassified_Didymellaceae
202	d__Eukaryota	k__Fungi;	p__Ascomycota;	c__Sordariomycetes;	o__Conioscyphales;	Unclassified;	Unclassified;	Unclassified
203	d__Eukaryota	k__Fungi;	p__unclassified_Fungi;	c__unclassified_Fungi;	o__unclassified_Fungi;	f__unclassified_Fungi;	g__unclassified_Fungi;	s__unclassified_Fungi
204	d__Eukaryota	k__Fungi;	p__Ascomycota;	c__Sordariomycetes;	o__Glomerellales;	f__Glomerellaceae;	g__Colletotrichum;	s__Colletotrichum_incanum
205	d__Eukaryota	k__Fungi;	p__Ascomycota;	Unclassified;	Unclassified;	Unclassified;	Unclassified;	Unclassified
206	d__Eukaryota	k__Fungi;	p__Rozellomycota;	Unclassified;	Unclassified;	Unclassified;	Unclassified;	Unclassified
207	d__Eukaryota	k__Fungi;	p__Ascomycota;	c__Eurotiomycetes;	o__Chaetothyriales;	f__unclassified_Chaetothyriales;	g__unclassified_Chaetothyriales;	s__unclassified_Chaetothyriales
208	d__Eukaryota	k__Fungi;	p__Basidiomycota;	c__Agaricomycetes;	o__Agaricales;	f__Clavariaceae;	g__Clavulinopsis;	s__Clavulinopsis_luteonana
209	d__Eukaryota	k__Fungi;	p__Ascomycota;	c__Dothideomycetes;	o__Pleosporales;	f__Torulaceae;	g__Dendryphion;	s__Dendryphion_europaeum
210	d__Eukaryota	k__Fungi;	p__Ascomycota;	c__Saccharomycetes;	o__Saccharomycetales;	f__unclassified_Saccharomycetales;	g__unclassified_Saccharomycetales;	s__unclassified_Saccharomycetales
211	d__Eukaryota	k__Fungi;	p__Basidiomycota;	c__unclassified_Basidiomycota;	o__unclassified_Basidiomycota;	f__unclassified_Basidiomycota;	g__unclassified_Basidiomycota;	s__unclassified_Basidiomycota
212	d__Eukaryota	k__Fungi;	p__Basidiomycota;	c__Tremellomycetes;	o__Trichosporonales;	f__Trichosporonaceae;	g__Apiotrichum;	s__Apiotrichum_dehoogii
213	d__Eukaryota	k__Fungi;	p__Basidiomycota;	c__Agaricomycetes;	o__Thelephorales;	f__Thelephoraceae;	g__Tomentella;	s__Tomentella_ellisii
214	d__Eukaryota	k__Fungi;	p__Basidiomycota;	c__Agaricomycetes;	o__Auriculariales;	f__unclassified_Auriculariales;	g__unclassified_Auriculariales;	s__unclassified_Auriculariales
215	d__Eukaryota	k__Fungi;	p__Ascomycota;	c__unclassified_Ascomycota;	o__unclassified_Ascomycota;	f__unclassified_Ascomycota;	g__unclassified_Ascomycota;	s__unclassified_Ascomycota
216	d__Eukaryota	k__Fungi;	p__Ascomycota;	c__Dothideomycetes;	o__Pleosporales;	f__Didymellaceae;	g__Didymella;	s__Didymella_keratinophila
217	d__Eukaryota	k__Fungi;	p__Ascomycota;	c__Dothideomycetes;	o__unclassified_Dothideomycetes;	f__unclassified_Dothideomycetes;	g__unclassified_Dothideomycetes;	s__unclassified_Dothideomycetes
218	d__Eukaryota	k__Fungi;	p__unclassified_Fungi;	c__unclassified_Fungi;	o__unclassified_Fungi;	f__unclassified_Fungi;	g__unclassified_Fungi;	s__unclassified_Fungi
219	d__Eukaryota	k__Fungi;	p__Ascomycota;	c__Sordariomycetes;	o__Xylariales;	Unclassified;	g__Hansfordia;	s__Hansfordia_pruni
220	d__Eukaryota	k__Fungi;	p__Ascomycota;	c__Sordariomycetes;	o__Hypocreales;	f__Nectriaceae;	g__Fusarium;	s__Fusarium_aethiopicum
221	d__Eukaryota	k__Fungi;	p__Basidiomycota;	c__Tremellomycetes;	o__Trichosporonales;	f__Trichosporonaceae;	g__Cutaneotrichosporon;	s__Cutaneotrichosporon_arboriformis
222	d__Eukaryota	k__Fungi;	p__Ascomycota;	c__Dothideomycetes;	o__Pleosporales;	f__Didymellaceae;	g__Stagonosporopsis;	s__Stagonosporopsis_valerianellae
223	d__Eukaryota	k__Fungi;	p__Ascomycota;	c__Saccharomycetes;	o__Saccharomycetales;	f__Pichiaceae;	g__Pichia;	s__Pichia_fermentans
224	d__Eukaryota	k__Fungi;	p__unclassified_Fungi;	c__unclassified_Fungi;	o__unclassified_Fungi;	f__unclassified_Fungi;	g__unclassified_Fungi;	s__unclassified_Fungi
225	d__Eukaryota	k__Fungi;	p__Ascomycota;	c__Saccharomycetes;	o__Saccharomycetales;	f__Debaryomycetaceae;	g__Candida;	s__Candida_parapsilosis
226	d__Eukaryota	k__Fungi;	p__Ascomycota;	c__Sordariomycetes;	o__Sordariales;	f__Lasiosphaeriaceae;	g__Cercophora;	s__Cercophora_samala
227	d__Eukaryota	k__Fungi;	p__Ascomycota;	c__Dothideomycetes;	o__Pleosporales;	Unclassified;	Unclassified;	Unclassified
228	d__Eukaryota	k__Fungi;	p__Ascomycota;	c__Eurotiomycetes;	o__Eurotiales;	f__Aspergillaceae;	g__Penicillium;	s__Penicillium_fusisporum
229	d__Eukaryota	k__Fungi;	p__Ascomycota;	c__Dothideomycetes;	o__Eremomycetales;	f__Eremomycetaceae;	g__Arthrographis;	s__unclassified_Arthrographis
230	d__Eukaryota	k__Fungi;	p__Ascomycota;	c__unclassified_Ascomycota;	o__unclassified_Ascomycota;	f__unclassified_Ascomycota;	g__unclassified_Ascomycota;	s__unclassified_Ascomycota
231	d__Eukaryota	k__Fungi;	p__Basidiomycota;	c__Tremellomycetes;	o__Trichosporonales;	f__Trichosporonaceae;	g__Cutaneotrichosporon;	s__Cutaneotrichosporon_daszewskae
232	d__Eukaryota	k__Fungi;	p__unclassified_Fungi;	c__unclassified_Fungi;	o__unclassified_Fungi;	f__unclassified_Fungi;	g__unclassified_Fungi;	s__unclassified_Fungi
233	d__Eukaryota	k__Fungi;	p__Ascomycota;	c__Sordariomycetes;	o__Magnaporthales;	f__unclassified_Magnaporthales;	g__unclassified_Magnaporthales;	s__unclassified_Magnaporthales
234	d__Eukaryota	k__Fungi;	p__Basidiomycota;	c__Tremellomycetes;	o__Trichosporonales;	f__Trichosporonaceae;	g__Trichosporon;	s__Trichosporon_japonicum
235	d__Eukaryota	k__Fungi;	p__Ascomycota;	c__Dothideomycetes;	o__Pleosporales;	f__Didymellaceae;	g__unclassified_Didymellaceae;	s__unclassified_Didymellaceae
236	d__Eukaryota	k__Fungi;	p__Ascomycota;	c__Sordariomycetes;	o__Hypocreales;	f__Clavicipitaceae;	g__Metarhizium;	s__Metarhizium_robertsii
237	d__Eukaryota	k__Fungi;	p__Ascomycota;	c__Sordariomycetes;	o__Hypocreales;	f__Nectriaceae;	g__Fusicolla;	s__Fusicolla_melogrammae
238	d__Eukaryota	k__Fungi;	p__Ascomycota;	c__Dothideomycetes;	o__Dothideales;	f__Saccotheciaceae;	g__Aureobasidium;	s__Aureobasidium_melanogenum
239	d__Eukaryota	k__Fungi;	p__Ascomycota;	c__Saccharomycetes;	o__Saccharomycetales;	Unclassified;	Unclassified;	Unclassified
240	d__Eukaryota	k__Fungi;	p__Basidiomycota;	c__Tremellomycetes;	o__Tremellales;	f__Tremellaceae;	g__Cryptococcus;	Unclassified
241	d__Eukaryota	k__Fungi;	p__Ascomycota;	c__Sordariomycetes;	o__unclassified_Sordariomycetes;	f__unclassified_Sordariomycetes;	g__unclassified_Sordariomycetes;	s__unclassified_Sordariomycetes
242	d__Eukaryota	k__Fungi;	p__Rozellomycota;	Unclassified;	Unclassified;	Unclassified;	Unclassified;	Unclassified
243	d__Eukaryota	k__Fungi;	p__unclassified_Fungi;	c__unclassified_Fungi;	o__unclassified_Fungi;	f__unclassified_Fungi;	g__unclassified_Fungi;	s__unclassified_Fungi
244	d__Eukaryota	k__Fungi;	p__Rozellomycota;	Unclassified;	Unclassified;	Unclassified;	Unclassified;	Unclassified
245	d__Eukaryota	k__Fungi;	p__Ascomycota;	c__Saccharomycetes;	o__Saccharomycetales;	f__Pichiaceae;	g__Pichia;	s__Pichia_fermentans
246	d__Eukaryota	k__Fungi;	p__Basidiomycota;	c__Tremellomycetes;	o__Trichosporonales;	f__Trichosporonaceae;	g__Apiotrichum;	s__Apiotrichum_chiropterorum
247	d__Eukaryota	k__Fungi;	p__Ascomycota;	c__Dothideomycetes;	o__Pleosporales;	f__Pleosporaceae;	g__Bipolaris;	s__Bipolaris_sivanesaniana
248	d__Eukaryota	k__Fungi;	p__Ascomycota;	c__Sordariomycetes;	o__Sordariales;	f__Chaetomiaceae;	g__Cladorrhinum;	s__Cladorrhinum_flexuosum
249	d__Eukaryota	k__Fungi;	p__unclassified_Fungi;	c__unclassified_Fungi;	o__unclassified_Fungi;	f__unclassified_Fungi;	g__unclassified_Fungi;	s__unclassified_Fungi
250	d__Eukaryota	k__Fungi;	p__Ascomycota;	c__Eurotiomycetes;	o__Chaetothyriales;	f__Herpotrichiellaceae;	g__Exophiala;	s__Exophiala_tremulae
251	d__Eukaryota	k__Fungi;	p__Ascomycota;	c__Pezizomycetes;	o__Pezizales;	f__Pezizaceae;	g__Peziza;	s__Peziza_fruticosa
252	d__Eukaryota	k__Fungi;	p__Ascomycota;	c__Saccharomycetes;	o__Saccharomycetales;	f__Debaryomycetaceae;	g__Candida;	s__Candida_metapsilosis
253	d__Eukaryota	k__Fungi;	p__Ascomycota;	c__Eurotiomycetes;	o__Eurotiales;	f__Aspergillaceae;	g__Aspergillus;	s__Aspergillus_lanosus
254	d__Eukaryota	k__Fungi;	p__Ascomycota;	c__Dothideomycetes;	o__Pleosporales;	f__Phaeosphaeriaceae;	g__Paraphoma;	s__Paraphoma_rhaphiolepidis
255	d__Eukaryota	k__Fungi;	p__unclassified_Fungi;	c__unclassified_Fungi;	o__unclassified_Fungi;	f__unclassified_Fungi;	g__unclassified_Fungi;	s__unclassified_Fungi
256	d__Eukaryota	k__Fungi;	p__Basidiomycota;	c__unclassified_Basidiomycota;	o__unclassified_Basidiomycota;	f__unclassified_Basidiomycota;	g__unclassified_Basidiomycota;	s__unclassified_Basidiomycota
257	d__Eukaryota	k__Fungi;	p__unclassified_Fungi;	c__unclassified_Fungi;	o__unclassified_Fungi;	f__unclassified_Fungi;	g__unclassified_Fungi;	s__unclassified_Fungi
258	d__Eukaryota	k__Fungi;	p__Ascomycota;	c__Saccharomycetes;	o__Saccharomycetales;	f__Metschnikowiaceae;	g__Clavispora;	s__Clavispora_lusitaniae
259	d__Eukaryota	k__Fungi;	p__Ascomycota;	c__Saccharomycetes;	o__Saccharomycetales;	f__Metschnikowiaceae;	g__Clavispora;	s__Clavispora_lusitaniae
260	d__Eukaryota	k__Fungi;	p__Ascomycota;	c__Saccharomycetes;	o__Saccharomycetales;	f__Dipodascaceae;	g__Galactomyces;	s__Galactomyces_pseudocandidus
261	d__Eukaryota	k__Fungi;	p__Rozellomycota;	Unclassified;	Unclassified;	Unclassified;	Unclassified;	Unclassified
262	d__Eukaryota	k__Fungi;	p__Ascomycota;	c__Dothideomycetes;	o__Pleosporales;	f__unclassified_Pleosporales;	g__unclassified_Pleosporales;	s__unclassified_Pleosporales
263	d__Eukaryota	k__Fungi;	p__Ascomycota;	c__unclassified_Ascomycota;	o__unclassified_Ascomycota;	f__unclassified_Ascomycota;	g__unclassified_Ascomycota;	s__unclassified_Ascomycota
264	d__Eukaryota	k__Fungi;	p__Ascomycota;	c__unclassified_Ascomycota;	o__unclassified_Ascomycota;	f__unclassified_Ascomycota;	g__unclassified_Ascomycota;	s__unclassified_Ascomycota
265	d__Eukaryota	k__Fungi;	p__Ascomycota;	c__unclassified_Ascomycota;	o__unclassified_Ascomycota;	f__unclassified_Ascomycota;	g__unclassified_Ascomycota;	s__unclassified_Ascomycota
266	d__Eukaryota	k__Fungi;	p__Ascomycota;	c__Archaeorhizomycetes;	o__Archaeorhizomycetales;	f__Archaeorhizomycetaceae;	g__Archaeorhizomyces;	s__Archaeorhizomyces_finlayi
267	d__Eukaryota	k__Fungi;	p__Ascomycota;	c__Saccharomycetes;	o__Saccharomycetales;	f__Pichiaceae;	g__Pichia;	s__Pichia_fermentans
268	d__Eukaryota	k__Fungi;	p__Ascomycota;	c__Saccharomycetes;	o__Saccharomycetales;	f__Dipodascaceae;	g__Galactomyces;	s__Galactomyces_pseudocandidus
269	d__Eukaryota	k__Fungi;	p__Ascomycota;	c__Archaeorhizomycetes;	o__Archaeorhizomycetales;	f__Archaeorhizomycetaceae;	g__Archaeorhizomyces;	Unclassified
270	d__Eukaryota	k__Fungi;	p__Ascomycota;	c__Sordariomycetes;	o__Hypocreales;	f__Clavicipitaceae;	g__Metarhizium;	s__Metarhizium_marquandii
271	d__Eukaryota	k__Fungi;	p__Ascomycota;	c__Eurotiomycetes;	o__Eurotiales;	f__Trichocomaceae;	g__Talaromyces;	s__Talaromyces_viridulus
272	d__Eukaryota	k__Fungi;	p__Ascomycota;	c__Sordariomycetes;	o__Microascales;	f__Microascaceae;	g__Microascus;	s__Microascus_senegalensis
273	d__Eukaryota	k__Fungi;	p__Ascomycota;	c__Sordariomycetes;	o__Hypocreales;	Unclassified;	g__Acremonium;	s__unclassified_Acremonium
274	d__Eukaryota	k__Fungi;	p__Ascomycota;	c__Sordariomycetes;	o__Xylariales;	f__Sporocadaceae;	g__Pestalotiopsis;	s__Pestalotiopsis_parva
275	d__Eukaryota	k__Fungi;	p__Basidiomycota;	c__Agaricomycetes;	o__Polyporales;	f__Polyporaceae;	g__Trametes;	s__Trametes_versicolor
276	d__Eukaryota	k__Fungi;	p__Ascomycota;	c__Dothideomycetes;	o__Pleosporales;	f__Phaeosphaeriaceae;	g__Paraphoma;	s__Paraphoma_radicina
277	d__Eukaryota	k__Fungi;	p__Basidiomycota;	c__Agaricomycetes;	o__Agaricales;	f__Hygrophoraceae;	g__Hygrocybe;	s__unclassified_Hygrocybe
278	d__Eukaryota	k__Fungi;	p__Ascomycota;	c__Pezizomycetes;	o__Pezizales;	f__Pezizaceae;	Unclassified;	Unclassified
279	d__Eukaryota	k__Fungi;	p__Basidiomycota;	c__unclassified_Basidiomycota;	o__unclassified_Basidiomycota;	f__unclassified_Basidiomycota;	g__unclassified_Basidiomycota;	s__unclassified_Basidiomycota
280	d__Eukaryota	k__Fungi;	p__Ascomycota;	c__unclassified_Ascomycota;	o__unclassified_Ascomycota;	f__unclassified_Ascomycota;	g__unclassified_Ascomycota;	s__unclassified_Ascomycota
281	d__Eukaryota	k__Fungi;	p__Ascomycota;	c__Sordariomycetes;	o__Hypocreales;	f__Clavicipitaceae;	g__Metarhizium;	s__Metarhizium_robertsii
282	d__Eukaryota	k__Fungi;	p__Ascomycota;	c__unclassified_Ascomycota;	o__unclassified_Ascomycota;	f__unclassified_Ascomycota;	g__unclassified_Ascomycota;	s__unclassified_Ascomycota
283	d__Eukaryota	k__Fungi;	p__Ascomycota;	c__unclassified_Ascomycota;	o__unclassified_Ascomycota;	f__unclassified_Ascomycota;	g__unclassified_Ascomycota;	s__unclassified_Ascomycota
284	d__Eukaryota	k__Fungi;	p__unclassified_Fungi;	c__unclassified_Fungi;	o__unclassified_Fungi;	f__unclassified_Fungi;	g__unclassified_Fungi;	s__unclassified_Fungi
285	d__Eukaryota	k__Fungi;	p__Basidiomycota;	c__Tremellomycetes;	o__Tremellales;	f__Bulleribasidiaceae;	g__Hannaella;	s__Hannaella_oryzae
286	d__Eukaryota	k__Fungi;	p__Ascomycota;	c__Sordariomycetes;	o__Sordariales;	f__Chaetomiaceae;	g__unclassified_Chaetomiaceae;	s__unclassified_Chaetomiaceae
287	d__Eukaryota	k__Fungi;	p__Ascomycota;	c__Sordariomycetes;	o__Coniochaetales;	f__Coniochaetaceae;	g__Coniochaeta;	s__Coniochaeta_hoffmannii
288	d__Eukaryota	k__Fungi;	p__Ascomycota;	c__Sordariomycetes;	o__Hypocreales;	Unclassified;	g__Acremonium;	s__Acremonium_egyptiacum
289	d__Eukaryota	k__Fungi;	p__Ascomycota;	c__Eurotiomycetes;	o__Eurotiales;	f__Aspergillaceae;	g__Penicillium;	s__Penicillium_bissettii
290	d__Eukaryota	k__Fungi;	p__Ascomycota;	c__Leotiomycetes;	o__Helotiales;	f__Helotiaceae;	g__Tetracladium;	s__Tetracladium_marchalianum
291	d__Eukaryota	k__Fungi;	p__Basidiomycota;	c__Agaricomycetes;	o__Agaricales;	f__Clavariaceae;	g__Clavulinopsis;	s__Clavulinopsis_luteonana
292	d__Eukaryota	k__Fungi;	p__Ascomycota;	c__Sordariomycetes;	o__Hypocreales;	f__Nectriaceae;	g__Fusicolla;	s__Fusicolla_ossicola
293	d__Eukaryota	k__Fungi;	p__unclassified_Fungi;	c__unclassified_Fungi;	o__unclassified_Fungi;	f__unclassified_Fungi;	g__unclassified_Fungi;	s__unclassified_Fungi
294	d__Eukaryota	k__Fungi;	p__Basidiomycota;	c__Tremellomycetes;	o__Tremellales;	f__Rhynchogastremataceae;	g__Rhynchogastrema;	s__Rhynchogastrema_complexa
295	d__Eukaryota	k__Fungi;	p__unclassified_Fungi;	c__unclassified_Fungi;	o__unclassified_Fungi;	f__unclassified_Fungi;	g__unclassified_Fungi;	s__unclassified_Fungi
296	d__Eukaryota	k__Fungi;	p__Rozellomycota;	Unclassified;	Unclassified;	Unclassified;	Unclassified;	Unclassified
297	d__Eukaryota	k__Fungi;	p__Basidiomycota;	c__Tremellomycetes;	o__Tremellales;	f__Bulleribasidiaceae;	g__Vishniacozyma;	s__unclassified_Vishniacozyma
298	d__Eukaryota	k__Fungi;	p__Ascomycota;	c__unclassified_Ascomycota;	o__unclassified_Ascomycota;	f__unclassified_Ascomycota;	g__unclassified_Ascomycota;	s__unclassified_Ascomycota
299	d__Eukaryota	k__Fungi;	p__Basidiomycota;	c__Tremellomycetes;	o__Tremellales;	f__Bulleribasidiaceae;	g__Hannaella;	s__Hannaella_surugaensis
300	d__Eukaryota	k__Fungi;	p__Basidiomycota;	c__unclassified_Basidiomycota;	o__unclassified_Basidiomycota;	f__unclassified_Basidiomycota;	g__unclassified_Basidiomycota;	s__unclassified_Basidiomycota
301	d__Eukaryota	k__Fungi;	p__Ascomycota;	c__Saccharomycetes;	o__Saccharomycetales;	f__Metschnikowiaceae;	g__Clavispora;	s__Clavispora_fructus
302	d__Eukaryota	k__Fungi;	p__Mortierellomycota;	c__Mortierellomycetes;	o__Mortierellales;	f__Mortierellaceae;	g__Mortierella;	s__unclassified_Mortierella
303	d__Eukaryota	k__Fungi;	p__Ascomycota;	c__Dothideomycetes;	o__Pleosporales;	Unclassified;	Unclassified;	Unclassified
304	d__Eukaryota	k__Fungi;	p__Basidiomycota;	c__unclassified_Basidiomycota;	o__unclassified_Basidiomycota;	f__unclassified_Basidiomycota;	g__unclassified_Basidiomycota;	s__unclassified_Basidiomycota
305	d__Eukaryota	k__Fungi;	p__Basidiomycota;	c__Agaricomycetes;	o__Thelephorales;	f__Thelephoraceae;	Unclassified;	Unclassified
306	d__Eukaryota	k__Fungi;	p__Ascomycota;	c__Sordariomycetes;	o__Sordariales;	f__Chaetomiaceae;	g__Arxotrichum;	s__Arxotrichum_succineum
307	d__Eukaryota	k__Fungi;	p__Ascomycota;	c__Sordariomycetes;	o__Hypocreales;	f__Nectriaceae;	g__Fusarium;	s__Fusarium_solani
308	d__Eukaryota	k__Fungi;	p__Ascomycota;	c__Sordariomycetes;	o__unclassified_Sordariomycetes;	f__unclassified_Sordariomycetes;	g__unclassified_Sordariomycetes;	s__unclassified_Sordariomycetes
309	d__Eukaryota	k__Fungi;	p__Ascomycota;	c__Dothideomycetes;	o__Pleosporales;	Unclassified;	g__Aaosphaeria;	s__Aaosphaeria_arxii
310	d__Eukaryota	k__Fungi;	p__Mortierellomycota;	c__Mortierellomycetes;	o__Mortierellales;	f__Mortierellaceae;	g__Mortierella;	s__Mortierella_globulifera
311	d__Eukaryota	k__Fungi;	p__Ascomycota;	c__unclassified_Ascomycota;	o__unclassified_Ascomycota;	f__unclassified_Ascomycota;	g__unclassified_Ascomycota;	s__unclassified_Ascomycota
312	d__Eukaryota	k__Fungi;	p__unclassified_Fungi;	c__unclassified_Fungi;	o__unclassified_Fungi;	f__unclassified_Fungi;	g__unclassified_Fungi;	s__unclassified_Fungi
313	d__Eukaryota	k__Fungi;	p__Ascomycota;	c__Archaeorhizomycetes;	o__Archaeorhizomycetales;	f__Archaeorhizomycetaceae;	g__Archaeorhizomyces;	s__unclassified_Archaeorhizomyces
314	d__Eukaryota	k__Fungi;	p__Ascomycota;	c__Saccharomycetes;	o__Saccharomycetales;	Unclassified;	g__Candida;	s__[Candida]_subhashii
315	d__Eukaryota	k__Fungi;	p__Basidiomycota;	c__unclassified_Basidiomycota;	o__unclassified_Basidiomycota;	f__unclassified_Basidiomycota;	g__unclassified_Basidiomycota;	s__unclassified_Basidiomycota
316	d__Eukaryota	k__Fungi;	p__Ascomycota;	c__unclassified_Ascomycota;	o__unclassified_Ascomycota;	f__unclassified_Ascomycota;	g__unclassified_Ascomycota;	s__unclassified_Ascomycota
317	d__Eukaryota	k__Fungi;	p__Olpidiomycota;	c__Olpidiomycetes;	o__Olpidiales;	f__Olpidiaceae;	Unclassified;	Unclassified
318	d__Eukaryota	k__Fungi;	p__unclassified_Fungi;	c__unclassified_Fungi;	o__unclassified_Fungi;	f__unclassified_Fungi;	g__unclassified_Fungi;	s__unclassified_Fungi
319	d__Eukaryota	k__Fungi;	p__Ascomycota;	c__Sordariomycetes;	o__Hypocreales;	Unclassified;	g__Acremonium;	s__Acremonium_collariferum
320	d__Eukaryota	k__Fungi;	p__Ascomycota;	c__Dothideomycetes;	o__Pleosporales;	f__Sporormiaceae;	g__Preussia;	s__unclassified_Preussia
321	d__Eukaryota	k__Fungi;	p__Ascomycota;	c__Dothideomycetes;	o__Pleosporales;	f__Pleosporaceae;	g__Alternaria;	s__Alternaria_sorghi
322	d__Eukaryota	k__Fungi;	p__Ascomycota;	c__Sordariomycetes;	o__Coniochaetales;	f__Coniochaetaceae;	g__Coniochaeta;	s__Coniochaeta_rosae
323	d__Eukaryota	k__Fungi;	p__Ascomycota;	c__Sordariomycetes;	o__Xylariales;	f__Diatrypaceae;	g__Eutypella;	s__Eutypella_citricola
324	d__Eukaryota	k__Fungi;	p__Ascomycota;	c__Sordariomycetes;	o__Chaetosphaeriales;	f__Chaetosphaeriaceae;	g__Dinemasporium;	s__Dinemasporium_morbidum
325	d__Eukaryota	k__Fungi;	p__Ascomycota;	c__Sordariomycetes;	o__Hypocreales;	f__Hypocreaceae;	g__Monocillium;	s__Monocillium_indicum
326	d__Eukaryota	k__Fungi;	p__Ascomycota;	c__Sordariomycetes;	o__Hypocreales;	Unclassified;	Unclassified;	Unclassified
327	d__Eukaryota	k__Fungi;	p__Ascomycota;	c__Pezizomycetes;	o__Pezizales;	f__Pyronemataceae;	g__Pseudaleuria;	Unclassified
328	d__Eukaryota	k__Fungi;	p__Ascomycota;	c__Leotiomycetes;	o__Helotiales;	Unclassified;	g__Cadophora;	s__unclassified_Cadophora
329	d__Eukaryota	k__Fungi;	p__Ascomycota;	c__Geoglossomycetes;	o__Geoglossales;	f__Geoglossaceae;	g__Trichoglossum;	Unclassified
330	d__Eukaryota	k__Fungi;	p__Ascomycota;	c__Eurotiomycetes;	o__Eurotiales;	f__Trichocomaceae;	g__Talaromyces;	s__Talaromyces_amestolkiae
331	d__Eukaryota	k__Fungi;	p__Ascomycota;	c__Dothideomycetes;	Unclassified;	Unclassified;	g__Leptospora;	s__Leptospora_phraeana
332	d__Eukaryota	k__Fungi;	p__unclassified_Fungi;	c__unclassified_Fungi;	o__unclassified_Fungi;	f__unclassified_Fungi;	g__unclassified_Fungi;	s__unclassified_Fungi
333	d__Eukaryota	k__Fungi;	p__Ascomycota;	c__unclassified_Ascomycota;	o__unclassified_Ascomycota;	f__unclassified_Ascomycota;	g__unclassified_Ascomycota;	s__unclassified_Ascomycota
334	d__Eukaryota	k__Fungi;	p__unclassified_Fungi;	c__unclassified_Fungi;	o__unclassified_Fungi;	f__unclassified_Fungi;	g__unclassified_Fungi;	s__unclassified_Fungi
335	d__Eukaryota	k__Fungi;	p__Basidiomycota;	c__Tremellomycetes;	o__Tremellales;	f__Bulleribasidiaceae;	g__Hannaella;	s__Hannaella_sinensis
336	d__Eukaryota	k__Fungi;	p__Ascomycota;	c__Dothideomycetes;	o__Pleosporales;	f__Didymellaceae;	g__unclassified_Didymellaceae;	s__unclassified_Didymellaceae
337	d__Eukaryota	k__Fungi;	p__Rozellomycota;	Unclassified;	Unclassified;	Unclassified;	Unclassified;	Unclassified
338	d__Eukaryota	k__Fungi;	p__Ascomycota;	c__Saccharomycetes;	o__Saccharomycetales;	f__Metschnikowiaceae;	g__Clavispora;	s__[Candida]_pseudointermedia
339	d__Eukaryota	k__Fungi;	p__Ascomycota;	c__unclassified_Ascomycota;	o__unclassified_Ascomycota;	f__unclassified_Ascomycota;	g__unclassified_Ascomycota;	s__unclassified_Ascomycota
340	d__Eukaryota	k__Fungi;	p__Ascomycota;	c__Dothideomycetes;	o__Pleosporales;	f__Didymellaceae;	g__Didymella;	s__Didymella_rosea
341	d__Eukaryota	k__Fungi;	p__Basidiomycota;	c__unclassified_Basidiomycota;	o__unclassified_Basidiomycota;	f__unclassified_Basidiomycota;	g__unclassified_Basidiomycota;	s__unclassified_Basidiomycota
342	d__Eukaryota	k__Fungi;	p__Ascomycota;	c__Sordariomycetes;	o__Hypocreales;	f__Nectriaceae;	g__Fusarium;	s__unclassified_Fusarium
343	d__Eukaryota	k__Fungi;	p__Ascomycota;	c__Sordariomycetes;	o__Coniochaetales;	f__Coniochaetaceae;	Unclassified;	Unclassified
344	d__Eukaryota	k__Fungi;	p__Ascomycota;	c__Sordariomycetes;	o__Chaetosphaeriales;	f__Chaetosphaeriaceae;	g__Chaetosphaeria;	s__Chaetosphaeria_vermicularioides
345	d__Eukaryota	k__Fungi;	p__Ascomycota;	c__Sordariomycetes;	o__Hypocreales;	Unclassified;	g__Acremonium;	s__Acremonium_persicinum
346	d__Eukaryota	k__Fungi;	p__Ascomycota;	c__Sordariomycetes;	o__Hypocreales;	f__Nectriaceae;	g__Thelonectria;	s__Thelonectria_nodosa
347	d__Eukaryota	k__Fungi;	p__Ascomycota;	c__Sordariomycetes;	o__Hypocreales;	f__Cordycipitaceae;	g__Beauveria;	Unclassified
348	d__Eukaryota	k__Fungi;	p__Ascomycota;	c__Eurotiomycetes;	o__Onygenales;	f__Arachnomycetaceae;	g__Arachnomyces;	s__Arachnomyces_kanei
349	d__Eukaryota	k__Fungi;	p__Ascomycota;	c__Eurotiomycetes;	o__Eurotiales;	f__Aspergillaceae;	g__Penicillium;	s__Penicillium_expansum
350	d__Eukaryota	k__Fungi;	p__Ascomycota;	c__Eurotiomycetes;	o__Eurotiales;	f__Aspergillaceae;	g__Monascus;	s__Monascus_pilosus
351	d__Eukaryota	k__Fungi;	p__Ascomycota;	c__Leotiomycetes;	o__Helotiales;	f__Helotiaceae;	g__Tetracladium;	s__Tetracladium_marchalianum
352	d__Eukaryota	k__Fungi;	p__Basidiomycota;	c__Tremellomycetes;	o__Filobasidiales;	f__Piskurozymaceae;	g__Solicoccozyma;	s__unclassified_Solicoccozyma
353	d__Eukaryota	k__Fungi;	p__Basidiomycota;	c__Agaricomycetes;	o__Phallales;	f__Phallaceae;	g__Phallus;	s__Phallus_rugulosus
354	d__Eukaryota	k__Fungi;	p__Ascomycota;	c__Saccharomycetes;	o__Saccharomycetales;	f__Dipodascaceae;	g__Galactomyces;	s__Galactomyces_pseudocandidus
355	d__Eukaryota	k__Fungi;	p__unclassified_Fungi;	c__unclassified_Fungi;	o__unclassified_Fungi;	f__unclassified_Fungi;	g__unclassified_Fungi;	s__unclassified_Fungi
356	d__Eukaryota	k__Fungi;	p__Ascomycota;	c__Sordariomycetes;	o__Sordariales;	f__Chaetomiaceae;	g__Cladorrhinum;	s__Cladorrhinum_brunnescens
357	d__Eukaryota	k__Fungi;	p__unclassified_Fungi;	c__unclassified_Fungi;	o__unclassified_Fungi;	f__unclassified_Fungi;	g__unclassified_Fungi;	s__unclassified_Fungi
358	d__Eukaryota	k__Fungi;	p__Ascomycota;	c__Dothideomycetes;	o__Capnodiales;	Unclassified;	Unclassified;	Unclassified
359	d__Eukaryota	k__Fungi;	p__Ascomycota;	c__Archaeorhizomycetes;	o__Archaeorhizomycetales;	f__Archaeorhizomycetaceae;	g__Archaeorhizomyces;	Unclassified
360	d__Eukaryota	k__Fungi;	p__Glomeromycota;	c__Glomeromycetes;	o__Glomerales;	f__Glomeraceae;	g__Glomus;	s__Glomus_indicum
361	d__Eukaryota	k__Fungi;	p__Ascomycota;	c__unclassified_Ascomycota;	o__unclassified_Ascomycota;	f__unclassified_Ascomycota;	g__unclassified_Ascomycota;	s__unclassified_Ascomycota
362	d__Eukaryota	k__Fungi;	p__Ascomycota;	c__unclassified_Ascomycota;	o__unclassified_Ascomycota;	f__unclassified_Ascomycota;	g__unclassified_Ascomycota;	s__unclassified_Ascomycota
363	d__Eukaryota	k__Fungi;	p__Basidiomycota;	c__unclassified_Basidiomycota;	o__unclassified_Basidiomycota;	f__unclassified_Basidiomycota;	g__unclassified_Basidiomycota;	s__unclassified_Basidiomycota
364	d__Eukaryota	k__Fungi;	p__Ascomycota;	c__Dothideomycetes;	o__Cladosporiales;	f__Cladosporiaceae;	g__Cladosporium;	s__Cladosporium_aggregatocicatricatum
365	d__Eukaryota	k__Fungi;	p__Ascomycota;	c__Sordariomycetes;	o__unclassified_Sordariomycetes;	f__unclassified_Sordariomycetes;	g__unclassified_Sordariomycetes;	s__unclassified_Sordariomycetes
366	d__Eukaryota	k__Fungi;	p__Ascomycota;	c__Leotiomycetes;	o__Helotiales;	f__unclassified_Helotiales;	g__unclassified_Helotiales;	s__unclassified_Helotiales
367	d__Eukaryota	k__Fungi;	p__Rozellomycota;	Unclassified;	Unclassified;	Unclassified;	Unclassified;	Unclassified
368	d__Eukaryota	k__Fungi;	p__Ascomycota;	c__Dothideomycetes;	o__Pleosporales;	Unclassified;	Unclassified;	Unclassified
369	d__Eukaryota	k__Fungi;	p__Ascomycota;	c__Saccharomycetes;	o__Saccharomycetales;	f__Debaryomycetaceae;	g__Meyerozyma;	Unclassified
370	d__Eukaryota	k__Fungi;	p__Ascomycota;	c__Eurotiomycetes;	o__Eurotiales;	f__unclassified_Eurotiales;	g__unclassified_Eurotiales;	s__unclassified_Eurotiales
371	d__Eukaryota	k__Fungi;	p__Basidiomycota;	c__Microbotryomycetes;	o__Sporidiobolales;	f__Sporidiobolaceae;	g__Rhodotorula;	s__Rhodotorula_diobovata
372	d__Eukaryota	k__Fungi;	p__Basidiomycota;	c__Agaricomycetes;	o__Boletales;	f__Pisolithaceae;	g__Pisolithus;	s__Pisolithus_orientalis
373	d__Eukaryota	k__Fungi;	p__Ascomycota;	c__Saccharomycetes;	o__Saccharomycetales;	f__Debaryomycetaceae;	g__Candida;	s__Candida_tropicalis
374	d__Eukaryota	k__Fungi;	p__Ascomycota;	c__Dothideomycetes;	o__Pleosporales;	Unclassified;	Unclassified;	Unclassified
375	d__Eukaryota	k__Fungi;	p__Ascomycota;	c__Archaeorhizomycetes;	o__Archaeorhizomycetales;	f__Archaeorhizomycetaceae;	g__Archaeorhizomyces;	Unclassified
376	d__Eukaryota	k__Fungi;	p__Ascomycota;	c__unclassified_Ascomycota;	o__unclassified_Ascomycota;	f__unclassified_Ascomycota;	g__unclassified_Ascomycota;	s__unclassified_Ascomycota
377	d__Eukaryota	k__Fungi;	p__Ascomycota;	c__Saccharomycetes;	o__Saccharomycetales;	f__Metschnikowiaceae;	g__Clavispora;	s__Clavispora_lusitaniae
378	d__Eukaryota	k__Fungi;	p__Ascomycota;	c__Saccharomycetes;	o__Saccharomycetales;	f__Pichiaceae;	g__Pichia;	s__Pichia_mandshurica
379	d__Eukaryota	k__Fungi;	p__Ascomycota;	c__Sordariomycetes;	o__Hypocreales;	f__Nectriaceae;	g__Ilyonectria;	s__Ilyonectria_cyclaminicola
380	d__Eukaryota	k__Fungi;	p__unclassified_Fungi;	c__unclassified_Fungi;	o__unclassified_Fungi;	f__unclassified_Fungi;	g__unclassified_Fungi;	s__unclassified_Fungi
381	d__Eukaryota	k__Fungi;	p__Ascomycota;	c__Sordariomycetes;	o__Hypocreales;	f__Nectriaceae;	g__Thelonectria;	s__Thelonectria_westlandica
382	d__Eukaryota	k__Fungi;	p__Ascomycota;	c__Sordariomycetes;	o__Hypocreales;	f__Stachybotryaceae;	g__Stachybotrys;	s__Stachybotrys_chartarum
383	d__Eukaryota	k__Fungi;	p__Ascomycota;	c__Sordariomycetes;	o__Glomerellales;	f__Glomerellaceae;	g__Colletotrichum;	s__Colletotrichum_higginsianum
384	d__Eukaryota	k__Fungi;	p__Basidiomycota;	c__Agaricomycetes;	o__Agaricales;	f__Psathyrellaceae;	g__Coprinellus;	s__Coprinellus_velatopruinatus
385	d__Eukaryota	k__Fungi;	p__Ascomycota;	c__Dothideomycetes;	o__Acrospermales;	f__Acrospermales_fam_Incertae_sedis;	g__Leptodiscella;	Unclassified
386	d__Eukaryota	k__Fungi;	p__Ascomycota;	c__Dothideomycetes;	o__Pleosporales;	Unclassified;	Unclassified;	Unclassified
387	d__Eukaryota	k__Fungi;	p__Basidiomycota;	c__Tremellomycetes;	o__Filobasidiales;	f__Filobasidiaceae;	g__Filobasidium;	s__Filobasidium_chernovii
388	d__Eukaryota	k__Fungi;	p__Ascomycota;	c__Sordariomycetes;	o__Hypocreales;	f__Nectriaceae;	g__Fusarium;	s__Fusarium_keratoplasticum
389	d__Eukaryota	k__Fungi;	p__unclassified_Fungi;	c__unclassified_Fungi;	o__unclassified_Fungi;	f__unclassified_Fungi;	g__unclassified_Fungi;	s__unclassified_Fungi
390	d__Eukaryota	k__Fungi;	p__Ascomycota;	c__unclassified_Ascomycota;	o__unclassified_Ascomycota;	f__unclassified_Ascomycota;	g__unclassified_Ascomycota;	s__unclassified_Ascomycota
391	d__Eukaryota	k__Fungi;	p__Ascomycota;	c__Saccharomycetes;	o__Saccharomycetales;	f__Debaryomycetaceae;	g__Teunomyces;	s__[Candida]_sake
392	d__Eukaryota	k__Fungi;	p__Ascomycota;	c__unclassified_Ascomycota;	o__unclassified_Ascomycota;	f__unclassified_Ascomycota;	g__unclassified_Ascomycota;	s__unclassified_Ascomycota
393	d__Eukaryota	k__Fungi;	p__Ascomycota;	c__Leotiomycetes;	o__Helotiales;	f__Sclerotiniaceae;	g__Amphobotrys;	s__Amphobotrys_ricini
394	d__Eukaryota	k__Fungi;	p__Rozellomycota;	Unclassified;	Unclassified;	Unclassified;	Unclassified;	Unclassified
395	d__Eukaryota	k__Fungi;	p__Ascomycota;	c__Dothideomycetes;	o__Pleosporales;	f__Didymellaceae;	g__Cumuliphoma;	s__Cumuliphoma_indica
396	d__Eukaryota	k__Fungi;	p__Ascomycota;	c__Sordariomycetes;	Unclassified;	Unclassified;	g__Myxocephala;	s__Myxocephala_albida
397	d__Eukaryota	k__Fungi;	p__Ascomycota;	c__Dothideomycetes;	o__unclassified_Dothideomycetes;	f__unclassified_Dothideomycetes;	g__unclassified_Dothideomycetes;	s__unclassified_Dothideomycetes
398	d__Eukaryota	k__Fungi;	p__Ascomycota;	c__Leotiomycetes;	o__Helotiales;	f__Hyaloscyphaceae;	Unclassified;	Unclassified
399	d__Eukaryota	k__Fungi;	p__Ascomycota;	c__Sordariomycetes;	o__Sordariales;	f__Chaetomiaceae;	g__Stellatospora;	s__Stellatospora_terricola
400	d__Eukaryota	k__Fungi;	p__Ascomycota;	c__Sordariomycetes;	o__Sordariales;	f__Chaetomiaceae;	g__Acrophialophora;	s__Acrophialophora_levis
401	d__Eukaryota	k__Fungi;	p__Ascomycota;	c__Sordariomycetes;	o__Sordariales;	f__Chaetomiaceae;	g__Acrophialophora;	s__Acrophialophora_levis
402	d__Eukaryota	k__Fungi;	p__Ascomycota;	c__Sordariomycetes;	o__Glomerellales;	f__Glomerellaceae;	g__Colletotrichum;	s__Colletotrichum_plurivorum
403	d__Eukaryota	k__Fungi;	p__Ascomycota;	c__Leotiomycetes;	o__Helotiales;	f__Helotiaceae;	g__Scytalidium;	s__Scytalidium_circinatum
404	d__Eukaryota	k__Fungi;	p__Ascomycota;	c__Eurotiomycetes;	o__Eurotiales;	f__Aspergillaceae;	g__Aspergillus;	s__Aspergillus_niger
405	d__Eukaryota	k__Fungi;	p__Ascomycota;	c__Eurotiomycetes;	o__Eurotiales;	f__Aspergillaceae;	g__Penicillium;	s__Penicillium_paneum
406	d__Eukaryota	k__Fungi;	p__unclassified_Fungi;	c__unclassified_Fungi;	o__unclassified_Fungi;	f__unclassified_Fungi;	g__unclassified_Fungi;	s__unclassified_Fungi
407	d__Eukaryota	k__Fungi;	p__Ascomycota;	c__Dothideomycetes;	o__Pleosporales;	f__Melanommataceae;	g__Pleotrichocladium;	s__Pleotrichocladium_opacum
408	d__Eukaryota	k__Fungi;	p__Ascomycota;	c__Dothideomycetes;	o__Pleosporales;	Unclassified;	Unclassified;	Unclassified
409	d__Eukaryota	k__Fungi;	p__Ascomycota;	c__Saccharomycetes;	o__Saccharomycetales;	f__Debaryomycetaceae;	g__Lodderomyces;	s__Lodderomyces_elongisporus
410	d__Eukaryota	k__Fungi;	p__Ascomycota;	c__Eurotiomycetes;	o__Eurotiales;	f__Trichocomaceae;	g__Talaromyces;	s__unclassified_Talaromyces
411	d__Eukaryota	k__Fungi;	p__Ascomycota;	c__Eurotiomycetes;	o__Eurotiales;	f__Aspergillaceae;	Unclassified;	Unclassified
412	d__Eukaryota	k__Fungi;	p__Ascomycota;	c__Eurotiomycetes;	o__Chaetothyriales;	Unclassified;	Unclassified;	Unclassified
413	d__Eukaryota	k__Fungi;	p__unclassified_Fungi;	c__unclassified_Fungi;	o__unclassified_Fungi;	f__unclassified_Fungi;	g__unclassified_Fungi;	s__unclassified_Fungi
414	d__Eukaryota	k__Fungi;	p__unclassified_Fungi;	c__unclassified_Fungi;	o__unclassified_Fungi;	f__unclassified_Fungi;	g__unclassified_Fungi;	s__unclassified_Fungi
415	d__Eukaryota	k__Fungi;	p__Ascomycota;	c__Pezizomycetes;	o__Pezizales;	f__Pezizaceae;	Unclassified;	Unclassified
416	d__Eukaryota	k__Fungi;	p__Basidiomycota;	c__Agaricomycetes;	o__Agaricales;	f__Clavariaceae;	g__Clavaria;	s__Clavaria_flavostellifera
417	d__Eukaryota	k__Fungi;	p__Basidiomycota;	c__unclassified_Basidiomycota;	o__unclassified_Basidiomycota;	f__unclassified_Basidiomycota;	g__unclassified_Basidiomycota;	s__unclassified_Basidiomycota
418	d__Eukaryota	k__Fungi;	p__Ascomycota;	c__Saccharomycetes;	o__Saccharomycetales;	Unclassified;	g__Starmerella;	s__Starmerella_apicola
419	d__Eukaryota	k__Fungi;	p__Ascomycota;	c__Dothideomycetes;	o__Mycosphaerellales;	f__unclassified_Mycosphaerellales;	g__unclassified_Mycosphaerellales;	s__unclassified_Mycosphaerellales
420	d__Eukaryota	k__Fungi;	p__Basidiomycota;	c__Tremellomycetes;	o__Tremellales;	f__Phaeotremellaceae;	g__Phaeotremella;	s__Phaeotremella_eugeniae
421	d__Eukaryota	k__Fungi;	p__Basidiomycota;	c__unclassified_Basidiomycota;	o__unclassified_Basidiomycota;	f__unclassified_Basidiomycota;	g__unclassified_Basidiomycota;	s__unclassified_Basidiomycota
422	d__Eukaryota	k__Fungi;	p__Ascomycota;	c__Dothideomycetes;	o__Pleosporales;	f__Pyrenochaetopsidaceae;	g__Pyrenochaetopsis;	s__Pyrenochaetopsis_microspora
423	d__Eukaryota	k__Fungi;	p__Ascomycota;	c__Dothideomycetes;	o__Pleosporales;	f__Cucurbitariaceae;	g__unclassified_Cucurbitariaceae;	s__unclassified_Cucurbitariaceae
424	d__Eukaryota	k__Fungi;	p__Ascomycota;	c__Sordariomycetes;	o__Coniochaetales;	f__Coniochaetaceae;	Unclassified;	Unclassified
425	d__Eukaryota	k__Fungi;	p__Ascomycota;	c__Dothideomycetes;	o__Cladosporiales;	f__Cladosporiaceae;	g__Cladosporium;	s__Cladosporium_endophytica
426	d__Eukaryota	k__Fungi;	p__Ascomycota;	c__Sordariomycetes;	o__Sordariales;	f__Chaetomiaceae;	g__Acrophialophora;	s__Acrophialophora_levis
427	d__Eukaryota	k__Fungi;	p__Ascomycota;	c__Sordariomycetes;	o__Sordariales;	f__Chaetomiaceae;	g__unclassified_Chaetomiaceae;	s__unclassified_Chaetomiaceae
428	d__Eukaryota	k__Fungi;	p__Ascomycota;	c__Sordariomycetes;	o__Hypocreales;	f__unclassified_Hypocreales;	g__unclassified_Hypocreales;	s__unclassified_Hypocreales
429	d__Eukaryota	k__Fungi;	p__Ascomycota;	c__Leotiomycetes;	o__Helotiales;	Unclassified;	Unclassified;	Unclassified
430	d__Eukaryota	k__Fungi;	p__Ascomycota;	c__Leotiomycetes;	o__Thelebolales;	f__Thelebolaceae;	g__Antarctomyces;	s__Antarctomyces_psychrotrophicus
431	d__Eukaryota	k__Fungi;	p__Basidiomycota;	c__Agaricomycetes;	o__Auriculariales;	f__unclassified_Auriculariales;	g__unclassified_Auriculariales;	s__unclassified_Auriculariales
432	d__Eukaryota	k__Fungi;	p__Ascomycota;	c__Eurotiomycetes;	o__Chaetothyriales;	f__Trichomeriaceae;	g__Lithohypha;	s__Lithohypha_aloicola
433	d__Eukaryota	k__Fungi;	p__Ascomycota;	c__Eurotiomycetes;	o__Eurotiales;	f__Trichocomaceae;	g__Talaromyces;	s__Talaromyces_wortmannii
434	d__Eukaryota	k__Fungi;	p__Ascomycota;	c__Eurotiomycetes;	o__Chaetothyriales;	f__Herpotrichiellaceae;	g__Exophiala;	s__Exophiala_xenobiotica
435	d__Eukaryota	k__Fungi;	p__Ascomycota;	c__Dothideomycetes;	o__Pleosporales;	f__Sporormiaceae;	g__Preussia;	s__Preussia_terricola
436	d__Eukaryota	k__Fungi;	p__Ascomycota;	c__Dothideomycetes;	Unclassified;	Unclassified;	g__Leptospora;	s__Leptospora_galii
437	d__Eukaryota	k__Fungi;	p__Ascomycota;	c__Sordariomycetes;	o__Hypocreales;	f__Hypocreales_fam_Incertae_sedis;	g__Acremonium;	s__Acremonium_hyalinulum
438	d__Eukaryota	k__Fungi;	p__unclassified_Fungi;	c__unclassified_Fungi;	o__unclassified_Fungi;	f__unclassified_Fungi;	g__unclassified_Fungi;	s__unclassified_Fungi
439	d__Eukaryota	k__Fungi;	p__Ascomycota;	c__Dothideomycetes;	o__unclassified_Dothideomycetes;	f__unclassified_Dothideomycetes;	g__unclassified_Dothideomycetes;	s__unclassified_Dothideomycetes
440	d__Eukaryota	k__Fungi;	p__unclassified_Fungi;	c__unclassified_Fungi;	o__unclassified_Fungi;	f__unclassified_Fungi;	g__unclassified_Fungi;	s__unclassified_Fungi
441	d__Eukaryota	k__Fungi;	p__Ascomycota;	c__Dothideomycetes;	o__Pleosporales;	f__Phaeosphaeriaceae;	g__Phaeosphaeria;	s__Phaeosphaeria_podocarpi
442	d__Eukaryota	k__Fungi;	p__Glomeromycota;	c__Archaeosporomycetes;	o__Archaeosporales;	f__Ambisporaceae;	Unclassified;	Unclassified
443	d__Eukaryota	k__Fungi;	p__Basidiomycota;	c__Tremellomycetes;	o__Tremellales;	f__Rhynchogastremataceae;	g__Papiliotrema;	s__unclassified_Papiliotrema
444	d__Eukaryota	k__Fungi;	p__unclassified_Fungi;	c__unclassified_Fungi;	o__unclassified_Fungi;	f__unclassified_Fungi;	g__unclassified_Fungi;	s__unclassified_Fungi
445	d__Eukaryota	k__Fungi;	p__unclassified_Fungi;	c__unclassified_Fungi;	o__unclassified_Fungi;	f__unclassified_Fungi;	g__unclassified_Fungi;	s__unclassified_Fungi
446	d__Eukaryota	k__Fungi;	p__Glomeromycota;	c__Archaeosporomycetes;	o__Archaeosporales;	f__Ambisporaceae;	g__Ambispora;	Unclassified
447	d__Eukaryota	k__Fungi;	p__Chytridiomycota;	Unclassified;	Unclassified;	Unclassified;	Unclassified;	Unclassified
448	d__Eukaryota	k__Fungi;	p__Ascomycota;	c__Sordariomycetes;	o__unclassified_Sordariomycetes;	f__unclassified_Sordariomycetes;	g__unclassified_Sordariomycetes;	s__unclassified_Sordariomycetes
449	d__Eukaryota	k__Fungi;	p__Ascomycota;	c__Saccharomycetes;	o__Saccharomycetales;	f__unclassified_Saccharomycetales;	g__unclassified_Saccharomycetales;	s__unclassified_Saccharomycetales
450	d__Eukaryota	k__Fungi;	p__Ascomycota;	c__Archaeorhizomycetes;	o__Archaeorhizomycetales;	f__Archaeorhizomycetaceae;	g__Archaeorhizomyces;	s__unclassified_Archaeorhizomyces
451	d__Eukaryota	k__Fungi;	p__Ascomycota;	c__Saccharomycetes;	o__Saccharomycetales;	f__Dipodascaceae;	g__Yarrowia;	s__unclassified_Yarrowia
452	d__Eukaryota	k__Fungi;	p__Ascomycota;	c__Sordariomycetes;	o__Hypocreales;	f__Hypocreales_fam_Incertae_sedis;	g__Sarocladium;	s__Sarocladium_kiliense
453	d__Eukaryota	k__Fungi;	p__Ascomycota;	c__Dothideomycetes;	o__unclassified_Dothideomycetes;	f__unclassified_Dothideomycetes;	g__unclassified_Dothideomycetes;	s__unclassified_Dothideomycetes
454	d__Eukaryota	k__Fungi;	p__Ascomycota;	c__unclassified_Ascomycota;	o__unclassified_Ascomycota;	f__unclassified_Ascomycota;	g__unclassified_Ascomycota;	s__unclassified_Ascomycota
455	d__Eukaryota	k__Fungi;	p__Ascomycota;	c__Sordariomycetes;	o__Xylariales;	f__Sporocadaceae;	g__Truncatella;	s__Truncatella_angustata
456	d__Eukaryota	k__Fungi;	p__Ascomycota;	c__Sordariomycetes;	o__Sordariales;	f__Chaetomiaceae;	g__Thermothielavioides;	s__Thermothielavioides_terrestris
457	d__Eukaryota	k__Fungi;	p__Ascomycota;	c__Dothideomycetes;	o__Minutisphaerales;	f__Minutisphaeraceae;	g__Minutisphaera;	s__Minutisphaera_aspera
458	d__Eukaryota	k__Fungi;	p__Basidiomycota;	c__Agaricomycetes;	o__unclassified_Agaricomycetes;	f__unclassified_Agaricomycetes;	g__unclassified_Agaricomycetes;	s__unclassified_Agaricomycetes
459	d__Eukaryota	k__Fungi;	p__Ascomycota;	c__Dothideomycetes;	o__Pleosporales;	f__Lentitheciaceae;	g__Lentithecium;	s__Lentithecium_aquaticum
460	d__Eukaryota	k__Fungi;	p__Basidiomycota;	c__Agaricomycetes;	Unclassified;	Unclassified;	Unclassified;	Unclassified
461	d__Eukaryota	k__Fungi;	p__Ascomycota;	c__Eurotiomycetes;	o__Eurotiales;	f__Aspergillaceae;	g__Aspergillus;	s__Aspergillus_fumigatus
462	d__Eukaryota	k__Fungi;	p__Ascomycota;	c__Eurotiomycetes;	o__Chaetothyriales;	f__Cyphellophoraceae;	g__Cyphellophora;	s__Cyphellophora_phyllostachydis
463	d__Eukaryota	k__Fungi;	p__Ascomycota;	c__Dothideomycetes;	o__Botryosphaeriales;	f__Botryosphaeriaceae;	g__Diplodia;	s__Diplodia_sapinea
464	d__Eukaryota	k__Fungi;	p__Basidiomycota;	c__unclassified_Basidiomycota;	o__unclassified_Basidiomycota;	f__unclassified_Basidiomycota;	g__unclassified_Basidiomycota;	s__unclassified_Basidiomycota
465	d__Eukaryota	k__Fungi;	p__Ascomycota;	c__Dothideomycetes;	o__Pleosporales;	Unclassified;	Unclassified;	Unclassified
466	d__Eukaryota	k__Fungi;	p__Basidiomycota;	c__Agaricomycetes;	o__Polyporales;	f__Meruliaceae;	g__Bjerkandera;	s__Bjerkandera_adusta
467	d__Eukaryota	k__Fungi;	p__Ascomycota;	c__Sordariomycetes;	o__Sordariales;	f__Sordariaceae;	g__unclassified_Sordariaceae;	s__unclassified_Sordariaceae
468	d__Eukaryota	k__Fungi;	p__Ascomycota;	c__Dothideomycetes;	o__Pleosporales;	f__Sporormiaceae;	g__Preussia;	s__Preussia_terricola
469	d__Eukaryota	k__Fungi;	p__unclassified_Fungi;	c__unclassified_Fungi;	o__unclassified_Fungi;	f__unclassified_Fungi;	g__unclassified_Fungi;	s__unclassified_Fungi
470	d__Eukaryota	k__Fungi;	p__Ascomycota;	c__Sordariomycetes;	o__Sordariales;	f__unclassified_Sordariales;	g__unclassified_Sordariales;	s__unclassified_Sordariales
471	d__Eukaryota	k__Fungi;	p__Basidiomycota;	c__Agaricostilbomycetes;	o__Agaricostilbales;	f__Ruineniaceae;	g__Ruinenia;	s__Ruinenia_pyrrosiae
472	d__Eukaryota	k__Fungi;	p__unclassified_Fungi;	c__unclassified_Fungi;	o__unclassified_Fungi;	f__unclassified_Fungi;	g__unclassified_Fungi;	s__unclassified_Fungi
473	d__Eukaryota	k__Fungi;	p__Ascomycota;	Unclassified;	Unclassified;	Unclassified;	Unclassified;	Unclassified
474	d__Eukaryota	k__Fungi;	p__unclassified_Fungi;	c__unclassified_Fungi;	o__unclassified_Fungi;	f__unclassified_Fungi;	g__unclassified_Fungi;	s__unclassified_Fungi
475	d__Eukaryota	k__Fungi;	p__Ascomycota;	c__unclassified_Ascomycota;	o__unclassified_Ascomycota;	f__unclassified_Ascomycota;	g__unclassified_Ascomycota;	s__unclassified_Ascomycota
476	d__Eukaryota	k__Fungi;	p__unclassified_Fungi;	c__unclassified_Fungi;	o__unclassified_Fungi;	f__unclassified_Fungi;	g__unclassified_Fungi;	s__unclassified_Fungi
477	d__Eukaryota	k__Fungi;	p__Ascomycota;	c__Saccharomycetes;	o__Saccharomycetales;	f__Dipodascaceae;	g__Galactomyces;	s__Galactomyces_pseudocandidus
478	d__Eukaryota	k__Fungi;	p__unclassified_Fungi;	c__unclassified_Fungi;	o__unclassified_Fungi;	f__unclassified_Fungi;	g__unclassified_Fungi;	s__unclassified_Fungi
479	d__Eukaryota	k__Fungi;	p__unclassified_Fungi;	c__unclassified_Fungi;	o__unclassified_Fungi;	f__unclassified_Fungi;	g__unclassified_Fungi;	s__unclassified_Fungi
480	d__Eukaryota	k__Fungi;	p__Ascomycota;	c__Sordariomycetes;	o__Sordariales;	f__Sordariales_fam_Incertae_sedis;	g__Ramophialophora;	Unclassified
481	d__Eukaryota	k__Fungi;	p__unclassified_Fungi;	c__unclassified_Fungi;	o__unclassified_Fungi;	f__unclassified_Fungi;	g__unclassified_Fungi;	s__unclassified_Fungi
482	d__Eukaryota	k__Fungi;	p__unclassified_Fungi;	c__unclassified_Fungi;	o__unclassified_Fungi;	f__unclassified_Fungi;	g__unclassified_Fungi;	s__unclassified_Fungi
483	d__Eukaryota	k__Fungi;	p__Ascomycota;	c__Dothideomycetes;	o__Mycosphaerellales;	f__Mycosphaerellaceae;	g__unclassified_Mycosphaerellaceae;	s__unclassified_Mycosphaerellaceae
484	d__Eukaryota	k__Fungi;	p__Ascomycota;	c__Sordariomycetes;	o__Sordariales;	f__Lasiosphaeriaceae;	Unclassified;	Unclassified
485	d__Eukaryota	k__Fungi;	p__Ascomycota;	c__Saccharomycetes;	o__Saccharomycetales;	f__unclassified_Saccharomycetales;	g__unclassified_Saccharomycetales;	s__unclassified_Saccharomycetales
486	d__Eukaryota	k__Fungi;	p__Ascomycota;	c__Sordariomycetes;	o__Hypocreales;	f__Nectriaceae;	g__Cylindrocladiella;	s__Cylindrocladiella_vitis
487	d__Eukaryota	k__Fungi;	p__Ascomycota;	c__Sordariomycetes;	o__Hypocreales;	f__Clavicipitaceae;	g__Marquandomyces;	s__Metarhizium_marquandii
488	d__Eukaryota	k__Fungi;	p__Basidiomycota;	c__Tremellomycetes;	o__Tremellales;	f__Tremellaceae;	g__Tremella;	s__Tremella_cinnabarina
489	d__Eukaryota	k__Fungi;	p__Ascomycota;	c__Saccharomycetes;	o__Saccharomycetales;	Unclassified;	g__Diutina;	s__Diutina_catenulata
490	d__Eukaryota	k__Fungi;	p__Basidiomycota;	c__Tremellomycetes;	o__Tremellales;	f__unclassified_Tremellales;	g__unclassified_Tremellales;	s__unclassified_Tremellales
491	d__Eukaryota	k__Fungi;	p__Ascomycota;	c__Dothideomycetes;	o__Pleosporales;	f__Didymellaceae;	g__unclassified_Didymellaceae;	s__unclassified_Didymellaceae
492	d__Eukaryota	k__Fungi;	p__Ascomycota;	c__Dothideomycetes;	o__Pleosporales;	f__Sporormiaceae;	g__Preussia;	s__Preussia_pilosella
493	d__Eukaryota	k__Fungi;	p__Basidiomycota;	c__Agaricostilbomycetes;	o__Agaricostilbales;	f__Chionosphaeraceae;	Unclassified;	Unclassified
494	d__Eukaryota	k__Fungi;	p__Ascomycota;	c__Sordariomycetes;	Unclassified;	Unclassified;	Unclassified;	Unclassified
495	d__Eukaryota	k__Fungi;	p__Chytridiomycota;	Unclassified;	Unclassified;	Unclassified;	Unclassified;	Unclassified
496	d__Eukaryota	k__Fungi;	p__Ascomycota;	c__unclassified_Ascomycota;	o__unclassified_Ascomycota;	f__unclassified_Ascomycota;	g__unclassified_Ascomycota;	s__unclassified_Ascomycota
497	d__Eukaryota	k__Fungi;	p__Ascomycota;	c__Eurotiomycetes;	o__Chaetothyriales;	f__Herpotrichiellaceae;	g__Exophiala;	s__Exophiala_cancerae
498	d__Eukaryota	k__Fungi;	p__Ascomycota;	c__Dothideomycetes;	o__Pleosporales;	f__Pleosporaceae;	g__Exserohilum;	s__Exserohilum_turcicum
499	d__Eukaryota	k__Fungi;	p__Ascomycota;	c__Dothideomycetes;	o__Pleosporales;	f__Pleosporaceae;	g__Curvularia;	s__unclassified_Curvularia
500	d__Eukaryota	k__Fungi;	p__Basidiomycota;	c__unclassified_Basidiomycota;	o__unclassified_Basidiomycota;	f__unclassified_Basidiomycota;	g__unclassified_Basidiomycota;	s__unclassified_Basidiomycota
501	d__Eukaryota	k__Fungi;	p__Ascomycota;	c__Sordariomycetes;	o__Microascales;	f__Microascaceae;	g__Pseudallescheria;	s__unclassified_Pseudallescheria
502	d__Eukaryota	k__Fungi;	p__Ascomycota;	c__Sordariomycetes;	o__Xylariales;	f__Zygosporiaceae;	g__Zygosporium;	s__Zygosporium_pseudogibbum
503	d__Eukaryota	k__Fungi;	p__Ascomycota;	c__Sordariomycetes;	o__Hypocreales;	f__Nectriaceae;	g__Fusicolla;	s__unclassified_Fusicolla
504	d__Eukaryota	k__Fungi;	p__Ascomycota;	c__Sordariomycetes;	Unclassified;	f__Phomatosporaceae;	g__Phomatospora;	s__unclassified_Phomatospora
505	d__Eukaryota	k__Fungi;	p__Ascomycota;	c__Eurotiomycetes;	o__Chaetothyriales;	f__Herpotrichiellaceae;	g__Exophiala;	s__Exophiala_oligosperma
506	d__Eukaryota	k__Fungi;	p__Ascomycota;	c__Eurotiomycetes;	o__Eurotiales;	f__Trichocomaceae;	g__Thermomyces;	s__Thermomyces_lanuginosus
507	d__Eukaryota	k__Fungi;	p__Ascomycota;	c__Eurotiomycetes;	o__Eurotiales;	f__Aspergillaceae;	g__Penicillium;	s__unclassified_Penicillium
508	d__Eukaryota	k__Fungi;	p__Ascomycota;	c__Sordariomycetes;	o__Xylariales;	f__Microdochiaceae;	g__Idriella;	Unclassified
509	d__Eukaryota	k__Fungi;	p__Ascomycota;	c__Orbiliomycetes;	o__Orbiliales;	f__Orbiliales_fam_Incertae_sedis;	g__Vermispora;	s__Vermispora_fusarina
510	d__Eukaryota	k__Fungi;	p__Ascomycota;	c__Leotiomycetes;	o__Helotiales;	f__Hyaloscyphaceae;	g__Lachnum;	s__unclassified_Lachnum
511	d__Eukaryota	k__Fungi;	p__unclassified_Fungi;	c__unclassified_Fungi;	o__unclassified_Fungi;	f__unclassified_Fungi;	g__unclassified_Fungi;	s__unclassified_Fungi
512	d__Eukaryota	k__Fungi;	p__Basidiomycota;	c__Agaricomycetes;	o__Thelephorales;	f__Thelephoraceae;	g__Tomentella;	Unclassified
513	d__Eukaryota	k__Fungi;	p__Ascomycota;	c__Eurotiomycetes;	o__Chaetothyriales;	Unclassified;	g__Strelitziana;	s__Strelitziana_australiensis
514	d__Eukaryota	k__Fungi;	p__Ascomycota;	c__Dothideomycetes;	o__Tubeufiales;	f__Wiesneriomycetaceae;	g__Spissiomyces;	Unclassified
515	d__Eukaryota	k__Fungi;	p__unclassified_Fungi;	c__unclassified_Fungi;	o__unclassified_Fungi;	f__unclassified_Fungi;	g__unclassified_Fungi;	s__unclassified_Fungi
516	d__Eukaryota	k__Fungi;	p__Ascomycota;	c__Sordariomycetes;	o__Xylariales;	f__Xylariales_fam_Incertae_sedis;	g__Hansfordia;	s__Hansfordia_pulvinata
517	d__Eukaryota	k__Fungi;	p__Ascomycota;	c__Sordariomycetes;	o__Microascales;	f__Microascaceae;	g__Petriella;	s__Petriella_setifera
518	d__Eukaryota	k__Fungi;	p__Ascomycota;	c__unclassified_Ascomycota;	o__unclassified_Ascomycota;	f__unclassified_Ascomycota;	g__unclassified_Ascomycota;	s__unclassified_Ascomycota
519	d__Eukaryota	k__Fungi;	p__Ascomycota;	c__Sordariomycetes;	o__Hypocreales;	f__Nectriaceae;	g__Dactylonectria;	s__Dactylonectria_anthuriicola
520	d__Eukaryota	k__Fungi;	p__Ascomycota;	c__unclassified_Ascomycota;	o__unclassified_Ascomycota;	f__unclassified_Ascomycota;	g__unclassified_Ascomycota;	s__unclassified_Ascomycota
521	d__Eukaryota	k__Fungi;	p__Mortierellomycota;	c__Mortierellomycetes;	o__Mortierellales;	f__Mortierellaceae;	g__Mortierella;	s__Mortierella_basiparvispora
522	d__Eukaryota	k__Fungi;	p__Ascomycota;	c__Sordariomycetes;	o__Ophiostomatales;	f__Ophiostomataceae;	g__Phialocephala;	s__Phialocephala_humicola
523	d__Eukaryota	k__Fungi;	p__Ascomycota;	c__Sordariomycetes;	o__unclassified_Sordariomycetes;	f__unclassified_Sordariomycetes;	g__unclassified_Sordariomycetes;	s__unclassified_Sordariomycetes
524	d__Eukaryota	k__Fungi;	p__Ascomycota;	c__Saccharomycetes;	o__Saccharomycetales;	f__Dipodascaceae;	g__Yarrowia;	s__Yarrowia_alimentaria
525	d__Eukaryota	k__Fungi;	p__Ascomycota;	c__Saccharomycetes;	o__Saccharomycetales;	f__Metschnikowiaceae;	g__Clavispora;	s__[Candida]_pseudointermedia
526	d__Eukaryota	k__Fungi;	p__Basidiomycota;	c__Tremellomycetes;	o__Tremellales;	f__Bulleribasidiaceae;	g__Hannaella;	s__Hannaella_kunmingensis
527	d__Eukaryota	k__Fungi;	p__Glomeromycota;	c__Glomeromycetes;	o__Glomerales;	f__Glomeraceae;	g__Funneliformis;	s__Funneliformis_mosseae
528	d__Eukaryota	k__Fungi;	p__Ascomycota;	c__Leotiomycetes;	Unclassified;	Unclassified;	g__Leohumicola;	s__Leohumicola_minima
529	d__Eukaryota	k__Fungi;	p__unclassified_Fungi;	c__unclassified_Fungi;	o__unclassified_Fungi;	f__unclassified_Fungi;	g__unclassified_Fungi;	s__unclassified_Fungi
530	d__Eukaryota	k__Fungi;	p__Ascomycota;	c__unclassified_Ascomycota;	o__unclassified_Ascomycota;	f__unclassified_Ascomycota;	g__unclassified_Ascomycota;	s__unclassified_Ascomycota
531	d__Eukaryota	k__Fungi;	p__Ascomycota;	c__unclassified_Ascomycota;	o__unclassified_Ascomycota;	f__unclassified_Ascomycota;	g__unclassified_Ascomycota;	s__unclassified_Ascomycota
532	d__Eukaryota	k__Fungi;	p__Ascomycota;	c__Sordariomycetes;	o__Sordariales;	Unclassified;	Unclassified;	Unclassified
533	d__Eukaryota	k__Fungi;	p__Basidiomycota;	c__Microbotryomycetes;	Unclassified;	Unclassified;	g__Curvibasidium;	s__Curvibasidium_cygneicollum
534	d__Eukaryota	k__Fungi;	p__Basidiomycota;	Unclassified;	Unclassified;	Unclassified;	Unclassified;	Unclassified
535	d__Eukaryota	k__Fungi;	p__Chytridiomycota;	Unclassified;	Unclassified;	Unclassified;	Unclassified;	Unclassified
536	d__Eukaryota	k__Fungi;	p__unclassified_Fungi;	c__unclassified_Fungi;	o__unclassified_Fungi;	f__unclassified_Fungi;	g__unclassified_Fungi;	s__unclassified_Fungi
537	d__Eukaryota	k__Fungi;	p__Ascomycota;	c__Dothideomycetes;	o__Pleosporales;	Unclassified;	Unclassified;	Unclassified
538	d__Eukaryota	k__Fungi;	p__Ascomycota;	c__Sordariomycetes;	o__unclassified_Sordariomycetes;	f__unclassified_Sordariomycetes;	g__unclassified_Sordariomycetes;	s__unclassified_Sordariomycetes
539	d__Eukaryota	k__Fungi;	p__Ascomycota;	c__Sordariomycetes;	o__Hypocreales;	f__Bionectriaceae;	g__Gliomastix;	s__Gliomastix_polychroma
540	d__Eukaryota	k__Fungi;	p__Ascomycota;	c__unclassified_Ascomycota;	o__unclassified_Ascomycota;	f__unclassified_Ascomycota;	g__unclassified_Ascomycota;	s__unclassified_Ascomycota
541	d__Eukaryota	k__Fungi;	p__Ascomycota;	c__Sordariomycetes;	o__unclassified_Sordariomycetes;	f__unclassified_Sordariomycetes;	g__unclassified_Sordariomycetes;	s__unclassified_Sordariomycetes
542	d__Eukaryota	k__Fungi;	p__Basidiomycota;	c__Agaricomycetes;	o__Sebacinales;	f__Sebacinaceae;	g__Sebacina;	Unclassified
543	d__Eukaryota	k__Fungi;	p__Ascomycota;	c__Eurotiomycetes;	o__Onygenales;	f__Gymnoascaceae;	Unclassified;	Unclassified
544	d__Eukaryota	k__Fungi;	p__unclassified_Fungi;	c__unclassified_Fungi;	o__unclassified_Fungi;	f__unclassified_Fungi;	g__unclassified_Fungi;	s__unclassified_Fungi
545	d__Eukaryota	k__Fungi;	p__Ascomycota;	c__Leotiomycetes;	o__Thelebolales;	f__unclassified_Thelebolales;	g__unclassified_Thelebolales;	s__unclassified_Thelebolales
546	d__Eukaryota	k__Fungi;	p__Ascomycota;	c__Leotiomycetes;	o__unclassified_Leotiomycetes;	f__unclassified_Leotiomycetes;	g__unclassified_Leotiomycetes;	s__unclassified_Leotiomycetes
547	d__Eukaryota	k__Fungi;	p__unclassified_Fungi;	c__unclassified_Fungi;	o__unclassified_Fungi;	f__unclassified_Fungi;	g__unclassified_Fungi;	s__unclassified_Fungi
548	d__Eukaryota	k__Fungi;	p__Basidiomycota;	c__unclassified_Basidiomycota;	o__unclassified_Basidiomycota;	f__unclassified_Basidiomycota;	g__unclassified_Basidiomycota;	s__unclassified_Basidiomycota
549	d__Eukaryota	k__Fungi;	p__Basidiomycota;	c__Agaricomycetes;	o__Sebacinales;	f__unclassified_Sebacinales;	g__unclassified_Sebacinales;	s__unclassified_Sebacinales
550	d__Eukaryota	k__Fungi;	p__Basidiomycota;	c__Agaricomycetes;	o__Russulales;	f__Stereaceae;	g__Stereum;	s__Stereum_hirsutum
551	d__Eukaryota	k__Fungi;	p__unclassified_Fungi;	c__unclassified_Fungi;	o__unclassified_Fungi;	f__unclassified_Fungi;	g__unclassified_Fungi;	s__unclassified_Fungi
552	d__Eukaryota	k__Fungi;	p__Ascomycota;	c__Leotiomycetes;	o__Helotiales;	Unclassified;	Unclassified;	Unclassified
553	d__Eukaryota	k__Fungi;	p__Ascomycota;	c__unclassified_Ascomycota;	o__unclassified_Ascomycota;	f__unclassified_Ascomycota;	g__unclassified_Ascomycota;	s__unclassified_Ascomycota
554	d__Eukaryota	k__Fungi;	p__unclassified_Fungi;	c__unclassified_Fungi;	o__unclassified_Fungi;	f__unclassified_Fungi;	g__unclassified_Fungi;	s__unclassified_Fungi
555	d__Eukaryota	k__Fungi;	p__Ascomycota;	c__Dothideomycetes;	o__Pleosporales;	f__Leptosphaeriaceae;	g__Leptosphaeria;	s__Leptosphaeria_ebuli
556	d__Eukaryota	k__Fungi;	p__Ascomycota;	c__unclassified_Ascomycota;	o__unclassified_Ascomycota;	f__unclassified_Ascomycota;	g__unclassified_Ascomycota;	s__unclassified_Ascomycota
557	d__Eukaryota	k__Fungi;	p__Ascomycota;	c__Eurotiomycetes;	o__Eurotiales;	f__Aspergillaceae;	g__Aspergillus;	s__Aspergillus_penicillioides
558	d__Eukaryota	k__Fungi;	p__Ascomycota;	c__Eurotiomycetes;	o__Chaetothyriales;	f__Trichomeriaceae;	Unclassified;	Unclassified
559	d__Eukaryota	k__Fungi;	p__Ascomycota;	Unclassified;	Unclassified;	Unclassified;	Unclassified;	Unclassified
560	d__Eukaryota	k__Fungi;	p__Ascomycota;	c__Dothideomycetes;	o__Pleosporales;	f__Lentitheciaceae;	g__Keissleriella;	s__Keissleriella_quadriseptata
561	d__Eukaryota	k__Fungi;	p__Ascomycota;	c__Leotiomycetes;	o__Helotiales;	f__unclassified_Helotiales;	g__unclassified_Helotiales;	s__unclassified_Helotiales
562	d__Eukaryota	k__Fungi;	p__Ascomycota;	c__Leotiomycetes;	o__Helotiales;	Unclassified;	Unclassified;	Unclassified
563	d__Eukaryota	k__Fungi;	p__Basidiomycota;	c__Agaricomycetes;	o__Agaricales;	f__Hygrophoraceae;	g__Hygrocybe;	s__Hygrocybe_conica
564	d__Eukaryota	k__Fungi;	p__Ascomycota;	c__Eurotiomycetes;	o__Eurotiales;	f__Aspergillaceae;	g__Aspergillus;	s__Aspergillus_flocculosus
565	d__Eukaryota	k__Fungi;	p__Basidiomycota;	c__Agaricomycetes;	o__Thelephorales;	f__Thelephoraceae;	Unclassified;	Unclassified
566	d__Eukaryota	k__Fungi;	p__Ascomycota;	c__Eurotiomycetes;	o__Chaetothyriales;	Unclassified;	g__Neophaeococcomyces;	s__Neophaeococcomyces_aloes
567	d__Eukaryota	k__Fungi;	p__Ascomycota;	c__Eurotiomycetes;	o__Chaetothyriales;	f__Herpotrichiellaceae;	Unclassified;	Unclassified
568	d__Eukaryota	k__Fungi;	p__Ascomycota;	c__Leotiomycetes;	o__Helotiales;	f__Hyaloscyphaceae;	g__Cistella;	Unclassified
569	d__Eukaryota	k__Fungi;	p__Basidiomycota;	c__Agaricomycetes;	o__Agaricales;	f__Clavariaceae;	g__Clavaria;	s__unclassified_Clavaria
570	d__Eukaryota	k__Fungi;	p__Ascomycota;	c__Leotiomycetes;	o__Helotiales;	Unclassified;	Unclassified;	Unclassified
571	d__Eukaryota	k__Fungi;	p__Basidiomycota;	c__Agaricomycetes;	o__Atheliales;	f__Atheliaceae;	g__Amphinema;	Unclassified
572	d__Eukaryota	k__Fungi;	p__Ascomycota;	c__unclassified_Ascomycota;	o__unclassified_Ascomycota;	f__unclassified_Ascomycota;	g__unclassified_Ascomycota;	s__unclassified_Ascomycota
573	d__Eukaryota	k__Fungi;	p__Basidiomycota;	c__Agaricomycetes;	o__unclassified_Agaricomycetes;	f__unclassified_Agaricomycetes;	g__unclassified_Agaricomycetes;	s__unclassified_Agaricomycetes
574	d__Eukaryota	k__Fungi;	p__Ascomycota;	c__unclassified_Ascomycota;	o__unclassified_Ascomycota;	f__unclassified_Ascomycota;	g__unclassified_Ascomycota;	s__unclassified_Ascomycota
575	d__Eukaryota	k__Fungi;	p__unclassified_Fungi;	c__unclassified_Fungi;	o__unclassified_Fungi;	f__unclassified_Fungi;	g__unclassified_Fungi;	s__unclassified_Fungi
576	d__Eukaryota	k__Fungi;	p__unclassified_Fungi;	c__unclassified_Fungi;	o__unclassified_Fungi;	f__unclassified_Fungi;	g__unclassified_Fungi;	s__unclassified_Fungi
577	d__Eukaryota	k__Fungi;	p__Ascomycota;	c__Sordariomycetes;	o__Chaetosphaeriales;	f__Chaetosphaeriaceae;	g__Chloridium;	s__Chloridium_aseptatum
578	d__Eukaryota	k__Fungi;	p__Ascomycota;	c__unclassified_Ascomycota;	o__unclassified_Ascomycota;	f__unclassified_Ascomycota;	g__unclassified_Ascomycota;	s__unclassified_Ascomycota
579	d__Eukaryota	k__Fungi;	p__Basidiomycota;	c__unclassified_Basidiomycota;	o__unclassified_Basidiomycota;	f__unclassified_Basidiomycota;	g__unclassified_Basidiomycota;	s__unclassified_Basidiomycota
580	d__Eukaryota	k__Fungi;	p__Rozellomycota;	c__Rozellomycotina_cls_Incertae_sedis;	o__GS11;	Unclassified;	Unclassified;	Unclassified
581	d__Eukaryota	k__Fungi;	p__Basidiomycota;	c__Tremellomycetes;	o__Tremellales;	f__Bulleribasidiaceae;	g__Vishniacozyma;	s__Vishniacozyma_dimennae
582	d__Eukaryota	k__Fungi;	p__Rozellomycota;	Unclassified;	Unclassified;	Unclassified;	Unclassified;	Unclassified
583	d__Eukaryota	k__Fungi;	p__Ascomycota;	c__Dothideomycetes;	o__unclassified_Dothideomycetes;	f__unclassified_Dothideomycetes;	g__unclassified_Dothideomycetes;	s__unclassified_Dothideomycetes
584	d__Eukaryota	k__Fungi;	p__Ascomycota;	c__unclassified_Ascomycota;	o__unclassified_Ascomycota;	f__unclassified_Ascomycota;	g__unclassified_Ascomycota;	s__unclassified_Ascomycota
585	d__Eukaryota	k__Fungi;	p__Ascomycota;	c__Saccharomycetes;	o__Saccharomycetales;	f__Dipodascaceae;	g__Galactomyces;	s__Galactomyces_pseudocandidus
586	d__Eukaryota	k__Fungi;	p__Rozellomycota;	Unclassified;	Unclassified;	Unclassified;	Unclassified;	Unclassified
587	d__Eukaryota	k__Fungi;	p__Ascomycota;	c__Sordariomycetes;	o__Hypocreales;	f__Nectriaceae;	g__Fusarium;	s__unclassified_Fusarium
588	d__Eukaryota	k__Fungi;	p__Rozellomycota;	Unclassified;	Unclassified;	Unclassified;	Unclassified;	Unclassified
589	d__Eukaryota	k__Fungi;	p__Ascomycota;	c__Saccharomycetes;	o__Saccharomycetales;	f__Dipodascaceae;	g__Galactomyces;	s__Galactomyces_pseudocandidus
590	d__Eukaryota	k__Fungi;	p__unclassified_Fungi;	c__unclassified_Fungi;	o__unclassified_Fungi;	f__unclassified_Fungi;	g__unclassified_Fungi;	s__unclassified_Fungi
591	d__Eukaryota	k__Fungi;	p__Basidiomycota;	c__unclassified_Basidiomycota;	o__unclassified_Basidiomycota;	f__unclassified_Basidiomycota;	g__unclassified_Basidiomycota;	s__unclassified_Basidiomycota
592	d__Eukaryota	k__Fungi;	p__Basidiomycota;	c__Tremellomycetes;	o__Trichosporonales;	Unclassified;	g__Pascua;	s__Pascua_guehoae
593	d__Eukaryota	k__Fungi;	p__Chytridiomycota;	c__unclassified_Chytridiomycota;	o__unclassified_Chytridiomycota;	f__unclassified_Chytridiomycota;	g__unclassified_Chytridiomycota;	s__unclassified_Chytridiomycota
594	d__Eukaryota	k__Fungi;	p__Ascomycota;	c__Saccharomycetes;	o__Saccharomycetales;	f__Dipodascaceae;	g__Galactomyces;	s__Galactomyces_pseudocandidus
595	d__Eukaryota	k__Fungi;	p__Basidiomycota;	c__Tremellomycetes;	o__Tremellales;	f__Bulleribasidiaceae;	g__Hannaella;	s__Bullera_coprosmae
596	d__Eukaryota	k__Fungi;	p__Basidiomycota;	c__unclassified_Basidiomycota;	o__unclassified_Basidiomycota;	f__unclassified_Basidiomycota;	g__unclassified_Basidiomycota;	s__unclassified_Basidiomycota
597	d__Eukaryota	k__Fungi;	p__unclassified_Fungi;	c__unclassified_Fungi;	o__unclassified_Fungi;	f__unclassified_Fungi;	g__unclassified_Fungi;	s__unclassified_Fungi
598	d__Eukaryota	k__Fungi;	p__Ascomycota;	c__Sordariomycetes;	o__unclassified_Sordariomycetes;	f__unclassified_Sordariomycetes;	g__unclassified_Sordariomycetes;	s__unclassified_Sordariomycetes
599	d__Eukaryota	k__Fungi;	p__Chytridiomycota;	c__Rhizophydiomycetes;	o__Rhizophydiales;	Unclassified;	Unclassified;	Unclassified
600	d__Eukaryota	k__Fungi;	p__Ascomycota;	c__Sordariomycetes;	o__Xylariales;	Unclassified;	Unclassified;	Unclassified
601	d__Eukaryota	k__Fungi;	p__Ascomycota;	c__Sordariomycetes;	o__Hypocreales;	f__Nectriaceae;	g__unclassified_Nectriaceae;	s__unclassified_Nectriaceae
602	d__Eukaryota	k__Fungi;	p__Ascomycota;	c__Dothideomycetes;	o__Pleosporales;	f__Pleosporaceae;	g__Alternaria;	s__Alternaria_eureka
603	d__Eukaryota	k__Fungi;	p__unclassified_Fungi;	c__unclassified_Fungi;	o__unclassified_Fungi;	f__unclassified_Fungi;	g__unclassified_Fungi;	s__unclassified_Fungi
604	d__Eukaryota	k__Fungi;	p__Ascomycota;	c__Sordariomycetes;	o__Xylariales;	f__Xylariaceae;	g__Xylaria;	s__unclassified_Xylaria
605	d__Eukaryota	k__Fungi;	p__Ascomycota;	c__Sordariomycetes;	Unclassified;	Unclassified;	Unclassified;	Unclassified
606	d__Eukaryota	k__Fungi;	p__Ascomycota;	c__Leotiomycetes;	o__Helotiales;	f__Helotiales_fam_Incertae_sedis;	g__Chalara;	s__Chalara_vaccinii
607	d__Eukaryota	k__Fungi;	p__Ascomycota;	c__Sordariomycetes;	o__Coniochaetales;	f__Coniochaetaceae;	g__Coniochaeta;	Unclassified
608	d__Eukaryota	k__Fungi;	p__Ascomycota;	c__Sordariomycetes;	o__Sordariales;	f__Chaetomiaceae;	g__Chaetomium;	s__Chaetomium_hexagonosporum
609	d__Eukaryota	k__Fungi;	p__Ascomycota;	Unclassified;	Unclassified;	Unclassified;	Unclassified;	Unclassified
610	d__Eukaryota	k__Fungi;	p__Basidiomycota;	c__Agaricomycetes;	o__Auriculariales;	f__unclassified_Auriculariales;	g__unclassified_Auriculariales;	s__unclassified_Auriculariales
611	d__Eukaryota	k__Fungi;	p__Ascomycota;	c__Dothideomycetes;	o__Pleosporales;	f__Phaeosphaeriaceae;	g__Neosetophoma;	s__Neosetophoma_poaceicola
612	d__Eukaryota	k__Fungi;	p__Basidiomycota;	c__Tremellomycetes;	o__Filobasidiales;	f__Filobasidiaceae;	g__Naganishia;	s__Naganishia_albidosimilis
613	d__Eukaryota	k__Fungi;	p__Ascomycota;	c__Pezizomycetes;	o__Pezizales;	f__Pyronemataceae;	Unclassified;	Unclassified
614	d__Eukaryota	k__Fungi;	p__unclassified_Fungi;	c__unclassified_Fungi;	o__unclassified_Fungi;	f__unclassified_Fungi;	g__unclassified_Fungi;	s__unclassified_Fungi
615	d__Eukaryota	k__Fungi;	p__Ascomycota;	c__Dothideomycetes;	o__Pleosporales;	Unclassified;	Unclassified;	Unclassified
616	d__Eukaryota	k__Fungi;	p__Ascomycota;	c__Pezizomycetes;	o__Pezizales;	f__Pyronemataceae;	Unclassified;	Unclassified
617	d__Eukaryota	k__Fungi;	p__Ascomycota;	c__Laboulbeniomycetes;	o__Pyxidiophorales;	Unclassified;	Unclassified;	Unclassified
618	d__Eukaryota	k__Fungi;	p__Rozellomycota;	Unclassified;	Unclassified;	Unclassified;	Unclassified;	Unclassified
619	d__Eukaryota	k__Fungi;	p__Basidiomycota;	c__Agaricomycetes;	o__Agaricales;	f__Clavariaceae;	g__Clavaria;	s__Clavaria_pullei
620	d__Eukaryota	k__Fungi;	p__Basidiomycota;	c__Microbotryomycetes;	o__Sporidiobolales;	f__Sporidiobolaceae;	g__Rhodotorula;	s__Rhodotorula_diobovata
621	d__Eukaryota	k__Fungi;	p__Mortierellomycota;	c__Mortierellomycetes;	o__Mortierellales;	f__Mortierellaceae;	g__Mortierella;	Unclassified
622	d__Eukaryota	k__Fungi;	p__Ascomycota;	c__unclassified_Ascomycota;	o__unclassified_Ascomycota;	f__unclassified_Ascomycota;	g__unclassified_Ascomycota;	s__unclassified_Ascomycota
623	d__Eukaryota	k__Fungi;	p__Glomeromycota;	c__Glomeromycetes;	o__Glomerales;	f__Glomeraceae;	g__unclassified_Glomeraceae;	s__unclassified_Glomeraceae
624	d__Eukaryota	k__Fungi;	p__Ascomycota;	c__Sordariomycetes;	o__unclassified_Sordariomycetes;	f__unclassified_Sordariomycetes;	g__unclassified_Sordariomycetes;	s__unclassified_Sordariomycetes
625	d__Eukaryota	k__Fungi;	p__Ascomycota;	c__Sordariomycetes;	o__unclassified_Sordariomycetes;	f__unclassified_Sordariomycetes;	g__unclassified_Sordariomycetes;	s__unclassified_Sordariomycetes
626	d__Eukaryota	k__Fungi;	p__Basidiomycota;	c__unclassified_Basidiomycota;	o__unclassified_Basidiomycota;	f__unclassified_Basidiomycota;	g__unclassified_Basidiomycota;	s__unclassified_Basidiomycota
627	d__Eukaryota	k__Fungi;	p__unclassified_Fungi;	c__unclassified_Fungi;	o__unclassified_Fungi;	f__unclassified_Fungi;	g__unclassified_Fungi;	s__unclassified_Fungi
628	d__Eukaryota	k__Fungi;	p__Ascomycota;	c__Archaeorhizomycetes;	o__Archaeorhizomycetales;	f__Archaeorhizomycetaceae;	g__Archaeorhizomyces;	s__unclassified_Archaeorhizomyces
629	d__Eukaryota	k__Fungi;	p__Ascomycota;	c__Saccharomycetes;	o__Saccharomycetales;	f__Saccharomycetales_fam_Incertae_sedis;	g__Starmerella;	s__Starmerella_bacillaris
630	d__Eukaryota	k__Fungi;	p__Ascomycota;	c__Saccharomycetes;	o__Saccharomycetales;	f__unclassified_Saccharomycetales;	g__unclassified_Saccharomycetales;	s__unclassified_Saccharomycetales
631	d__Eukaryota	k__Fungi;	p__unclassified_Fungi;	c__unclassified_Fungi;	o__unclassified_Fungi;	f__unclassified_Fungi;	g__unclassified_Fungi;	s__unclassified_Fungi
632	d__Eukaryota	k__Fungi;	p__Basidiomycota;	c__Tremellomycetes;	o__Tremellales;	f__Bulleraceae;	g__Bullera;	s__Bullera_alba
633	d__Eukaryota	k__Fungi;	p__unclassified_Fungi;	c__unclassified_Fungi;	o__unclassified_Fungi;	f__unclassified_Fungi;	g__unclassified_Fungi;	s__unclassified_Fungi
634	d__Eukaryota	k__Fungi;	p__Basidiomycota;	Unclassified;	Unclassified;	Unclassified;	Unclassified;	Unclassified
635	d__Eukaryota	k__Fungi;	p__Ascomycota;	c__Sordariomycetes;	o__unclassified_Sordariomycetes;	f__unclassified_Sordariomycetes;	g__unclassified_Sordariomycetes;	s__unclassified_Sordariomycetes
636	d__Eukaryota	k__Fungi;	p__Ascomycota;	c__Sordariomycetes;	o__Hypocreales;	f__Nectriaceae;	g__Neonectria;	s__Neonectria_major
637	d__Eukaryota	k__Fungi;	p__Ascomycota;	c__Eurotiomycetes;	o__Onygenales;	f__Onygenales_fam_Incertae_sedis;	g__Malbranchea;	s__Malbranchea_cinnamomea
638	d__Eukaryota	k__Fungi;	p__Ascomycota;	c__Sordariomycetes;	o__Sordariales;	f__Chaetomiaceae;	g__Chaetomium;	s__unclassified_Chaetomium
639	d__Eukaryota	k__Fungi;	p__Ascomycota;	c__Sordariomycetes;	o__Sordariales;	f__Chaetomiaceae;	g__Melanocarpus;	s__Melanocarpus_albomyces
640	d__Eukaryota	k__Fungi;	p__Ascomycota;	c__Sordariomycetes;	o__Xylariales;	Unclassified;	g__Hansfordia;	s__Hansfordia_pruni
641	d__Eukaryota	k__Fungi;	p__Ascomycota;	c__Sordariomycetes;	o__Hypocreales;	f__unclassified_Hypocreales;	g__unclassified_Hypocreales;	s__unclassified_Hypocreales
642	d__Eukaryota	k__Fungi;	p__Ascomycota;	c__Sordariomycetes;	o__Hypocreales;	f__Nectriaceae;	g__Cylindrocarpon;	Unclassified
643	d__Eukaryota	k__Fungi;	p__Ascomycota;	c__Sordariomycetes;	o__Hypocreales;	f__Hypocreaceae;	g__Trichoderma;	s__Trichoderma_yunnanense
644	d__Eukaryota	k__Fungi;	p__Ascomycota;	c__Sordariomycetes;	o__Hypocreales;	f__Hypocreales_fam_Incertae_sedis;	g__Trichothecium;	s__Trichothecium_roseum
645	d__Eukaryota	k__Fungi;	p__Basidiomycota;	c__Agaricomycetes;	Unclassified;	Unclassified;	Unclassified;	Unclassified
646	d__Eukaryota	k__Fungi;	p__Rozellomycota;	Unclassified;	Unclassified;	Unclassified;	Unclassified;	Unclassified
647	d__Eukaryota	k__Fungi;	p__Basidiomycota;	c__Agaricomycetes;	o__Sebacinales;	f__unclassified_Sebacinales;	g__unclassified_Sebacinales;	s__unclassified_Sebacinales
648	d__Eukaryota	k__Fungi;	p__Basidiomycota;	c__Agaricomycetes;	o__Sebacinales;	f__unclassified_Sebacinales;	g__unclassified_Sebacinales;	s__unclassified_Sebacinales
649	d__Eukaryota	k__Fungi;	p__Ascomycota;	c__Leotiomycetes;	o__unclassified_Leotiomycetes;	f__unclassified_Leotiomycetes;	g__unclassified_Leotiomycetes;	s__unclassified_Leotiomycetes
650	d__Eukaryota	k__Fungi;	p__Ascomycota;	c__Eurotiomycetes;	o__Eurotiales;	f__Aspergillaceae;	g__Penicillium;	s__Penicillium_vanoranjei
651	d__Eukaryota	k__Fungi;	p__Ascomycota;	c__Pezizomycetes;	o__Pezizales;	f__Pezizaceae;	g__Iodophanus;	s__Iodophanus_carneus
652	d__Eukaryota	k__Fungi;	p__Ascomycota;	c__Dothideomycetes;	o__Pleosporales;	f__Neopyrenochaetaceae;	g__Neopyrenochaeta;	s__Neopyrenochaeta_chromolaenae
653	d__Eukaryota	k__Fungi;	p__Basidiomycota;	c__Agaricomycetes;	o__Agaricales;	Unclassified;	Unclassified;	Unclassified
654	d__Eukaryota	k__Fungi;	p__Mortierellomycota;	c__Mortierellomycetes;	o__Mortierellales;	f__Mortierellaceae;	g__Mortierella;	s__Mortierella_capitata
655	d__Eukaryota	k__Fungi;	p__Mortierellomycota;	c__Mortierellomycetes;	o__Mortierellales;	f__Mortierellaceae;	g__Mortierella;	s__Mortierella_chlamydospora
656	d__Eukaryota	k__Fungi;	p__Mortierellomycota;	c__Mortierellomycetes;	o__Mortierellales;	f__Mortierellaceae;	g__Mortierella;	s__Mortierella_alpina
657	d__Eukaryota	k__Fungi;	p__Ascomycota;	c__unclassified_Ascomycota;	o__unclassified_Ascomycota;	f__unclassified_Ascomycota;	g__unclassified_Ascomycota;	s__unclassified_Ascomycota
658	d__Eukaryota	k__Fungi;	p__Basidiomycota;	c__unclassified_Basidiomycota;	o__unclassified_Basidiomycota;	f__unclassified_Basidiomycota;	g__unclassified_Basidiomycota;	s__unclassified_Basidiomycota
659	d__Eukaryota	k__Fungi;	p__Basidiomycota;	c__Agaricomycetes;	o__Agaricales;	f__Cortinariaceae;	g__Cortinarius;	s__unclassified_Cortinarius
660	d__Eukaryota	k__Fungi;	p__unclassified_Fungi;	c__unclassified_Fungi;	o__unclassified_Fungi;	f__unclassified_Fungi;	g__unclassified_Fungi;	s__unclassified_Fungi
661	d__Eukaryota	k__Fungi;	p__Chytridiomycota;	Unclassified;	Unclassified;	Unclassified;	Unclassified;	Unclassified
662	d__Eukaryota	k__Fungi;	p__Ascomycota;	c__Eurotiomycetes;	o__Eurotiales;	f__Aspergillaceae;	g__unclassified_Aspergillaceae;	s__unclassified_Aspergillaceae
663	d__Eukaryota	k__Fungi;	p__unclassified_Fungi;	c__unclassified_Fungi;	o__unclassified_Fungi;	f__unclassified_Fungi;	g__unclassified_Fungi;	s__unclassified_Fungi
664	d__Eukaryota	k__Fungi;	p__Ascomycota;	c__Sordariomycetes;	o__Sordariales;	f__Lasiosphaeriaceae;	g__Podospora;	s__Podospora_dimorpha
665	d__Eukaryota	k__Fungi;	p__Glomeromycota;	c__Glomeromycetes;	o__Diversisporales;	f__Gigasporaceae;	g__Dentiscutata;	s__Dentiscutata_savannicola
666	d__Eukaryota	k__Fungi;	p__Mortierellomycota;	c__Mortierellomycetes;	o__Mortierellales;	Unclassified;	Unclassified;	Unclassified
667	d__Eukaryota	k__Fungi;	p__Glomeromycota;	c__Glomeromycetes;	o__Glomerales;	f__Glomeraceae;	Unclassified;	Unclassified
668	d__Eukaryota	k__Fungi;	p__Ascomycota;	c__Sordariomycetes;	o__unclassified_Sordariomycetes;	f__unclassified_Sordariomycetes;	g__unclassified_Sordariomycetes;	s__unclassified_Sordariomycetes
669	d__Eukaryota	k__Fungi;	p__Ascomycota;	c__Dothideomycetes;	o__unclassified_Dothideomycetes;	f__unclassified_Dothideomycetes;	g__unclassified_Dothideomycetes;	s__unclassified_Dothideomycetes
670	d__Eukaryota	k__Fungi;	p__Ascomycota;	c__Saccharomycetes;	o__Saccharomycetales;	f__Dipodascaceae;	g__Galactomyces;	s__Galactomyces_pseudocandidus
671	d__Eukaryota	k__Fungi;	p__Ascomycota;	c__unclassified_Ascomycota;	o__unclassified_Ascomycota;	f__unclassified_Ascomycota;	g__unclassified_Ascomycota;	s__unclassified_Ascomycota
672	d__Eukaryota	k__Fungi;	p__unclassified_Fungi;	c__unclassified_Fungi;	o__unclassified_Fungi;	f__unclassified_Fungi;	g__unclassified_Fungi;	s__unclassified_Fungi
673	d__Eukaryota	k__Fungi;	p__Basidiomycota;	c__Tremellomycetes;	o__Tremellales;	f__Bulleribasidiaceae;	g__Hannaella;	s__Hannaella_luteola
674	d__Eukaryota	k__Fungi;	p__Glomeromycota;	c__Glomeromycetes;	o__Glomerales;	f__Glomeraceae;	Unclassified;	Unclassified
675	d__Eukaryota	k__Fungi;	p__Ascomycota;	c__Dothideomycetes;	o__Pleosporales;	Unclassified;	Unclassified;	Unclassified
676	d__Eukaryota	k__Fungi;	p__Chytridiomycota;	Unclassified;	Unclassified;	Unclassified;	Unclassified;	Unclassified
677	d__Eukaryota	k__Fungi;	p__unclassified_Fungi;	c__unclassified_Fungi;	o__unclassified_Fungi;	f__unclassified_Fungi;	g__unclassified_Fungi;	s__unclassified_Fungi
678	d__Eukaryota	k__Fungi;	p__Basidiomycota;	c__unclassified_Basidiomycota;	o__unclassified_Basidiomycota;	f__unclassified_Basidiomycota;	g__unclassified_Basidiomycota;	s__unclassified_Basidiomycota
679	d__Eukaryota	k__Fungi;	p__Ascomycota;	c__Sordariomycetes;	o__Hypocreales;	f__Stachybotryaceae;	g__Paramyrothecium;	s__Paramyrothecium_parvum
680	d__Eukaryota	k__Fungi;	p__Ascomycota;	c__Sordariomycetes;	o__Coniochaetales;	f__Coniochaetaceae;	g__Coniochaeta;	s__Coniochaeta_lignicola
681	d__Eukaryota	k__Fungi;	p__Ascomycota;	c__Pezizomycetes;	o__Pezizales;	f__Pyronemataceae;	g__unclassified_Pyronemataceae;	s__unclassified_Pyronemataceae
682	d__Eukaryota	k__Fungi;	p__unclassified_Fungi;	c__unclassified_Fungi;	o__unclassified_Fungi;	f__unclassified_Fungi;	g__unclassified_Fungi;	s__unclassified_Fungi
683	d__Eukaryota	k__Fungi;	p__Basidiomycota;	c__Agaricomycetes;	o__Agaricales;	f__Bolbitiaceae;	g__Conocybe;	s__Conocybe_coniferarum
684	d__Eukaryota	k__Fungi;	p__Ascomycota;	c__Leotiomycetes;	o__unclassified_Leotiomycetes;	f__unclassified_Leotiomycetes;	g__unclassified_Leotiomycetes;	s__unclassified_Leotiomycetes
685	d__Eukaryota	k__Fungi;	p__Ascomycota;	c__Leotiomycetes;	o__Thelebolales;	f__Pseudeurotiaceae;	g__Pseudogymnoascus;	s__unclassified_Pseudogymnoascus
686	d__Eukaryota	k__Fungi;	p__unclassified_Fungi;	c__unclassified_Fungi;	o__unclassified_Fungi;	f__unclassified_Fungi;	g__unclassified_Fungi;	s__unclassified_Fungi
687	d__Eukaryota	k__Fungi;	p__Ascomycota;	c__Eurotiomycetes;	o__Chaetothyriales;	f__Cyphellophoraceae;	g__Cyphellophora;	s__unclassified_Cyphellophora
688	d__Eukaryota	k__Fungi;	p__Ascomycota;	c__Eurotiomycetes;	o__Chaetothyriales;	f__unclassified_Chaetothyriales;	g__unclassified_Chaetothyriales;	s__unclassified_Chaetothyriales
689	d__Eukaryota	k__Fungi;	p__Ascomycota;	c__Geoglossomycetes;	o__Geoglossales;	f__Geoglossaceae;	g__Trichoglossum;	s__Trichoglossum_durandii
690	d__Eukaryota	k__Fungi;	p__Ascomycota;	c__Dothideomycetes;	o__Pleosporales;	f__Neopyrenochaetaceae;	g__Neopyrenochaeta;	s__Neopyrenochaeta_acicola
691	d__Eukaryota	k__Fungi;	p__Ascomycota;	c__Dothideomycetes;	o__Pleosporales;	f__Didymosphaeriaceae;	Unclassified;	Unclassified
692	d__Eukaryota	k__Fungi;	p__Basidiomycota;	c__Agaricomycetes;	o__Agaricales;	f__Psathyrellaceae;	g__Parasola;	s__unclassified_Parasola
693	d__Eukaryota	k__Fungi;	p__Basidiomycota;	c__unclassified_Basidiomycota;	o__unclassified_Basidiomycota;	f__unclassified_Basidiomycota;	g__unclassified_Basidiomycota;	s__unclassified_Basidiomycota
694	d__Eukaryota	k__Fungi;	p__Basidiomycota;	c__Agaricomycetes;	o__Cantharellales;	f__Ceratobasidiaceae;	g__Ceratobasidium;	Unclassified
695	d__Eukaryota	k__Fungi;	p__Basidiomycota;	c__Agaricomycetes;	o__Agaricales;	Unclassified;	Unclassified;	Unclassified
696	d__Eukaryota	k__Fungi;	p__Ascomycota;	c__Eurotiomycetes;	o__Eurotiales;	f__Aspergillaceae;	g__Aspergillus;	Unclassified
697	d__Eukaryota	k__Fungi;	p__Basidiomycota;	c__Malasseziomycetes;	o__Malasseziales;	Unclassified;	Unclassified;	Unclassified
698	d__Eukaryota	k__Fungi;	p__Basidiomycota;	c__unclassified_Basidiomycota;	o__unclassified_Basidiomycota;	f__unclassified_Basidiomycota;	g__unclassified_Basidiomycota;	s__unclassified_Basidiomycota
699	d__Eukaryota	k__Fungi;	p__Basidiomycota;	c__Cystobasidiomycetes;	o__Cystobasidiales;	f__Cystobasidiaceae;	g__Cystobasidium;	s__Cystobasidium_minutum
700	d__Eukaryota	k__Fungi;	p__unclassified_Fungi;	c__unclassified_Fungi;	o__unclassified_Fungi;	f__unclassified_Fungi;	g__unclassified_Fungi;	s__unclassified_Fungi
701	d__Eukaryota	k__Fungi;	p__unclassified_Fungi;	c__unclassified_Fungi;	o__unclassified_Fungi;	f__unclassified_Fungi;	g__unclassified_Fungi;	s__unclassified_Fungi
702	d__Eukaryota	k__Fungi;	p__Basidiomycota;	c__Tremellomycetes;	o__Cystofilobasidiales;	f__Cystofilobasidiaceae;	g__Cystofilobasidium;	s__Cystofilobasidium_macerans
703	d__Eukaryota	k__Fungi;	p__Ascomycota;	c__Sordariomycetes;	o__Hypocreales;	f__unclassified_Hypocreales;	g__unclassified_Hypocreales;	s__unclassified_Hypocreales
704	d__Eukaryota	k__Fungi;	p__Ascomycota;	c__Sordariomycetes;	o__unclassified_Sordariomycetes;	f__unclassified_Sordariomycetes;	g__unclassified_Sordariomycetes;	s__unclassified_Sordariomycetes
705	d__Eukaryota	k__Fungi;	p__unclassified_Fungi;	c__unclassified_Fungi;	o__unclassified_Fungi;	f__unclassified_Fungi;	g__unclassified_Fungi;	s__unclassified_Fungi
706	d__Eukaryota	k__Fungi;	p__unclassified_Fungi;	c__unclassified_Fungi;	o__unclassified_Fungi;	f__unclassified_Fungi;	g__unclassified_Fungi;	s__unclassified_Fungi
707	d__Eukaryota	k__Fungi;	p__unclassified_Fungi;	c__unclassified_Fungi;	o__unclassified_Fungi;	f__unclassified_Fungi;	g__unclassified_Fungi;	s__unclassified_Fungi
708	d__Eukaryota	k__Fungi;	p__Ascomycota;	c__Saccharomycetes;	o__Saccharomycetales;	f__Dipodascaceae;	g__Galactomyces;	s__Galactomyces_pseudocandidus
709	d__Eukaryota	k__Fungi;	p__unclassified_Fungi;	c__unclassified_Fungi;	o__unclassified_Fungi;	f__unclassified_Fungi;	g__unclassified_Fungi;	s__unclassified_Fungi
710	d__Eukaryota	k__Fungi;	p__Ascomycota;	c__Saccharomycetes;	o__Saccharomycetales;	f__Dipodascaceae;	g__Galactomyces;	s__Galactomyces_pseudocandidus
711	d__Eukaryota	k__Fungi;	p__unclassified_Fungi;	c__unclassified_Fungi;	o__unclassified_Fungi;	f__unclassified_Fungi;	g__unclassified_Fungi;	s__unclassified_Fungi
712	d__Eukaryota	k__Fungi;	p__Ascomycota;	c__Sordariomycetes;	o__unclassified_Sordariomycetes;	f__unclassified_Sordariomycetes;	g__unclassified_Sordariomycetes;	s__unclassified_Sordariomycetes
713	d__Eukaryota	k__Fungi;	p__Ascomycota;	c__Saccharomycetes;	o__Saccharomycetales;	Unclassified;	g__Candida;	s__[Candida]_africana
714	d__Eukaryota	k__Fungi;	p__Basidiomycota;	c__Agaricomycetes;	o__Agaricales;	f__Clavariaceae;	g__Clavaria;	Unclassified
715	d__Eukaryota	k__Fungi;	p__Basidiomycota;	c__Agaricomycetes;	o__unclassified_Agaricomycetes;	f__unclassified_Agaricomycetes;	g__unclassified_Agaricomycetes;	s__unclassified_Agaricomycetes
716	d__Eukaryota	k__Fungi;	p__Rozellomycota;	Unclassified;	Unclassified;	Unclassified;	Unclassified;	Unclassified
717	d__Eukaryota	k__Fungi;	p__unclassified_Fungi;	c__unclassified_Fungi;	o__unclassified_Fungi;	f__unclassified_Fungi;	g__unclassified_Fungi;	s__unclassified_Fungi
718	d__Eukaryota	k__Fungi;	p__Ascomycota;	c__Sordariomycetes;	o__Sordariales;	f__Chaetomiaceae;	g__Chaetomium;	Unclassified
719	d__Eukaryota	k__Fungi;	p__Ascomycota;	c__Sordariomycetes;	o__Sordariales;	f__Cephalothecaceae;	Unclassified;	Unclassified
720	d__Eukaryota	k__Fungi;	p__Ascomycota;	c__Sordariomycetes;	o__Hypocreales;	f__Cordycipitaceae;	g__Lecanicillium;	s__Lecanicillium_dimorphum
721	d__Eukaryota	k__Fungi;	p__Ascomycota;	c__Sordariomycetes;	o__Microascales;	f__Microascaceae;	g__Acaulium;	s__Acaulium_caviariforme
722	d__Eukaryota	k__Fungi;	p__Ascomycota;	c__Sordariomycetes;	o__Hypocreales;	f__Hypocreales_fam_Incertae_sedis;	g__Fusariella;	Unclassified
723	d__Eukaryota	k__Fungi;	p__Basidiomycota;	c__unclassified_Basidiomycota;	o__unclassified_Basidiomycota;	f__unclassified_Basidiomycota;	g__unclassified_Basidiomycota;	s__unclassified_Basidiomycota
724	d__Eukaryota	k__Fungi;	p__Basidiomycota;	c__Agaricomycetes;	o__Agaricales;	f__Psathyrellaceae;	g__Coprinellus;	s__Coprinellus_radians
725	d__Eukaryota	k__Fungi;	p__Basidiomycota;	c__Agaricomycetes;	o__Agaricales;	f__Clavariaceae;	g__Hodophilus;	s__Hodophilus_praecox
726	d__Eukaryota	k__Fungi;	p__Ascomycota;	c__Leotiomycetes;	o__Helotiales;	f__Helotiales_fam_Incertae_sedis;	g__Leohumicola;	Unclassified
727	d__Eukaryota	k__Fungi;	p__Ascomycota;	c__Geoglossomycetes;	o__Geoglossales;	f__Geoglossaceae;	g__Trichoglossum;	s__Trichoglossum_farlowii
728	d__Eukaryota	k__Fungi;	p__Ascomycota;	c__Saccharomycetes;	o__Saccharomycetales;	f__Debaryomycetaceae;	g__Meyerozyma;	s__Meyerozyma_caribbica
729	d__Eukaryota	k__Fungi;	p__Ascomycota;	c__Saccharomycetes;	o__Saccharomycetales;	f__Phaffomycetaceae;	g__Barnettozyma;	s__Barnettozyma_californica
730	d__Eukaryota	k__Fungi;	p__unclassified_Fungi;	c__unclassified_Fungi;	o__unclassified_Fungi;	f__unclassified_Fungi;	g__unclassified_Fungi;	s__unclassified_Fungi
731	d__Eukaryota	k__Fungi;	p__Ascomycota;	c__Eurotiomycetes;	o__Eurotiales;	f__Trichocomaceae;	g__Talaromyces;	s__unclassified_Talaromyces
732	d__Eukaryota	k__Fungi;	p__Basidiomycota;	c__Agaricomycetes;	o__Thelephorales;	f__Thelephoraceae;	g__Tomentella;	Unclassified
733	d__Eukaryota	k__Fungi;	p__Ascomycota;	c__Dothideomycetes;	o__Venturiales;	f__Sympoventuriaceae;	g__Scolecobasidium;	Unclassified
734	d__Eukaryota	k__Fungi;	p__unclassified_Fungi;	c__unclassified_Fungi;	o__unclassified_Fungi;	f__unclassified_Fungi;	g__unclassified_Fungi;	s__unclassified_Fungi
735	d__Eukaryota	k__Fungi;	p__Ascomycota;	c__Eurotiomycetes;	o__Chaetothyriales;	f__unclassified_Chaetothyriales;	g__unclassified_Chaetothyriales;	s__unclassified_Chaetothyriales
736	d__Eukaryota	k__Fungi;	p__Ascomycota;	c__Dothideomycetes;	o__Pleosporales;	f__Sporormiaceae;	g__Sporormiella;	s__Sporormiella_megalospora
737	d__Eukaryota	k__Fungi;	p__Ascomycota;	c__Eurotiomycetes;	o__Eurotiales;	f__Aspergillaceae;	g__Penicillium;	s__Penicillium_bialowiezense
738	d__Eukaryota	k__Fungi;	p__Basidiomycota;	c__Agaricomycetes;	o__Polyporales;	f__Podoscyphaceae;	g__Abortiporus;	s__Abortiporus_biennis
739	d__Eukaryota	k__Fungi;	p__Basidiomycota;	c__Malasseziomycetes;	o__Malasseziales;	f__Malasseziaceae;	g__Malassezia;	s__Malassezia_restricta
740	d__Eukaryota	k__Fungi;	p__Ascomycota;	c__Sordariomycetes;	o__Hypocreales;	f__Nectriaceae;	g__Fusarium;	s__unclassified_Fusarium
741	d__Eukaryota	k__Fungi;	p__unclassified_Fungi;	c__unclassified_Fungi;	o__unclassified_Fungi;	f__unclassified_Fungi;	g__unclassified_Fungi;	s__unclassified_Fungi
742	d__Eukaryota	k__Fungi;	p__Ascomycota;	c__Saccharomycetes;	o__Saccharomycetales;	f__Metschnikowiaceae;	g__Clavispora;	s__Clavispora_lusitaniae
743	d__Eukaryota	k__Fungi;	p__unclassified_Fungi;	c__unclassified_Fungi;	o__unclassified_Fungi;	f__unclassified_Fungi;	g__unclassified_Fungi;	s__unclassified_Fungi
744	d__Eukaryota	k__Fungi;	p__Ascomycota;	c__Dothideomycetes;	o__Mycosphaerellales;	f__unclassified_Mycosphaerellales;	g__unclassified_Mycosphaerellales;	s__unclassified_Mycosphaerellales
745	d__Eukaryota	k__Fungi;	p__Ascomycota;	c__Saccharomycetes;	o__Saccharomycetales;	f__unclassified_Saccharomycetales;	g__unclassified_Saccharomycetales;	s__unclassified_Saccharomycetales
746	d__Eukaryota	k__Fungi;	p__unclassified_Fungi;	c__unclassified_Fungi;	o__unclassified_Fungi;	f__unclassified_Fungi;	g__unclassified_Fungi;	s__unclassified_Fungi
747	d__Eukaryota	k__Fungi;	p__Ascomycota;	c__Sordariomycetes;	o__Sordariales;	f__Lasiosphaeriaceae;	g__Podospora;	Unclassified
748	d__Eukaryota	k__Fungi;	p__Ascomycota;	c__Saccharomycetes;	o__Saccharomycetales;	f__Dipodascaceae;	g__Galactomyces;	s__Galactomyces_pseudocandidus
749	d__Eukaryota	k__Fungi;	p__unclassified_Fungi;	c__unclassified_Fungi;	o__unclassified_Fungi;	f__unclassified_Fungi;	g__unclassified_Fungi;	s__unclassified_Fungi
750	d__Eukaryota	k__Fungi;	p__Basidiomycota;	c__Microbotryomycetes;	o__Sporidiobolales;	f__Sporidiobolaceae;	g__Rhodotorula;	s__Rhodotorula_toruloides
751	d__Eukaryota	k__Fungi;	p__Ascomycota;	c__Pezizomycetes;	o__Pezizales;	f__Pyronemataceae;	Unclassified;	Unclassified
752	d__Eukaryota	k__Fungi;	p__Chytridiomycota;	c__Chytridiomycetes;	o__Chytridiales;	f__Chytridiaceae;	Unclassified;	Unclassified
753	d__Eukaryota	k__Fungi;	p__unclassified_Fungi;	c__unclassified_Fungi;	o__unclassified_Fungi;	f__unclassified_Fungi;	g__unclassified_Fungi;	s__unclassified_Fungi
754	d__Eukaryota	k__Fungi;	p__Ascomycota;	c__Dothideomycetes;	o__Cladosporiales;	f__Cladosporiaceae;	g__Rachicladosporium;	s__Rachicladosporium_iridis
755	d__Eukaryota	k__Fungi;	p__Ascomycota;	c__Dothideomycetes;	o__Pleosporales;	Unclassified;	Unclassified;	Unclassified
756	d__Eukaryota	k__Fungi;	p__Ascomycota;	c__Dothideomycetes;	o__Capnodiales;	f__unclassified_Capnodiales;	g__unclassified_Capnodiales;	s__unclassified_Capnodiales
757	d__Eukaryota	k__Fungi;	p__Ascomycota;	c__Saccharomycetes;	o__Saccharomycetales;	Unclassified;	Unclassified;	Unclassified
758	d__Eukaryota	k__Fungi;	p__Ascomycota;	c__Sordariomycetes;	o__Hypocreales;	Unclassified;	Unclassified;	Unclassified
759	d__Eukaryota	k__Fungi;	p__Ascomycota;	c__Sordariomycetes;	o__Coniochaetales;	f__Coniochaetaceae;	g__Coniochaeta;	s__unclassified_Coniochaeta
760	d__Eukaryota	k__Fungi;	p__Ascomycota;	c__Sordariomycetes;	o__unclassified_Sordariomycetes;	f__unclassified_Sordariomycetes;	g__unclassified_Sordariomycetes;	s__unclassified_Sordariomycetes
761	d__Eukaryota	k__Fungi;	p__Ascomycota;	c__Sordariomycetes;	o__unclassified_Sordariomycetes;	f__unclassified_Sordariomycetes;	g__unclassified_Sordariomycetes;	s__unclassified_Sordariomycetes
762	d__Eukaryota	k__Fungi;	p__Ascomycota;	c__Leotiomycetes;	o__Thelebolales;	f__Pseudeurotiaceae;	g__Gymnostellatospora;	s__unclassified_Gymnostellatospora
763	d__Eukaryota	k__Fungi;	p__Basidiomycota;	c__unclassified_Basidiomycota;	o__unclassified_Basidiomycota;	f__unclassified_Basidiomycota;	g__unclassified_Basidiomycota;	s__unclassified_Basidiomycota
764	d__Eukaryota	k__Fungi;	p__Mucoromycota;	c__Mucoromycetes;	o__Mucorales;	f__Mucoraceae;	g__Actinomucor;	s__Actinomucor_elegans
765	d__Eukaryota	k__Fungi;	p__Basidiomycota;	c__Agaricomycetes;	o__Cantharellales;	f__Ceratobasidiaceae;	Unclassified;	Unclassified
766	d__Eukaryota	k__Fungi;	p__Basidiomycota;	c__Agaricomycetes;	o__Polyporales;	Unclassified;	Unclassified;	Unclassified
767	d__Eukaryota	k__Fungi;	p__Basidiomycota;	c__Agaricomycetes;	Unclassified;	Unclassified;	Unclassified;	Unclassified
768	d__Eukaryota	k__Fungi;	p__Ascomycota;	c__Dothideomycetes;	o__Pleosporales;	f__Phaeosphaeriaceae;	g__Ophiosphaerella;	Unclassified
769	d__Eukaryota	k__Fungi;	p__Ascomycota;	c__Dothideomycetes;	o__Pleosporales;	Unclassified;	Unclassified;	Unclassified
770	d__Eukaryota	k__Fungi;	p__Ascomycota;	c__Eurotiomycetes;	o__Eurotiales;	f__Trichocomaceae;	g__Sagenomella;	s__Sagenomella_verticillata
771	d__Eukaryota	k__Fungi;	p__Ascomycota;	c__Leotiomycetes;	o__Helotiales;	f__Helotiaceae;	g__Tetracladium;	Unclassified
772	d__Eukaryota	k__Fungi;	p__Ascomycota;	c__unclassified_Ascomycota;	o__unclassified_Ascomycota;	f__unclassified_Ascomycota;	g__unclassified_Ascomycota;	s__unclassified_Ascomycota
773	d__Eukaryota	k__Fungi;	p__Ascomycota;	c__Eurotiomycetes;	o__Chaetothyriales;	Unclassified;	Unclassified;	Unclassified
774	d__Eukaryota	k__Fungi;	p__Ascomycota;	c__Dothideomycetes;	o__Pleosporales;	f__Cucurbitariaceae;	g__Pyrenochaeta;	Unclassified
775	d__Eukaryota	k__Fungi;	p__Ascomycota;	c__unclassified_Ascomycota;	o__unclassified_Ascomycota;	f__unclassified_Ascomycota;	g__unclassified_Ascomycota;	s__unclassified_Ascomycota
776	d__Eukaryota	k__Fungi;	p__unclassified_Fungi;	c__unclassified_Fungi;	o__unclassified_Fungi;	f__unclassified_Fungi;	g__unclassified_Fungi;	s__unclassified_Fungi
777	d__Eukaryota	k__Fungi;	p__Basidiomycota;	c__Agaricomycetes;	o__Boletales;	f__Sclerodermataceae;	g__Scleroderma;	Unclassified
778	d__Eukaryota	k__Fungi;	p__Basidiomycota;	c__Agaricomycetes;	o__Agaricales;	f__Inocybaceae;	g__Inocybe;	Unclassified
779	d__Eukaryota	k__Fungi;	p__Basidiomycota;	c__Agaricomycetes;	o__Agaricales;	f__Bolbitiaceae;	g__Panaeolus;	s__Panaeolus_papilionaceus
780	d__Eukaryota	k__Fungi;	p__Basidiomycota;	c__Agaricomycetes;	o__Agaricales;	f__Clavariaceae;	g__Clavulinopsis;	s__Clavulinopsis_fusiformis
781	d__Eukaryota	k__Fungi;	p__Basidiomycota;	c__Agaricomycetes;	o__Boletales;	f__Boletaceae;	Unclassified;	Unclassified
782	d__Eukaryota	k__Fungi;	p__Ascomycota;	c__Dothideomycetes;	o__Pleosporales;	f__Phaeosphaeriaceae;	g__Leptospora;	Unclassified
783	d__Eukaryota	k__Fungi;	p__unclassified_Fungi;	c__unclassified_Fungi;	o__unclassified_Fungi;	f__unclassified_Fungi;	g__unclassified_Fungi;	s__unclassified_Fungi
784	d__Eukaryota	k__Fungi;	p__Basidiomycota;	c__Agaricomycetes;	o__Agaricales;	f__unclassified_Agaricales;	g__unclassified_Agaricales;	s__unclassified_Agaricales
785	d__Eukaryota	k__Fungi;	p__Basidiomycota;	c__Agaricomycetes;	o__Agaricales;	f__Clavariaceae;	g__unclassified_Clavariaceae;	s__unclassified_Clavariaceae
786	d__Eukaryota	k__Fungi;	p__Mortierellomycota;	c__Mortierellomycetes;	o__Mortierellales;	f__Mortierellaceae;	g__Mortierella;	s__Mortierella_ambigua
787	d__Eukaryota	k__Fungi;	p__Mortierellomycota;	c__Mortierellomycetes;	o__Mortierellales;	f__Mortierellaceae;	g__Mortierella;	Unclassified
788	d__Eukaryota	k__Fungi;	p__unclassified_Fungi;	c__unclassified_Fungi;	o__unclassified_Fungi;	f__unclassified_Fungi;	g__unclassified_Fungi;	s__unclassified_Fungi
789	d__Eukaryota	k__Fungi;	p__Basidiomycota;	c__Agaricomycetes;	Unclassified;	Unclassified;	Unclassified;	Unclassified
790	d__Eukaryota	k__Fungi;	p__Basidiomycota;	c__Agaricomycetes;	o__Agaricales;	f__Psathyrellaceae;	g__Coprinellus;	s__Coprinellus_verrucispermus
791	d__Eukaryota	k__Fungi;	p__unclassified_Fungi;	c__unclassified_Fungi;	o__unclassified_Fungi;	f__unclassified_Fungi;	g__unclassified_Fungi;	s__unclassified_Fungi
792	d__Eukaryota	k__Fungi;	p__Basidiomycota;	c__unclassified_Basidiomycota;	o__unclassified_Basidiomycota;	f__unclassified_Basidiomycota;	g__unclassified_Basidiomycota;	s__unclassified_Basidiomycota
793	d__Eukaryota	k__Fungi;	p__Basidiomycota;	c__Tremellomycetes;	o__Tremellales;	f__Tremellaceae;	g__Cryptococcus;	Unclassified
794	d__Eukaryota	k__Fungi;	p__Ascomycota;	c__Sordariomycetes;	o__unclassified_Sordariomycetes;	f__unclassified_Sordariomycetes;	g__unclassified_Sordariomycetes;	s__unclassified_Sordariomycetes
795	d__Eukaryota	k__Fungi;	p__Ascomycota;	c__Saccharomycetes;	o__Saccharomycetales;	f__Metschnikowiaceae;	g__Metschnikowia;	s__Metschnikowia_chrysoperlae
796	d__Eukaryota	k__Fungi;	p__Ascomycota;	c__Saccharomycetes;	o__Saccharomycetales;	f__Debaryomycetaceae;	g__Candida;	s__Candida_magnoliae
797	d__Eukaryota	k__Fungi;	p__Ascomycota;	c__Dothideomycetes;	o__Cladosporiales;	f__Cladosporiaceae;	g__Cladosporium;	s__Cladosporium_endophytica
798	d__Eukaryota	k__Fungi;	p__Ascomycota;	c__Sordariomycetes;	o__Xylariales;	f__Xylariaceae;	g__Zygosporium;	Unclassified
799	d__Eukaryota	k__Fungi;	p__Ascomycota;	c__Dothideomycetes;	o__Pleosporales;	f__Lophiostomataceae;	g__Sigarispora;	s__unclassified_Sigarispora
800	d__Eukaryota	k__Fungi;	p__Ascomycota;	c__unclassified_Ascomycota;	o__unclassified_Ascomycota;	f__unclassified_Ascomycota;	g__unclassified_Ascomycota;	s__unclassified_Ascomycota
801	d__Eukaryota	k__Fungi;	p__Ascomycota;	c__Archaeorhizomycetes;	o__Archaeorhizomycetales;	f__Archaeorhizomycetaceae;	g__Archaeorhizomyces;	s__Archaeorhizomyces_finlayi
802	d__Eukaryota	k__Fungi;	p__Ascomycota;	c__Sordariomycetes;	o__Sordariales;	f__Chaetomiaceae;	g__Triangularia;	s__Triangularia_mangenotii
803	d__Eukaryota	k__Fungi;	p__unclassified_Fungi;	c__unclassified_Fungi;	o__unclassified_Fungi;	f__unclassified_Fungi;	g__unclassified_Fungi;	s__unclassified_Fungi
804	d__Eukaryota	k__Fungi;	p__unclassified_Fungi;	c__unclassified_Fungi;	o__unclassified_Fungi;	f__unclassified_Fungi;	g__unclassified_Fungi;	s__unclassified_Fungi
805	d__Eukaryota	k__Fungi;	p__Basidiomycota;	c__Tremellomycetes;	o__Filobasidiales;	f__Filobasidiaceae;	g__Filobasidium;	s__unclassified_Filobasidium
806	d__Eukaryota	k__Fungi;	p__Ascomycota;	c__Sordariomycetes;	o__unclassified_Sordariomycetes;	f__unclassified_Sordariomycetes;	g__unclassified_Sordariomycetes;	s__unclassified_Sordariomycetes
807	d__Eukaryota	k__Fungi;	p__Ascomycota;	c__Sordariomycetes;	o__Hypocreales;	f__Nectriaceae;	g__Volutella;	s__unclassified_Volutella
808	d__Eukaryota	k__Fungi;	p__Ascomycota;	c__Sordariomycetes;	Unclassified;	Unclassified;	Unclassified;	Unclassified
809	d__Eukaryota	k__Fungi;	p__Ascomycota;	c__Xylonomycetes;	o__GS34;	Unclassified;	Unclassified;	Unclassified
810	d__Eukaryota	k__Fungi;	p__Basidiomycota;	c__Agaricomycetes;	o__Auriculariales;	f__unclassified_Auriculariales;	g__unclassified_Auriculariales;	s__unclassified_Auriculariales
811	d__Eukaryota	k__Fungi;	p__Rozellomycota;	Unclassified;	Unclassified;	Unclassified;	Unclassified;	Unclassified
812	d__Eukaryota	k__Fungi;	p__Ascomycota;	c__Leotiomycetes;	o__Helotiales;	f__Hyaloscyphaceae;	Unclassified;	Unclassified
813	d__Eukaryota	k__Fungi;	p__Ascomycota;	c__Pezizomycetes;	o__Pezizales;	f__Pyronemataceae;	g__Geopora;	s__Geopora_arenicola
814	d__Eukaryota	k__Fungi;	p__Basidiomycota;	c__Agaricomycetes;	o__Agaricales;	f__Hygrophoraceae;	g__Hygrocybe;	s__Hygrocybe_cantharellus
815	d__Eukaryota	k__Fungi;	p__Basidiomycota;	c__Agaricomycetes;	o__Sebacinales;	f__Sebacinaceae;	g__Sebacina;	Unclassified
816	d__Eukaryota	k__Fungi;	p__Ascomycota;	c__Pezizomycetes;	o__Pezizales;	f__Ascodesmidaceae;	g__Cephaliophora;	s__Cephaliophora_tropica
817	d__Eukaryota	k__Fungi;	p__Ascomycota;	c__Eurotiomycetes;	o__Chaetothyriales;	f__Trichomeriaceae;	Unclassified;	Unclassified
818	d__Eukaryota	k__Fungi;	p__Basidiomycota;	c__Agaricomycetes;	o__Agaricales;	f__Hygrophoraceae;	g__Hygrocybe;	s__Hygrocybe_glutinipes
819	d__Eukaryota	k__Fungi;	p__Ascomycota;	c__Dothideomycetes;	o__Pleosporales;	f__Phaeosphaeriaceae;	g__Phaeosphaeria;	Unclassified
820	d__Eukaryota	k__Fungi;	p__Basidiomycota;	c__Atractiellomycetes;	o__Atractiellales;	f__Hoehnelomycetaceae;	g__Atractiella;	s__Atractiella_rhizophila
821	d__Eukaryota	k__Fungi;	p__Basidiomycota;	c__Microbotryomycetes;	o__Microbotryales;	Unclassified;	Unclassified;	Unclassified
822	d__Eukaryota	k__Fungi;	p__Basidiomycota;	c__Agaricomycetes;	o__Agaricales;	f__Clavariaceae;	g__Clavulinopsis;	Unclassified
823	d__Eukaryota	k__Fungi;	p__Basidiomycota;	c__Agaricomycetes;	o__Russulales;	f__Russulaceae;	g__Russula;	s__unclassified_Russula
824	d__Eukaryota	k__Fungi;	p__Ascomycota;	c__Dothideomycetes;	o__Pleosporales;	f__Sporormiaceae;	g__unclassified_Sporormiaceae;	s__unclassified_Sporormiaceae
825	d__Eukaryota	k__Fungi;	p__Basidiomycota;	c__Agaricomycetes;	o__Agaricales;	f__Strophariaceae;	g__Deconica;	s__Deconica_phillipsii
826	d__Eukaryota	k__Fungi;	p__Basidiomycota;	c__Agaricomycetes;	o__Agaricales;	f__Tricholomataceae;	g__Tricholoma;	s__Tricholoma_boreosulphurescens
827	d__Eukaryota	k__Fungi;	p__Basidiomycota;	c__unclassified_Basidiomycota;	o__unclassified_Basidiomycota;	f__unclassified_Basidiomycota;	g__unclassified_Basidiomycota;	s__unclassified_Basidiomycota
828	d__Eukaryota	k__Fungi;	p__Ascomycota;	c__Dothideomycetes;	o__Pleosporales;	f__unclassified_Pleosporales;	g__unclassified_Pleosporales;	s__unclassified_Pleosporales
829	d__Eukaryota	k__Fungi;	p__Glomeromycota;	c__unclassified_Glomeromycota;	o__unclassified_Glomeromycota;	f__unclassified_Glomeromycota;	g__unclassified_Glomeromycota;	s__unclassified_Glomeromycota
830	d__Eukaryota	k__Fungi;	p__Basidiomycota;	c__Cystobasidiomycetes;	o__Erythrobasidiales;	f__Erythrobasidiaceae;	g__Erythrobasidium;	Unclassified
831	d__Eukaryota	k__Fungi;	p__Glomeromycota;	c__Glomeromycetes;	o__Glomerales;	f__Glomeraceae;	g__Glomus;	s__Glomus_aggregatum
832	d__Eukaryota	k__Fungi;	p__Ascomycota;	c__Dothideomycetes;	o__Cladosporiales;	f__Cladosporiaceae;	g__Cladosporium;	s__Cladosporium_phaenocomae
833	d__Eukaryota	k__Fungi;	p__Basidiomycota;	c__Tremellomycetes;	o__Trichosporonales;	f__Trichosporonaceae;	g__Cutaneotrichosporon;	s__unclassified_Cutaneotrichosporon
834	d__Eukaryota	k__Fungi;	p__Ascomycota;	c__Saccharomycetes;	o__Saccharomycetales;	f__Dipodascaceae;	g__unclassified_Dipodascaceae;	s__unclassified_Dipodascaceae
835	d__Eukaryota	k__Fungi;	p__Ascomycota;	c__unclassified_Ascomycota;	o__unclassified_Ascomycota;	f__unclassified_Ascomycota;	g__unclassified_Ascomycota;	s__unclassified_Ascomycota
836	d__Eukaryota	k__Fungi;	p__Basidiomycota;	c__Wallemiomycetes;	o__Wallemiales;	f__Wallemiaceae;	g__Wallemia;	Unclassified
837	d__Eukaryota	k__Fungi;	p__Ascomycota;	c__Saccharomycetes;	o__Saccharomycetales;	f__Phaffomycetaceae;	g__Wickerhamomyces;	s__Wickerhamomyces_anomalus
838	d__Eukaryota	k__Fungi;	p__unclassified_Fungi;	c__unclassified_Fungi;	o__unclassified_Fungi;	f__unclassified_Fungi;	g__unclassified_Fungi;	s__unclassified_Fungi
839	d__Eukaryota	k__Fungi;	p__Basidiomycota;	c__Agaricomycetes;	Unclassified;	Unclassified;	Unclassified;	Unclassified
840	d__Eukaryota	k__Fungi;	p__Basidiomycota;	c__unclassified_Basidiomycota;	o__unclassified_Basidiomycota;	f__unclassified_Basidiomycota;	g__unclassified_Basidiomycota;	s__unclassified_Basidiomycota
841	d__Eukaryota	k__Fungi;	p__Basidiomycota;	c__Agaricomycetes;	o__Thelephorales;	f__Bankeraceae;	Unclassified;	Unclassified
842	d__Eukaryota	k__Fungi;	p__Basidiomycota;	c__Agaricomycetes;	o__Agaricales;	f__Psathyrellaceae;	g__Psathyrella;	s__Psathyrella_magnispora
843	d__Eukaryota	k__Fungi;	p__Ascomycota;	c__Dothideomycetes;	o__Pleosporales;	f__Phaeosphaeriaceae;	g__Ophiosphaerella;	s__Ophiosphaerella_aquatica
844	d__Eukaryota	k__Fungi;	p__Ascomycota;	c__Eurotiomycetes;	o__Chaetothyriales;	f__Trichomeriaceae;	g__Trichomerium;	s__Trichomerium_camporesii
845	d__Eukaryota	k__Fungi;	p__Ascomycota;	c__Eurotiomycetes;	o__Eurotiales;	f__Aspergillaceae;	g__Aspergillus;	s__Aspergillus_sclerotiorum
846	d__Eukaryota	k__Fungi;	p__Basidiomycota;	c__Microbotryomycetes;	o__Sporidiobolales;	f__Sporidiobolaceae;	g__Rhodosporidiobolus;	s__Rhodosporidiobolus_fluvialis
847	d__Eukaryota	k__Fungi;	p__Basidiomycota;	c__Agaricomycetes;	o__Russulales;	f__Russulaceae;	g__Lactarius;	s__Lactarius_salmonicolor
848	d__Eukaryota	k__Fungi;	p__Basidiomycota;	c__Agaricomycetes;	o__Agaricales;	f__Bolbitiaceae;	g__Agrocybe;	s__Agrocybe_pediades
849	d__Eukaryota	k__Fungi;	p__Basidiomycota;	c__Agaricomycetes;	o__Agaricales;	f__Psathyrellaceae;	g__Coprinopsis;	s__Coprinopsis_pachyderma
850	d__Eukaryota	k__Fungi;	p__unclassified_Fungi;	c__unclassified_Fungi;	o__unclassified_Fungi;	f__unclassified_Fungi;	g__unclassified_Fungi;	s__unclassified_Fungi
851	d__Eukaryota	k__Fungi;	p__Ascomycota;	c__unclassified_Ascomycota;	o__unclassified_Ascomycota;	f__unclassified_Ascomycota;	g__unclassified_Ascomycota;	s__unclassified_Ascomycota
852	d__Eukaryota	k__Fungi;	p__Basidiomycota;	c__Agaricomycetes;	o__Phallales;	f__Phallaceae;	Unclassified;	Unclassified
853	d__Eukaryota	k__Fungi;	p__Ascomycota;	c__Saccharomycetes;	o__Saccharomycetales;	f__Saccharomycodaceae;	g__Hanseniaspora;	s__Hanseniaspora_pseudoguilliermondii
854	d__Eukaryota	k__Fungi;	p__Ascomycota;	c__Sordariomycetes;	o__Sordariales;	f__Chaetomiaceae;	g__unclassified_Chaetomiaceae;	s__unclassified_Chaetomiaceae
855	d__Eukaryota	k__Fungi;	p__Glomeromycota;	c__Glomeromycetes;	o__Diversisporales;	f__Gigasporaceae;	g__Racocetra;	s__Racocetra_crispa
856	d__Eukaryota	k__Fungi;	p__Basidiomycota;	c__Tremellomycetes;	o__Tremellales;	f__Bulleribasidiaceae;	g__Hannaella;	s__Hannaella_pagnoccae
857	d__Eukaryota	k__Fungi;	p__Basidiomycota;	c__unclassified_Basidiomycota;	o__unclassified_Basidiomycota;	f__unclassified_Basidiomycota;	g__unclassified_Basidiomycota;	s__unclassified_Basidiomycota
858	d__Eukaryota	k__Fungi;	p__Ascomycota;	c__Sordariomycetes;	o__Xylariales;	f__Hyponectriaceae;	g__Monographella;	s__Monographella_nivalis
859	d__Eukaryota	k__Fungi;	p__Ascomycota;	c__Sordariomycetes;	o__Hypocreales;	f__unclassified_Hypocreales;	g__unclassified_Hypocreales;	s__unclassified_Hypocreales
860	d__Eukaryota	k__Fungi;	p__Basidiomycota;	c__Microbotryomycetes;	o__Sporidiobolales;	f__Sporidiobolaceae;	g__Sporobolomyces;	s__Sporobolomyces_bannaensis
861	d__Eukaryota	k__Fungi;	p__Basidiomycota;	c__Tremellomycetes;	o__Trichosporonales;	f__Trichosporonaceae;	g__Apiotrichum;	s__unclassified_Apiotrichum
862	d__Eukaryota	k__Fungi;	p__Ascomycota;	c__Sordariomycetes;	o__Hypocreales;	f__Clavicipitaceae;	g__Metarhizium;	s__Metarhizium_marquandii
863	d__Eukaryota	k__Fungi;	p__Basidiomycota;	c__unclassified_Basidiomycota;	o__unclassified_Basidiomycota;	f__unclassified_Basidiomycota;	g__unclassified_Basidiomycota;	s__unclassified_Basidiomycota
864	d__Eukaryota	k__Fungi;	p__Ascomycota;	c__Sordariomycetes;	o__Pleurotheciales;	f__Pleurotheciaceae;	Unclassified;	Unclassified
865	d__Eukaryota	k__Fungi;	p__Ascomycota;	c__Sordariomycetes;	o__unclassified_Sordariomycetes;	f__unclassified_Sordariomycetes;	g__unclassified_Sordariomycetes;	s__unclassified_Sordariomycetes
866	d__Eukaryota	k__Fungi;	p__Ascomycota;	c__unclassified_Ascomycota;	o__unclassified_Ascomycota;	f__unclassified_Ascomycota;	g__unclassified_Ascomycota;	s__unclassified_Ascomycota
867	d__Eukaryota	k__Fungi;	p__Basidiomycota;	c__Agaricomycetes;	o__Russulales;	f__Russulaceae;	g__Lactarius;	Unclassified
868	d__Eukaryota	k__Fungi;	p__Ascomycota;	c__Dothideomycetes;	o__Pleosporales;	f__Coniothyriaceae;	g__Coniothyrium;	Unclassified
869	d__Eukaryota	k__Fungi;	p__unclassified_Fungi;	c__unclassified_Fungi;	o__unclassified_Fungi;	f__unclassified_Fungi;	g__unclassified_Fungi;	s__unclassified_Fungi
870	d__Eukaryota	k__Fungi;	p__unclassified_Fungi;	c__unclassified_Fungi;	o__unclassified_Fungi;	f__unclassified_Fungi;	g__unclassified_Fungi;	s__unclassified_Fungi
871	d__Eukaryota	k__Fungi;	p__unclassified_Fungi;	c__unclassified_Fungi;	o__unclassified_Fungi;	f__unclassified_Fungi;	g__unclassified_Fungi;	s__unclassified_Fungi
872	d__Eukaryota	k__Fungi;	p__Basidiomycota;	c__Agaricomycetes;	o__Agaricales;	f__Tricholomataceae;	g__Melanoleuca;	s__Melanoleuca_porphyropoda
873	d__Eukaryota	k__Fungi;	p__Basidiomycota;	c__Agaricomycetes;	o__Agaricales;	f__Entolomataceae;	g__Clitopilus;	s__Clitopilus_hobsonii
874	d__Eukaryota	k__Fungi;	p__Ascomycota;	c__Pezizomycetes;	o__Pezizales;	f__Ascodesmidaceae;	g__Cephaliophora;	Unclassified
875	d__Eukaryota	k__Fungi;	p__Basidiomycota;	c__Agaricomycetes;	o__Thelephorales;	f__Thelephoraceae;	Unclassified;	Unclassified
876	d__Eukaryota	k__Fungi;	p__Ascomycota;	c__Eurotiomycetes;	o__Eurotiales;	f__Aspergillaceae;	g__Aspergillus;	s__Aspergillus_gracilis
877	d__Eukaryota	k__Fungi;	p__Ascomycota;	c__Eurotiomycetes;	o__Chaetothyriales;	f__Chaetothyriales_fam_Incertae_sedis;	g__Strelitziana;	s__Strelitziana_africana
878	d__Eukaryota	k__Fungi;	p__Basidiomycota;	c__Agaricomycetes;	o__unclassified_Agaricomycetes;	f__unclassified_Agaricomycetes;	g__unclassified_Agaricomycetes;	s__unclassified_Agaricomycetes
879	d__Eukaryota	k__Fungi;	p__Basidiomycota;	c__Agaricomycetes;	o__Cantharellales;	f__Ceratobasidiaceae;	Unclassified;	Unclassified
880	d__Eukaryota	k__Fungi;	p__Basidiomycota;	c__Agaricomycetes;	o__Agaricales;	f__Agaricaceae;	g__Agaricus;	Unclassified
881	d__Eukaryota	k__Fungi;	p__Ascomycota;	c__Pezizomycetes;	o__Pezizales;	f__Pezizaceae;	g__unclassified_Pezizaceae;	s__unclassified_Pezizaceae
882	d__Eukaryota	k__Fungi;	p__Ascomycota;	c__Pezizomycetes;	o__Pezizales;	f__Pyronemataceae;	Unclassified;	Unclassified
883	d__Eukaryota	k__Fungi;	p__Ascomycota;	c__Dothideomycetes;	o__Pleosporales;	Unclassified;	g__Phaeomycocentrospora;	s__Phaeomycocentrospora_cantuariensis
884	d__Eukaryota	k__Fungi;	p__Ascomycota;	c__Dothideomycetes;	o__Pleosporales;	f__Massarinaceae;	g__Stagonospora;	s__Stagonospora_pseudoperfecta
885	d__Eukaryota	k__Fungi;	p__Ascomycota;	c__Eurotiomycetes;	o__Eurotiales;	f__Aspergillaceae;	g__Penicillium;	Unclassified
886	d__Eukaryota	k__Fungi;	p__Ascomycota;	c__Sordariomycetes;	o__Sordariales;	f__Chaetomiaceae;	g__Condenascus;	s__Condenascus_tortuosus
887	d__Eukaryota	k__Fungi;	p__unclassified_Fungi;	c__unclassified_Fungi;	o__unclassified_Fungi;	f__unclassified_Fungi;	g__unclassified_Fungi;	s__unclassified_Fungi
888	d__Eukaryota	k__Fungi;	p__Chytridiomycota;	c__unclassified_Chytridiomycota;	o__unclassified_Chytridiomycota;	f__unclassified_Chytridiomycota;	g__unclassified_Chytridiomycota;	s__unclassified_Chytridiomycota
889	d__Eukaryota	k__Fungi;	p__Basidiomycota;	c__Agaricomycetes;	o__Agaricales;	f__Strophariaceae;	g__Hypholoma;	s__unclassified_Hypholoma
890	d__Eukaryota	k__Fungi;	p__unclassified_Fungi;	c__unclassified_Fungi;	o__unclassified_Fungi;	f__unclassified_Fungi;	g__unclassified_Fungi;	s__unclassified_Fungi
891	d__Eukaryota	k__Fungi;	p__unclassified_Fungi;	c__unclassified_Fungi;	o__unclassified_Fungi;	f__unclassified_Fungi;	g__unclassified_Fungi;	s__unclassified_Fungi
892	d__Eukaryota	k__Fungi;	p__Ascomycota;	c__Sordariomycetes;	o__unclassified_Sordariomycetes;	f__unclassified_Sordariomycetes;	g__unclassified_Sordariomycetes;	s__unclassified_Sordariomycetes
893	d__Eukaryota	k__Fungi;	p__Chytridiomycota;	Unclassified;	Unclassified;	Unclassified;	Unclassified;	Unclassified
894	d__Eukaryota	k__Fungi;	p__unclassified_Fungi;	c__unclassified_Fungi;	o__unclassified_Fungi;	f__unclassified_Fungi;	g__unclassified_Fungi;	s__unclassified_Fungi
895	d__Eukaryota	k__Fungi;	p__Ascomycota;	c__Sordariomycetes;	o__Hypocreales;	Unclassified;	g__Acremonium;	s__Acremonium_sordidulum
896	d__Eukaryota	k__Fungi;	p__Ascomycota;	c__Eurotiomycetes;	o__Eurotiales;	f__unclassified_Eurotiales;	g__unclassified_Eurotiales;	s__unclassified_Eurotiales
897	d__Eukaryota	k__Fungi;	p__Basidiomycota;	c__Agaricomycetes;	o__Cantharellales;	f__Cantharellales_fam_Incertae_sedis;	g__Minimedusa;	s__Minimedusa_polyspora
898	d__Eukaryota	k__Fungi;	p__Basidiomycota;	c__Agaricomycetes;	o__Agaricales;	Unclassified;	Unclassified;	Unclassified
899	d__Eukaryota	k__Fungi;	p__Basidiomycota;	c__Agaricomycetes;	o__Agaricales;	f__Tricholomataceae;	g__Calyptella;	Unclassified
900	d__Eukaryota	k__Fungi;	p__Basidiomycota;	c__Agaricomycetes;	o__Agaricales;	f__Clavariaceae;	g__Clavaria;	s__Clavaria_acuta
901	d__Eukaryota	k__Fungi;	p__unclassified_Fungi;	c__unclassified_Fungi;	o__unclassified_Fungi;	f__unclassified_Fungi;	g__unclassified_Fungi;	s__unclassified_Fungi
902	d__Eukaryota	k__Fungi;	p__Basidiomycota;	c__Agaricomycetes;	o__Agaricales;	f__Lycoperdaceae;	g__Bovista;	s__Bovista_hollosii
903	d__Eukaryota	k__Fungi;	p__unclassified_Fungi;	c__unclassified_Fungi;	o__unclassified_Fungi;	f__unclassified_Fungi;	g__unclassified_Fungi;	s__unclassified_Fungi
904	d__Eukaryota	k__Fungi;	p__Chytridiomycota;	c__Chytridiomycetes;	o__Rhizophydiales;	Unclassified;	g__Operculomyces;	s__Operculomyces_laminatus
905	d__Eukaryota	k__Fungi;	p__Ascomycota;	c__Eurotiomycetes;	o__Eurotiales;	f__Aspergillaceae;	g__Penicillium;	s__Penicillium_cryptum
906	d__Eukaryota	k__Fungi;	p__Ascomycota;	c__unclassified_Ascomycota;	o__unclassified_Ascomycota;	f__unclassified_Ascomycota;	g__unclassified_Ascomycota;	s__unclassified_Ascomycota
907	d__Eukaryota	k__Fungi;	p__Basidiomycota;	c__Microbotryomycetes;	Unclassified;	Unclassified;	Unclassified;	Unclassified
908	d__Eukaryota	k__Fungi;	p__Basidiomycota;	c__Ustilaginomycetes;	o__Ustilaginales;	f__Ustilaginaceae;	g__Moesziomyces;	s__Moesziomyces_aphidis
909	d__Eukaryota	k__Fungi;	p__unclassified_Fungi;	c__unclassified_Fungi;	o__unclassified_Fungi;	f__unclassified_Fungi;	g__unclassified_Fungi;	s__unclassified_Fungi
910	d__Eukaryota	k__Fungi;	p__Ascomycota;	c__Saccharomycetes;	o__Saccharomycetales;	f__Saccharomycetaceae;	g__Saccharomyces;	s__Saccharomyces_cerevisiae
911	d__Eukaryota	k__Fungi;	p__Basidiomycota;	c__unclassified_Basidiomycota;	o__unclassified_Basidiomycota;	f__unclassified_Basidiomycota;	g__unclassified_Basidiomycota;	s__unclassified_Basidiomycota
912	d__Eukaryota	k__Fungi;	p__Ascomycota;	c__unclassified_Ascomycota;	o__unclassified_Ascomycota;	f__unclassified_Ascomycota;	g__unclassified_Ascomycota;	s__unclassified_Ascomycota
913	d__Eukaryota	k__Fungi;	p__Ascomycota;	c__Dothideomycetes;	o__Dothideales;	f__Saccotheciaceae;	g__Aureobasidium;	s__Aureobasidium_leucospermi
914	d__Eukaryota	k__Fungi;	p__Ascomycota;	c__Sordariomycetes;	o__Coniochaetales;	f__Coniochaetaceae;	Unclassified;	Unclassified
915	d__Eukaryota	k__Fungi;	p__Ascomycota;	c__Sordariomycetes;	o__Glomerellales;	f__Plectosphaerellaceae;	g__Lectera;	s__Lectera_capsici
916	d__Eukaryota	k__Fungi;	p__Ascomycota;	c__Leotiomycetes;	o__Thelebolales;	f__Pseudeurotiaceae;	g__Pseudeurotium;	s__Pseudeurotium_hygrophilum
917	d__Eukaryota	k__Fungi;	p__Ascomycota;	c__Sordariomycetes;	o__Glomerellales;	f__Plectosphaerellaceae;	g__Plectosphaerella;	s__Plectosphaerella_niemeijerarum
918	d__Eukaryota	k__Fungi;	p__Ascomycota;	c__Sordariomycetes;	o__Coniochaetales;	f__Coniochaetaceae;	Unclassified;	Unclassified
919	d__Eukaryota	k__Fungi;	p__Ascomycota;	c__Sordariomycetes;	o__Hypocreales;	f__Nectriaceae;	g__Fusarium;	s__Fusarium_equiseti
920	d__Eukaryota	k__Fungi;	p__Olpidiomycota;	c__Olpidiomycetes;	o__Olpidiales;	f__Olpidiaceae;	g__Olpidium;	s__Olpidium_brassicae
921	d__Eukaryota	k__Fungi;	p__Ascomycota;	c__Dothideomycetes;	o__Cladosporiales;	f__Cladosporiaceae;	g__Cladosporium;	s__Cladosporium_varians
922	d__Eukaryota	k__Fungi;	p__Ascomycota;	c__Eurotiomycetes;	o__Eurotiales;	f__Aspergillaceae;	g__Aspergillus;	s__Aspergillus_heterocaryoticus
923	d__Eukaryota	k__Fungi;	p__Ascomycota;	c__Dothideomycetes;	o__Mycosphaerellales;	f__Mycosphaerellaceae;	g__Collarispora;	s__Collarispora_valgourgensis
924	d__Eukaryota	k__Fungi;	p__Ascomycota;	c__Dothideomycetes;	o__Pleosporales;	f__Didymellaceae;	g__Didymella;	s__Didymella_rosea
925	d__Eukaryota	k__Fungi;	p__Ascomycota;	c__Sordariomycetes;	o__Hypocreales;	f__Nectriaceae;	g__Fusarium;	s__Fusarium_circinatum
926	d__Eukaryota	k__Fungi;	p__Ascomycota;	c__Sordariomycetes;	o__Glomerellales;	f__Plectosphaerellaceae;	g__Gibellulopsis;	s__Gibellulopsis_serrae
927	d__Eukaryota	k__Fungi;	p__Ascomycota;	c__Sordariomycetes;	o__Hypocreales;	f__Hypocreaceae;	g__Trichoderma;	s__Trichoderma_parapiluliferum
928	d__Eukaryota	k__Fungi;	p__Ascomycota;	c__Sordariomycetes;	o__Glomerellales;	f__Plectosphaerellaceae;	g__Plectosphaerella;	s__unclassified_Plectosphaerella
929	d__Eukaryota	k__Fungi;	p__Ascomycota;	c__Sordariomycetes;	o__Hypocreales;	f__Nectriaceae;	g__Fusarium;	s__Fusarium_domesticum
930	d__Eukaryota	k__Fungi;	p__Basidiomycota;	c__Tremellomycetes;	o__Tremellales;	f__Bulleribasidiaceae;	g__Hannaella;	s__Hannaella_surugaensis
931	d__Eukaryota	k__Fungi;	p__Ascomycota;	c__Sordariomycetes;	o__Xylariales;	f__unclassified_Xylariales;	g__unclassified_Xylariales;	s__unclassified_Xylariales
932	d__Eukaryota	k__Fungi;	p__Ascomycota;	c__Dothideomycetes;	o__Pleosporales;	Unclassified;	Unclassified;	Unclassified
933	d__Eukaryota	k__Fungi;	p__Ascomycota;	c__Eurotiomycetes;	o__Eurotiales;	f__Thermoascaceae;	g__Byssochlamys;	Unclassified
934	d__Eukaryota	k__Fungi;	p__Ascomycota;	c__Sordariomycetes;	o__Hypocreales;	f__Nectriaceae;	g__Fusarium;	s__Fusarium_equiseti
935	d__Eukaryota	k__Fungi;	p__Ascomycota;	c__Sordariomycetes;	o__Hypocreales;	f__Clavicipitaceae;	g__Metarhizium;	s__Metarhizium_robertsii
936	d__Eukaryota	k__Fungi;	p__Basidiomycota;	c__Tremellomycetes;	o__Cystofilobasidiales;	f__Mrakiaceae;	g__Itersonilia;	s__Itersonilia_perplexans
937	d__Eukaryota	k__Fungi;	p__Ascomycota;	c__Dothideomycetes;	o__Pleosporales;	f__Didymellaceae;	g__Epicoccum;	s__unclassified_Epicoccum
938	d__Eukaryota	k__Fungi;	p__Ascomycota;	c__Sordariomycetes;	o__Trichosphaeriales;	f__Trichosphaeriaceae;	g__Nigrospora;	s__Nigrospora_zimmermanii
939	d__Eukaryota	k__Fungi;	p__Ascomycota;	c__Saccharomycetes;	o__Saccharomycetales;	f__Trichomonascaceae;	g__Wickerhamiella;	s__Wickerhamiella_pararugosa
940	d__Eukaryota	k__Fungi;	p__Ascomycota;	c__Dothideomycetes;	o__Mycosphaerellales;	f__Mycosphaerellaceae;	g__Cercospora;	s__Cercospora_fagopyri
941	d__Eukaryota	k__Fungi;	p__Ascomycota;	c__Sordariomycetes;	o__Hypocreales;	f__Nectriaceae;	g__Fusarium;	s__Fusarium_solani
942	d__Eukaryota	k__Fungi;	p__Ascomycota;	c__Pezizomycetes;	o__Pezizales;	f__Pezizaceae;	Unclassified;	Unclassified
943	d__Eukaryota	k__Fungi;	p__Basidiomycota;	c__Cystobasidiomycetes;	Unclassified;	f__Symmetrosporaceae;	g__Symmetrospora;	s__Symmetrospora_oryzicola
944	d__Eukaryota	k__Fungi;	p__Ascomycota;	c__Sordariomycetes;	o__Hypocreales;	f__Stachybotryaceae;	g__Albifimbria;	s__Albifimbria_lateralis
945	d__Eukaryota	k__Fungi;	p__Ascomycota;	c__Sordariomycetes;	o__Sordariales;	f__Lasiosphaeriaceae;	g__Podospora;	Unclassified
946	d__Eukaryota	k__Fungi;	p__Ascomycota;	c__Dothideomycetes;	o__Pleosporales;	f__Pleosporaceae;	g__Bipolaris;	s__Bipolaris_sorokiniana
947	d__Eukaryota	k__Fungi;	p__Basidiomycota;	c__Tremellomycetes;	o__Cystofilobasidiales;	f__Mrakiaceae;	g__Tausonia;	s__Tausonia_pullulans
948	d__Eukaryota	k__Fungi;	p__Mortierellomycota;	c__Mortierellomycetes;	o__Mortierellales;	f__Mortierellaceae;	g__Mortierella;	s__unclassified_Mortierella
949	d__Eukaryota	k__Fungi;	p__Ascomycota;	c__Sordariomycetes;	o__Hypocreales;	f__Hypocreales_fam_Incertae_sedis;	g__Fusariella;	Unclassified
950	d__Eukaryota	k__Fungi;	p__Ascomycota;	c__Eurotiomycetes;	o__Eurotiales;	f__Trichocomaceae;	g__Thermomyces;	s__Thermomyces_lanuginosus
951	d__Eukaryota	k__Fungi;	p__Ascomycota;	c__Sordariomycetes;	o__Coniochaetales;	f__Coniochaetaceae;	Unclassified;	Unclassified
952	d__Eukaryota	k__Fungi;	p__Ascomycota;	c__Dothideomycetes;	o__Mycosphaerellales;	f__Mycosphaerellaceae;	g__Passalora;	s__Passalora_arctostaphyli
953	d__Eukaryota	k__Fungi;	p__Ascomycota;	c__Sordariomycetes;	o__Sordariales;	f__Chaetomiaceae;	g__Podospora;	s__Podospora_multipilosa
954	d__Eukaryota	k__Fungi;	p__Ascomycota;	c__Sordariomycetes;	o__Hypocreales;	f__Cordycipitaceae;	Unclassified;	Unclassified
955	d__Eukaryota	k__Fungi;	p__Ascomycota;	c__Sordariomycetes;	o__Glomerellales;	f__Plectosphaerellaceae;	g__Gibellulopsis;	s__Gibellulopsis_serrae
956	d__Eukaryota	k__Fungi;	p__Ascomycota;	c__Leotiomycetes;	o__Helotiales;	f__Sclerotiniaceae;	g__Botryotinia;	s__Botryotinia_ranunculi
957	d__Eukaryota	k__Fungi;	p__Ascomycota;	c__Eurotiomycetes;	o__Chaetothyriales;	Unclassified;	Unclassified;	Unclassified
958	d__Eukaryota	k__Fungi;	p__Ascomycota;	c__Dothideomycetes;	o__Eremomycetales;	f__Eremomycetaceae;	g__Arthrographis;	s__Arthrographis_kalrae
959	d__Eukaryota	k__Fungi;	p__Ascomycota;	c__Sordariomycetes;	o__Microascales;	f__Microascaceae;	g__Pseudallescheria;	s__Pseudallescheria_boydii
960	d__Eukaryota	k__Fungi;	p__Ascomycota;	c__Leotiomycetes;	o__Helotiales;	f__Helotiaceae;	g__Tetracladium;	s__unclassified_Tetracladium
961	d__Eukaryota	k__Fungi;	p__Ascomycota;	c__Sordariomycetes;	o__Sordariales;	f__Chaetomiaceae;	g__Humicola;	s__Humicola_nigrescens
962	d__Eukaryota	k__Fungi;	p__Ascomycota;	c__Eurotiomycetes;	o__Eurotiales;	f__Trichocomaceae;	g__Talaromyces;	s__Talaromyces_pratensis
963	d__Eukaryota	k__Fungi;	p__Chytridiomycota;	Unclassified;	Unclassified;	Unclassified;	Unclassified;	Unclassified
964	d__Eukaryota	k__Fungi;	p__Ascomycota;	c__Sordariomycetes;	o__Hypocreales;	f__Nectriaceae;	g__Lasionectria;	s__Lasionectria_hilhorstii
965	d__Eukaryota	k__Fungi;	p__Ascomycota;	c__Sordariomycetes;	o__Hypocreales;	f__Nectriaceae;	g__unclassified_Nectriaceae;	s__unclassified_Nectriaceae
966	d__Eukaryota	k__Fungi;	p__Ascomycota;	c__Sordariomycetes;	o__Microascales;	f__Microascaceae;	g__Enterocarpus;	s__Enterocarpus_grenotii
967	d__Eukaryota	k__Fungi;	p__Ascomycota;	c__Eurotiomycetes;	o__Eurotiales;	f__Aspergillaceae;	g__Aspergillus;	s__Aspergillus_awamori
968	d__Eukaryota	k__Fungi;	p__Mortierellomycota;	c__Mortierellomycetes;	o__Mortierellales;	f__Mortierellaceae;	g__Mortierella;	s__Mortierella_globalpina
969	d__Eukaryota	k__Fungi;	p__Ascomycota;	c__Saccharomycetes;	o__Saccharomycetales;	Unclassified;	g__Diutina;	s__Diutina_catenulata
970	d__Eukaryota	k__Fungi;	p__Mortierellomycota;	c__Mortierellomycetes;	o__Mortierellales;	f__Mortierellaceae;	g__Mortierella;	s__Mortierella_zychae
971	d__Eukaryota	k__Fungi;	p__Ascomycota;	c__Sordariomycetes;	o__Hypocreales;	f__Hypocreales_fam_Incertae_sedis;	g__Stilbella;	s__Stilbella_byssiseda
972	d__Eukaryota	k__Fungi;	p__Basidiomycota;	c__Tremellomycetes;	o__Tremellales;	f__Bulleribasidiaceae;	g__Vishniacozyma;	s__unclassified_Vishniacozyma
973	d__Eukaryota	k__Fungi;	p__Ascomycota;	c__Dothideomycetes;	o__Pleosporales;	f__Didymellaceae;	g__unclassified_Didymellaceae;	s__unclassified_Didymellaceae
974	d__Eukaryota	k__Fungi;	p__Basidiomycota;	c__Agaricomycetes;	o__Polyporales;	f__Podoscyphaceae;	g__Cotylidia;	s__Cotylidia_carpatica
975	d__Eukaryota	k__Fungi;	p__unclassified_Fungi;	c__unclassified_Fungi;	o__unclassified_Fungi;	f__unclassified_Fungi;	g__unclassified_Fungi;	s__unclassified_Fungi
976	d__Eukaryota	k__Fungi;	p__unclassified_Fungi;	c__unclassified_Fungi;	o__unclassified_Fungi;	f__unclassified_Fungi;	g__unclassified_Fungi;	s__unclassified_Fungi
977	d__Eukaryota	k__Fungi;	p__Ascomycota;	c__Dothideomycetes;	o__Pleosporales;	f__Melanommataceae;	g__Alpinaria;	s__Alpinaria_rhododendri
978	d__Eukaryota	k__Fungi;	p__Ascomycota;	c__Dothideomycetes;	o__Pleosporales;	f__Didymellaceae;	g__Pseudoascochyta;	s__Pseudoascochyta_pratensis
979	d__Eukaryota	k__Fungi;	p__Ascomycota;	c__Dothideomycetes;	o__Cladosporiales;	f__Cladosporiaceae;	g__Cladosporium;	s__unclassified_Cladosporium
980	d__Eukaryota	k__Fungi;	p__Ascomycota;	c__Sordariomycetes;	o__Hypocreales;	f__Nectriaceae;	g__Fusarium;	s__Fusarium_equiseti
981	d__Eukaryota	k__Fungi;	p__Ascomycota;	c__Eurotiomycetes;	o__Eurotiales;	f__Aspergillaceae;	g__Aspergillus;	Unclassified
982	d__Eukaryota	k__Fungi;	p__Ascomycota;	c__Eurotiomycetes;	o__Onygenales;	f__Onygenales_fam_Incertae_sedis;	g__Malbranchea;	s__Malbranchea_gypsea
983	d__Eukaryota	k__Fungi;	p__Ascomycota;	c__Sordariomycetes;	o__Hypocreales;	f__unclassified_Hypocreales;	g__unclassified_Hypocreales;	s__unclassified_Hypocreales
984	d__Eukaryota	k__Fungi;	p__unclassified_Fungi;	c__unclassified_Fungi;	o__unclassified_Fungi;	f__unclassified_Fungi;	g__unclassified_Fungi;	s__unclassified_Fungi
985	d__Eukaryota	k__Fungi;	p__Olpidiomycota;	c__Olpidiomycetes;	o__Olpidiales;	f__Olpidiaceae;	g__Olpidium;	s__Olpidium_brassicae
986	d__Eukaryota	k__Fungi;	p__Ascomycota;	c__Sordariomycetes;	o__Hypocreales;	f__Nectriaceae;	g__Neonectria;	s__Neonectria_major
987	d__Eukaryota	k__Fungi;	p__Ascomycota;	c__Dothideomycetes;	o__Pleosporales;	f__Didymellaceae;	g__Didymella;	s__Didymella_rosea
988	d__Eukaryota	k__Fungi;	p__Ascomycota;	c__Sordariomycetes;	o__Hypocreales;	f__Nectriaceae;	g__Fusarium;	s__Fusarium_circinatum
989	d__Eukaryota	k__Fungi;	p__Ascomycota;	c__Sordariomycetes;	o__Hypocreales;	f__Nectriaceae;	g__Fusarium;	s__Fusarium_solani
990	d__Eukaryota	k__Fungi;	p__Ascomycota;	c__Eurotiomycetes;	o__Eurotiales;	f__Aspergillaceae;	g__Aspergillus;	s__Aspergillus_brunneus
991	d__Eukaryota	k__Fungi;	p__Ascomycota;	c__Sordariomycetes;	o__Hypocreales;	f__Nectriaceae;	g__Fusarium;	s__Fusarium_aethiopicum
992	d__Eukaryota	k__Fungi;	p__Ascomycota;	c__Sordariomycetes;	o__Sordariales;	f__Chaetomiaceae;	g__Chaetomium;	s__Chaetomium_megalocarpum
993	d__Eukaryota	k__Fungi;	p__unclassified_Fungi;	c__unclassified_Fungi;	o__unclassified_Fungi;	f__unclassified_Fungi;	g__unclassified_Fungi;	s__unclassified_Fungi
994	d__Eukaryota	k__Fungi;	p__Ascomycota;	c__Sordariomycetes;	o__Chaetosphaeriales;	f__Chaetosphaeriaceae;	g__Chloridium;	s__Chloridium_aseptatum
995	d__Eukaryota	k__Fungi;	p__Ascomycota;	c__Dothideomycetes;	o__Pleosporales;	f__Pyrenochaetopsidaceae;	g__Pyrenochaetopsis;	s__Pyrenochaetopsis_microspora
996	d__Eukaryota	k__Fungi;	p__Mortierellomycota;	c__Mortierellomycetes;	o__Mortierellales;	f__Mortierellaceae;	g__Mortierella;	s__Mortierella_elongata
997	d__Eukaryota	k__Fungi;	p__Ascomycota;	c__Sordariomycetes;	o__Sordariales;	f__Lasiosphaeriaceae;	g__Cercophora;	s__Cercophora_samala
998	d__Eukaryota	k__Fungi;	p__Basidiomycota;	c__Tremellomycetes;	o__Tremellales;	f__Rhynchogastremataceae;	g__Papiliotrema;	s__Papiliotrema_flavescens
999	d__Eukaryota	k__Fungi;	p__Ascomycota;	c__Sordariomycetes;	o__Xylariales;	f__Microdochiaceae;	g__Microdochium;	s__Microdochium_novae-zelandiae
1000	d__Eukaryota	k__Fungi;	p__Ascomycota;	c__Sordariomycetes;	o__Glomerellales;	f__Plectosphaerellaceae;	g__Plectosphaerella;	s__Plectosphaerella_niemeijerarum
1001	d__Eukaryota	k__Fungi;	p__Ascomycota;	c__Eurotiomycetes;	o__Eurotiales;	f__Aspergillaceae;	g__Penicillium;	s__Penicillium_simplicissimum
1002	d__Eukaryota	k__Fungi;	p__Kickxellomycota;	c__Kickxellomycetes;	o__Kickxellales;	f__Kickxellaceae;	g__Ramicandelaber;	Unclassified
1003	d__Eukaryota	k__Fungi;	p__unclassified_Fungi;	c__unclassified_Fungi;	o__unclassified_Fungi;	f__unclassified_Fungi;	g__unclassified_Fungi;	s__unclassified_Fungi
1004	d__Eukaryota	k__Fungi;	p__Rozellomycota;	Unclassified;	Unclassified;	Unclassified;	g__Paramicrosporidium;	s__Paramicrosporidium_saccamoebae
1005	d__Eukaryota	k__Fungi;	p__Ascomycota;	c__Eurotiomycetes;	o__Chaetothyriales;	f__Herpotrichiellaceae;	g__Exophiala;	Unclassified
1006	d__Eukaryota	k__Fungi;	p__Ascomycota;	c__Sordariomycetes;	o__unclassified_Sordariomycetes;	f__unclassified_Sordariomycetes;	g__unclassified_Sordariomycetes;	s__unclassified_Sordariomycetes
1007	d__Eukaryota	k__Fungi;	p__Ascomycota;	c__Dothideomycetes;	o__Venturiales;	f__Venturiaceae;	g__Tyrannosorus;	s__Tyrannosorus_hystrioides
1008	d__Eukaryota	k__Fungi;	p__Ascomycota;	c__Sordariomycetes;	o__Glomerellales;	f__Plectosphaerellaceae;	g__Verticillium;	s__Verticillium_dahliae
1009	d__Eukaryota	k__Fungi;	p__Kickxellomycota;	c__Kickxellomycetes;	o__Kickxellales;	f__Kickxellaceae;	g__Ramicandelaber;	Unclassified
1010	d__Eukaryota	k__Fungi;	p__Ascomycota;	c__Sordariomycetes;	o__Coniochaetales;	f__Coniochaetaceae;	Unclassified;	Unclassified
1011	d__Eukaryota	k__Fungi;	p__Ascomycota;	c__unclassified_Ascomycota;	o__unclassified_Ascomycota;	f__unclassified_Ascomycota;	g__unclassified_Ascomycota;	s__unclassified_Ascomycota
1012	d__Eukaryota	k__Fungi;	p__Ascomycota;	c__Sordariomycetes;	o__unclassified_Sordariomycetes;	f__unclassified_Sordariomycetes;	g__unclassified_Sordariomycetes;	s__unclassified_Sordariomycetes
1013	d__Eukaryota	k__Fungi;	p__Ascomycota;	c__Sordariomycetes;	o__Microascales;	f__Microascaceae;	g__Wardomyces;	s__Wardomyces_anomalus
1014	d__Eukaryota	k__Fungi;	p__Ascomycota;	c__Sordariomycetes;	o__Hypocreales;	f__Nectriaceae;	g__Ilyonectria;	s__Ilyonectria_cyclaminicola
1015	d__Eukaryota	k__Fungi;	p__Basidiomycota;	c__Tremellomycetes;	o__Trichosporonales;	f__Trichosporonaceae;	g__Trichosporon;	s__Trichosporon_japonicum
1016	d__Eukaryota	k__Fungi;	p__Ascomycota;	c__Dothideomycetes;	o__Cladosporiales;	f__Cladosporiaceae;	g__Cladosporium;	s__Cladosporium_aggregatocicatricatum
1017	d__Eukaryota	k__Fungi;	p__Ascomycota;	c__Sordariomycetes;	o__Hypocreales;	Unclassified;	g__Emericellopsis;	s__Emericellopsis_pusilla
1018	d__Eukaryota	k__Fungi;	p__Basidiomycota;	c__Agaricomycetes;	o__Agaricales;	f__Hygrophoraceae;	g__Hygrocybe;	s__Hygrocybe_conicoides
1019	d__Eukaryota	k__Fungi;	p__Basidiomycota;	c__Tremellomycetes;	o__Tremellales;	f__Bulleribasidiaceae;	g__Vishniacozyma;	s__Vishniacozyma_victoriae
1020	d__Eukaryota	k__Fungi;	p__unclassified_Fungi;	c__unclassified_Fungi;	o__unclassified_Fungi;	f__unclassified_Fungi;	g__unclassified_Fungi;	s__unclassified_Fungi
1021	d__Eukaryota	k__Fungi;	p__Basidiomycota;	c__Agaricomycetes;	Unclassified;	Unclassified;	Unclassified;	Unclassified
1022	d__Eukaryota	k__Fungi;	p__Ascomycota;	c__Dothideomycetes;	o__Pleosporales;	f__Didymellaceae;	g__Epicoccum;	s__unclassified_Epicoccum
1023	d__Eukaryota	k__Fungi;	p__Mortierellomycota;	c__Mortierellomycetes;	o__Mortierellales;	f__Mortierellaceae;	g__Mortierella;	s__Mortierella_gamsii
1024	d__Eukaryota	k__Fungi;	p__Mortierellomycota;	c__Mortierellomycetes;	o__Mortierellales;	f__Mortierellaceae;	g__Mortierella;	s__Mortierella_elongata
1025	d__Eukaryota	k__Fungi;	p__Ascomycota;	c__Saccharomycetes;	o__Saccharomycetales;	f__unclassified_Saccharomycetales;	g__unclassified_Saccharomycetales;	s__unclassified_Saccharomycetales
1026	d__Eukaryota	k__Fungi;	p__Basidiomycota;	c__Tremellomycetes;	o__Cystofilobasidiales;	f__Mrakiaceae;	g__Tausonia;	s__Tausonia_pullulans
1027	d__Eukaryota	k__Fungi;	p__Ascomycota;	c__Sordariomycetes;	o__Sordariales;	f__Chaetomiaceae;	g__Acrophialophora;	s__Acrophialophora_levis
1028	d__Eukaryota	k__Fungi;	p__Ascomycota;	c__Eurotiomycetes;	o__Chaetothyriales;	Unclassified;	g__Strelitziana;	s__Strelitziana_australiensis
1029	d__Eukaryota	k__Fungi;	p__Basidiomycota;	c__Agaricomycetes;	o__Cantharellales;	f__Ceratobasidiaceae;	g__Ceratobasidium;	Unclassified
1030	d__Eukaryota	k__Fungi;	p__Ascomycota;	c__Sordariomycetes;	o__Hypocreales;	f__Nectriaceae;	g__Dactylonectria;	s__Dactylonectria_alcacerensis
1031	d__Eukaryota	k__Fungi;	p__Basidiomycota;	c__Agaricomycetes;	o__Polyporales;	f__Ganodermataceae;	g__Ganoderma;	s__Ganoderma_sichuanense
1032	d__Eukaryota	k__Fungi;	p__Ascomycota;	c__Dothideomycetes;	o__Pleosporales;	f__Pleosporaceae;	g__Curvularia;	s__unclassified_Curvularia
1033	d__Eukaryota	k__Fungi;	p__Ascomycota;	c__Dothideomycetes;	o__Pleosporales;	f__Amorosiaceae;	g__Angustimassarina;	s__unclassified_Angustimassarina
1034	d__Eukaryota	k__Fungi;	p__Ascomycota;	c__Dothideomycetes;	o__Venturiales;	f__Venturiaceae;	g__Tyrannosorus;	s__Tyrannosorus_hystrioides
1035	d__Eukaryota	k__Fungi;	p__Ascomycota;	c__Leotiomycetes;	o__Helotiales;	f__unclassified_Helotiales;	g__unclassified_Helotiales;	s__unclassified_Helotiales
1036	d__Eukaryota	k__Fungi;	p__Ascomycota;	c__Sordariomycetes;	o__Trichosphaeriales;	f__Trichosphaeriaceae;	g__Nigrospora;	s__Nigrospora_oryzae
1037	d__Eukaryota	k__Fungi;	p__Ascomycota;	c__Saccharomycetes;	o__Saccharomycetales;	f__Dipodascaceae;	g__Galactomyces;	s__Galactomyces_pseudocandidus
1038	d__Eukaryota	k__Fungi;	p__unclassified_Fungi;	c__unclassified_Fungi;	o__unclassified_Fungi;	f__unclassified_Fungi;	g__unclassified_Fungi;	s__unclassified_Fungi
1039	d__Eukaryota	k__Fungi;	p__Ascomycota;	c__Sordariomycetes;	o__Hypocreales;	f__Nectriaceae;	g__Fusarium;	s__Fusarium_equiseti
1040	d__Eukaryota	k__Fungi;	p__Ascomycota;	Unclassified;	Unclassified;	Unclassified;	Unclassified;	Unclassified
1041	d__Eukaryota	k__Fungi;	p__Ascomycota;	c__Sordariomycetes;	o__Hypocreales;	f__Nectriaceae;	g__Fusarium;	s__Fusarium_asiaticum
1042	d__Eukaryota	k__Fungi;	p__Ascomycota;	c__Sordariomycetes;	o__Hypocreales;	f__Nectriaceae;	g__Fusarium;	s__Fusarium_kyushuense
1043	d__Eukaryota	k__Fungi;	p__Ascomycota;	c__Sordariomycetes;	o__Hypocreales;	f__Nectriaceae;	g__Fusarium;	s__unclassified_Fusarium
1044	d__Eukaryota	k__Fungi;	p__Ascomycota;	c__Sordariomycetes;	o__Hypocreales;	f__Nectriaceae;	g__Fusarium;	s__Fusarium_circinatum
1045	d__Eukaryota	k__Fungi;	p__Ascomycota;	c__Sordariomycetes;	o__Coniochaetales;	f__Coniochaetaceae;	Unclassified;	Unclassified
1046	d__Eukaryota	k__Fungi;	p__Ascomycota;	c__Sordariomycetes;	o__Hypocreales;	f__Hypocreales_fam_Incertae_sedis;	g__Acremonium;	s__Acremonium_furcatum
1047	d__Eukaryota	k__Fungi;	p__Ascomycota;	c__Sordariomycetes;	o__Hypocreales;	f__Hypocreales_fam_Incertae_sedis;	g__Sarocladium;	s__Sarocladium_strictum
1048	d__Eukaryota	k__Fungi;	p__Ascomycota;	c__Saccharomycetes;	o__Saccharomycetales;	Unclassified;	Unclassified;	Unclassified
1049	d__Eukaryota	k__Fungi;	p__Basidiomycota;	c__Agaricomycetes;	o__Agaricales;	f__Psathyrellaceae;	g__Coprinellus;	s__Coprinellus_curtus
1050	d__Eukaryota	k__Fungi;	p__Ascomycota;	c__Saccharomycetes;	o__Saccharomycetales;	f__Metschnikowiaceae;	g__Clavispora;	s__[Candida]_pseudointermedia
1051	d__Eukaryota	k__Fungi;	p__Ascomycota;	c__Sordariomycetes;	o__Hypocreales;	f__Nectriaceae;	g__Fusarium;	s__Fusarium_kyushuense
1052	d__Eukaryota	k__Fungi;	p__Ascomycota;	c__Sordariomycetes;	o__Microascales;	f__Microascaceae;	g__Cephalotrichum;	s__Cephalotrichum_cylindricum
1053	d__Eukaryota	k__Fungi;	p__Ascomycota;	c__Sordariomycetes;	o__Glomerellales;	f__Plectosphaerellaceae;	g__Gibellulopsis;	s__Gibellulopsis_serrae
1054	d__Eukaryota	k__Fungi;	p__Ascomycota;	c__Sordariomycetes;	o__Hypocreales;	f__Nectriaceae;	g__Penicillifer;	s__Penicillifer_diparietisporus
1055	d__Eukaryota	k__Fungi;	p__Ascomycota;	c__Sordariomycetes;	o__Coniochaetales;	f__Coniochaetaceae;	Unclassified;	Unclassified
1056	d__Eukaryota	k__Fungi;	p__unclassified_Fungi;	c__unclassified_Fungi;	o__unclassified_Fungi;	f__unclassified_Fungi;	g__unclassified_Fungi;	s__unclassified_Fungi
1057	d__Eukaryota	k__Fungi;	p__Ascomycota;	c__Sordariomycetes;	o__Glomerellales;	f__Plectosphaerellaceae;	g__Gibellulopsis;	s__unclassified_Gibellulopsis
1058	d__Eukaryota	k__Fungi;	p__Mortierellomycota;	c__Mortierellomycetes;	o__Mortierellales;	f__Mortierellaceae;	g__Mortierella;	s__Mortierella_oligospora
1059	d__Eukaryota	k__Fungi;	p__Ascomycota;	c__Sordariomycetes;	o__Sordariales;	f__unclassified_Sordariales;	g__unclassified_Sordariales;	s__unclassified_Sordariales
1060	d__Eukaryota	k__Fungi;	p__Ascomycota;	c__Sordariomycetes;	o__Hypocreales;	f__Nectriaceae;	g__Cosmospora;	s__Cosmospora_arxii
1061	d__Eukaryota	k__Fungi;	p__Ascomycota;	c__Eurotiomycetes;	o__Onygenales;	f__Onygenales_fam_Incertae_sedis;	g__Malbranchea;	s__Malbranchea_gypsea
1062	d__Eukaryota	k__Fungi;	p__Basidiomycota;	c__Agaricomycetes;	o__Sebacinales;	f__unclassified_Sebacinales;	g__unclassified_Sebacinales;	s__unclassified_Sebacinales
1063	d__Eukaryota	k__Fungi;	p__Ascomycota;	c__Sordariomycetes;	o__Glomerellales;	f__Glomerellaceae;	g__Colletotrichum;	s__Colletotrichum_jasminigenum
1064	d__Eukaryota	k__Fungi;	p__Ascomycota;	c__Sordariomycetes;	o__Hypocreales;	f__Nectriaceae;	g__Fusarium;	s__[Bisifusarium]_tonghuanum
1065	d__Eukaryota	k__Fungi;	p__Ascomycota;	c__Sordariomycetes;	o__Hypocreales;	f__Nectriaceae;	g__Fusarium;	s__[Bisifusarium]_tonghuanum
1066	d__Eukaryota	k__Fungi;	p__Ascomycota;	c__Sordariomycetes;	o__Glomerellales;	f__Plectosphaerellaceae;	g__Plectosphaerella;	s__Plectosphaerella_niemeijerarum
1067	d__Eukaryota	k__Fungi;	p__Basidiomycota;	c__unclassified_Basidiomycota;	o__unclassified_Basidiomycota;	f__unclassified_Basidiomycota;	g__unclassified_Basidiomycota;	s__unclassified_Basidiomycota
1068	d__Eukaryota	k__Fungi;	p__Ascomycota;	c__Saccharomycetes;	o__Saccharomycetales;	f__Debaryomycetaceae;	g__Meyerozyma;	s__Meyerozyma_caribbica
1069	d__Eukaryota	k__Fungi;	p__Ascomycota;	c__Eurotiomycetes;	o__Eurotiales;	f__Trichocomaceae;	g__Talaromyces;	s__Talaromyces_purpureogenus
1070	d__Eukaryota	k__Fungi;	p__Ascomycota;	c__Sordariomycetes;	o__Glomerellales;	f__Plectosphaerellaceae;	g__Gibellulopsis;	s__Gibellulopsis_serrae
1071	d__Eukaryota	k__Fungi;	p__Basidiomycota;	c__Agaricomycetes;	o__Agaricales;	f__unclassified_Agaricales;	g__unclassified_Agaricales;	s__unclassified_Agaricales
1072	d__Eukaryota	k__Fungi;	p__Basidiomycota;	c__Tremellomycetes;	o__Tremellales;	f__Bulleraceae;	g__Bullera;	s__Bullera_alba
1073	d__Eukaryota	k__Fungi;	p__Ascomycota;	Unclassified;	Unclassified;	Unclassified;	Unclassified;	Unclassified
1074	d__Eukaryota	k__Fungi;	p__Ascomycota;	c__Sordariomycetes;	o__Hypocreales;	f__Nectriaceae;	g__Fusarium;	s__Fusarium_nurragi
1075	d__Eukaryota	k__Fungi;	p__Ascomycota;	c__Eurotiomycetes;	o__Chaetothyriales;	Unclassified;	g__Strelitziana;	s__Strelitziana_australiensis
1076	d__Eukaryota	k__Fungi;	p__Ascomycota;	c__Sordariomycetes;	o__Coniochaetales;	f__Coniochaetaceae;	g__Coniochaeta;	Unclassified
1077	d__Eukaryota	k__Fungi;	p__Ascomycota;	c__Sordariomycetes;	o__Sordariales;	f__Lasiosphaeriaceae;	g__Schizothecium;	s__Schizothecium_carpinicola
1078	d__Eukaryota	k__Fungi;	p__Ascomycota;	c__Pezizomycetes;	o__Pezizales;	Unclassified;	Unclassified;	Unclassified
1079	d__Eukaryota	k__Fungi;	p__Ascomycota;	c__Saccharomycetes;	o__Saccharomycetales;	f__Debaryomycetaceae;	g__Candida;	s__Candida_sorbosivorans
1080	d__Eukaryota	k__Fungi;	p__Basidiomycota;	c__unclassified_Basidiomycota;	o__unclassified_Basidiomycota;	f__unclassified_Basidiomycota;	g__unclassified_Basidiomycota;	s__unclassified_Basidiomycota
1081	d__Eukaryota	k__Fungi;	p__Ascomycota;	c__Dothideomycetes;	o__Mycosphaerellales;	f__Neodevriesiaceae;	g__Neodevriesia;	s__unclassified_Neodevriesia
1082	d__Eukaryota	k__Fungi;	p__Ascomycota;	c__Sordariomycetes;	o__Hypocreales;	f__Cordycipitaceae;	g__Lecanicillium;	s__Lecanicillium_primulinum
1083	d__Eukaryota	k__Fungi;	p__Basidiomycota;	c__Tremellomycetes;	o__Trichosporonales;	f__Trichosporonaceae;	g__Cutaneotrichosporon;	s__unclassified_Cutaneotrichosporon
1084	d__Eukaryota	k__Fungi;	p__Basidiomycota;	c__unclassified_Basidiomycota;	o__unclassified_Basidiomycota;	f__unclassified_Basidiomycota;	g__unclassified_Basidiomycota;	s__unclassified_Basidiomycota
1085	d__Eukaryota	k__Fungi;	p__Ascomycota;	c__Sordariomycetes;	o__Hypocreales;	f__Nectriaceae;	g__Dactylonectria;	s__Dactylonectria_alcacerensis
1086	d__Eukaryota	k__Fungi;	p__Chytridiomycota;	Unclassified;	Unclassified;	Unclassified;	Unclassified;	Unclassified
1087	d__Eukaryota	k__Fungi;	p__Ascomycota;	Unclassified;	Unclassified;	Unclassified;	Unclassified;	Unclassified
1088	d__Eukaryota	k__Fungi;	p__Ascomycota;	c__Sordariomycetes;	o__Hypocreales;	f__Nectriaceae;	g__Fusarium;	s__unclassified_Fusarium
1089	d__Eukaryota	k__Fungi;	p__unclassified_Fungi;	c__unclassified_Fungi;	o__unclassified_Fungi;	f__unclassified_Fungi;	g__unclassified_Fungi;	s__unclassified_Fungi
1090	d__Eukaryota	k__Fungi;	p__Ascomycota;	c__Sordariomycetes;	o__Hypocreales;	f__Hypocreales_fam_Incertae_sedis;	g__Sarocladium;	s__Sarocladium_kiliense
1091	d__Eukaryota	k__Fungi;	p__Ascomycota;	c__Sordariomycetes;	o__Microascales;	f__Microascaceae;	g__Cephalotrichum;	s__Cephalotrichum_cylindricum
1092	d__Eukaryota	k__Fungi;	p__Ascomycota;	c__Sordariomycetes;	o__Microascales;	f__Microascaceae;	g__Acaulium;	s__Acaulium_caviariforme
1093	d__Eukaryota	k__Fungi;	p__Basidiomycota;	c__Agaricomycetes;	o__Russulales;	f__Peniophoraceae;	g__Peniophora;	Unclassified
1094	d__Eukaryota	k__Fungi;	p__Ascomycota;	c__unclassified_Ascomycota;	o__unclassified_Ascomycota;	f__unclassified_Ascomycota;	g__unclassified_Ascomycota;	s__unclassified_Ascomycota
1095	d__Eukaryota	k__Fungi;	p__Ascomycota;	c__Sordariomycetes;	o__Glomerellales;	f__Plectosphaerellaceae;	g__Plectosphaerella;	s__Plectosphaerella_niemeijerarum
1096	d__Eukaryota	k__Fungi;	p__Ascomycota;	c__Sordariomycetes;	o__Sordariales;	f__unclassified_Sordariales;	g__unclassified_Sordariales;	s__unclassified_Sordariales
1097	d__Eukaryota	k__Fungi;	p__Ascomycota;	c__unclassified_Ascomycota;	o__unclassified_Ascomycota;	f__unclassified_Ascomycota;	g__unclassified_Ascomycota;	s__unclassified_Ascomycota
1098	d__Eukaryota	k__Fungi;	p__Mortierellomycota;	c__Mortierellomycetes;	o__Mortierellales;	f__Mortierellaceae;	g__Mortierella;	s__unclassified_Mortierella
1099	d__Eukaryota	k__Fungi;	p__Ascomycota;	c__Sordariomycetes;	o__Microascales;	f__Microascaceae;	g__Cephalotrichum;	s__Cephalotrichum_nanum
1100	d__Eukaryota	k__Fungi;	p__unclassified_Fungi;	c__unclassified_Fungi;	o__unclassified_Fungi;	f__unclassified_Fungi;	g__unclassified_Fungi;	s__unclassified_Fungi
1101	d__Eukaryota	k__Fungi;	p__Basidiomycota;	c__Tremellomycetes;	o__Tremellales;	f__Bulleribasidiaceae;	g__Dioszegia;	s__Dioszegia_catarinonii
1102	d__Eukaryota	k__Fungi;	p__Rozellomycota;	Unclassified;	Unclassified;	Unclassified;	Unclassified;	Unclassified
1103	d__Eukaryota	k__Fungi;	p__Ascomycota;	c__Sordariomycetes;	o__unclassified_Sordariomycetes;	f__unclassified_Sordariomycetes;	g__unclassified_Sordariomycetes;	s__unclassified_Sordariomycetes
1104	d__Eukaryota	k__Fungi;	p__Ascomycota;	c__Eurotiomycetes;	o__Chaetothyriales;	Unclassified;	g__Strelitziana;	s__Strelitziana_australiensis
1105	d__Eukaryota	k__Fungi;	p__Ascomycota;	c__Eurotiomycetes;	o__Eurotiales;	f__Aspergillaceae;	g__Aspergillus;	s__Aspergillus_chlamydosporus
1106	d__Eukaryota	k__Fungi;	p__Ascomycota;	c__Eurotiomycetes;	o__Eurotiales;	f__Aspergillaceae;	g__Aspergillus;	s__Aspergillus_terreus
1107	d__Eukaryota	k__Fungi;	p__Ascomycota;	c__Saccharomycetes;	o__Saccharomycetales;	f__unclassified_Saccharomycetales;	g__unclassified_Saccharomycetales;	s__unclassified_Saccharomycetales
1108	d__Eukaryota	k__Fungi;	p__Ascomycota;	c__Saccharomycetes;	o__Saccharomycetales;	f__Dipodascaceae;	g__Galactomyces;	s__Galactomyces_pseudocandidus
1109	d__Eukaryota	k__Fungi;	p__unclassified_Fungi;	c__unclassified_Fungi;	o__unclassified_Fungi;	f__unclassified_Fungi;	g__unclassified_Fungi;	s__unclassified_Fungi
1110	d__Eukaryota	k__Fungi;	p__Ascomycota;	c__Saccharomycetes;	o__Saccharomycetales;	f__unclassified_Saccharomycetales;	g__unclassified_Saccharomycetales;	s__unclassified_Saccharomycetales
1111	d__Eukaryota	k__Fungi;	p__Ascomycota;	c__Dothideomycetes;	o__Pleosporales;	f__Sporormiaceae;	g__Preussia;	s__Preussia_persica
1112	d__Eukaryota	k__Fungi;	p__Ascomycota;	c__Dothideomycetes;	o__Mycosphaerellales;	f__Mycosphaerellaceae;	g__unclassified_Mycosphaerellaceae;	s__unclassified_Mycosphaerellaceae
1113	d__Eukaryota	k__Fungi;	p__Ascomycota;	c__Sordariomycetes;	o__Sordariales;	f__Chaetomiaceae;	g__Chaetomium;	s__Chaetomium_megalocarpum
1114	d__Eukaryota	k__Fungi;	p__Ascomycota;	c__Saccharomycetes;	o__Saccharomycetales;	f__Pichiaceae;	g__Pichia;	s__Pichia_fermentans
1115	d__Eukaryota	k__Fungi;	p__Basidiomycota;	c__unclassified_Basidiomycota;	o__unclassified_Basidiomycota;	f__unclassified_Basidiomycota;	g__unclassified_Basidiomycota;	s__unclassified_Basidiomycota
1116	d__Eukaryota	k__Fungi;	p__Basidiomycota;	c__Tremellomycetes;	o__Tremellales;	f__Rhynchogastremataceae;	g__Papiliotrema;	s__unclassified_Papiliotrema
1117	d__Eukaryota	k__Fungi;	p__Ascomycota;	c__Saccharomycetes;	o__Saccharomycetales;	f__unclassified_Saccharomycetales;	g__unclassified_Saccharomycetales;	s__unclassified_Saccharomycetales
1118	d__Eukaryota	k__Fungi;	p__Basidiomycota;	c__Tremellomycetes;	o__Tremellales;	f__Bulleribasidiaceae;	g__Hannaella;	s__Hannaella_sinensis
1119	d__Eukaryota	k__Fungi;	p__unclassified_Fungi;	c__unclassified_Fungi;	o__unclassified_Fungi;	f__unclassified_Fungi;	g__unclassified_Fungi;	s__unclassified_Fungi
1120	d__Eukaryota	k__Fungi;	p__Basidiomycota;	c__Tremellomycetes;	o__Tremellales;	f__Bulleribasidiaceae;	g__Hannaella;	s__Hannaella_luteola
1121	d__Eukaryota	k__Fungi;	p__Ascomycota;	c__Sordariomycetes;	o__Hypocreales;	f__Hypocreales_fam_Incertae_sedis;	g__Sarocladium;	s__Sarocladium_kiliense
1122	d__Eukaryota	k__Fungi;	p__Ascomycota;	c__Eurotiomycetes;	o__Chaetothyriales;	f__Herpotrichiellaceae;	g__Exophiala;	s__Exophiala_opportunistica
1123	d__Eukaryota	k__Fungi;	p__Ascomycota;	c__Sordariomycetes;	o__Hypocreales;	f__Hypocreales_fam_Incertae_sedis;	g__Trichothecium;	s__Trichothecium_roseum
1124	d__Eukaryota	k__Fungi;	p__Ascomycota;	c__Eurotiomycetes;	o__Eurotiales;	f__Aspergillaceae;	g__Xeromyces;	s__Xeromyces_bisporus
1125	d__Eukaryota	k__Fungi;	p__Basidiomycota;	c__Malasseziomycetes;	o__Malasseziales;	f__Malasseziaceae;	g__Malassezia;	s__Malassezia_arunalokei
1126	d__Eukaryota	k__Fungi;	p__Ascomycota;	c__Sordariomycetes;	o__Glomerellales;	f__Plectosphaerellaceae;	g__Plectosphaerella;	s__Plectosphaerella_niemeijerarum
1127	d__Eukaryota	k__Fungi;	p__Ascomycota;	c__Sordariomycetes;	o__Hypocreales;	f__Nectriaceae;	g__Fusicolla;	s__Fusicolla_ossicola
1128	d__Eukaryota	k__Fungi;	p__Ascomycota;	c__Dothideomycetes;	o__Pleosporales;	f__Didymellaceae;	g__Allophoma;	s__Allophoma_cylindrispora
1129	d__Eukaryota	k__Fungi;	p__Ascomycota;	c__Sordariomycetes;	o__unclassified_Sordariomycetes;	f__unclassified_Sordariomycetes;	g__unclassified_Sordariomycetes;	s__unclassified_Sordariomycetes
1130	d__Eukaryota	k__Fungi;	p__Ascomycota;	c__Sordariomycetes;	o__Microascales;	f__Microascaceae;	g__Kernia;	s__Kernia_geniculotricha
1131	d__Eukaryota	k__Fungi;	p__Ascomycota;	c__Sordariomycetes;	o__Hypocreales;	f__Bionectriaceae;	g__Gliomastix;	s__unclassified_Gliomastix
1132	d__Eukaryota	k__Fungi;	p__Ascomycota;	c__Dothideomycetes;	o__Pleosporales;	Unclassified;	Unclassified;	Unclassified
1133	d__Eukaryota	k__Fungi;	p__Ascomycota;	c__Sordariomycetes;	o__unclassified_Sordariomycetes;	f__unclassified_Sordariomycetes;	g__unclassified_Sordariomycetes;	s__unclassified_Sordariomycetes
1134	d__Eukaryota	k__Fungi;	p__Rozellomycota;	Unclassified;	Unclassified;	Unclassified;	Unclassified;	Unclassified
1135	d__Eukaryota	k__Fungi;	p__Ascomycota;	c__Sordariomycetes;	o__Hypocreales;	f__Nectriaceae;	g__Fusarium;	s__Fusarium_circinatum
1136	d__Eukaryota	k__Fungi;	p__Ascomycota;	c__Dothideomycetes;	o__Cladosporiales;	f__Cladosporiaceae;	g__Cladosporium;	s__Cladosporium_chasmanthicola
1137	d__Eukaryota	k__Fungi;	p__Ascomycota;	c__Sordariomycetes;	o__Hypocreales;	f__Hypocreaceae;	g__Trichoderma;	s__Trichoderma_viridescens
1138	d__Eukaryota	k__Fungi;	p__Ascomycota;	c__Sordariomycetes;	o__Hypocreales;	f__Cordycipitaceae;	g__Beauveria;	s__Beauveria_brongniartii
1139	d__Eukaryota	k__Fungi;	p__Ascomycota;	c__Eurotiomycetes;	o__Eurotiales;	f__Aspergillaceae;	g__Penicillium;	s__Penicillium_chalabudae
1140	d__Eukaryota	k__Fungi;	p__unclassified_Fungi;	c__unclassified_Fungi;	o__unclassified_Fungi;	f__unclassified_Fungi;	g__unclassified_Fungi;	s__unclassified_Fungi
1141	d__Eukaryota	k__Fungi;	p__Ascomycota;	c__Saccharomycetes;	o__Saccharomycetales;	f__unclassified_Saccharomycetales;	g__unclassified_Saccharomycetales;	s__unclassified_Saccharomycetales
1142	d__Eukaryota	k__Fungi;	p__Ascomycota;	c__Saccharomycetes;	o__Saccharomycetales;	f__Pichiaceae;	g__Pichia;	s__Pichia_cephalocereana
1143	d__Eukaryota	k__Fungi;	p__Ascomycota;	c__Dothideomycetes;	o__Mycosphaerellales;	f__Mycosphaerellaceae;	g__Ramularia;	s__Ramularia_heraclei
1144	d__Eukaryota	k__Fungi;	p__Ascomycota;	c__Sordariomycetes;	o__Sordariales;	f__Chaetomiaceae;	g__Chaetomium;	s__Chaetomium_megalocarpum
1145	d__Eukaryota	k__Fungi;	p__Ascomycota;	c__Sordariomycetes;	o__Coniochaetales;	f__Coniochaetaceae;	g__Coniochaeta;	s__Coniochaeta_verticillata
1146	d__Eukaryota	k__Fungi;	p__Ascomycota;	c__Sordariomycetes;	o__Glomerellales;	f__Plectosphaerellaceae;	g__Stachylidium;	Unclassified
1147	d__Eukaryota	k__Fungi;	p__Ascomycota;	c__Geoglossomycetes;	o__Geoglossales;	f__Geoglossaceae;	g__Trichoglossum;	s__Trichoglossum_farlowii
1148	d__Eukaryota	k__Fungi;	p__Ascomycota;	c__Eurotiomycetes;	o__Eurotiales;	f__Thermoascaceae;	g__Byssochlamys;	s__Byssochlamys_zollerniae
1149	d__Eukaryota	k__Fungi;	p__Ascomycota;	c__unclassified_Ascomycota;	o__unclassified_Ascomycota;	f__unclassified_Ascomycota;	g__unclassified_Ascomycota;	s__unclassified_Ascomycota
1150	d__Eukaryota	k__Fungi;	p__Ascomycota;	c__Sordariomycetes;	o__Hypocreales;	f__Nectriaceae;	g__Fusarium;	s__Fusarium_aethiopicum
1151	d__Eukaryota	k__Fungi;	p__unclassified_Fungi;	c__unclassified_Fungi;	o__unclassified_Fungi;	f__unclassified_Fungi;	g__unclassified_Fungi;	s__unclassified_Fungi
1152	d__Eukaryota	k__Fungi;	p__Ascomycota;	c__Saccharomycetes;	o__Saccharomycetales;	f__Dipodascaceae;	g__Galactomyces;	s__Galactomyces_pseudocandidus
1153	d__Eukaryota	k__Fungi;	p__unclassified_Fungi;	c__unclassified_Fungi;	o__unclassified_Fungi;	f__unclassified_Fungi;	g__unclassified_Fungi;	s__unclassified_Fungi
1154	d__Eukaryota	k__Fungi;	p__Ascomycota;	c__Sordariomycetes;	o__Sordariales;	f__Chaetomiaceae;	g__unclassified_Chaetomiaceae;	s__unclassified_Chaetomiaceae
1155	d__Eukaryota	k__Fungi;	p__Ascomycota;	c__Sordariomycetes;	o__Hypocreales;	f__Ophiocordycipitaceae;	g__Purpureocillium;	s__Purpureocillium_lilacinum
1156	d__Eukaryota	k__Fungi;	p__Mortierellomycota;	c__Mortierellomycetes;	o__Mortierellales;	f__Mortierellaceae;	g__Mortierella;	s__Mortierella_globalpina
1157	d__Eukaryota	k__Fungi;	p__Ascomycota;	c__Sordariomycetes;	o__Microascales;	f__Microascaceae;	g__unclassified_Microascaceae;	s__unclassified_Microascaceae
1158	d__Eukaryota	k__Fungi;	p__Ascomycota;	c__Sordariomycetes;	o__Xylariales;	f__Xylariales_fam_Incertae_sedis;	g__Hansfordia;	Unclassified
1159	d__Eukaryota	k__Fungi;	p__Ascomycota;	Unclassified;	Unclassified;	Unclassified;	Unclassified;	Unclassified
1160	d__Eukaryota	k__Fungi;	p__Ascomycota;	c__Eurotiomycetes;	o__Eurotiales;	f__Trichocomaceae;	g__Talaromyces;	s__Talaromyces_argentinensis
1161	d__Eukaryota	k__Fungi;	p__Ascomycota;	c__Eurotiomycetes;	o__Chaetothyriales;	Unclassified;	g__Strelitziana;	s__Strelitziana_australiensis
1162	d__Eukaryota	k__Fungi;	p__Ascomycota;	c__Eurotiomycetes;	o__Onygenales;	f__Gymnoascaceae;	Unclassified;	Unclassified
1163	d__Eukaryota	k__Fungi;	p__Basidiomycota;	c__Agaricomycetes;	o__Russulales;	f__Russulaceae;	g__Russula;	Unclassified
1164	d__Eukaryota	k__Fungi;	p__Basidiomycota;	c__unclassified_Basidiomycota;	o__unclassified_Basidiomycota;	f__unclassified_Basidiomycota;	g__unclassified_Basidiomycota;	s__unclassified_Basidiomycota
1165	d__Eukaryota	k__Fungi;	p__Ascomycota;	c__Saccharomycetes;	o__Saccharomycetales;	Unclassified;	Unclassified;	Unclassified
1166	d__Eukaryota	k__Fungi;	p__Ascomycota;	c__Dothideomycetes;	Unclassified;	Unclassified;	Unclassified;	Unclassified
1167	d__Eukaryota	k__Fungi;	p__Ascomycota;	c__Saccharomycetes;	o__Saccharomycetales;	f__Metschnikowiaceae;	g__Clavispora;	s__Clavispora_lusitaniae
1168	d__Eukaryota	k__Fungi;	p__Rozellomycota;	Unclassified;	Unclassified;	Unclassified;	Unclassified;	Unclassified
1169	d__Eukaryota	k__Fungi;	p__Ascomycota;	Unclassified;	Unclassified;	Unclassified;	Unclassified;	Unclassified
1170	d__Eukaryota	k__Fungi;	p__Ascomycota;	c__Sordariomycetes;	o__Hypocreales;	Unclassified;	g__Emericellopsis;	s__Emericellopsis_robusta
1171	d__Eukaryota	k__Fungi;	p__Ascomycota;	c__Leotiomycetes;	o__Helotiales;	f__Helotiales_fam_Incertae_sedis;	g__Leptodontidium;	s__unclassified_Leptodontidium
1172	d__Eukaryota	k__Fungi;	p__Ascomycota;	c__Sordariomycetes;	o__Sordariales;	f__Chaetomiaceae;	g__Mycothermus;	s__Mycothermus_thermophilus
1173	d__Eukaryota	k__Fungi;	p__Basidiomycota;	c__Tremellomycetes;	o__Trichosporonales;	f__Trichosporonaceae;	g__Cutaneotrichosporon;	s__unclassified_Cutaneotrichosporon
1174	d__Eukaryota	k__Fungi;	p__unclassified_Fungi;	c__unclassified_Fungi;	o__unclassified_Fungi;	f__unclassified_Fungi;	g__unclassified_Fungi;	s__unclassified_Fungi
1175	d__Eukaryota	k__Fungi;	p__Ascomycota;	c__Leotiomycetes;	o__Thelebolales;	f__Pseudeurotiaceae;	g__Pseudeurotium;	s__Pseudeurotium_ovale
1176	d__Eukaryota	k__Fungi;	p__Ascomycota;	c__Eurotiomycetes;	o__Eurotiales;	f__Aspergillaceae;	g__Aspergillus;	s__Aspergillus_chlamydosporus
1177	d__Eukaryota	k__Fungi;	p__Chytridiomycota;	c__Spizellomycetes;	o__Spizellomycetales;	f__Spizellomycetaceae;	g__Triparticalcar;	Unclassified
1178	d__Eukaryota	k__Fungi;	p__Ascomycota;	c__Dothideomycetes;	o__Mycosphaerellales;	f__Mycosphaerellaceae;	g__Zasmidium;	s__unclassified_Zasmidium
1179	d__Eukaryota	k__Fungi;	p__Ascomycota;	c__Sordariomycetes;	o__Xylariales;	f__Diatrypaceae;	g__Monosporascus;	s__unclassified_Monosporascus
1180	d__Eukaryota	k__Fungi;	p__Ascomycota;	c__Sordariomycetes;	o__Sordariales;	f__Chaetomiaceae;	g__Mycothermus;	s__Mycothermus_thermophilus
1181	d__Eukaryota	k__Fungi;	p__Ascomycota;	c__Eurotiomycetes;	o__Eurotiales;	f__Aspergillaceae;	g__Penicillium;	s__Penicillium_kongii
1182	d__Eukaryota	k__Fungi;	p__Ascomycota;	c__Dothideomycetes;	o__Pleosporales;	f__Sporormiaceae;	Unclassified;	Unclassified
1183	d__Eukaryota	k__Fungi;	p__Rozellomycota;	Unclassified;	Unclassified;	Unclassified;	Unclassified;	Unclassified
1184	d__Eukaryota	k__Fungi;	p__Ascomycota;	c__unclassified_Ascomycota;	o__unclassified_Ascomycota;	f__unclassified_Ascomycota;	g__unclassified_Ascomycota;	s__unclassified_Ascomycota
1185	d__Eukaryota	k__Fungi;	p__unclassified_Fungi;	c__unclassified_Fungi;	o__unclassified_Fungi;	f__unclassified_Fungi;	g__unclassified_Fungi;	s__unclassified_Fungi
1186	d__Eukaryota	k__Fungi;	p__Basidiomycota;	c__Tremellomycetes;	o__Tremellales;	f__Tremellaceae;	g__Cryptococcus;	Unclassified
1187	d__Eukaryota	k__Fungi;	p__Ascomycota;	c__Eurotiomycetes;	o__Chaetothyriales;	f__Herpotrichiellaceae;	g__Exophiala;	s__Exophiala_opportunistica
1188	d__Eukaryota	k__Fungi;	p__Ascomycota;	c__Sordariomycetes;	o__Sordariales;	f__Chaetomiaceae;	g__Chaetomium;	s__Chaetomium_megalocarpum
1189	d__Eukaryota	k__Fungi;	p__Ascomycota;	c__Eurotiomycetes;	o__Chaetothyriales;	f__Herpotrichiellaceae;	g__Exophiala;	s__Exophiala_pisciphila
1190	d__Eukaryota	k__Fungi;	p__unclassified_Fungi;	c__unclassified_Fungi;	o__unclassified_Fungi;	f__unclassified_Fungi;	g__unclassified_Fungi;	s__unclassified_Fungi
1191	d__Eukaryota	k__Fungi;	p__Ascomycota;	c__Sordariomycetes;	o__unclassified_Sordariomycetes;	f__unclassified_Sordariomycetes;	g__unclassified_Sordariomycetes;	s__unclassified_Sordariomycetes
1192	d__Eukaryota	k__Fungi;	p__Basidiomycota;	c__Tremellomycetes;	o__Holtermanniales;	Unclassified;	g__Holtermanniella;	s__Holtermanniella_nyarrowii
1193	d__Eukaryota	k__Fungi;	p__unclassified_Fungi;	c__unclassified_Fungi;	o__unclassified_Fungi;	f__unclassified_Fungi;	g__unclassified_Fungi;	s__unclassified_Fungi
1194	d__Eukaryota	k__Fungi;	p__Ascomycota;	c__Sordariomycetes;	o__Sordariales;	f__unclassified_Sordariales;	g__unclassified_Sordariales;	s__unclassified_Sordariales
1195	d__Eukaryota	k__Fungi;	p__Ascomycota;	c__Sordariomycetes;	o__Sordariales;	f__Chaetomiaceae;	g__Botryotrichum;	s__Botryotrichum_domesticum
1196	d__Eukaryota	k__Fungi;	p__Ascomycota;	c__Sordariomycetes;	o__Chaetosphaeriales;	f__Chaetosphaeriaceae;	g__Chaetosphaeria;	s__Chaetosphaeria_vermicularioides
1197	d__Eukaryota	k__Fungi;	p__Ascomycota;	c__Sordariomycetes;	o__Hypocreales;	f__Hypocreaceae;	g__Trichoderma;	s__Trichoderma_simmonsii
1198	d__Eukaryota	k__Fungi;	p__Ascomycota;	c__Eurotiomycetes;	o__Eurotiales;	f__Aspergillaceae;	g__Penicillium;	s__Penicillium_abidjanum
1199	d__Eukaryota	k__Fungi;	p__Ascomycota;	c__Archaeorhizomycetes;	o__Archaeorhizomycetales;	f__Archaeorhizomycetaceae;	g__Archaeorhizomyces;	Unclassified
1200	d__Eukaryota	k__Fungi;	p__Ascomycota;	c__Saccharomycetes;	o__Saccharomycetales;	f__Metschnikowiaceae;	g__Clavispora;	s__[Candida]_pseudointermedia
1201	d__Eukaryota	k__Fungi;	p__Ascomycota;	c__Sordariomycetes;	Unclassified;	Unclassified;	Unclassified;	Unclassified
1202	d__Eukaryota	k__Fungi;	p__Basidiomycota;	c__Tremellomycetes;	o__Tremellales;	f__Bulleribasidiaceae;	g__Dioszegia;	s__Dioszegia_catarinonii
1203	d__Eukaryota	k__Fungi;	p__Ascomycota;	c__Sordariomycetes;	o__unclassified_Sordariomycetes;	f__unclassified_Sordariomycetes;	g__unclassified_Sordariomycetes;	s__unclassified_Sordariomycetes
1204	d__Eukaryota	k__Fungi;	p__Basidiomycota;	c__Tremellomycetes;	o__Trichosporonales;	f__Trichosporonaceae;	g__Apiotrichum;	s__Apiotrichum_chiropterorum
1205	d__Eukaryota	k__Fungi;	p__Rozellomycota;	Unclassified;	Unclassified;	Unclassified;	Unclassified;	Unclassified
1206	d__Eukaryota	k__Fungi;	p__Basidiomycota;	c__Tremellomycetes;	o__Cystofilobasidiales;	f__Cystofilobasidiaceae;	g__Cystofilobasidium;	s__Cystofilobasidium_infirmominiatum
1207	d__Eukaryota	k__Fungi;	p__Monoblepharomycota;	c__Monoblepharidomycetes;	o__Monoblepharidales;	Unclassified;	Unclassified;	Unclassified
1208	d__Eukaryota	k__Fungi;	p__Ascomycota;	c__Sordariomycetes;	o__Sordariales;	f__Sordariaceae;	g__Gelasinospora;	s__Gelasinospora_brevispora
1209	d__Eukaryota	k__Fungi;	p__Ascomycota;	c__Leotiomycetes;	o__Helotiales;	Unclassified;	Unclassified;	Unclassified
1210	d__Eukaryota	k__Fungi;	p__Ascomycota;	c__Dothideomycetes;	o__Pleosporales;	f__Massarinaceae;	g__Massarina;	Unclassified
1211	d__Eukaryota	k__Fungi;	p__Ascomycota;	c__Leotiomycetes;	o__Helotiales;	Unclassified;	Unclassified;	Unclassified
1212	d__Eukaryota	k__Fungi;	p__unclassified_Fungi;	c__unclassified_Fungi;	o__unclassified_Fungi;	f__unclassified_Fungi;	g__unclassified_Fungi;	s__unclassified_Fungi
1213	d__Eukaryota	k__Fungi;	p__Basidiomycota;	c__unclassified_Basidiomycota;	o__unclassified_Basidiomycota;	f__unclassified_Basidiomycota;	g__unclassified_Basidiomycota;	s__unclassified_Basidiomycota
1214	d__Eukaryota	k__Fungi;	p__Ascomycota;	c__Eurotiomycetes;	o__Chaetothyriales;	f__Herpotrichiellaceae;	g__Cladophialophora;	s__Cladophialophora_chaetospira
1215	d__Eukaryota	k__Fungi;	p__Mucoromycota;	c__Mucoromycetes;	o__Mucorales;	f__Rhizopodaceae;	g__Rhizopus;	s__Rhizopus_arrhizus
1216	d__Eukaryota	k__Fungi;	p__Ascomycota;	c__Leotiomycetes;	o__Erysiphales;	f__Erysiphaceae;	g__Pseudoidium;	s__Pseudoidium_neolycopersici
1217	d__Eukaryota	k__Fungi;	p__Ascomycota;	c__Pezizomycetes;	Unclassified;	Unclassified;	Unclassified;	Unclassified
1218	d__Eukaryota	k__Fungi;	p__Ascomycota;	c__Leotiomycetes;	o__Helotiales;	f__Helotiales_fam_Incertae_sedis;	g__Chalara;	s__Chalara_piceae-abietis
1219	d__Eukaryota	k__Fungi;	p__Ascomycota;	c__Eurotiomycetes;	o__Chaetothyriales;	Unclassified;	g__Strelitziana;	s__Strelitziana_syzygii
1220	d__Eukaryota	k__Fungi;	p__Ascomycota;	c__unclassified_Ascomycota;	o__unclassified_Ascomycota;	f__unclassified_Ascomycota;	g__unclassified_Ascomycota;	s__unclassified_Ascomycota
1221	d__Eukaryota	k__Fungi;	p__Glomeromycota;	c__Glomeromycetes;	o__Glomerales;	f__Glomeraceae;	g__Glomus;	s__Glomus_indicum
1222	d__Eukaryota	k__Fungi;	p__Basidiomycota;	c__Tremellomycetes;	o__Tremellales;	f__Bulleribasidiaceae;	g__Hannaella;	s__Hannaella_zeae
1223	d__Eukaryota	k__Fungi;	p__Ascomycota;	c__Sordariomycetes;	o__Glomerellales;	f__Plectosphaerellaceae;	g__Lectera;	s__Lectera_longa
1224	d__Eukaryota	k__Fungi;	p__Ascomycota;	c__Saccharomycetes;	o__Saccharomycetales;	f__Debaryomycetaceae;	g__unclassified_Debaryomycetaceae;	s__unclassified_Debaryomycetaceae
1225	d__Eukaryota	k__Fungi;	p__unclassified_Fungi;	c__unclassified_Fungi;	o__unclassified_Fungi;	f__unclassified_Fungi;	g__unclassified_Fungi;	s__unclassified_Fungi
1226	d__Eukaryota	k__Fungi;	p__Basidiomycota;	c__Tremellomycetes;	o__Tremellales;	f__Rhynchogastremataceae;	g__Rhynchogastrema;	s__Rhynchogastrema_complexa
1227	d__Eukaryota	k__Fungi;	p__Ascomycota;	c__Archaeorhizomycetes;	Unclassified;	Unclassified;	Unclassified;	Unclassified
1228	d__Eukaryota	k__Fungi;	p__Ascomycota;	c__Saccharomycetes;	o__Saccharomycetales;	f__Debaryomycetaceae;	g__Teunomyces;	s__[Candida]_sake
1229	d__Eukaryota	k__Fungi;	p__Ascomycota;	c__Sordariomycetes;	o__Hypocreales;	f__Nectriaceae;	g__Fusarium;	s__Fusarium_solani
1230	d__Eukaryota	k__Fungi;	p__Ascomycota;	c__Leotiomycetes;	o__Helotiales;	f__Hyaloscyphaceae;	g__Clathrosphaerina;	s__Clathrosphaerina_zalewskii
1231	d__Eukaryota	k__Fungi;	p__Ascomycota;	c__Eurotiomycetes;	o__Eurotiales;	f__Aspergillaceae;	g__Penicillium;	s__Penicillium_fusisporum
1232	d__Eukaryota	k__Fungi;	p__Ascomycota;	c__unclassified_Ascomycota;	o__unclassified_Ascomycota;	f__unclassified_Ascomycota;	g__unclassified_Ascomycota;	s__unclassified_Ascomycota
1233	d__Eukaryota	k__Fungi;	p__Ascomycota;	c__Saccharomycetes;	o__Saccharomycetales;	f__unclassified_Saccharomycetales;	g__unclassified_Saccharomycetales;	s__unclassified_Saccharomycetales
1234	d__Eukaryota	k__Fungi;	p__Olpidiomycota;	c__Olpidiomycetes;	o__Olpidiales;	f__Olpidiaceae;	Unclassified;	Unclassified
1235	d__Eukaryota	k__Fungi;	p__Ascomycota;	c__Saccharomycetes;	o__Saccharomycetales;	f__Dipodascaceae;	g__Galactomyces;	s__Galactomyces_pseudocandidus
1236	d__Eukaryota	k__Fungi;	p__Basidiobolomycota;	c__Basidiobolomycetes;	o__Basidiobolales;	f__Basidiobolaceae;	g__Basidiobolus;	s__Basidiobolus_magnus
1237	d__Eukaryota	k__Fungi;	p__unclassified_Fungi;	c__unclassified_Fungi;	o__unclassified_Fungi;	f__unclassified_Fungi;	g__unclassified_Fungi;	s__unclassified_Fungi
1238	d__Eukaryota	k__Fungi;	p__Ascomycota;	c__Dothideomycetes;	o__Pleosporales;	f__Didymellaceae;	g__Stagonosporopsis;	s__Stagonosporopsis_valerianellae
1239	d__Eukaryota	k__Fungi;	p__Basidiomycota;	c__Tremellomycetes;	o__Tremellales;	f__Rhynchogastremataceae;	g__Papiliotrema;	s__Papiliotrema_flavescens
1240	d__Eukaryota	k__Fungi;	p__Ascomycota;	c__Saccharomycetes;	o__Saccharomycetales;	f__Trichomonascaceae;	g__Wickerhamiella;	s__Wickerhamiella_versatilis
1241	d__Eukaryota	k__Fungi;	p__Basidiomycota;	c__Tremellomycetes;	o__Tremellales;	f__Bulleribasidiaceae;	g__Vishniacozyma;	s__Vishniacozyma_tephrensis
1242	d__Eukaryota	k__Fungi;	p__Ascomycota;	c__Sordariomycetes;	o__unclassified_Sordariomycetes;	f__unclassified_Sordariomycetes;	g__unclassified_Sordariomycetes;	s__unclassified_Sordariomycetes
1243	d__Eukaryota	k__Fungi;	p__Ascomycota;	c__Dothideomycetes;	o__Pleosporales;	f__Didymellaceae;	g__Neoascochyta;	s__Neoascochyta_cylindrispora
1244	d__Eukaryota	k__Fungi;	p__Ascomycota;	c__Eurotiomycetes;	o__Eurotiales;	f__Aspergillaceae;	g__unclassified_Aspergillaceae;	s__unclassified_Aspergillaceae
1245	d__Eukaryota	k__Fungi;	p__unclassified_Fungi;	c__unclassified_Fungi;	o__unclassified_Fungi;	f__unclassified_Fungi;	g__unclassified_Fungi;	s__unclassified_Fungi
1246	d__Eukaryota	k__Fungi;	p__Ascomycota;	c__unclassified_Ascomycota;	o__unclassified_Ascomycota;	f__unclassified_Ascomycota;	g__unclassified_Ascomycota;	s__unclassified_Ascomycota
1247	d__Eukaryota	k__Fungi;	p__Ascomycota;	c__Eurotiomycetes;	o__Onygenales;	f__Gymnoascaceae;	Unclassified;	Unclassified
1248	d__Eukaryota	k__Fungi;	p__Basidiomycota;	c__Malasseziomycetes;	o__Malasseziales;	f__Malasseziaceae;	g__Malassezia;	s__Malassezia_globosa
1249	d__Eukaryota	k__Fungi;	p__Ascomycota;	c__Sordariomycetes;	o__unclassified_Sordariomycetes;	f__unclassified_Sordariomycetes;	g__unclassified_Sordariomycetes;	s__unclassified_Sordariomycetes
1250	d__Eukaryota	k__Fungi;	p__Basidiomycota;	c__Tremellomycetes;	o__Tremellales;	f__Cryptococcaceae;	g__Cryptococcus;	s__Cryptococcus_neoformans
1251	d__Eukaryota	k__Fungi;	p__Ascomycota;	c__unclassified_Ascomycota;	o__unclassified_Ascomycota;	f__unclassified_Ascomycota;	g__unclassified_Ascomycota;	s__unclassified_Ascomycota
1252	d__Eukaryota	k__Fungi;	p__Ascomycota;	c__Saccharomycetes;	o__Saccharomycetales;	f__Metschnikowiaceae;	g__Clavispora;	s__[Candida]_pseudointermedia
1253	d__Eukaryota	k__Fungi;	p__Ascomycota;	c__Saccharomycetes;	o__Saccharomycetales;	f__Pichiaceae;	g__Pichia;	s__Pichia_membranifaciens
1254	d__Eukaryota	k__Fungi;	p__Ascomycota;	c__Sordariomycetes;	o__Sordariales;	f__Chaetomiaceae;	g__unclassified_Chaetomiaceae;	s__unclassified_Chaetomiaceae
1255	d__Eukaryota	k__Fungi;	p__Ascomycota;	c__Leotiomycetes;	o__Erysiphales;	f__Erysiphaceae;	g__Leveillula;	s__Leveillula_taurica
1256	d__Eukaryota	k__Fungi;	p__Mortierellomycota;	c__Mortierellomycetes;	o__Mortierellales;	f__Mortierellaceae;	g__Mortierella;	s__Mortierella_humilis
1257	d__Eukaryota	k__Fungi;	p__Ascomycota;	c__Dothideomycetes;	o__Pleosporales;	f__Didymellaceae;	g__Nothophoma;	s__Nothophoma_variabilis
1258	d__Eukaryota	k__Fungi;	p__unclassified_Fungi;	c__unclassified_Fungi;	o__unclassified_Fungi;	f__unclassified_Fungi;	g__unclassified_Fungi;	s__unclassified_Fungi
1259	d__Eukaryota	k__Fungi;	p__Ascomycota;	c__Archaeorhizomycetes;	o__Archaeorhizomycetales;	f__Archaeorhizomycetaceae;	g__Archaeorhizomyces;	Unclassified
1260	d__Eukaryota	k__Fungi;	p__Ascomycota;	c__Saccharomycetes;	o__Saccharomycetales;	f__Metschnikowiaceae;	g__unclassified_Metschnikowiaceae;	s__unclassified_Metschnikowiaceae
1261	d__Eukaryota	k__Fungi;	p__Ascomycota;	c__Saccharomycetes;	o__Saccharomycetales;	f__unclassified_Saccharomycetales;	g__unclassified_Saccharomycetales;	s__unclassified_Saccharomycetales
1262	d__Eukaryota	k__Fungi;	p__Basidiomycota;	c__Tremellomycetes;	o__Tremellales;	f__Bulleribasidiaceae;	g__Vishniacozyma;	s__Vishniacozyma_heimaeyensis
1263	d__Eukaryota	k__Fungi;	p__Basidiomycota;	c__Microbotryomycetes;	o__Sporidiobolales;	f__Sporidiobolaceae;	g__Sporobolomyces;	s__Sporobolomyces_roseus
1264	d__Eukaryota	k__Fungi;	p__Ascomycota;	c__unclassified_Ascomycota;	o__unclassified_Ascomycota;	f__unclassified_Ascomycota;	g__unclassified_Ascomycota;	s__unclassified_Ascomycota
1265	d__Eukaryota	k__Fungi;	p__Ascomycota;	c__Eurotiomycetes;	o__Eurotiales;	f__Aspergillaceae;	g__Aspergillus;	s__Aspergillus_inflatus
1266	d__Eukaryota	k__Fungi;	p__Ascomycota;	c__Eurotiomycetes;	o__Eurotiales;	f__Aspergillaceae;	g__Xeromyces;	s__Xeromyces_bisporus
1267	d__Eukaryota	k__Fungi;	p__Basidiomycota;	c__unclassified_Basidiomycota;	o__unclassified_Basidiomycota;	f__unclassified_Basidiomycota;	g__unclassified_Basidiomycota;	s__unclassified_Basidiomycota
1268	d__Eukaryota	k__Fungi;	p__Ascomycota;	c__Dothideomycetes;	o__Pleosporales;	f__Pyrenochaetopsidaceae;	g__Pyrenochaetopsis;	s__unclassified_Pyrenochaetopsis
1269	d__Eukaryota	k__Fungi;	p__unclassified_Fungi;	c__unclassified_Fungi;	o__unclassified_Fungi;	f__unclassified_Fungi;	g__unclassified_Fungi;	s__unclassified_Fungi
1270	d__Eukaryota	k__Fungi;	p__Ascomycota;	c__Leotiomycetes;	o__Helotiales;	f__Sclerotiniaceae;	g__Botryotinia;	s__Botryotinia_ranunculi
1271	d__Eukaryota	k__Fungi;	p__Ascomycota;	c__Sordariomycetes;	o__Sordariales;	f__Chaetomiaceae;	g__unclassified_Chaetomiaceae;	s__unclassified_Chaetomiaceae
1272	d__Eukaryota	k__Fungi;	p__Ascomycota;	c__Dothideomycetes;	o__Pleosporales;	f__Pleosporaceae;	g__Comoclathris;	s__Comoclathris_lini
1273	d__Eukaryota	k__Fungi;	p__Basidiomycota;	c__unclassified_Basidiomycota;	o__unclassified_Basidiomycota;	f__unclassified_Basidiomycota;	g__unclassified_Basidiomycota;	s__unclassified_Basidiomycota
1274	d__Eukaryota	k__Fungi;	p__Ascomycota;	c__Dothideomycetes;	o__Pleosporales;	f__Didymosphaeriaceae;	g__Paraphaeosphaeria;	s__Paraphaeosphaeria_sardoa
1275	d__Eukaryota	k__Fungi;	p__Mortierellomycota;	c__Mortierellomycetes;	o__Mortierellales;	f__Mortierellaceae;	g__Mortierella;	s__unclassified_Mortierella
1276	d__Eukaryota	k__Fungi;	p__Ascomycota;	c__Leotiomycetes;	o__Helotiales;	Unclassified;	Unclassified;	Unclassified
1277	d__Eukaryota	k__Fungi;	p__unclassified_Fungi;	c__unclassified_Fungi;	o__unclassified_Fungi;	f__unclassified_Fungi;	g__unclassified_Fungi;	s__unclassified_Fungi
1278	d__Eukaryota	k__Fungi;	p__Basidiomycota;	c__Cystobasidiomycetes;	o__Erythrobasidiales;	f__Erythrobasidiaceae;	g__Erythrobasidium;	s__Erythrobasidium_yunnanense
1279	d__Eukaryota	k__Fungi;	p__Ascomycota;	c__Sordariomycetes;	o__Hypocreales;	f__Nectriaceae;	g__Fusarium;	s__Fusarium_equiseti
1280	d__Eukaryota	k__Fungi;	p__Ascomycota;	c__Saccharomycetes;	o__Saccharomycetales;	f__unclassified_Saccharomycetales;	g__unclassified_Saccharomycetales;	s__unclassified_Saccharomycetales
1281	d__Eukaryota	k__Fungi;	p__unclassified_Fungi;	c__unclassified_Fungi;	o__unclassified_Fungi;	f__unclassified_Fungi;	g__unclassified_Fungi;	s__unclassified_Fungi
1282	d__Eukaryota	k__Fungi;	p__unclassified_Fungi;	c__unclassified_Fungi;	o__unclassified_Fungi;	f__unclassified_Fungi;	g__unclassified_Fungi;	s__unclassified_Fungi
1283	d__Eukaryota	k__Fungi;	p__Ascomycota;	c__Sordariomycetes;	o__Microascales;	f__Microascaceae;	g__Acaulium;	s__Acaulium_retardatum
1284	d__Eukaryota	k__Fungi;	p__Ascomycota;	c__Sordariomycetes;	Unclassified;	f__Phomatosporaceae;	g__Phomatospora;	s__unclassified_Phomatospora
1285	d__Eukaryota	k__Fungi;	p__Ascomycota;	c__unclassified_Ascomycota;	o__unclassified_Ascomycota;	f__unclassified_Ascomycota;	g__unclassified_Ascomycota;	s__unclassified_Ascomycota
1286	d__Eukaryota	k__Fungi;	p__Ascomycota;	c__Dothideomycetes;	o__Pleosporales;	Unclassified;	Unclassified;	Unclassified
1287	d__Eukaryota	k__Fungi;	p__Ascomycota;	c__Eurotiomycetes;	o__Chaetothyriales;	Unclassified;	g__Strelitziana;	s__unclassified_Strelitziana
1288	d__Eukaryota	k__Fungi;	p__Ascomycota;	c__Pezizomycetes;	o__Pezizales;	f__Pyronemataceae;	Unclassified;	Unclassified
1289	d__Eukaryota	k__Fungi;	p__Basidiomycota;	c__Cystobasidiomycetes;	o__unclassified_Cystobasidiomycetes;	f__unclassified_Cystobasidiomycetes;	g__unclassified_Cystobasidiomycetes;	s__unclassified_Cystobasidiomycetes
1290	d__Eukaryota	k__Fungi;	p__unclassified_Fungi;	c__unclassified_Fungi;	o__unclassified_Fungi;	f__unclassified_Fungi;	g__unclassified_Fungi;	s__unclassified_Fungi
1291	d__Eukaryota	k__Fungi;	p__Glomeromycota;	c__Glomeromycetes;	o__Glomerales;	f__Glomeraceae;	g__unclassified_Glomeraceae;	s__unclassified_Glomeraceae
1292	d__Eukaryota	k__Fungi;	p__Basidiomycota;	c__Tremellomycetes;	o__Trichosporonales;	f__Trichosporonaceae;	g__Cutaneotrichosporon;	s__Cutaneotrichosporon_arboriformis
1293	d__Eukaryota	k__Fungi;	p__unclassified_Fungi;	c__unclassified_Fungi;	o__unclassified_Fungi;	f__unclassified_Fungi;	g__unclassified_Fungi;	s__unclassified_Fungi
1294	d__Eukaryota	k__Fungi;	p__Ascomycota;	c__Leotiomycetes;	o__Helotiales;	f__Myxotrichaceae;	g__Oidiodendron;	s__Oidiodendron_maius
1295	d__Eukaryota	k__Fungi;	p__Ascomycota;	c__Orbiliomycetes;	o__Orbiliales;	f__Orbiliaceae;	g__unclassified_Orbiliaceae;	s__unclassified_Orbiliaceae
1296	d__Eukaryota	k__Fungi;	p__Ascomycota;	c__Dothideomycetes;	o__Pleosporales;	f__Didymosphaeriaceae;	g__Paraphaeosphaeria;	s__Paraphaeosphaeria_michotii
1297	d__Eukaryota	k__Fungi;	p__Mortierellomycota;	c__Mortierellomycetes;	o__Mortierellales;	f__Mortierellaceae;	g__Mortierella;	s__Mortierella_hyalina
1298	d__Eukaryota	k__Fungi;	p__Glomeromycota;	c__Glomeromycetes;	o__Diversisporales;	f__Diversisporaceae;	g__Diversispora;	s__Diversispora_spurca
1299	d__Eukaryota	k__Fungi;	p__unclassified_Fungi;	c__unclassified_Fungi;	o__unclassified_Fungi;	f__unclassified_Fungi;	g__unclassified_Fungi;	s__unclassified_Fungi
1300	d__Eukaryota	k__Fungi;	p__Ascomycota;	c__Archaeorhizomycetes;	o__Archaeorhizomycetales;	f__Archaeorhizomycetaceae;	g__Archaeorhizomyces;	Unclassified
1301	d__Eukaryota	k__Fungi;	p__Glomeromycota;	c__Glomeromycetes;	o__Glomerales;	f__Glomeraceae;	g__unclassified_Glomeraceae;	s__unclassified_Glomeraceae
1302	d__Eukaryota	k__Fungi;	p__Rozellomycota;	Unclassified;	Unclassified;	Unclassified;	Unclassified;	Unclassified
1303	d__Eukaryota	k__Fungi;	p__unclassified_Fungi;	c__unclassified_Fungi;	o__unclassified_Fungi;	f__unclassified_Fungi;	g__unclassified_Fungi;	s__unclassified_Fungi
1304	d__Eukaryota	k__Fungi;	p__Basidiomycota;	c__Tremellomycetes;	o__Cystofilobasidiales;	f__Cystofilobasidiaceae;	g__Cystofilobasidium;	s__Cystofilobasidium_macerans
1305	d__Eukaryota	k__Fungi;	p__Chytridiomycota;	c__Chytridiomycetes;	o__Chytridiales;	f__Chytridiaceae;	Unclassified;	Unclassified
1306	d__Eukaryota	k__Fungi;	p__Ascomycota;	c__Sordariomycetes;	o__Sordariales;	f__Chaetomiaceae;	g__Chaetomium;	s__Chaetomium_acropullum
1307	d__Eukaryota	k__Fungi;	p__Basidiomycota;	c__Agaricomycetes;	o__Agaricales;	f__Schizophyllaceae;	g__Schizophyllum;	s__Schizophyllum_commune
1308	d__Eukaryota	k__Fungi;	p__Ascomycota;	c__Pezizomycetes;	o__Pezizales;	Unclassified;	Unclassified;	Unclassified
1309	d__Eukaryota	k__Fungi;	p__Basidiomycota;	c__Malasseziomycetes;	o__Malasseziales;	Unclassified;	Unclassified;	Unclassified
1310	d__Eukaryota	k__Fungi;	p__Ascomycota;	c__Dothideomycetes;	o__Pleosporales;	f__Didymellaceae;	g__Epicoccum;	s__unclassified_Epicoccum
1311	d__Eukaryota	k__Fungi;	p__Ascomycota;	c__Dothideomycetes;	o__Pleosporales;	f__Pleosporaceae;	g__Edenia;	s__Edenia_gomezpompae
1312	d__Eukaryota	k__Fungi;	p__Ascomycota;	c__Sordariomycetes;	o__Coniochaetales;	f__Coniochaetaceae;	g__Coniochaeta;	s__Coniochaeta_simbalensis
1313	d__Eukaryota	k__Fungi;	p__Ascomycota;	c__Dothideomycetes;	o__Pleosporales;	f__Didymellaceae;	g__Neomicrosphaeropsis;	s__Neomicrosphaeropsis_tamaricicola
1314	d__Eukaryota	k__Fungi;	p__Basidiomycota;	c__Tremellomycetes;	o__Tremellales;	f__Rhynchogastremataceae;	g__Papiliotrema;	s__unclassified_Papiliotrema
1315	d__Eukaryota	k__Fungi;	p__unclassified_Fungi;	c__unclassified_Fungi;	o__unclassified_Fungi;	f__unclassified_Fungi;	g__unclassified_Fungi;	s__unclassified_Fungi
1316	d__Eukaryota	k__Fungi;	p__Basidiomycota;	c__Tremellomycetes;	o__Tremellales;	f__Bulleraceae;	g__Bullera;	s__Bullera_alba
1317	d__Eukaryota	k__Fungi;	p__Basidiomycota;	c__Tremellomycetes;	o__Trichosporonales;	f__Trichosporonaceae;	g__Trichosporon;	s__Trichosporon_japonicum
1318	d__Eukaryota	k__Fungi;	p__unclassified_Fungi;	c__unclassified_Fungi;	o__unclassified_Fungi;	f__unclassified_Fungi;	g__unclassified_Fungi;	s__unclassified_Fungi
1319	d__Eukaryota	k__Fungi;	p__Basidiomycota;	c__Microbotryomycetes;	o__Sporidiobolales;	f__Sporidiobolaceae;	g__Rhodosporidiobolus;	s__Rhodosporidiobolus_azoricus
1320	d__Eukaryota	k__Fungi;	p__Basidiomycota;	c__Tremellomycetes;	o__Filobasidiales;	f__Filobasidiaceae;	g__Naganishia;	s__Naganishia_albida
1321	d__Eukaryota	k__Fungi;	p__Ascomycota;	c__Eurotiomycetes;	o__Eurotiales;	f__Aspergillaceae;	g__Xeromyces;	s__Xeromyces_bisporus
1322	d__Eukaryota	k__Fungi;	p__Ascomycota;	c__Dothideomycetes;	o__Pleosporales;	f__Phaeosphaeriaceae;	g__Paraphoma;	s__Paraphoma_chrysanthemicola
1323	d__Eukaryota	k__Fungi;	p__Ascomycota;	c__Leotiomycetes;	o__Helotiales;	f__Leotiaceae;	g__Neobulgaria;	s__Neobulgaria_koningiana
1324	d__Eukaryota	k__Fungi;	p__Kickxellomycota;	c__Kickxellomycetes;	o__Kickxellales;	f__Kickxellaceae;	g__Ramicandelaber;	Unclassified
1325	d__Eukaryota	k__Fungi;	p__Ascomycota;	c__Saccharomycetes;	o__Saccharomycetales;	Unclassified;	g__Candida;	s__[Candida]_africana
1326	d__Eukaryota	k__Fungi;	p__Ascomycota;	c__Dothideomycetes;	o__Pleosporales;	f__Phaeosphaeriaceae;	g__Phaeosphaeria;	s__Phaeosphaeria_thysanolaenicola
1327	d__Eukaryota	k__Fungi;	p__Ascomycota;	c__Saccharomycetes;	o__Saccharomycetales;	f__unclassified_Saccharomycetales;	g__unclassified_Saccharomycetales;	s__unclassified_Saccharomycetales
1328	d__Eukaryota	k__Fungi;	p__Chytridiomycota;	Unclassified;	Unclassified;	Unclassified;	Unclassified;	Unclassified
1329	d__Eukaryota	k__Fungi;	p__Basidiomycota;	c__unclassified_Basidiomycota;	o__unclassified_Basidiomycota;	f__unclassified_Basidiomycota;	g__unclassified_Basidiomycota;	s__unclassified_Basidiomycota
1330	d__Eukaryota	k__Fungi;	p__Chytridiomycota;	c__Rhizophydiomycetes;	o__Rhizophydiales;	f__Alphamycetaceae;	g__Betamyces;	s__Betamyces_americae-meridionalis
1331	d__Eukaryota	k__Fungi;	p__Ascomycota;	c__Pezizomycetes;	o__Pezizales;	f__Pyronemataceae;	Unclassified;	Unclassified
1332	d__Eukaryota	k__Fungi;	p__unclassified_Fungi;	c__unclassified_Fungi;	o__unclassified_Fungi;	f__unclassified_Fungi;	g__unclassified_Fungi;	s__unclassified_Fungi
1333	d__Eukaryota	k__Fungi;	p__Ascomycota;	c__Dothideomycetes;	o__Pleosporales;	f__Phaeosphaeriaceae;	g__Ophiosphaerella;	Unclassified
1334	d__Eukaryota	k__Fungi;	p__Basidiomycota;	c__Agaricomycetes;	o__Polyporales;	f__Meruliaceae;	g__Bjerkandera;	s__Bjerkandera_adusta
1335	d__Eukaryota	k__Fungi;	p__unclassified_Fungi;	c__unclassified_Fungi;	o__unclassified_Fungi;	f__unclassified_Fungi;	g__unclassified_Fungi;	s__unclassified_Fungi
1336	d__Eukaryota	k__Fungi;	p__Ascomycota;	c__Archaeorhizomycetes;	o__Archaeorhizomycetales;	f__Archaeorhizomycetaceae;	g__Archaeorhizomyces;	Unclassified
1337	d__Eukaryota	k__Fungi;	p__Basidiomycota;	c__Microbotryomycetes;	o__Sporidiobolales;	f__Sporidiobolaceae;	g__Sporidiobolus;	s__Sporidiobolus_pararoseus
1338	d__Eukaryota	k__Fungi;	p__unclassified_Fungi;	c__unclassified_Fungi;	o__unclassified_Fungi;	f__unclassified_Fungi;	g__unclassified_Fungi;	s__unclassified_Fungi
1339	d__Eukaryota	k__Fungi;	p__Basidiomycota;	c__Tremellomycetes;	o__Tremellales;	f__Bulleribasidiaceae;	g__Hannaella;	s__Hannaella_luteola
1340	d__Eukaryota	k__Fungi;	p__Ascomycota;	c__unclassified_Ascomycota;	o__unclassified_Ascomycota;	f__unclassified_Ascomycota;	g__unclassified_Ascomycota;	s__unclassified_Ascomycota
1341	d__Eukaryota	k__Fungi;	p__Ascomycota;	c__Sordariomycetes;	o__Hypocreales;	f__Nectriaceae;	Unclassified;	Unclassified
1342	d__Eukaryota	k__Fungi;	p__Ascomycota;	c__unclassified_Ascomycota;	o__unclassified_Ascomycota;	f__unclassified_Ascomycota;	g__unclassified_Ascomycota;	s__unclassified_Ascomycota
1343	d__Eukaryota	k__Fungi;	p__Basidiomycota;	c__Agaricomycetes;	o__Agaricales;	f__Entolomataceae;	g__Clitopilus;	s__Clitopilus_hobsonii
1344	d__Eukaryota	k__Fungi;	p__Mortierellomycota;	c__Mortierellomycetes;	o__Mortierellales;	f__Mortierellaceae;	g__Mortierella;	Unclassified
1345	d__Eukaryota	k__Fungi;	p__Mortierellomycota;	c__Mortierellomycetes;	o__Mortierellales;	f__Mortierellaceae;	g__Mortierella;	s__Mortierella_gamsii
1346	d__Eukaryota	k__Fungi;	p__unclassified_Fungi;	c__unclassified_Fungi;	o__unclassified_Fungi;	f__unclassified_Fungi;	g__unclassified_Fungi;	s__unclassified_Fungi
1347	d__Eukaryota	k__Fungi;	p__Mortierellomycota;	c__Mortierellomycetes;	o__Mortierellales;	f__Mortierellaceae;	g__Mortierella;	Unclassified
1348	d__Eukaryota	k__Fungi;	p__Ascomycota;	c__Dothideomycetes;	o__Pleosporales;	f__unclassified_Pleosporales;	g__unclassified_Pleosporales;	s__unclassified_Pleosporales
1349	d__Eukaryota	k__Fungi;	p__Basidiomycota;	c__Tremellomycetes;	o__Tremellales;	f__Bulleribasidiaceae;	g__Vishniacozyma;	s__Vishniacozyma_dimennae
1350	d__Eukaryota	k__Fungi;	p__Basidiomycota;	c__Tremellomycetes;	o__Trichosporonales;	f__Trichosporonaceae;	g__Apiotrichum;	s__Apiotrichum_montevideense
1351	d__Eukaryota	k__Fungi;	p__Mortierellomycota;	c__Mortierellomycetes;	o__Mortierellales;	f__Mortierellaceae;	g__Mortierella;	Unclassified
1352	d__Eukaryota	k__Fungi;	p__Ascomycota;	c__Eurotiomycetes;	o__Eurotiales;	f__Aspergillaceae;	g__Penicillium;	Unclassified
1353	d__Eukaryota	k__Fungi;	p__Ascomycota;	c__Dothideomycetes;	o__Pleosporales;	f__Leptosphaeriaceae;	g__Leptosphaeria;	s__Leptosphaeria_ebuli
1354	d__Eukaryota	k__Fungi;	p__Glomeromycota;	c__Glomeromycetes;	o__Glomerales;	f__Glomeraceae;	g__unclassified_Glomeraceae;	s__unclassified_Glomeraceae
1355	d__Eukaryota	k__Fungi;	p__Basidiomycota;	c__Tremellomycetes;	o__Tremellales;	f__Rhynchogastremataceae;	g__Papiliotrema;	s__Papiliotrema_flavescens
1356	d__Eukaryota	k__Fungi;	p__Ascomycota;	c__Saccharomycetes;	o__Saccharomycetales;	Unclassified;	Unclassified;	Unclassified
1357	d__Eukaryota	k__Fungi;	p__Basidiomycota;	c__unclassified_Basidiomycota;	o__unclassified_Basidiomycota;	f__unclassified_Basidiomycota;	g__unclassified_Basidiomycota;	s__unclassified_Basidiomycota
1358	d__Eukaryota	k__Fungi;	p__Basidiomycota;	c__Tremellomycetes;	o__Tremellales;	f__Bulleribasidiaceae;	g__Vishniacozyma;	s__unclassified_Vishniacozyma
1359	d__Eukaryota	k__Fungi;	p__Ascomycota;	c__Pezizomycetes;	o__Pezizales;	f__Ascodesmidaceae;	g__Cephaliophora;	s__Cephaliophora_tropica
1360	d__Eukaryota	k__Fungi;	p__Ascomycota;	c__Leotiomycetes;	o__Helotiales;	Unclassified;	Unclassified;	Unclassified
1361	d__Eukaryota	k__Fungi;	p__unclassified_Fungi;	c__unclassified_Fungi;	o__unclassified_Fungi;	f__unclassified_Fungi;	g__unclassified_Fungi;	s__unclassified_Fungi
1362	d__Eukaryota	k__Fungi;	p__Basidiomycota;	c__Tremellomycetes;	o__Tremellales;	f__Bulleraceae;	g__Bullera;	s__Bullera_alba
1363	d__Eukaryota	k__Fungi;	p__unclassified_Fungi;	c__unclassified_Fungi;	o__unclassified_Fungi;	f__unclassified_Fungi;	g__unclassified_Fungi;	s__unclassified_Fungi
1364	d__Eukaryota	k__Fungi;	p__Basidiomycota;	c__Cystobasidiomycetes;	o__Cystobasidiales;	f__Cystobasidiaceae;	g__Cystobasidium;	s__Cystobasidium_calyptogenae
1365	d__Eukaryota	k__Fungi;	p__Basidiomycota;	c__Tremellomycetes;	o__Tremellales;	f__Bulleribasidiaceae;	g__Dioszegia;	s__Dioszegia_catarinonii
1366	d__Eukaryota	k__Fungi;	p__unclassified_Fungi;	c__unclassified_Fungi;	o__unclassified_Fungi;	f__unclassified_Fungi;	g__unclassified_Fungi;	s__unclassified_Fungi
1367	d__Eukaryota	k__Fungi;	p__unclassified_Fungi;	c__unclassified_Fungi;	o__unclassified_Fungi;	f__unclassified_Fungi;	g__unclassified_Fungi;	s__unclassified_Fungi
1368	d__Eukaryota	k__Fungi;	p__Basidiomycota;	c__Tremellomycetes;	o__Filobasidiales;	f__Filobasidiaceae;	g__Naganishia;	s__Naganishia_friedmannii
1369	d__Eukaryota	k__Fungi;	p__Basidiomycota;	c__Tremellomycetes;	o__Filobasidiales;	f__Filobasidiaceae;	g__Naganishia;	s__Naganishia_friedmannii
1370	d__Eukaryota	k__Fungi;	p__Basidiomycota;	c__Agaricomycetes;	o__Cantharellales;	f__Clavulinaceae;	g__Membranomyces;	Unclassified
1371	d__Eukaryota	k__Fungi;	p__Ascomycota;	c__Eurotiomycetes;	o__Eurotiales;	Unclassified;	Unclassified;	Unclassified
1372	d__Eukaryota	k__Fungi;	p__Basidiomycota;	c__Agaricomycetes;	o__Agaricales;	f__Clavariaceae;	g__Clavulinopsis;	s__Clavulinopsis_fusiformis
1373	d__Eukaryota	k__Fungi;	p__Ascomycota;	c__unclassified_Ascomycota;	o__unclassified_Ascomycota;	f__unclassified_Ascomycota;	g__unclassified_Ascomycota;	s__unclassified_Ascomycota
1374	d__Eukaryota	k__Fungi;	p__unclassified_Fungi;	c__unclassified_Fungi;	o__unclassified_Fungi;	f__unclassified_Fungi;	g__unclassified_Fungi;	s__unclassified_Fungi
1375	d__Eukaryota	k__Fungi;	p__Basidiomycota;	c__Wallemiomycetes;	o__Wallemiales;	f__Wallemiaceae;	g__Wallemia;	s__Wallemia_canadensis
1376	d__Eukaryota	k__Fungi;	p__Ascomycota;	c__Sordariomycetes;	o__Hypocreales;	f__unclassified_Hypocreales;	g__unclassified_Hypocreales;	s__unclassified_Hypocreales
1377	d__Eukaryota	k__Fungi;	p__Basidiomycota;	c__Tremellomycetes;	o__Filobasidiales;	f__Filobasidiaceae;	g__Naganishia;	s__Naganishia_albida
1378	d__Eukaryota	k__Fungi;	p__Ascomycota;	c__Eurotiomycetes;	o__Chaetothyriales;	Unclassified;	Unclassified;	Unclassified
1379	d__Eukaryota	k__Fungi;	p__Basidiomycota;	c__Microbotryomycetes;	o__Sporidiobolales;	f__Sporidiobolaceae;	g__Rhodotorula;	s__Rhodotorula_babjevae
1380	d__Eukaryota	k__Fungi;	p__unclassified_Fungi;	c__unclassified_Fungi;	o__unclassified_Fungi;	f__unclassified_Fungi;	g__unclassified_Fungi;	s__unclassified_Fungi
1381	d__Eukaryota	k__Fungi;	p__Basidiomycota;	c__Agaricomycetes;	o__unclassified_Agaricomycetes;	f__unclassified_Agaricomycetes;	g__unclassified_Agaricomycetes;	s__unclassified_Agaricomycetes
1382	d__Eukaryota	k__Fungi;	p__Basidiomycota;	c__Tremellomycetes;	o__Tremellales;	f__Rhynchogastremataceae;	g__Papiliotrema;	s__unclassified_Papiliotrema
1383	d__Eukaryota	k__Fungi;	p__Ascomycota;	c__unclassified_Ascomycota;	o__unclassified_Ascomycota;	f__unclassified_Ascomycota;	g__unclassified_Ascomycota;	s__unclassified_Ascomycota
1384	d__Eukaryota	k__Fungi;	p__Ascomycota;	c__unclassified_Ascomycota;	o__unclassified_Ascomycota;	f__unclassified_Ascomycota;	g__unclassified_Ascomycota;	s__unclassified_Ascomycota
1385	d__Eukaryota	k__Fungi;	p__Ascomycota;	c__unclassified_Ascomycota;	o__unclassified_Ascomycota;	f__unclassified_Ascomycota;	g__unclassified_Ascomycota;	s__unclassified_Ascomycota
1386	d__Eukaryota	k__Fungi;	p__unclassified_Fungi;	c__unclassified_Fungi;	o__unclassified_Fungi;	f__unclassified_Fungi;	g__unclassified_Fungi;	s__unclassified_Fungi
1387	d__Eukaryota	k__Fungi;	p__Basidiomycota;	c__Tremellomycetes;	o__Tremellales;	f__Bulleribasidiaceae;	g__Hannaella;	s__Hannaella_sinensis
1388	d__Eukaryota	k__Fungi;	p__Ascomycota;	c__Sordariomycetes;	o__Xylariales;	f__Sporocadaceae;	g__Pestalotiopsis;	s__Pestalotiopsis_oryzae
1389	d__Eukaryota	k__Fungi;	p__Ascomycota;	c__Lecanoromycetes;	o__Ostropales;	Unclassified;	Unclassified;	Unclassified
1390	d__Eukaryota	k__Fungi;	p__Basidiomycota;	c__Agaricomycetes;	o__Agaricales;	f__Psathyrellaceae;	g__Coprinellus;	s__Coprinellus_sclerocystidiosus
1391	d__Eukaryota	k__Fungi;	p__Ascomycota;	c__Dothideomycetes;	o__Pleosporales;	Unclassified;	Unclassified;	Unclassified
1392	d__Eukaryota	k__Fungi;	p__Ascomycota;	c__Eurotiomycetes;	o__Chaetothyriales;	f__Trichomeriaceae;	g__Knufia;	s__unclassified_Knufia
1393	d__Eukaryota	k__Fungi;	p__Ascomycota;	c__Dothideomycetes;	o__Cladosporiales;	f__Cladosporiaceae;	g__Cladosporium;	s__unclassified_Cladosporium
1394	d__Eukaryota	k__Fungi;	p__Ascomycota;	c__unclassified_Ascomycota;	o__unclassified_Ascomycota;	f__unclassified_Ascomycota;	g__unclassified_Ascomycota;	s__unclassified_Ascomycota
1395	d__Eukaryota	k__Fungi;	p__Ascomycota;	c__Saccharomycetes;	o__Saccharomycetales;	f__unclassified_Saccharomycetales;	g__unclassified_Saccharomycetales;	s__unclassified_Saccharomycetales
1396	d__Eukaryota	k__Fungi;	p__Ascomycota;	c__Saccharomycetes;	o__Saccharomycetales;	f__Pichiaceae;	g__Pichia;	s__Pichia_membranifaciens
1397	d__Eukaryota	k__Fungi;	p__unclassified_Fungi;	c__unclassified_Fungi;	o__unclassified_Fungi;	f__unclassified_Fungi;	g__unclassified_Fungi;	s__unclassified_Fungi
1398	d__Eukaryota	k__Fungi;	p__Ascomycota;	c__Eurotiomycetes;	o__Chaetothyriales;	f__Herpotrichiellaceae;	g__Cladophialophora;	Unclassified
1399	d__Eukaryota	k__Fungi;	p__Basidiomycota;	c__Agaricomycetes;	o__Agaricales;	f__Bolbitiaceae;	g__Conocybe;	s__Conocybe_anthracophila
1400	d__Eukaryota	k__Fungi;	p__Basidiomycota;	c__Agaricostilbomycetes;	o__Agaricostilbales;	f__Agaricostilbaceae;	g__Sterigmatomyces;	s__Sterigmatomyces_hyphaenes
1401	d__Eukaryota	k__Fungi;	p__Ascomycota;	c__Dothideomycetes;	o__unclassified_Dothideomycetes;	f__unclassified_Dothideomycetes;	g__unclassified_Dothideomycetes;	s__unclassified_Dothideomycetes
1402	d__Eukaryota	k__Fungi;	p__Ascomycota;	c__unclassified_Ascomycota;	o__unclassified_Ascomycota;	f__unclassified_Ascomycota;	g__unclassified_Ascomycota;	s__unclassified_Ascomycota
1403	d__Eukaryota	k__Fungi;	p__Ascomycota;	c__Sordariomycetes;	o__unclassified_Sordariomycetes;	f__unclassified_Sordariomycetes;	g__unclassified_Sordariomycetes;	s__unclassified_Sordariomycetes
1404	d__Eukaryota	k__Fungi;	p__Ascomycota;	c__Saccharomycetes;	o__Saccharomycetales;	f__unclassified_Saccharomycetales;	g__unclassified_Saccharomycetales;	s__unclassified_Saccharomycetales
1405	d__Eukaryota	k__Fungi;	p__Basidiomycota;	c__Cystobasidiomycetes;	o__Cystobasidiales;	f__Cystobasidiaceae;	g__Cystobasidium;	s__Cystobasidium_minutum
1406	d__Eukaryota	k__Fungi;	p__Ascomycota;	c__Pezizomycetes;	o__Pezizales;	f__Pyronemataceae;	Unclassified;	Unclassified
1407	d__Eukaryota	k__Fungi;	p__Ascomycota;	c__Leotiomycetes;	o__Thelebolales;	f__Thelebolaceae;	g__Thelebolus;	s__unclassified_Thelebolus
1408	d__Eukaryota	k__Fungi;	p__Ascomycota;	c__Eurotiomycetes;	o__Onygenales;	Unclassified;	Unclassified;	Unclassified
1409	d__Eukaryota	k__Fungi;	p__Ascomycota;	c__Eurotiomycetes;	o__Chaetothyriales;	Unclassified;	g__Hyalocladosporiella;	s__Hyalocladosporiella_tectonae
1410	d__Eukaryota	k__Fungi;	p__Ascomycota;	c__Saccharomycetes;	o__Saccharomycetales;	f__Debaryomycetaceae;	g__Candida;	Unclassified
1411	d__Eukaryota	k__Fungi;	p__unclassified_Fungi;	c__unclassified_Fungi;	o__unclassified_Fungi;	f__unclassified_Fungi;	g__unclassified_Fungi;	s__unclassified_Fungi
1412	d__Eukaryota	k__Fungi;	p__Ascomycota;	c__Sordariomycetes;	o__unclassified_Sordariomycetes;	f__unclassified_Sordariomycetes;	g__unclassified_Sordariomycetes;	s__unclassified_Sordariomycetes
1413	d__Eukaryota	k__Fungi;	p__Ascomycota;	c__Sordariomycetes;	o__Hypocreales;	f__Stachybotryaceae;	g__Alfaria;	s__Alfaria_dandenongensis
1414	d__Eukaryota	k__Fungi;	p__Ascomycota;	c__Pezizomycetes;	o__Pezizales;	f__Ascobolaceae;	Unclassified;	Unclassified
1415	d__Eukaryota	k__Fungi;	p__Basidiomycota;	c__unclassified_Basidiomycota;	o__unclassified_Basidiomycota;	f__unclassified_Basidiomycota;	g__unclassified_Basidiomycota;	s__unclassified_Basidiomycota
1416	d__Eukaryota	k__Fungi;	p__Ascomycota;	c__Eurotiomycetes;	o__Eurotiales;	f__Thermoascaceae;	g__Thermoascus;	s__Thermoascus_aurantiacus
1417	d__Eukaryota	k__Fungi;	p__Ascomycota;	c__Archaeorhizomycetes;	o__Archaeorhizomycetales;	f__Archaeorhizomycetaceae;	g__Archaeorhizomyces;	Unclassified
1418	d__Eukaryota	k__Fungi;	p__Ascomycota;	c__Sordariomycetes;	o__unclassified_Sordariomycetes;	f__unclassified_Sordariomycetes;	g__unclassified_Sordariomycetes;	s__unclassified_Sordariomycetes
1419	d__Eukaryota	k__Fungi;	p__Ascomycota;	c__Saccharomycetes;	o__Saccharomycetales;	f__Metschnikowiaceae;	g__Clavispora;	s__Clavispora_lusitaniae
1420	d__Eukaryota	k__Fungi;	p__Ascomycota;	c__Pezizomycetes;	o__Pezizales;	f__Pyronemataceae;	g__Scutellinia;	s__Scutellinia_scutellata
1421	d__Eukaryota	k__Fungi;	p__Ascomycota;	c__Dothideomycetes;	o__Pleosporales;	Unclassified;	Unclassified;	Unclassified
1422	d__Eukaryota	k__Fungi;	p__Basidiomycota;	c__unclassified_Basidiomycota;	o__unclassified_Basidiomycota;	f__unclassified_Basidiomycota;	g__unclassified_Basidiomycota;	s__unclassified_Basidiomycota
1423	d__Eukaryota	k__Fungi;	p__Ascomycota;	c__Dothideomycetes;	o__Mycosphaerellales;	f__Mycosphaerellaceae;	g__Passalora;	s__Passalora_arctostaphyli
1424	d__Eukaryota	k__Fungi;	p__unclassified_Fungi;	c__unclassified_Fungi;	o__unclassified_Fungi;	f__unclassified_Fungi;	g__unclassified_Fungi;	s__unclassified_Fungi
1425	d__Eukaryota	k__Fungi;	p__Ascomycota;	c__Saccharomycetes;	o__Saccharomycetales;	f__Pichiaceae;	g__Pichia;	s__Pichia_cephalocereana
1426	d__Eukaryota	k__Fungi;	p__Basidiomycota;	c__Tremellomycetes;	o__Tremellales;	f__Bulleribasidiaceae;	g__Hannaella;	s__Hannaella_luteola
1427	d__Eukaryota	k__Fungi;	p__Chytridiomycota;	Unclassified;	Unclassified;	Unclassified;	Unclassified;	Unclassified
1428	d__Eukaryota	k__Fungi;	p__Ascomycota;	c__Sordariomycetes;	o__Myrmecridiales;	f__Myrmecridiaceae;	g__Myrmecridium;	s__unclassified_Myrmecridium
1429	d__Eukaryota	k__Fungi;	p__Ascomycota;	c__unclassified_Ascomycota;	o__unclassified_Ascomycota;	f__unclassified_Ascomycota;	g__unclassified_Ascomycota;	s__unclassified_Ascomycota
1430	d__Eukaryota	k__Fungi;	p__Ascomycota;	c__Eurotiomycetes;	o__Onygenales;	f__unclassified_Onygenales;	g__unclassified_Onygenales;	s__unclassified_Onygenales
1431	d__Eukaryota	k__Fungi;	p__Basidiomycota;	c__Agaricomycetes;	o__Agaricales;	Unclassified;	Unclassified;	Unclassified
1432	d__Eukaryota	k__Fungi;	p__Ascomycota;	c__Laboulbeniomycetes;	o__Pyxidiophorales;	f__Pyxidiophoraceae;	g__Pyxidiophora;	s__Pyxidiophora_arvernensis
1433	d__Eukaryota	k__Fungi;	p__unclassified_Fungi;	c__unclassified_Fungi;	o__unclassified_Fungi;	f__unclassified_Fungi;	g__unclassified_Fungi;	s__unclassified_Fungi
1434	d__Eukaryota	k__Fungi;	p__Ascomycota;	c__Saccharomycetes;	o__Saccharomycetales;	f__Metschnikowiaceae;	g__Clavispora;	s__Clavispora_lusitaniae
1435	d__Eukaryota	k__Fungi;	p__Basidiomycota;	c__Agaricomycetes;	o__Cantharellales;	f__Ceratobasidiaceae;	Unclassified;	Unclassified
1436	d__Eukaryota	k__Fungi;	p__Ascomycota;	c__Saccharomycetes;	o__Saccharomycetales;	f__Debaryomycetaceae;	g__Candida;	s__Candida_metapsilosis
1437	d__Eukaryota	k__Fungi;	p__Ascomycota;	c__Dothideomycetes;	o__Pleosporales;	f__Phaeosphaeriaceae;	g__Paraphoma;	s__Paraphoma_rhaphiolepidis
1438	d__Eukaryota	k__Fungi;	p__Basidiomycota;	c__Agaricomycetes;	o__Russulales;	f__Russulaceae;	g__Russula;	s__Russula_pseudocompacta
1439	d__Eukaryota	k__Fungi;	p__Basidiomycota;	c__Agaricomycetes;	o__Agaricales;	f__Cortinariaceae;	g__Cortinarius;	s__Cortinarius_tabularis
1440	d__Eukaryota	k__Fungi;	p__Ascomycota;	c__unclassified_Ascomycota;	o__unclassified_Ascomycota;	f__unclassified_Ascomycota;	g__unclassified_Ascomycota;	s__unclassified_Ascomycota
1441	d__Eukaryota	k__Fungi;	p__unclassified_Fungi;	c__unclassified_Fungi;	o__unclassified_Fungi;	f__unclassified_Fungi;	g__unclassified_Fungi;	s__unclassified_Fungi
1442	d__Eukaryota	k__Fungi;	p__Basidiomycota;	c__Agaricomycetes;	o__Polyporales;	f__Meruliaceae;	g__Scopuloides;	s__unclassified_Scopuloides
1443	d__Eukaryota	k__Fungi;	p__Ascomycota;	c__Saccharomycetes;	o__Saccharomycetales;	f__Metschnikowiaceae;	g__Clavispora;	s__[Candida]_pseudointermedia
1444	d__Eukaryota	k__Fungi;	p__Basidiomycota;	c__Agaricomycetes;	o__Agaricales;	f__Lycoperdaceae;	g__Lycoperdon;	s__Lycoperdon_pratense
1445	d__Eukaryota	k__Fungi;	p__Ascomycota;	c__Dothideomycetes;	Unclassified;	Unclassified;	g__Gonatophragmium;	s__Gonatophragmium_triuniae
1446	d__Eukaryota	k__Fungi;	p__unclassified_Fungi;	c__unclassified_Fungi;	o__unclassified_Fungi;	f__unclassified_Fungi;	g__unclassified_Fungi;	s__unclassified_Fungi
1447	d__Eukaryota	k__Fungi;	p__unclassified_Fungi;	c__unclassified_Fungi;	o__unclassified_Fungi;	f__unclassified_Fungi;	g__unclassified_Fungi;	s__unclassified_Fungi
1448	d__Eukaryota	k__Fungi;	p__Ascomycota;	c__Saccharomycetes;	o__Saccharomycetales;	f__Pichiaceae;	g__Pichia;	s__Pichia_cephalocereana
1449	d__Eukaryota	k__Fungi;	p__Ascomycota;	c__Saccharomycetes;	o__Saccharomycetales;	f__Debaryomycetaceae;	g__Candida;	s__Candida_sorbosivorans
1450	d__Eukaryota	k__Fungi;	p__Chytridiomycota;	c__Rhizophlyctidomycetes;	o__Rhizophlyctidales;	f__Rhizophlyctidaceae;	g__Rhizophlyctis;	s__Rhizophlyctis_rosea
1451	d__Eukaryota	k__Fungi;	p__Ascomycota;	c__Sordariomycetes;	o__Hypocreales;	f__Nectriaceae;	g__Fusarium;	s__Fusarium_circinatum
1452	d__Eukaryota	k__Fungi;	p__Basidiomycota;	c__Tremellomycetes;	o__Tremellales;	f__Bulleribasidiaceae;	g__Hannaella;	s__Hannaella_sinensis
1453	d__Eukaryota	k__Fungi;	p__Ascomycota;	c__Saccharomycetes;	o__Saccharomycetales;	f__Pichiaceae;	g__Pichia;	s__Pichia_cephalocereana
1454	d__Eukaryota	k__Fungi;	p__Basidiomycota;	c__Ustilaginomycetes;	o__Ustilaginales;	f__Ustilaginaceae;	g__Pseudozyma;	s__Pseudozyma_hubeiensis
1455	d__Eukaryota	k__Fungi;	p__Basidiomycota;	c__unclassified_Basidiomycota;	o__unclassified_Basidiomycota;	f__unclassified_Basidiomycota;	g__unclassified_Basidiomycota;	s__unclassified_Basidiomycota
1456	d__Eukaryota	k__Fungi;	p__Ascomycota;	c__Pezizomycetes;	o__Pezizales;	f__Tuberaceae;	g__Tuber;	s__Tuber_himalayense
1457	d__Eukaryota	k__Fungi;	p__Basidiomycota;	c__unclassified_Basidiomycota;	o__unclassified_Basidiomycota;	f__unclassified_Basidiomycota;	g__unclassified_Basidiomycota;	s__unclassified_Basidiomycota
1458	d__Eukaryota	k__Fungi;	p__Basidiomycota;	c__Agaricomycetes;	o__Trechisporales;	f__Hydnodontaceae;	g__Trechispora;	s__Trechispora_caucasica
1459	d__Eukaryota	k__Fungi;	p__Basidiomycota;	c__Agaricomycetes;	o__Polyporales;	f__unclassified_Polyporales;	g__unclassified_Polyporales;	s__unclassified_Polyporales
1460	d__Eukaryota	k__Fungi;	p__Ascomycota;	c__Sordariomycetes;	Unclassified;	Unclassified;	Unclassified;	Unclassified
1461	d__Eukaryota	k__Fungi;	p__Ascomycota;	c__Dothideomycetes;	o__Pleosporales;	f__Didymellaceae;	g__unclassified_Didymellaceae;	s__unclassified_Didymellaceae
1462	d__Eukaryota	k__Fungi;	p__Basidiomycota;	c__unclassified_Basidiomycota;	o__unclassified_Basidiomycota;	f__unclassified_Basidiomycota;	g__unclassified_Basidiomycota;	s__unclassified_Basidiomycota
1463	d__Eukaryota	k__Fungi;	p__Mortierellomycota;	c__Mortierellomycetes;	o__Mortierellales;	f__Mortierellaceae;	g__Mortierella;	Unclassified
1464	d__Eukaryota	k__Fungi;	p__Chytridiomycota;	Unclassified;	Unclassified;	Unclassified;	Unclassified;	Unclassified
1465	d__Eukaryota	k__Fungi;	p__Basidiomycota;	c__Agaricomycetes;	o__Agaricales;	f__Tricholomataceae;	g__Delicatula;	s__Delicatula_integrella
1466	d__Eukaryota	k__Fungi;	p__unclassified_Fungi;	c__unclassified_Fungi;	o__unclassified_Fungi;	f__unclassified_Fungi;	g__unclassified_Fungi;	s__unclassified_Fungi
1467	d__Eukaryota	k__Fungi;	p__Ascomycota;	c__Dothideomycetes;	o__Mycosphaerellales;	f__Mycosphaerellaceae;	g__Clypeosphaerella;	s__Clypeosphaerella_quasiparkii
1468	d__Eukaryota	k__Fungi;	p__unclassified_Fungi;	c__unclassified_Fungi;	o__unclassified_Fungi;	f__unclassified_Fungi;	g__unclassified_Fungi;	s__unclassified_Fungi
1469	d__Eukaryota	k__Fungi;	p__Ascomycota;	c__Dothideomycetes;	o__Pleosporales;	f__unclassified_Pleosporales;	g__unclassified_Pleosporales;	s__unclassified_Pleosporales
1470	d__Eukaryota	k__Fungi;	p__Ascomycota;	c__Sordariomycetes;	o__Hypocreales;	f__Nectriaceae;	g__Fusarium;	s__Fusarium_kyushuense
1471	d__Eukaryota	k__Fungi;	p__Ascomycota;	c__Archaeorhizomycetes;	o__Archaeorhizomycetales;	f__Archaeorhizomycetaceae;	g__Archaeorhizomyces;	Unclassified
1472	d__Eukaryota	k__Fungi;	p__Ascomycota;	c__Saccharomycetes;	o__Saccharomycetales;	f__Metschnikowiaceae;	g__unclassified_Metschnikowiaceae;	s__unclassified_Metschnikowiaceae
1473	d__Eukaryota	k__Fungi;	p__Basidiomycota;	c__Ustilaginomycetes;	o__Ustilaginales;	f__Ustilaginaceae;	g__Moesziomyces;	s__Moesziomyces_antarcticus
1474	d__Eukaryota	k__Fungi;	p__Ascomycota;	c__Dothideomycetes;	Unclassified;	Unclassified;	g__Leptospora;	s__Leptospora_chromolaenae
1475	d__Eukaryota	k__Fungi;	p__Ascomycota;	c__Sordariomycetes;	o__Glomerellales;	f__Plectosphaerellaceae;	g__Gibellulopsis;	s__Gibellulopsis_serrae
1476	d__Eukaryota	k__Fungi;	p__Rozellomycota;	c__Rozellomycotina_cls_Incertae_sedis;	o__GS11;	Unclassified;	Unclassified;	Unclassified
1477	d__Eukaryota	k__Fungi;	p__Ascomycota;	c__Saccharomycetes;	o__Saccharomycetales;	f__Pichiaceae;	g__Pichia;	s__Pichia_cephalocereana
1478	d__Eukaryota	k__Fungi;	p__Ascomycota;	c__Saccharomycetes;	o__Saccharomycetales;	f__unclassified_Saccharomycetales;	g__unclassified_Saccharomycetales;	s__unclassified_Saccharomycetales
1479	d__Eukaryota	k__Fungi;	p__Rozellomycota;	Unclassified;	Unclassified;	Unclassified;	Unclassified;	Unclassified
1480	d__Eukaryota	k__Fungi;	p__Ascomycota;	c__Dothideomycetes;	o__Capnodiales;	Unclassified;	Unclassified;	Unclassified
1481	d__Eukaryota	k__Fungi;	p__Ascomycota;	c__Sordariomycetes;	o__Microascales;	Unclassified;	g__Cephalotrichiella;	s__Cephalotrichiella_penicillata
1482	d__Eukaryota	k__Fungi;	p__Basidiomycota;	c__unclassified_Basidiomycota;	o__unclassified_Basidiomycota;	f__unclassified_Basidiomycota;	g__unclassified_Basidiomycota;	s__unclassified_Basidiomycota
1483	d__Eukaryota	k__Fungi;	p__Ascomycota;	c__Saccharomycetes;	o__Saccharomycetales;	f__Dipodascaceae;	g__Galactomyces;	s__Galactomyces_pseudocandidus
1484	d__Eukaryota	k__Fungi;	p__unclassified_Fungi;	c__unclassified_Fungi;	o__unclassified_Fungi;	f__unclassified_Fungi;	g__unclassified_Fungi;	s__unclassified_Fungi
1485	d__Eukaryota	k__Fungi;	p__Mortierellomycota;	c__Mortierellomycetes;	o__Mortierellales;	f__Mortierellaceae;	g__Mortierella;	s__Mortierella_pseudozygospora
1486	d__Eukaryota	k__Fungi;	p__Ascomycota;	c__Dothideomycetes;	o__Mycosphaerellales;	f__Mycosphaerellaceae;	g__unclassified_Mycosphaerellaceae;	s__unclassified_Mycosphaerellaceae
1487	d__Eukaryota	k__Fungi;	p__Rozellomycota;	Unclassified;	Unclassified;	Unclassified;	Unclassified;	Unclassified
1488	d__Eukaryota	k__Fungi;	p__Basidiomycota;	c__Exobasidiomycetes;	o__Golubeviales;	f__Golubeviaceae;	g__Golubevia;	s__Golubevia_pallescens
1489	d__Eukaryota	k__Fungi;	p__unclassified_Fungi;	c__unclassified_Fungi;	o__unclassified_Fungi;	f__unclassified_Fungi;	g__unclassified_Fungi;	s__unclassified_Fungi
1490	d__Eukaryota	k__Fungi;	p__Basidiomycota;	c__Agaricomycetes;	o__Agaricales;	f__Entolomataceae;	g__Entoloma;	s__unclassified_Entoloma
1491	d__Eukaryota	k__Fungi;	p__Ascomycota;	c__Sordariomycetes;	o__unclassified_Sordariomycetes;	f__unclassified_Sordariomycetes;	g__unclassified_Sordariomycetes;	s__unclassified_Sordariomycetes
1492	d__Eukaryota	k__Fungi;	p__Ascomycota;	c__Dothideomycetes;	o__Pleosporales;	f__Didymellaceae;	g__unclassified_Didymellaceae;	s__unclassified_Didymellaceae
1493	d__Eukaryota	k__Fungi;	p__Ascomycota;	c__Sordariomycetes;	o__Sordariales;	f__Chaetomiaceae;	g__Podospora;	s__Podospora_bulbillosa
1494	d__Eukaryota	k__Fungi;	p__Basidiomycota;	c__unclassified_Basidiomycota;	o__unclassified_Basidiomycota;	f__unclassified_Basidiomycota;	g__unclassified_Basidiomycota;	s__unclassified_Basidiomycota
1495	d__Eukaryota	k__Fungi;	p__Ascomycota;	c__Saccharomycetes;	o__Saccharomycetales;	f__unclassified_Saccharomycetales;	g__unclassified_Saccharomycetales;	s__unclassified_Saccharomycetales
1496	d__Eukaryota	k__Fungi;	p__Ascomycota;	c__Sordariomycetes;	o__Hypocreales;	f__Stachybotryaceae;	g__Striaticonidium;	s__Striaticonidium_brachysporum
1497	d__Eukaryota	k__Fungi;	p__Ascomycota;	c__Sordariomycetes;	o__Coniochaetales;	f__Coniochaetaceae;	Unclassified;	Unclassified
1498	d__Eukaryota	k__Fungi;	p__Ascomycota;	c__Eurotiomycetes;	o__Onygenales;	f__Onygenales_fam_Incertae_sedis;	g__Chrysosporium;	s__Chrysosporium_lobatum
1499	d__Eukaryota	k__Fungi;	p__Basidiomycota;	c__Malasseziomycetes;	o__Malasseziales;	f__Malasseziaceae;	g__Malassezia;	Unclassified
1500	d__Eukaryota	k__Fungi;	p__Ascomycota;	c__Leotiomycetes;	o__Helotiales;	Unclassified;	Unclassified;	Unclassified
1501	d__Eukaryota	k__Fungi;	p__Ascomycota;	c__Eurotiomycetes;	o__Onygenales;	f__Arachnomycetaceae;	g__Arachnomyces;	s__Arachnomyces_gracilis
1502	d__Eukaryota	k__Fungi;	p__Ascomycota;	c__unclassified_Ascomycota;	o__unclassified_Ascomycota;	f__unclassified_Ascomycota;	g__unclassified_Ascomycota;	s__unclassified_Ascomycota
1503	d__Eukaryota	k__Fungi;	p__unclassified_Fungi;	c__unclassified_Fungi;	o__unclassified_Fungi;	f__unclassified_Fungi;	g__unclassified_Fungi;	s__unclassified_Fungi
1504	d__Eukaryota	k__Fungi;	p__Ascomycota;	c__Eurotiomycetes;	o__Eurotiales;	f__Aspergillaceae;	g__Penicillium;	s__Penicillium_hetheringtonii
1505	d__Eukaryota	k__Fungi;	p__Ascomycota;	c__Sordariomycetes;	o__Microascales;	f__Microascaceae;	g__Scopulariopsis;	s__unclassified_Scopulariopsis
1506	d__Eukaryota	k__Fungi;	p__Ascomycota;	c__Sordariomycetes;	o__Hypocreales;	f__Hypocreales_fam_Incertae_sedis;	g__Sarocladium;	s__Sarocladium_implicatum
1507	d__Eukaryota	k__Fungi;	p__Ascomycota;	c__Dothideomycetes;	o__Pleosporales;	Unclassified;	g__Aaosphaeria;	s__Aaosphaeria_arxii
1508	d__Eukaryota	k__Fungi;	p__Ascomycota;	c__Sordariomycetes;	o__Glomerellales;	f__Plectosphaerellaceae;	g__Plectosphaerella;	s__Plectosphaerella_niemeijerarum
1509	d__Eukaryota	k__Fungi;	p__Olpidiomycota;	c__Olpidiomycetes;	o__Olpidiales;	f__Olpidiaceae;	g__Olpidium;	s__Olpidium_brassicae
1510	d__Eukaryota	k__Fungi;	p__Ascomycota;	c__Sordariomycetes;	o__unclassified_Sordariomycetes;	f__unclassified_Sordariomycetes;	g__unclassified_Sordariomycetes;	s__unclassified_Sordariomycetes
1511	d__Eukaryota	k__Fungi;	p__Basidiomycota;	c__Tremellomycetes;	o__Tremellales;	f__Bulleribasidiaceae;	g__Hannaella;	s__Hannaella_pagnoccae
1512	d__Eukaryota	k__Fungi;	p__Ascomycota;	c__Sordariomycetes;	o__Sordariales;	f__Cephalothecaceae;	g__Phialemonium;	s__Phialemonium_inflatum
1513	d__Eukaryota	k__Fungi;	p__Ascomycota;	c__Sordariomycetes;	o__Glomerellales;	f__Plectosphaerellaceae;	g__Gibellulopsis;	s__Gibellulopsis_serrae
1514	d__Eukaryota	k__Fungi;	p__Ascomycota;	c__Saccharomycetes;	o__Saccharomycetales;	f__Saccharomycetaceae;	g__Saccharomyces;	s__Saccharomyces_cerevisiae
1515	d__Eukaryota	k__Fungi;	p__Ascomycota;	c__Saccharomycetes;	o__Saccharomycetales;	f__Saccharomycetaceae;	g__Saccharomyces;	s__Saccharomyces_cerevisiae
1516	d__Eukaryota	k__Fungi;	p__Basidiomycota;	c__unclassified_Basidiomycota;	o__unclassified_Basidiomycota;	f__unclassified_Basidiomycota;	g__unclassified_Basidiomycota;	s__unclassified_Basidiomycota
1517	d__Eukaryota	k__Fungi;	p__Rozellomycota;	Unclassified;	Unclassified;	Unclassified;	Unclassified;	Unclassified
1518	d__Eukaryota	k__Fungi;	p__Ascomycota;	c__Dothideomycetes;	o__Pleosporales;	f__Latoruaceae;	g__Polyschema;	s__Polyschema_sclerotigenum
1519	d__Eukaryota	k__Fungi;	p__unclassified_Fungi;	c__unclassified_Fungi;	o__unclassified_Fungi;	f__unclassified_Fungi;	g__unclassified_Fungi;	s__unclassified_Fungi
1520	d__Eukaryota	k__Fungi;	p__Ascomycota;	c__Pezizomycetes;	o__Pezizales;	f__Pezizaceae;	g__Iodophanus;	s__Iodophanus_carneus
1521	d__Eukaryota	k__Fungi;	p__Basidiomycota;	c__unclassified_Basidiomycota;	o__unclassified_Basidiomycota;	f__unclassified_Basidiomycota;	g__unclassified_Basidiomycota;	s__unclassified_Basidiomycota
1522	d__Eukaryota	k__Fungi;	p__Ascomycota;	c__Dothideomycetes;	o__Pleosporales;	f__Didymellaceae;	g__unclassified_Didymellaceae;	s__unclassified_Didymellaceae
1523	d__Eukaryota	k__Fungi;	p__Basidiomycota;	c__Tremellomycetes;	o__Tremellales;	f__Bulleribasidiaceae;	g__Hannaella;	s__Hannaella_oryzae
1524	d__Eukaryota	k__Fungi;	p__Ascomycota;	c__Dothideomycetes;	o__Mycosphaerellales;	f__Mycosphaerellaceae;	g__Cercospora;	s__Cercospora_fagopyri
1525	d__Eukaryota	k__Fungi;	p__Ascomycota;	c__Dothideomycetes;	o__Pleosporales;	f__Pleosporaceae;	g__Bipolaris;	s__Bipolaris_sorokiniana
1526	d__Eukaryota	k__Fungi;	p__Basidiomycota;	c__Tremellomycetes;	o__Tremellales;	f__Bulleribasidiaceae;	g__Hannaella;	s__Hannaella_sinensis
1527	d__Eukaryota	k__Fungi;	p__Basidiomycota;	c__Tremellomycetes;	o__Tremellales;	f__Bulleribasidiaceae;	g__Vishniacozyma;	Unclassified
1528	d__Eukaryota	k__Fungi;	p__Basidiomycota;	c__Tremellomycetes;	o__Tremellales;	f__Bulleribasidiaceae;	g__Vishniacozyma;	s__unclassified_Vishniacozyma
1529	d__Eukaryota	k__Fungi;	p__Basidiomycota;	c__Tremellomycetes;	o__Tremellales;	f__Bulleribasidiaceae;	g__Hannaella;	s__Hannaella_oryzae
1530	d__Eukaryota	k__Fungi;	p__Basidiomycota;	c__Tremellomycetes;	o__Tremellales;	f__Bulleribasidiaceae;	g__Hannaella;	s__Hannaella_oryzae
1531	d__Eukaryota	k__Fungi;	p__Basidiomycota;	c__Tremellomycetes;	o__Tremellales;	f__Bulleribasidiaceae;	g__Hannaella;	s__Hannaella_oryzae
1532	d__Eukaryota	k__Fungi;	p__Ascomycota;	c__Sordariomycetes;	o__Glomerellales;	f__Plectosphaerellaceae;	g__Gibellulopsis;	s__Gibellulopsis_serrae
1533	d__Eukaryota	k__Fungi;	p__Ascomycota;	c__Eurotiomycetes;	o__Chaetothyriales;	Unclassified;	g__Hyalocladosporiella;	s__Hyalocladosporiella_tectonae
1534	d__Eukaryota	k__Fungi;	p__Basidiomycota;	c__Tremellomycetes;	o__Tremellales;	f__Bulleribasidiaceae;	g__Vishniacozyma;	s__unclassified_Vishniacozyma
1535	d__Eukaryota	k__Fungi;	p__Basidiomycota;	c__Tremellomycetes;	o__Tremellales;	f__Bulleribasidiaceae;	g__Hannaella;	s__Hannaella_oryzae
1536	d__Eukaryota	k__Fungi;	p__Basidiomycota;	c__Tremellomycetes;	o__Tremellales;	f__Bulleribasidiaceae;	g__Hannaella;	s__Hannaella_oryzae
1537	d__Eukaryota	k__Fungi;	p__Basidiomycota;	c__Tremellomycetes;	o__Tremellales;	f__Bulleribasidiaceae;	g__Vishniacozyma;	s__Vishniacozyma_taibaiensis
1538	d__Eukaryota	k__Fungi;	p__Basidiomycota;	c__Tremellomycetes;	o__Tremellales;	f__Bulleribasidiaceae;	g__Vishniacozyma;	s__Vishniacozyma_taibaiensis
1539	d__Eukaryota	k__Fungi;	p__Ascomycota;	c__Sordariomycetes;	o__Glomerellales;	f__Plectosphaerellaceae;	g__Plectosphaerella;	s__Plectosphaerella_niemeijerarum
1540	d__Eukaryota	k__Fungi;	p__Ascomycota;	c__Dothideomycetes;	o__Capnodiales;	f__Mycosphaerellaceae;	Unclassified;	Unclassified
1541	d__Eukaryota	k__Fungi;	p__Ascomycota;	c__Dothideomycetes;	o__Pleosporales;	f__Sporormiaceae;	g__Preussia;	Unclassified
1542	d__Eukaryota	k__Fungi;	p__Basidiomycota;	c__Tremellomycetes;	o__Tremellales;	f__Bulleribasidiaceae;	g__Hannaella;	s__Hannaella_oryzae
1543	d__Eukaryota	k__Fungi;	p__Ascomycota;	c__Dothideomycetes;	o__Pleosporales;	f__Didymellaceae;	g__Stagonosporopsis;	s__Stagonosporopsis_valerianellae
1544	d__Eukaryota	k__Fungi;	p__Basidiomycota;	c__Tremellomycetes;	o__Tremellales;	f__Bulleribasidiaceae;	g__Hannaella;	s__Hannaella_oryzae
1545	d__Eukaryota	k__Fungi;	p__Basidiomycota;	c__Tremellomycetes;	o__Tremellales;	f__Bulleribasidiaceae;	g__Hannaella;	s__Hannaella_luteola
1546	d__Eukaryota	k__Fungi;	p__Ascomycota;	c__Eurotiomycetes;	o__Chaetothyriales;	f__Cyphellophoraceae;	g__Cyphellophora;	s__Cyphellophora_fusarioides
1547	d__Eukaryota	k__Fungi;	p__Basidiomycota;	c__Tremellomycetes;	o__Tremellales;	f__Bulleribasidiaceae;	g__Vishniacozyma;	Unclassified
1548	d__Eukaryota	k__Fungi;	p__Basidiomycota;	c__Tremellomycetes;	o__Tremellales;	f__Bulleribasidiaceae;	g__Hannaella;	s__Hannaella_sinensis
1549	d__Eukaryota	k__Fungi;	p__Basidiomycota;	c__Tremellomycetes;	o__Tremellales;	f__Bulleribasidiaceae;	g__Hannaella;	s__Hannaella_oryzae
1550	d__Eukaryota	k__Fungi;	p__Basidiomycota;	c__Tremellomycetes;	o__Tremellales;	f__Bulleribasidiaceae;	g__Vishniacozyma;	s__Vishniacozyma_taibaiensis
1551	d__Eukaryota	k__Fungi;	p__Basidiomycota;	c__Tremellomycetes;	o__Tremellales;	f__Bulleribasidiaceae;	g__Vishniacozyma;	s__Vishniacozyma_taibaiensis
1552	d__Eukaryota	k__Fungi;	p__Basidiomycota;	c__Tremellomycetes;	o__Tremellales;	f__Bulleribasidiaceae;	g__Hannaella;	s__Hannaella_oryzae
1553	d__Eukaryota	k__Fungi;	p__Basidiomycota;	c__Tremellomycetes;	o__Tremellales;	f__Bulleribasidiaceae;	g__Hannaella;	s__Hannaella_sinensis
1554	d__Eukaryota	k__Fungi;	p__Basidiomycota;	c__Tremellomycetes;	o__Tremellales;	f__Bulleribasidiaceae;	g__Hannaella;	s__Hannaella_sinensis
1555	d__Eukaryota	k__Fungi;	p__Basidiomycota;	c__Tremellomycetes;	o__Tremellales;	f__Bulleribasidiaceae;	g__Hannaella;	s__Hannaella_oryzae
1556	d__Eukaryota	k__Fungi;	p__Basidiomycota;	c__Tremellomycetes;	o__Tremellales;	f__Bulleribasidiaceae;	g__Vishniacozyma;	s__unclassified_Vishniacozyma
1557	d__Eukaryota	k__Fungi;	p__Basidiomycota;	c__Tremellomycetes;	o__Tremellales;	f__Bulleribasidiaceae;	g__Vishniacozyma;	s__unclassified_Vishniacozyma
1558	d__Eukaryota	k__Fungi;	p__Ascomycota;	c__Dothideomycetes;	o__Pleosporales;	f__Didymellaceae;	g__Neodidymella;	s__Neodidymella_thailandicum
1559	d__Eukaryota	k__Fungi;	p__Basidiomycota;	c__Tremellomycetes;	o__Tremellales;	f__Bulleribasidiaceae;	g__Hannaella;	s__Hannaella_oryzae
1560	d__Eukaryota	k__Fungi;	p__Ascomycota;	c__Sordariomycetes;	o__Hypocreales;	f__Nectriaceae;	g__Fusarium;	s__Fusarium_equiseti
1561	d__Eukaryota	k__Fungi;	p__Ascomycota;	c__Dothideomycetes;	o__Mycosphaerellales;	f__Mycosphaerellaceae;	g__Clypeosphaerella;	s__Clypeosphaerella_quasiparkii
1562	d__Eukaryota	k__Fungi;	p__Ascomycota;	c__Sordariomycetes;	o__Hypocreales;	Unclassified;	g__Acremonium;	s__Acremonium_sordidulum
1563	d__Eukaryota	k__Fungi;	p__Basidiomycota;	c__Tremellomycetes;	o__Tremellales;	f__Bulleribasidiaceae;	g__Vishniacozyma;	s__unclassified_Vishniacozyma
1564	d__Eukaryota	k__Fungi;	p__Basidiomycota;	c__Microbotryomycetes;	o__Sporidiobolales;	f__Sporidiobolaceae;	g__Sporidiobolus;	s__Sporidiobolus_pararoseus
1565	d__Eukaryota	k__Fungi;	p__Ascomycota;	c__Dothideomycetes;	o__Pleosporales;	f__Sporormiaceae;	g__Preussia;	s__Preussia_minipascua
1566	d__Eukaryota	k__Fungi;	p__Basidiomycota;	c__Tremellomycetes;	o__Tremellales;	f__Bulleribasidiaceae;	g__Hannaella;	s__Hannaella_oryzae
1567	d__Eukaryota	k__Fungi;	p__Basidiomycota;	c__unclassified_Basidiomycota;	o__unclassified_Basidiomycota;	f__unclassified_Basidiomycota;	g__unclassified_Basidiomycota;	s__unclassified_Basidiomycota
1568	d__Eukaryota	k__Fungi;	p__Basidiomycota;	c__Tremellomycetes;	o__Tremellales;	f__Bulleribasidiaceae;	g__Vishniacozyma;	s__unclassified_Vishniacozyma
1569	d__Eukaryota	k__Fungi;	p__Basidiomycota;	c__Tremellomycetes;	o__Tremellales;	f__Bulleribasidiaceae;	g__Hannaella;	s__Hannaella_oryzae
1570	d__Eukaryota	k__Fungi;	p__Basidiomycota;	c__Tremellomycetes;	o__Tremellales;	f__Bulleribasidiaceae;	g__Vishniacozyma;	s__unclassified_Vishniacozyma
1571	d__Eukaryota	k__Fungi;	p__Ascomycota;	c__Sordariomycetes;	o__Glomerellales;	f__Plectosphaerellaceae;	g__Plectosphaerella;	s__Plectosphaerella_delsorboi
1572	d__Eukaryota	k__Fungi;	p__Ascomycota;	c__Eurotiomycetes;	o__Chaetothyriales;	f__Cyphellophoraceae;	g__Cyphellophora;	s__Cyphellophora_fusarioides
1573	d__Eukaryota	k__Fungi;	p__Ascomycota;	c__Sordariomycetes;	o__Hypocreales;	f__Nectriaceae;	g__Fusarium;	s__Fusarium_circinatum
1574	d__Eukaryota	k__Fungi;	p__Basidiomycota;	c__Tremellomycetes;	o__Tremellales;	f__Bulleribasidiaceae;	g__Hannaella;	s__Hannaella_oryzae
1575	d__Eukaryota	k__Fungi;	p__Basidiomycota;	c__Tremellomycetes;	o__Tremellales;	f__Bulleribasidiaceae;	g__Hannaella;	s__Hannaella_luteola
1576	d__Eukaryota	k__Fungi;	p__Basidiomycota;	c__Tremellomycetes;	o__Tremellales;	f__Bulleribasidiaceae;	g__Hannaella;	s__Hannaella_oryzae
1577	d__Eukaryota	k__Fungi;	p__Ascomycota;	c__Dothideomycetes;	o__Mycosphaerellales;	f__Mycosphaerellaceae;	g__Clypeosphaerella;	s__Clypeosphaerella_quasiparkii
1578	d__Eukaryota	k__Fungi;	p__Basidiomycota;	c__Tremellomycetes;	o__Tremellales;	f__Bulleribasidiaceae;	g__Hannaella;	s__Hannaella_oryzae
1579	d__Eukaryota	k__Fungi;	p__Ascomycota;	c__Dothideomycetes;	o__Mycosphaerellales;	f__Mycosphaerellaceae;	g__Clypeosphaerella;	s__Clypeosphaerella_quasiparkii
1580	d__Eukaryota	k__Fungi;	p__Ascomycota;	c__Sordariomycetes;	o__Hypocreales;	f__Nectriaceae;	g__Fusarium;	s__Fusarium_domesticum
1581	d__Eukaryota	k__Fungi;	p__Ascomycota;	c__Dothideomycetes;	o__Pleosporales;	f__Phaeosphaeriaceae;	g__Phaeosphaeria;	s__Phaeosphaeria_thysanolaenicola
1582	d__Eukaryota	k__Fungi;	p__Basidiomycota;	c__unclassified_Basidiomycota;	o__unclassified_Basidiomycota;	f__unclassified_Basidiomycota;	g__unclassified_Basidiomycota;	s__unclassified_Basidiomycota
1583	d__Eukaryota	k__Fungi;	p__Ascomycota;	c__Dothideomycetes;	o__Mycosphaerellales;	f__Mycosphaerellaceae;	g__Acervuloseptoria;	s__Acervuloseptoria_ziziphicola
1584	d__Eukaryota	k__Fungi;	p__Basidiomycota;	c__Tremellomycetes;	o__Tremellales;	f__Bulleribasidiaceae;	g__Hannaella;	s__Hannaella_luteola
1585	d__Eukaryota	k__Fungi;	p__Basidiomycota;	c__Tremellomycetes;	o__Tremellales;	f__Bulleribasidiaceae;	g__Hannaella;	s__Hannaella_oryzae
1586	d__Eukaryota	k__Fungi;	p__Ascomycota;	c__Dothideomycetes;	o__Pleosporales;	f__Didymellaceae;	g__Stagonosporopsis;	s__unclassified_Stagonosporopsis
1587	d__Eukaryota	k__Fungi;	p__Ascomycota;	c__Sordariomycetes;	o__Glomerellales;	f__Plectosphaerellaceae;	g__Lectera;	s__Lectera_capsici
1588	d__Eukaryota	k__Fungi;	p__Basidiomycota;	c__Tremellomycetes;	o__Tremellales;	f__Bulleribasidiaceae;	g__Hannaella;	s__Hannaella_luteola
1589	d__Eukaryota	k__Fungi;	p__Basidiomycota;	c__Tremellomycetes;	o__Tremellales;	f__Bulleribasidiaceae;	g__Vishniacozyma;	s__unclassified_Vishniacozyma
1590	d__Eukaryota	k__Fungi;	p__Basidiomycota;	c__Tremellomycetes;	o__Tremellales;	f__Bulleribasidiaceae;	g__Vishniacozyma;	s__unclassified_Vishniacozyma
1591	d__Eukaryota	k__Fungi;	p__Basidiomycota;	c__Tremellomycetes;	o__Tremellales;	f__Bulleribasidiaceae;	g__Hannaella;	s__Hannaella_sinensis
1592	d__Eukaryota	k__Fungi;	p__Ascomycota;	c__Dothideomycetes;	o__unclassified_Dothideomycetes;	f__unclassified_Dothideomycetes;	g__unclassified_Dothideomycetes;	s__unclassified_Dothideomycetes
1593	d__Eukaryota	k__Fungi;	p__Ascomycota;	c__Dothideomycetes;	o__Pleosporales;	f__Didymellaceae;	g__Allophoma;	s__Allophoma_cylindrispora
1594	d__Eukaryota	k__Fungi;	p__Basidiomycota;	c__Tremellomycetes;	o__Tremellales;	f__Bulleribasidiaceae;	g__Hannaella;	s__Hannaella_sinensis
1595	d__Eukaryota	k__Fungi;	p__Ascomycota;	c__Sordariomycetes;	o__Hypocreales;	Unclassified;	g__Acremonium;	s__Acremonium_sordidulum
1596	d__Eukaryota	k__Fungi;	p__Ascomycota;	c__Dothideomycetes;	o__Pleosporales;	f__Phaeosphaeriaceae;	g__Phaeosphaeria;	s__Phaeosphaeria_thysanolaenicola
1597	d__Eukaryota	k__Fungi;	p__Basidiomycota;	c__Tremellomycetes;	o__Tremellales;	f__Bulleribasidiaceae;	g__Hannaella;	s__unclassified_Hannaella
1598	d__Eukaryota	k__Fungi;	p__Basidiomycota;	c__Tremellomycetes;	o__Tremellales;	f__Bulleribasidiaceae;	g__Hannaella;	s__Hannaella_oryzae
1599	d__Eukaryota	k__Fungi;	p__Basidiomycota;	c__Tremellomycetes;	o__Tremellales;	f__Bulleribasidiaceae;	g__Hannaella;	s__Hannaella_oryzae
1600	d__Eukaryota	k__Fungi;	p__Basidiomycota;	c__Tremellomycetes;	o__Tremellales;	f__Bulleribasidiaceae;	g__Hannaella;	s__Hannaella_surugaensis
1601	d__Eukaryota	k__Fungi;	p__Basidiomycota;	c__Cystobasidiomycetes;	Unclassified;	f__Symmetrosporaceae;	g__Symmetrospora;	s__unclassified_Symmetrospora
1602	d__Eukaryota	k__Fungi;	p__Basidiomycota;	c__Tremellomycetes;	o__Tremellales;	f__Rhynchogastremataceae;	g__Papiliotrema;	s__Papiliotrema_flavescens
1603	d__Eukaryota	k__Fungi;	p__Basidiomycota;	c__Tremellomycetes;	o__Tremellales;	f__Bulleribasidiaceae;	g__Vishniacozyma;	s__unclassified_Vishniacozyma
1604	d__Eukaryota	k__Fungi;	p__Ascomycota;	c__Dothideomycetes;	o__Mycosphaerellales;	f__Mycosphaerellaceae;	g__Pseudocercospora;	s__Pseudocercospora_neriicola
1605	d__Eukaryota	k__Fungi;	p__Basidiomycota;	c__Tremellomycetes;	o__Tremellales;	f__Bulleribasidiaceae;	g__Hannaella;	s__Hannaella_sinensis
1606	d__Eukaryota	k__Fungi;	p__Ascomycota;	c__Dothideomycetes;	o__Pleosporales;	f__Didymellaceae;	g__Didymella;	s__Didymella_keratinophila
1607	d__Eukaryota	k__Fungi;	p__Basidiomycota;	c__Tremellomycetes;	o__Tremellales;	f__Bulleribasidiaceae;	g__Hannaella;	s__Hannaella_oryzae
1608	d__Eukaryota	k__Fungi;	p__Basidiomycota;	c__Tremellomycetes;	o__Tremellales;	f__Bulleribasidiaceae;	g__Vishniacozyma;	s__unclassified_Vishniacozyma
1609	d__Eukaryota	k__Fungi;	p__Basidiomycota;	c__Tremellomycetes;	o__Tremellales;	f__Bulleribasidiaceae;	g__Vishniacozyma;	s__unclassified_Vishniacozyma
1610	d__Eukaryota	k__Fungi;	p__Basidiomycota;	c__Tremellomycetes;	o__Tremellales;	f__Bulleribasidiaceae;	g__Vishniacozyma;	s__unclassified_Vishniacozyma
1611	d__Eukaryota	k__Fungi;	p__Ascomycota;	c__Dothideomycetes;	o__Pleosporales;	f__Didymellaceae;	g__unclassified_Didymellaceae;	s__unclassified_Didymellaceae
1612	d__Eukaryota	k__Fungi;	p__Mortierellomycota;	c__Mortierellomycetes;	o__Mortierellales;	f__Mortierellaceae;	g__Mortierella;	s__unclassified_Mortierella
1613	d__Eukaryota	k__Fungi;	p__Basidiomycota;	c__Tremellomycetes;	o__Tremellales;	f__Bulleribasidiaceae;	g__Hannaella;	s__Hannaella_oryzae
1614	d__Eukaryota	k__Fungi;	p__Basidiomycota;	c__Tremellomycetes;	o__Tremellales;	f__Bulleribasidiaceae;	g__Hannaella;	s__Hannaella_luteola
1615	d__Eukaryota	k__Fungi;	p__Basidiomycota;	c__Tremellomycetes;	o__Tremellales;	f__Bulleribasidiaceae;	g__Hannaella;	s__Hannaella_oryzae
1616	d__Eukaryota	k__Fungi;	p__Ascomycota;	c__Sordariomycetes;	o__Coniochaetales;	f__Coniochaetaceae;	Unclassified;	Unclassified
1617	d__Eukaryota	k__Fungi;	p__Ascomycota;	c__Dothideomycetes;	o__Pleosporales;	f__Didymellaceae;	g__Didymella;	s__Didymella_keratinophila
1618	d__Eukaryota	k__Fungi;	p__Basidiomycota;	c__Tremellomycetes;	o__Tremellales;	f__Bulleribasidiaceae;	g__Hannaella;	s__Hannaella_oryzae
1619	d__Eukaryota	k__Fungi;	p__Ascomycota;	c__Sordariomycetes;	o__Hypocreales;	f__Nectriaceae;	g__Fusarium;	s__Fusarium_nurragi
1620	d__Eukaryota	k__Fungi;	p__Ascomycota;	c__Eurotiomycetes;	o__Chaetothyriales;	f__Herpotrichiellaceae;	g__Cladophialophora;	s__Cladophialophora_eucalypti
1621	d__Eukaryota	k__Fungi;	p__Ascomycota;	c__Dothideomycetes;	o__Mycosphaerellales;	f__Neodevriesiaceae;	g__Neodevriesia;	s__Neodevriesia_pakbiae
1622	d__Eukaryota	k__Fungi;	p__Basidiomycota;	c__Tremellomycetes;	o__Tremellales;	f__Bulleribasidiaceae;	g__Hannaella;	s__unclassified_Hannaella
1623	d__Eukaryota	k__Fungi;	p__Basidiomycota;	c__Tremellomycetes;	o__Tremellales;	f__Bulleribasidiaceae;	g__Hannaella;	s__Hannaella_surugaensis
1624	d__Eukaryota	k__Fungi;	p__Basidiomycota;	c__Tremellomycetes;	o__Trichosporonales;	f__Trichosporonaceae;	g__Trichosporon;	s__Trichosporon_japonicum
1625	d__Eukaryota	k__Fungi;	p__Basidiomycota;	c__Tremellomycetes;	o__Tremellales;	f__Bulleribasidiaceae;	g__Hannaella;	s__Hannaella_luteola
1626	d__Eukaryota	k__Fungi;	p__Basidiomycota;	c__Tremellomycetes;	o__Tremellales;	f__Trimorphomycetaceae;	g__Saitozyma;	s__Saitozyma_podzolica
1627	d__Eukaryota	k__Fungi;	p__Ascomycota;	c__Dothideomycetes;	o__Pleosporales;	f__Phaeosphaeriaceae;	g__Setophaeosphaeria;	s__Setophaeosphaeria_sidae
1628	d__Eukaryota	k__Fungi;	p__Ascomycota;	c__Dothideomycetes;	o__Mycosphaerellales;	f__Mycosphaerellaceae;	g__Mycosphaerella;	s__Mycosphaerella_etlingerae
1629	d__Eukaryota	k__Fungi;	p__Basidiomycota;	c__Tremellomycetes;	o__Tremellales;	f__Bulleribasidiaceae;	g__Hannaella;	s__Hannaella_oryzae
1630	d__Eukaryota	k__Fungi;	p__Ascomycota;	c__Dothideomycetes;	o__Mycosphaerellales;	f__Mycosphaerellaceae;	g__unclassified_Mycosphaerellaceae;	s__unclassified_Mycosphaerellaceae
1631	d__Eukaryota	k__Fungi;	p__Basidiomycota;	c__Tremellomycetes;	o__Tremellales;	f__Bulleribasidiaceae;	g__Hannaella;	s__Hannaella_oryzae
1632	d__Eukaryota	k__Fungi;	p__Basidiomycota;	c__Tremellomycetes;	o__Tremellales;	f__Bulleribasidiaceae;	g__Hannaella;	s__Hannaella_surugaensis
1633	d__Eukaryota	k__Fungi;	p__Ascomycota;	c__Dothideomycetes;	o__Pleosporales;	f__Morosphaeriaceae;	g__Acrocalymma;	s__Acrocalymma_pterocarpi
1634	d__Eukaryota	k__Fungi;	p__Ascomycota;	c__Saccharomycetes;	o__Saccharomycetales;	f__Dipodascaceae;	g__Galactomyces;	s__Galactomyces_pseudocandidus
1635	d__Eukaryota	k__Fungi;	p__Basidiomycota;	c__Tremellomycetes;	o__Tremellales;	f__Bulleribasidiaceae;	g__Hannaella;	s__Hannaella_oryzae
1636	d__Eukaryota	k__Fungi;	p__Basidiomycota;	c__Tremellomycetes;	o__Tremellales;	f__Bulleribasidiaceae;	g__Vishniacozyma;	s__unclassified_Vishniacozyma
1637	d__Eukaryota	k__Fungi;	p__Ascomycota;	c__Dothideomycetes;	o__Pleosporales;	Unclassified;	Unclassified;	Unclassified
1638	d__Eukaryota	k__Fungi;	p__Basidiomycota;	c__Cystobasidiomycetes;	o__Cystobasidiales;	f__Cystobasidiaceae;	g__Cystobasidium;	s__Cystobasidium_minutum
1639	d__Eukaryota	k__Fungi;	p__Ascomycota;	c__Dothideomycetes;	o__Mycosphaerellales;	f__Neodevriesiaceae;	g__Neodevriesia;	s__Neodevriesia_pakbiae
1640	d__Eukaryota	k__Fungi;	p__Ascomycota;	c__Sordariomycetes;	o__Hypocreales;	f__unclassified_Hypocreales;	g__unclassified_Hypocreales;	s__unclassified_Hypocreales
1641	d__Eukaryota	k__Fungi;	p__Ascomycota;	c__Dothideomycetes;	Unclassified;	Unclassified;	Unclassified;	Unclassified
1642	d__Eukaryota	k__Fungi;	p__Ascomycota;	c__unclassified_Ascomycota;	o__unclassified_Ascomycota;	f__unclassified_Ascomycota;	g__unclassified_Ascomycota;	s__unclassified_Ascomycota
1643	d__Eukaryota	k__Fungi;	p__Ascomycota;	c__Eurotiomycetes;	o__Chaetothyriales;	f__Trichomeriaceae;	g__Trichomerium;	s__Trichomerium_deniquelatum
1644	d__Eukaryota	k__Fungi;	p__unclassified_Fungi;	c__unclassified_Fungi;	o__unclassified_Fungi;	f__unclassified_Fungi;	g__unclassified_Fungi;	s__unclassified_Fungi
1645	d__Eukaryota	k__Fungi;	p__Basidiomycota;	c__unclassified_Basidiomycota;	o__unclassified_Basidiomycota;	f__unclassified_Basidiomycota;	g__unclassified_Basidiomycota;	s__unclassified_Basidiomycota
1646	d__Eukaryota	k__Fungi;	p__Basidiomycota;	c__Tremellomycetes;	o__Tremellales;	f__Bulleribasidiaceae;	g__Vishniacozyma;	s__unclassified_Vishniacozyma
1647	d__Eukaryota	k__Fungi;	p__Basidiomycota;	c__Tremellomycetes;	o__Tremellales;	f__Bulleribasidiaceae;	g__Bulleribasidium;	s__Bulleribasidium_sanyaense
1648	d__Eukaryota	k__Fungi;	p__Ascomycota;	c__Sordariomycetes;	o__Hypocreales;	f__Hypocreales_fam_Incertae_sedis;	g__Sarocladium;	s__Sarocladium_strictum
1649	d__Eukaryota	k__Fungi;	p__Ascomycota;	c__Dothideomycetes;	o__Pleosporales;	f__Didymellaceae;	g__unclassified_Didymellaceae;	s__unclassified_Didymellaceae
1650	d__Eukaryota	k__Fungi;	p__Basidiomycota;	c__Tremellomycetes;	o__Tremellales;	f__Bulleribasidiaceae;	g__Bulleribasidium;	s__Bulleribasidium_sanyaense
1651	d__Eukaryota	k__Fungi;	p__Ascomycota;	c__Dothideomycetes;	o__Mycosphaerellales;	f__Neodevriesiaceae;	g__Neodevriesia;	s__Neodevriesia_pakbiae
1652	d__Eukaryota	k__Fungi;	p__Basidiomycota;	c__Tremellomycetes;	o__Tremellales;	f__Rhynchogastremataceae;	g__Papiliotrema;	s__Papiliotrema_flavescens
1653	d__Eukaryota	k__Fungi;	p__Ascomycota;	c__Sordariomycetes;	o__Diaporthales;	f__Diaporthaceae;	g__Diaporthe;	Unclassified
1654	d__Eukaryota	k__Fungi;	p__Ascomycota;	c__Sordariomycetes;	o__Sordariales;	f__unclassified_Sordariales;	g__unclassified_Sordariales;	s__unclassified_Sordariales
1655	d__Eukaryota	k__Fungi;	p__Basidiomycota;	c__Cystobasidiomycetes;	Unclassified;	f__Symmetrosporaceae;	g__Symmetrospora;	s__Symmetrospora_oryzicola
1656	d__Eukaryota	k__Fungi;	p__Basidiomycota;	Unclassified;	Unclassified;	Unclassified;	Unclassified;	Unclassified
1657	d__Eukaryota	k__Fungi;	p__Basidiomycota;	c__Tremellomycetes;	o__Tremellales;	f__Bulleribasidiaceae;	g__Hannaella;	s__Hannaella_luteola
1658	d__Eukaryota	k__Fungi;	p__Ascomycota;	c__Saccharomycetes;	o__Saccharomycetales;	f__Pichiaceae;	g__Pichia;	s__Pichia_fermentans
1659	d__Eukaryota	k__Fungi;	p__Ascomycota;	c__Sordariomycetes;	o__Hypocreales;	f__Nectriaceae;	g__Fusarium;	s__Fusarium_solani
1660	d__Eukaryota	k__Fungi;	p__Basidiomycota;	c__Tremellomycetes;	o__Tremellales;	f__Bulleribasidiaceae;	g__Hannaella;	s__Hannaella_oryzae
1661	d__Eukaryota	k__Fungi;	p__Basidiomycota;	c__Tremellomycetes;	o__Tremellales;	f__Bulleribasidiaceae;	g__Hannaella;	s__unclassified_Hannaella
1662	d__Eukaryota	k__Fungi;	p__Ascomycota;	c__Sordariomycetes;	o__unclassified_Sordariomycetes;	f__unclassified_Sordariomycetes;	g__unclassified_Sordariomycetes;	s__unclassified_Sordariomycetes
1663	d__Eukaryota	k__Fungi;	p__Ascomycota;	c__Sordariomycetes;	o__Hypocreales;	f__Nectriaceae;	g__Fusarium;	s__Fusarium_domesticum
1664	d__Eukaryota	k__Fungi;	p__Basidiomycota;	c__Tremellomycetes;	o__Tremellales;	f__Bulleribasidiaceae;	g__Hannaella;	s__unclassified_Hannaella
1665	d__Eukaryota	k__Fungi;	p__Ascomycota;	c__Dothideomycetes;	o__Pleosporales;	f__Sporormiaceae;	g__Preussia;	s__Preussia_dubia
1666	d__Eukaryota	k__Fungi;	p__Ascomycota;	c__Dothideomycetes;	o__Mycosphaerellales;	f__Neodevriesiaceae;	g__Neodevriesia;	s__Neodevriesia_pakbiae
1667	d__Eukaryota	k__Fungi;	p__Ascomycota;	c__Dothideomycetes;	o__Mycosphaerellales;	f__Mycosphaerellaceae;	g__Collarispora;	s__Collarispora_valgourgensis
1668	d__Eukaryota	k__Fungi;	p__Ascomycota;	c__Sordariomycetes;	o__Sordariales;	f__Chaetomiaceae;	g__Mycothermus;	s__Mycothermus_thermophilus
1669	d__Eukaryota	k__Fungi;	p__unclassified_Fungi;	c__unclassified_Fungi;	o__unclassified_Fungi;	f__unclassified_Fungi;	g__unclassified_Fungi;	s__unclassified_Fungi
1670	d__Eukaryota	k__Fungi;	p__Ascomycota;	c__Saccharomycetes;	o__Saccharomycetales;	Unclassified;	g__Diutina;	s__Diutina_catenulata
1671	d__Eukaryota	k__Fungi;	p__Basidiomycota;	c__Tremellomycetes;	o__Tremellales;	f__Bulleribasidiaceae;	g__Hannaella;	s__Hannaella_pagnoccae
1672	d__Eukaryota	k__Fungi;	p__Ascomycota;	c__Dothideomycetes;	o__Pleosporales;	f__Phaeosphaeriaceae;	g__Neosetophoma;	s__Neosetophoma_poaceicola
1673	d__Eukaryota	k__Fungi;	p__Basidiomycota;	c__Tremellomycetes;	o__Filobasidiales;	f__Filobasidiaceae;	g__Filobasidium;	s__Filobasidium_magnum
1674	d__Eukaryota	k__Fungi;	p__Basidiomycota;	c__Tremellomycetes;	o__Tremellales;	f__Bulleribasidiaceae;	g__Hannaella;	s__Hannaella_surugaensis
1675	d__Eukaryota	k__Fungi;	p__Ascomycota;	c__Sordariomycetes;	o__Hypocreales;	f__Nectriaceae;	g__Fusarium;	s__Fusarium_solani
1676	d__Eukaryota	k__Fungi;	p__Basidiomycota;	c__Tremellomycetes;	o__Trichosporonales;	f__Trichosporonaceae;	g__Cutaneotrichosporon;	s__Cutaneotrichosporon_arboriformis
1677	d__Eukaryota	k__Fungi;	p__Ascomycota;	c__Sordariomycetes;	o__unclassified_Sordariomycetes;	f__unclassified_Sordariomycetes;	g__unclassified_Sordariomycetes;	s__unclassified_Sordariomycetes
1678	d__Eukaryota	k__Fungi;	p__Ascomycota;	c__Sordariomycetes;	o__Glomerellales;	f__Plectosphaerellaceae;	g__Plectosphaerella;	s__unclassified_Plectosphaerella
1679	d__Eukaryota	k__Fungi;	p__Ascomycota;	c__Sordariomycetes;	o__Microascales;	f__Microascaceae;	g__Gamsia;	s__unclassified_Gamsia
1680	d__Eukaryota	k__Fungi;	p__Ascomycota;	c__Dothideomycetes;	o__Pleosporales;	f__Phaeosphaeriaceae;	g__Neosetophoma;	s__Neosetophoma_poaceicola
1681	d__Eukaryota	k__Fungi;	p__Ascomycota;	c__Eurotiomycetes;	o__Chaetothyriales;	f__Cyphellophoraceae;	g__Cyphellophora;	s__Cyphellophora_goniomatis
1682	d__Eukaryota	k__Fungi;	p__Basidiomycota;	c__Tremellomycetes;	o__Tremellales;	f__Bulleribasidiaceae;	g__Hannaella;	s__unclassified_Hannaella
1683	d__Eukaryota	k__Fungi;	p__Ascomycota;	c__Dothideomycetes;	o__Mycosphaerellales;	f__Neodevriesiaceae;	g__Neodevriesia;	s__Neodevriesia_sardiniae
1684	d__Eukaryota	k__Fungi;	p__Ascomycota;	Unclassified;	Unclassified;	Unclassified;	Unclassified;	Unclassified
1685	d__Eukaryota	k__Fungi;	p__Ascomycota;	c__Archaeorhizomycetes;	o__Archaeorhizomycetales;	f__Archaeorhizomycetaceae;	g__Archaeorhizomyces;	Unclassified
1686	d__Eukaryota	k__Fungi;	p__Ascomycota;	c__Sordariomycetes;	o__Hypocreales;	f__Hypocreales_fam_Incertae_sedis;	g__Acremonium;	Unclassified
1687	d__Eukaryota	k__Fungi;	p__Ascomycota;	c__Dothideomycetes;	o__Pleosporales;	Unclassified;	g__Neomassarina;	s__Neomassarina_thailandica
1688	d__Eukaryota	k__Fungi;	p__Ascomycota;	c__Dothideomycetes;	o__Pleosporales;	f__Thyridariaceae;	g__Roussoella;	s__Roussoella_solani
1689	d__Eukaryota	k__Fungi;	p__Basidiomycota;	c__Tremellomycetes;	o__Tremellales;	f__Bulleribasidiaceae;	g__Hannaella;	s__Hannaella_pagnoccae
1690	d__Eukaryota	k__Fungi;	p__Rozellomycota;	c__Rozellomycotina_cls_Incertae_sedis;	o__GS11;	Unclassified;	Unclassified;	Unclassified
1691	d__Eukaryota	k__Fungi;	p__Ascomycota;	c__Sordariomycetes;	o__Hypocreales;	f__Nectriaceae;	g__Fusarium;	s__Fusarium_aethiopicum
1692	d__Eukaryota	k__Fungi;	p__Ascomycota;	c__Dothideomycetes;	o__Pleosporales;	f__Pyrenochaetopsidaceae;	g__Pyrenochaetopsis;	s__Pyrenochaetopsis_microspora
1693	d__Eukaryota	k__Fungi;	p__Ascomycota;	c__Dothideomycetes;	o__Mycosphaerellales;	f__Mycosphaerellaceae;	g__unclassified_Mycosphaerellaceae;	s__unclassified_Mycosphaerellaceae
1694	d__Eukaryota	k__Fungi;	p__Basidiomycota;	c__Tremellomycetes;	o__Tremellales;	f__Bulleribasidiaceae;	g__Hannaella;	s__Hannaella_pagnoccae
1695	d__Eukaryota	k__Fungi;	p__Ascomycota;	c__Sordariomycetes;	Unclassified;	Unclassified;	Unclassified;	Unclassified
1696	d__Eukaryota	k__Fungi;	p__Ascomycota;	c__unclassified_Ascomycota;	o__unclassified_Ascomycota;	f__unclassified_Ascomycota;	g__unclassified_Ascomycota;	s__unclassified_Ascomycota
1697	d__Eukaryota	k__Fungi;	p__Ascomycota;	c__Dothideomycetes;	o__Mycosphaerellales;	f__unclassified_Mycosphaerellales;	g__unclassified_Mycosphaerellales;	s__unclassified_Mycosphaerellales
1698	d__Eukaryota	k__Fungi;	p__Basidiomycota;	c__Tremellomycetes;	o__Tremellales;	f__Bulleribasidiaceae;	g__Bulleribasidium;	s__Bulleribasidium_sanyaense
1699	d__Eukaryota	k__Fungi;	p__Ascomycota;	c__Archaeorhizomycetes;	o__Archaeorhizomycetales;	f__Archaeorhizomycetaceae;	g__Archaeorhizomyces;	Unclassified
1700	d__Eukaryota	k__Fungi;	p__Ascomycota;	c__Eurotiomycetes;	o__Eurotiales;	f__Aspergillaceae;	g__Penicillium;	s__Penicillium_fusisporum
1701	d__Eukaryota	k__Fungi;	p__Ascomycota;	c__Sordariomycetes;	o__Hypocreales;	Unclassified;	g__Acremonium;	s__unclassified_Acremonium
1702	d__Eukaryota	k__Fungi;	p__Ascomycota;	c__Dothideomycetes;	o__Pleosporales;	f__Phaeosphaeriaceae;	g__Setophoma;	Unclassified
1703	d__Eukaryota	k__Fungi;	p__Basidiomycota;	c__Tremellomycetes;	o__Trichosporonales;	f__Trichosporonaceae;	g__Apiotrichum;	s__Apiotrichum_montevideense
1704	d__Eukaryota	k__Fungi;	p__Basidiomycota;	c__unclassified_Basidiomycota;	o__unclassified_Basidiomycota;	f__unclassified_Basidiomycota;	g__unclassified_Basidiomycota;	s__unclassified_Basidiomycota
1705	d__Eukaryota	k__Fungi;	p__Basidiomycota;	c__Agaricomycetes;	o__Agaricales;	f__Schizophyllaceae;	g__Schizophyllum;	Unclassified
1706	d__Eukaryota	k__Fungi;	p__Ascomycota;	c__Sordariomycetes;	o__unclassified_Sordariomycetes;	f__unclassified_Sordariomycetes;	g__unclassified_Sordariomycetes;	s__unclassified_Sordariomycetes
1707	d__Eukaryota	k__Fungi;	p__Ascomycota;	c__Saccharomycetes;	o__Saccharomycetales;	f__unclassified_Saccharomycetales;	g__unclassified_Saccharomycetales;	s__unclassified_Saccharomycetales
1708	d__Eukaryota	k__Fungi;	p__Basidiomycota;	c__Tremellomycetes;	o__Tremellales;	f__Bulleribasidiaceae;	g__Bulleribasidium;	s__Bulleribasidium_sanyaense
1709	d__Eukaryota	k__Fungi;	p__Ascomycota;	c__Eurotiomycetes;	o__Eurotiales;	f__Aspergillaceae;	g__Aspergillus;	Unclassified
1710	d__Eukaryota	k__Fungi;	p__Ascomycota;	c__Sordariomycetes;	o__Hypocreales;	f__Nectriaceae;	g__unclassified_Nectriaceae;	s__unclassified_Nectriaceae
1711	d__Eukaryota	k__Fungi;	p__Ascomycota;	c__Eurotiomycetes;	o__Chaetothyriales;	f__Herpotrichiellaceae;	g__Coniosporium;	Unclassified
1712	d__Eukaryota	k__Fungi;	p__Ascomycota;	c__Dothideomycetes;	o__Pleosporales;	f__Corynesporascaceae;	g__Corynespora;	s__Corynespora_torulosa
1713	d__Eukaryota	k__Fungi;	p__Basidiomycota;	c__Tremellomycetes;	o__Tremellales;	f__Bulleribasidiaceae;	g__Vishniacozyma;	s__Vishniacozyma_carnescens
1714	d__Eukaryota	k__Fungi;	p__Ascomycota;	c__Saccharomycetes;	o__Saccharomycetales;	f__Pichiaceae;	g__Brettanomyces;	s__Brettanomyces_bruxellensis
1715	d__Eukaryota	k__Fungi;	p__Ascomycota;	c__Dothideomycetes;	o__Capnodiales;	f__Capnodiaceae;	g__Capnodium;	s__Capnodium_paracoartatum
1716	d__Eukaryota	k__Fungi;	p__Ascomycota;	c__Eurotiomycetes;	o__Chaetothyriales;	Unclassified;	Unclassified;	Unclassified
1717	d__Eukaryota	k__Fungi;	p__Ascomycota;	c__Saccharomycetes;	o__Saccharomycetales;	f__Pichiaceae;	g__Pichia;	s__Pichia_fermentans
1718	d__Eukaryota	k__Fungi;	p__Ascomycota;	c__Sordariomycetes;	o__Sordariales;	f__Chaetomiaceae;	g__Cladorrhinum;	s__Cladorrhinum_foecundissimum
1719	d__Eukaryota	k__Fungi;	p__Ascomycota;	c__Sordariomycetes;	o__Hypocreales;	f__Clavicipitaceae;	g__Metarhizium;	s__Metarhizium_marquandii
1720	d__Eukaryota	k__Fungi;	p__Ascomycota;	c__Dothideomycetes;	o__Capnodiales;	f__Capnodiaceae;	g__Leptoxyphium;	s__Leptoxyphium_glochidion
1721	d__Eukaryota	k__Fungi;	p__Ascomycota;	c__Sordariomycetes;	o__Sordariales;	f__Chaetomiaceae;	g__Cladorrhinum;	s__Cladorrhinum_foecundissimum
1722	d__Eukaryota	k__Fungi;	p__Ascomycota;	c__Sordariomycetes;	o__Xylariales;	f__Xylariaceae;	g__Xylaria;	s__Xylaria_hongkongensis
1723	d__Eukaryota	k__Fungi;	p__Ascomycota;	c__Sordariomycetes;	o__Hypocreales;	f__Hypocreales_fam_Incertae_sedis;	g__Sarocladium;	s__Sarocladium_implicatum
1724	d__Eukaryota	k__Fungi;	p__Basidiomycota;	c__Cystobasidiomycetes;	Unclassified;	Unclassified;	g__Buckleyzyma;	s__Buckleyzyma_aurantiaca
1725	d__Eukaryota	k__Fungi;	p__Basidiomycota;	c__Tremellomycetes;	o__Tremellales;	f__Bulleribasidiaceae;	g__Bulleribasidium;	s__Bulleribasidium_sanyaense
1726	d__Eukaryota	k__Fungi;	p__Basidiomycota;	c__Tremellomycetes;	o__Tremellales;	f__Bulleribasidiaceae;	g__Hannaella;	s__unclassified_Hannaella
1727	d__Eukaryota	k__Fungi;	p__Basidiomycota;	c__Tremellomycetes;	o__Tremellales;	f__Tremellaceae;	g__Cryptococcus;	s__Cryptococcus_dimennae
1728	d__Eukaryota	k__Fungi;	p__Basidiomycota;	c__Tremellomycetes;	o__Tremellales;	f__Bulleribasidiaceae;	g__Hannaella;	s__Hannaella_surugaensis
1729	d__Eukaryota	k__Fungi;	p__Ascomycota;	c__Dothideomycetes;	o__Mycosphaerellales;	f__Mycosphaerellaceae;	g__Zasmidium;	s__Zasmidium_strelitziae
1730	d__Eukaryota	k__Fungi;	p__Ascomycota;	c__Leotiomycetes;	o__Helotiales;	f__Myxotrichaceae;	g__Oidiodendron;	Unclassified
1731	d__Eukaryota	k__Fungi;	p__Ascomycota;	c__Sordariomycetes;	o__Hypocreales;	f__Stachybotryaceae;	g__Striaticonidium;	s__Striaticonidium_brachysporum
1732	d__Eukaryota	k__Fungi;	p__Ascomycota;	c__Sordariomycetes;	o__Hypocreales;	f__Bionectriaceae;	g__Clonostachys;	s__Clonostachys_rosea
1733	d__Eukaryota	k__Fungi;	p__Ascomycota;	c__Eurotiomycetes;	o__Chaetothyriales;	f__Herpotrichiellaceae;	Unclassified;	Unclassified
1734	d__Eukaryota	k__Fungi;	p__Basidiomycota;	c__Cystobasidiomycetes;	o__Cystobasidiales;	Unclassified;	g__Occultifur;	s__Occultifur_externus
1735	d__Eukaryota	k__Fungi;	p__Ascomycota;	c__Saccharomycetes;	o__Saccharomycetales;	Unclassified;	g__Candida;	s__[Candida]_subhashii
1736	d__Eukaryota	k__Fungi;	p__Basidiomycota;	c__Tremellomycetes;	o__Tremellales;	f__Bulleribasidiaceae;	g__Hannaella;	s__Hannaella_oryzae
1737	d__Eukaryota	k__Fungi;	p__Ascomycota;	c__Dothideomycetes;	o__Pleosporales;	f__Didymosphaeriaceae;	g__Montagnula;	s__Montagnula_chiangraiensis
1738	d__Eukaryota	k__Fungi;	p__Basidiomycota;	c__Tremellomycetes;	o__Tremellales;	f__Bulleribasidiaceae;	g__Hannaella;	s__Hannaella_oryzae
1739	d__Eukaryota	k__Fungi;	p__Ascomycota;	c__Sordariomycetes;	o__Microascales;	f__Microascaceae;	g__Pseudallescheria;	s__unclassified_Pseudallescheria
1740	d__Eukaryota	k__Fungi;	p__Ascomycota;	c__Sordariomycetes;	o__Hypocreales;	f__Stachybotryaceae;	g__Stachybotrys;	s__Stachybotrys_echinatus
1741	d__Eukaryota	k__Fungi;	p__Ascomycota;	c__Geoglossomycetes;	o__Geoglossales;	f__Geoglossaceae;	g__Trichoglossum;	s__Trichoglossum_variabile
1742	d__Eukaryota	k__Fungi;	p__Ascomycota;	c__Eurotiomycetes;	o__Chaetothyriales;	Unclassified;	Unclassified;	Unclassified
1743	d__Eukaryota	k__Fungi;	p__Ascomycota;	c__Eurotiomycetes;	o__Chaetothyriales;	Unclassified;	g__Strelitziana;	s__Strelitziana_malaysiana
1744	d__Eukaryota	k__Fungi;	p__Ascomycota;	c__Eurotiomycetes;	o__Chaetothyriales;	Unclassified;	Unclassified;	Unclassified
1745	d__Eukaryota	k__Fungi;	p__Olpidiomycota;	c__Olpidiomycetes;	o__Olpidiales;	f__Olpidiaceae;	g__Olpidium;	s__Olpidium_brassicae
1746	d__Eukaryota	k__Fungi;	p__Basidiomycota;	c__Tremellomycetes;	o__Tremellales;	f__Bulleribasidiaceae;	g__Hannaella;	s__Hannaella_oryzae
1747	d__Eukaryota	k__Fungi;	p__unclassified_Fungi;	c__unclassified_Fungi;	o__unclassified_Fungi;	f__unclassified_Fungi;	g__unclassified_Fungi;	s__unclassified_Fungi
1748	d__Eukaryota	k__Fungi;	p__Ascomycota;	c__Sordariomycetes;	o__Hypocreales;	f__unclassified_Hypocreales;	g__unclassified_Hypocreales;	s__unclassified_Hypocreales
1749	d__Eukaryota	k__Fungi;	p__Basidiomycota;	c__unclassified_Basidiomycota;	o__unclassified_Basidiomycota;	f__unclassified_Basidiomycota;	g__unclassified_Basidiomycota;	s__unclassified_Basidiomycota
1750	d__Eukaryota	k__Fungi;	p__Ascomycota;	c__Eurotiomycetes;	o__Chaetothyriales;	f__Cyphellophoraceae;	g__Cyphellophora;	s__Cyphellophora_jingdongensis
1751	d__Eukaryota	k__Fungi;	p__Basidiomycota;	c__Tremellomycetes;	o__Tremellales;	f__Bulleribasidiaceae;	g__Bulleribasidium;	s__Bulleribasidium_foliicola
1752	d__Eukaryota	k__Fungi;	p__Ascomycota;	c__Dothideomycetes;	o__Pleosporales;	f__Sporormiaceae;	g__Preussia;	s__unclassified_Preussia
1753	d__Eukaryota	k__Fungi;	p__Basidiomycota;	c__Tremellomycetes;	o__Tremellales;	f__Bulleribasidiaceae;	g__Bulleribasidium;	s__Bulleribasidium_sanyaense
1754	d__Eukaryota	k__Fungi;	p__Ascomycota;	c__unclassified_Ascomycota;	o__unclassified_Ascomycota;	f__unclassified_Ascomycota;	g__unclassified_Ascomycota;	s__unclassified_Ascomycota
1755	d__Eukaryota	k__Fungi;	p__Ascomycota;	c__Saccharomycetes;	o__Saccharomycetales;	f__unclassified_Saccharomycetales;	g__unclassified_Saccharomycetales;	s__unclassified_Saccharomycetales
1756	d__Eukaryota	k__Fungi;	p__Basidiomycota;	c__Tremellomycetes;	o__Tremellales;	f__Bulleribasidiaceae;	g__Hannaella;	s__Hannaella_oryzae
1757	d__Eukaryota	k__Fungi;	p__Ascomycota;	c__Dothideomycetes;	o__Mycosphaerellales;	f__Mycosphaerellaceae;	g__Teratoramularia;	s__Teratoramularia_infinita
1758	d__Eukaryota	k__Fungi;	p__Basidiomycota;	c__Agaricomycetes;	o__Auriculariales;	f__Auriculariaceae;	g__Auricularia;	s__Auricularia_reticulata
1759	d__Eukaryota	k__Fungi;	p__Basidiomycota;	c__Tremellomycetes;	o__Tremellales;	f__Bulleribasidiaceae;	g__unclassified_Bulleribasidiaceae;	s__unclassified_Bulleribasidiaceae
1760	d__Eukaryota	k__Fungi;	p__Basidiomycota;	c__Tremellomycetes;	o__Tremellales;	f__Bulleribasidiaceae;	g__Hannaella;	s__Hannaella_surugaensis
1761	d__Eukaryota	k__Fungi;	p__Basidiomycota;	c__Tremellomycetes;	o__Tremellales;	f__Bulleribasidiaceae;	g__Hannaella;	s__unclassified_Hannaella
1762	d__Eukaryota	k__Fungi;	p__Ascomycota;	c__Dothideomycetes;	o__Mycosphaerellales;	f__Teratosphaeriaceae;	g__Catenulostroma;	s__Catenulostroma_hermanusense
1763	d__Eukaryota	k__Fungi;	p__Ascomycota;	c__Sordariomycetes;	o__Xylariales;	f__Xylariaceae;	g__Hypoxylon;	s__Hypoxylon_haematostroma
1764	d__Eukaryota	k__Fungi;	p__Ascomycota;	c__Sordariomycetes;	o__Hypocreales;	f__unclassified_Hypocreales;	g__unclassified_Hypocreales;	s__unclassified_Hypocreales
1765	d__Eukaryota	k__Fungi;	p__Ascomycota;	c__Sordariomycetes;	o__Microascales;	f__Microascaceae;	g__Cephalotrichum;	s__Cephalotrichum_cylindricum
1766	d__Eukaryota	k__Fungi;	p__Ascomycota;	c__Sordariomycetes;	o__Sordariales;	f__Chaetomiaceae;	g__Humicola;	s__unclassified_Humicola
1767	d__Eukaryota	k__Fungi;	p__Ascomycota;	c__Eurotiomycetes;	o__Chaetothyriales;	f__Trichomeriaceae;	Unclassified;	Unclassified
1768	d__Eukaryota	k__Fungi;	p__Basidiomycota;	c__unclassified_Basidiomycota;	o__unclassified_Basidiomycota;	f__unclassified_Basidiomycota;	g__unclassified_Basidiomycota;	s__unclassified_Basidiomycota
1769	d__Eukaryota	k__Fungi;	p__Basidiomycota;	c__Agaricomycetes;	o__unclassified_Agaricomycetes;	f__unclassified_Agaricomycetes;	g__unclassified_Agaricomycetes;	s__unclassified_Agaricomycetes
1770	d__Eukaryota	k__Fungi;	p__Ascomycota;	c__Sordariomycetes;	o__unclassified_Sordariomycetes;	f__unclassified_Sordariomycetes;	g__unclassified_Sordariomycetes;	s__unclassified_Sordariomycetes
1771	d__Eukaryota	k__Fungi;	p__Ascomycota;	c__Saccharomycetes;	o__Saccharomycetales;	f__Pichiaceae;	g__Brettanomyces;	s__Brettanomyces_bruxellensis
1772	d__Eukaryota	k__Fungi;	p__Basidiomycota;	c__Tremellomycetes;	o__Tremellales;	f__Bulleribasidiaceae;	g__Hannaella;	s__Hannaella_pagnoccae
1773	d__Eukaryota	k__Fungi;	p__Basidiomycota;	c__Tremellomycetes;	o__Tremellales;	f__Bulleribasidiaceae;	g__Hannaella;	s__Hannaella_pagnoccae
1774	d__Eukaryota	k__Fungi;	p__Ascomycota;	c__Sordariomycetes;	o__Hypocreales;	Unclassified;	Unclassified;	Unclassified
1775	d__Eukaryota	k__Fungi;	p__Ascomycota;	c__Dothideomycetes;	o__Mycosphaerellales;	f__Mycosphaerellaceae;	g__Zasmidium;	s__Zasmidium_musicola
1776	d__Eukaryota	k__Fungi;	p__Ascomycota;	c__Dothideomycetes;	o__Mycosphaerellales;	f__Mycosphaerellaceae;	g__unclassified_Mycosphaerellaceae;	s__unclassified_Mycosphaerellaceae
1777	d__Eukaryota	k__Fungi;	p__Ascomycota;	c__Saccharomycetes;	o__Saccharomycetales;	f__Debaryomycetaceae;	g__Candida;	s__Candida_parapsilosis
1778	d__Eukaryota	k__Fungi;	p__Ascomycota;	c__Dothideomycetes;	o__Cladosporiales;	f__Cladosporiaceae;	g__Cladosporium;	s__unclassified_Cladosporium
1779	d__Eukaryota	k__Fungi;	p__Ascomycota;	c__Eurotiomycetes;	o__Chaetothyriales;	Unclassified;	g__Strelitziana;	s__Strelitziana_australiensis
1780	d__Eukaryota	k__Fungi;	p__Ascomycota;	c__Eurotiomycetes;	o__Eurotiales;	f__Trichocomaceae;	g__Talaromyces;	s__Talaromyces_purpureogenus
1781	d__Eukaryota	k__Fungi;	p__Ascomycota;	c__unclassified_Ascomycota;	o__unclassified_Ascomycota;	f__unclassified_Ascomycota;	g__unclassified_Ascomycota;	s__unclassified_Ascomycota
1782	d__Eukaryota	k__Fungi;	p__Ascomycota;	c__Dothideomycetes;	o__Pleosporales;	Unclassified;	Unclassified;	Unclassified
1783	d__Eukaryota	k__Fungi;	p__Ascomycota;	c__Dothideomycetes;	o__Pleosporales;	f__Didymellaceae;	g__Epicoccum;	s__Epicoccum_phragmospora
1784	d__Eukaryota	k__Fungi;	p__Ascomycota;	c__Saccharomycetes;	o__Saccharomycetales;	f__Metschnikowiaceae;	g__Clavispora;	s__Clavispora_lusitaniae
1785	d__Eukaryota	k__Fungi;	p__Ascomycota;	c__Archaeorhizomycetes;	o__Archaeorhizomycetales;	f__Archaeorhizomycetaceae;	g__Archaeorhizomyces;	s__Archaeorhizomyces_finlayi
1786	d__Eukaryota	k__Fungi;	p__unclassified_Fungi;	c__unclassified_Fungi;	o__unclassified_Fungi;	f__unclassified_Fungi;	g__unclassified_Fungi;	s__unclassified_Fungi
1787	d__Eukaryota	k__Fungi;	p__Basidiomycota;	c__Tremellomycetes;	o__Tremellales;	f__Bulleribasidiaceae;	g__Hannaella;	s__unclassified_Hannaella
1788	d__Eukaryota	k__Fungi;	p__Ascomycota;	c__Dothideomycetes;	o__Cladosporiales;	f__Cladosporiaceae;	g__Cladosporium;	s__unclassified_Cladosporium
1789	d__Eukaryota	k__Fungi;	p__Ascomycota;	c__Sordariomycetes;	o__Hypocreales;	f__Hypocreales_fam_Incertae_sedis;	g__Acremonium;	Unclassified
1790	d__Eukaryota	k__Fungi;	p__Ascomycota;	c__Sordariomycetes;	o__unclassified_Sordariomycetes;	f__unclassified_Sordariomycetes;	g__unclassified_Sordariomycetes;	s__unclassified_Sordariomycetes
1791	d__Eukaryota	k__Fungi;	p__unclassified_Fungi;	c__unclassified_Fungi;	o__unclassified_Fungi;	f__unclassified_Fungi;	g__unclassified_Fungi;	s__unclassified_Fungi
1792	d__Eukaryota	k__Fungi;	p__Ascomycota;	c__Eurotiomycetes;	o__Chaetothyriales;	f__Trichomeriaceae;	g__Trichomerium;	s__Trichomerium_foliicola
1793	d__Eukaryota	k__Fungi;	p__Basidiomycota;	c__Tremellomycetes;	o__Tremellales;	f__Bulleribasidiaceae;	g__Bulleribasidium;	s__Bulleribasidium_sanyaense
1794	d__Eukaryota	k__Fungi;	p__Basidiomycota;	c__Cystobasidiomycetes;	o__Erythrobasidiales;	f__Erythrobasidiaceae;	g__Erythrobasidium;	s__Erythrobasidium_yunnanense
1795	d__Eukaryota	k__Fungi;	p__Ascomycota;	c__Dothideomycetes;	o__Pleosporales;	f__Sporormiaceae;	g__Preussia;	s__Preussia_flanaganii
1796	d__Eukaryota	k__Fungi;	p__Ascomycota;	c__unclassified_Ascomycota;	o__unclassified_Ascomycota;	f__unclassified_Ascomycota;	g__unclassified_Ascomycota;	s__unclassified_Ascomycota
1797	d__Eukaryota	k__Fungi;	p__Ascomycota;	c__Sordariomycetes;	o__Hypocreales;	f__Stachybotryaceae;	g__Achroiostachys;	s__Achroiostachys_saccharicola
1798	d__Eukaryota	k__Fungi;	p__Ascomycota;	c__Sordariomycetes;	o__Hypocreales;	f__unclassified_Hypocreales;	g__unclassified_Hypocreales;	s__unclassified_Hypocreales
1799	d__Eukaryota	k__Fungi;	p__Ascomycota;	c__unclassified_Ascomycota;	o__unclassified_Ascomycota;	f__unclassified_Ascomycota;	g__unclassified_Ascomycota;	s__unclassified_Ascomycota
1800	d__Eukaryota	k__Fungi;	p__Basidiomycota;	c__Tremellomycetes;	o__Tremellales;	f__Bulleribasidiaceae;	g__Hannaella;	s__Hannaella_pagnoccae
1801	d__Eukaryota	k__Fungi;	p__Ascomycota;	c__Sordariomycetes;	o__Hypocreales;	Unclassified;	Unclassified;	Unclassified
1802	d__Eukaryota	k__Fungi;	p__Ascomycota;	c__Sordariomycetes;	o__Glomerellales;	f__Glomerellaceae;	g__Colletotrichum;	s__Colletotrichum_boninense
1803	d__Eukaryota	k__Fungi;	p__Basidiomycota;	c__Microbotryomycetes;	o__Microbotryomycetes_ord_Incertae_sedis;	f__Chrysozymaceae;	g__Spencerozyma;	s__Spencerozyma_crocea
1804	d__Eukaryota	k__Fungi;	p__Ascomycota;	c__Eurotiomycetes;	o__Eurotiales;	f__Trichocomaceae;	g__Talaromyces;	s__Talaromyces_funiculosus
1805	d__Eukaryota	k__Fungi;	p__Ascomycota;	c__Sordariomycetes;	o__Hypocreales;	f__Hypocreales_fam_Incertae_sedis;	Unclassified;	Unclassified
1806	d__Eukaryota	k__Fungi;	p__Ascomycota;	c__Sordariomycetes;	o__Hypocreales;	f__Stachybotryaceae;	g__unclassified_Stachybotryaceae;	s__unclassified_Stachybotryaceae
1807	d__Eukaryota	k__Fungi;	p__Ascomycota;	c__Dothideomycetes;	o__Pleosporales;	f__Lophiostomataceae;	g__Pseudocapulatispora;	s__Pseudocapulatispora_longiappendiculata
1808	d__Eukaryota	k__Fungi;	p__Rozellomycota;	Unclassified;	Unclassified;	Unclassified;	Unclassified;	Unclassified
1809	d__Eukaryota	k__Fungi;	p__Ascomycota;	c__Sordariomycetes;	o__Xylariales;	f__Microdochiaceae;	g__Microdochium;	s__Microdochium_colombiense
1810	d__Eukaryota	k__Fungi;	p__Basidiomycota;	c__Tremellomycetes;	o__Tremellales;	f__Bulleribasidiaceae;	g__Bulleribasidium;	s__Bulleribasidium_sanyaense
1811	d__Eukaryota	k__Fungi;	p__Basidiomycota;	c__Tremellomycetes;	o__Tremellales;	f__Bulleribasidiaceae;	g__Bulleribasidium;	s__Bulleribasidium_sanyaense
1812	d__Eukaryota	k__Fungi;	p__Ascomycota;	c__unclassified_Ascomycota;	o__unclassified_Ascomycota;	f__unclassified_Ascomycota;	g__unclassified_Ascomycota;	s__unclassified_Ascomycota
1813	d__Eukaryota	k__Fungi;	p__Basidiomycota;	c__Tremellomycetes;	o__Tremellales;	f__Bulleribasidiaceae;	g__Hannaella;	s__Hannaella_pagnoccae
1814	d__Eukaryota	k__Fungi;	p__Ascomycota;	c__Dothideomycetes;	o__Pleosporales;	f__Phaeosphaeriaceae;	g__Phaeosphaeria;	s__Phaeosphaeria_podocarpi
1815	d__Eukaryota	k__Fungi;	p__Ascomycota;	c__Dothideomycetes;	o__Capnodiales;	Unclassified;	Unclassified;	Unclassified
1816	d__Eukaryota	k__Fungi;	p__Ascomycota;	Unclassified;	Unclassified;	Unclassified;	Unclassified;	Unclassified
1817	d__Eukaryota	k__Fungi;	p__Ascomycota;	c__Sordariomycetes;	o__Hypocreales;	f__unclassified_Hypocreales;	g__unclassified_Hypocreales;	s__unclassified_Hypocreales
1818	d__Eukaryota	k__Fungi;	p__Ascomycota;	c__Sordariomycetes;	o__Hypocreales;	f__Bionectriaceae;	g__Paracylindrocarpon;	s__Paracylindrocarpon_aloicola
1819	d__Eukaryota	k__Fungi;	p__Basidiomycota;	c__Tremellomycetes;	o__Cystofilobasidiales;	f__Cystofilobasidiales_fam_Incertae_sedis;	g__Mrakiella;	s__Mrakiella_aquatica
1820	d__Eukaryota	k__Fungi;	p__Ascomycota;	c__Dothideomycetes;	o__Pleosporales;	f__Phaeosphaeriaceae;	g__Neosetophoma;	s__Neosetophoma_rosarum
1821	d__Eukaryota	k__Fungi;	p__Basidiomycota;	c__Agaricomycetes;	o__Polyporales;	f__Polyporaceae;	g__Ganoderma;	s__Ganoderma_ellipsoideum
1822	d__Eukaryota	k__Fungi;	p__Ascomycota;	c__Sordariomycetes;	o__Sordariales;	f__unclassified_Sordariales;	g__unclassified_Sordariales;	s__unclassified_Sordariales
1823	d__Eukaryota	k__Fungi;	p__Ascomycota;	c__Sordariomycetes;	o__Xylariales;	f__Sporocadaceae;	g__Truncatella;	s__Truncatella_angustata
1824	d__Eukaryota	k__Fungi;	p__Ascomycota;	c__Sordariomycetes;	o__unclassified_Sordariomycetes;	f__unclassified_Sordariomycetes;	g__unclassified_Sordariomycetes;	s__unclassified_Sordariomycetes
1825	d__Eukaryota	k__Fungi;	p__Glomeromycota;	c__Glomeromycetes;	o__Glomerales;	f__Glomeraceae;	g__unclassified_Glomeraceae;	s__unclassified_Glomeraceae
1826	d__Eukaryota	k__Fungi;	p__Ascomycota;	c__Dothideomycetes;	o__Mycosphaerellales;	f__Mycosphaerellaceae;	g__Epicoleosporium;	s__Epicoleosporium_ramularioides
1827	d__Eukaryota	k__Fungi;	p__Basidiomycota;	c__Tremellomycetes;	o__Tremellales;	f__Bulleribasidiaceae;	g__Bulleribasidium;	s__Bulleribasidium_sanyaense
1828	d__Eukaryota	k__Fungi;	p__Basidiomycota;	c__Tremellomycetes;	o__Tremellales;	f__Bulleribasidiaceae;	g__Bulleribasidium;	s__Bulleribasidium_sanyaense
1829	d__Eukaryota	k__Fungi;	p__Basidiomycota;	c__Wallemiomycetes;	o__Wallemiales;	f__Wallemiaceae;	g__Wallemia;	s__unclassified_Wallemia
1830	d__Eukaryota	k__Fungi;	p__Ascomycota;	c__Sordariomycetes;	o__Hypocreales;	f__Nectriaceae;	g__Fusicolla;	s__Fusicolla_melogrammae
1831	d__Eukaryota	k__Fungi;	p__Ascomycota;	c__Sordariomycetes;	o__Hypocreales;	f__unclassified_Hypocreales;	g__unclassified_Hypocreales;	s__unclassified_Hypocreales
1832	d__Eukaryota	k__Fungi;	p__Ascomycota;	c__Sordariomycetes;	o__Hypocreales;	Unclassified;	g__Emericellopsis;	s__Emericellopsis_robusta
1833	d__Eukaryota	k__Fungi;	p__Basidiomycota;	c__Tremellomycetes;	o__Filobasidiales;	f__Filobasidiaceae;	g__Naganishia;	s__Naganishia_diffluens
1834	d__Eukaryota	k__Fungi;	p__Ascomycota;	c__Dothideomycetes;	o__Pleosporales;	f__Phaeosphaeriaceae;	g__Neosetophoma;	s__Neosetophoma_poaceicola
1835	d__Eukaryota	k__Fungi;	p__Basidiomycota;	c__Agaricomycetes;	o__Russulales;	f__Peniophoraceae;	g__Peniophora;	s__Peniophora_crassitunicata
1836	d__Eukaryota	k__Fungi;	p__Ascomycota;	c__Dothideomycetes;	o__Pleosporales;	f__unclassified_Pleosporales;	g__unclassified_Pleosporales;	s__unclassified_Pleosporales
1837	d__Eukaryota	k__Fungi;	p__Basidiomycota;	c__unclassified_Basidiomycota;	o__unclassified_Basidiomycota;	f__unclassified_Basidiomycota;	g__unclassified_Basidiomycota;	s__unclassified_Basidiomycota
1838	d__Eukaryota	k__Fungi;	p__unclassified_Fungi;	c__unclassified_Fungi;	o__unclassified_Fungi;	f__unclassified_Fungi;	g__unclassified_Fungi;	s__unclassified_Fungi
1839	d__Eukaryota	k__Fungi;	p__Ascomycota;	c__Sordariomycetes;	o__Hypocreales;	f__Nectriaceae;	g__Dactylonectria;	s__Dactylonectria_estremocensis
1840	d__Eukaryota	k__Fungi;	p__Ascomycota;	c__unclassified_Ascomycota;	o__unclassified_Ascomycota;	f__unclassified_Ascomycota;	g__unclassified_Ascomycota;	s__unclassified_Ascomycota
1841	d__Eukaryota	k__Fungi;	p__Ascomycota;	c__Sordariomycetes;	Unclassified;	Unclassified;	Unclassified;	Unclassified
1842	d__Eukaryota	k__Fungi;	p__Ascomycota;	c__Dothideomycetes;	o__unclassified_Dothideomycetes;	f__unclassified_Dothideomycetes;	g__unclassified_Dothideomycetes;	s__unclassified_Dothideomycetes
1843	d__Eukaryota	k__Fungi;	p__Basidiomycota;	c__Tremellomycetes;	o__Tremellales;	f__Bulleribasidiaceae;	g__Hannaella;	s__unclassified_Hannaella
1844	d__Eukaryota	k__Fungi;	p__Basidiomycota;	c__Tremellomycetes;	o__Tremellales;	f__Bulleribasidiaceae;	g__Hannaella;	s__unclassified_Hannaella
1845	d__Eukaryota	k__Fungi;	p__Basidiomycota;	c__unclassified_Basidiomycota;	o__unclassified_Basidiomycota;	f__unclassified_Basidiomycota;	g__unclassified_Basidiomycota;	s__unclassified_Basidiomycota
1846	d__Eukaryota	k__Fungi;	p__Ascomycota;	c__unclassified_Ascomycota;	o__unclassified_Ascomycota;	f__unclassified_Ascomycota;	g__unclassified_Ascomycota;	s__unclassified_Ascomycota
1847	d__Eukaryota	k__Fungi;	p__Ascomycota;	c__unclassified_Ascomycota;	o__unclassified_Ascomycota;	f__unclassified_Ascomycota;	g__unclassified_Ascomycota;	s__unclassified_Ascomycota
1848	d__Eukaryota	k__Fungi;	p__Ascomycota;	c__Dothideomycetes;	o__Pleosporales;	f__Sporormiaceae;	g__Preussia;	s__Preussia_pilosella
1849	d__Eukaryota	k__Fungi;	p__Basidiomycota;	c__unclassified_Basidiomycota;	o__unclassified_Basidiomycota;	f__unclassified_Basidiomycota;	g__unclassified_Basidiomycota;	s__unclassified_Basidiomycota
1850	d__Eukaryota	k__Fungi;	p__Ascomycota;	c__Sordariomycetes;	Unclassified;	Unclassified;	Unclassified;	Unclassified
1851	d__Eukaryota	k__Fungi;	p__Ascomycota;	c__Sordariomycetes;	o__Hypocreales;	f__Stachybotryaceae;	g__Stachybotrys;	s__Stachybotrys_chartarum
1852	d__Eukaryota	k__Fungi;	p__Ascomycota;	c__Sordariomycetes;	o__Microascales;	Unclassified;	Unclassified;	Unclassified
1853	d__Eukaryota	k__Fungi;	p__Basidiomycota;	c__Agaricomycetes;	o__Trechisporales;	f__Hydnodontaceae;	g__Trechispora;	Unclassified
1854	d__Eukaryota	k__Fungi;	p__Basidiomycota;	c__Agaricomycetes;	o__Agaricales;	f__Clavariaceae;	g__Clavulinopsis;	s__Clavulinopsis_helvola
1855	d__Eukaryota	k__Fungi;	p__Basidiomycota;	c__Tremellomycetes;	Unclassified;	Unclassified;	Unclassified;	Unclassified
1856	d__Eukaryota	k__Fungi;	p__Mortierellomycota;	c__Mortierellomycetes;	o__Mortierellales;	f__Mortierellaceae;	g__Mortierella;	s__Mortierella_globalpina
1857	d__Eukaryota	k__Fungi;	p__Basidiomycota;	c__unclassified_Basidiomycota;	o__unclassified_Basidiomycota;	f__unclassified_Basidiomycota;	g__unclassified_Basidiomycota;	s__unclassified_Basidiomycota
1858	d__Eukaryota	k__Fungi;	p__Basidiomycota;	c__Tremellomycetes;	o__Tremellales;	f__Bulleribasidiaceae;	g__Bulleribasidium;	s__Bulleribasidium_sanyaense
1859	d__Eukaryota	k__Fungi;	p__Ascomycota;	c__Sordariomycetes;	o__Hypocreales;	f__Nectriaceae;	g__Neonectria;	s__Neonectria_major
1860	d__Eukaryota	k__Fungi;	p__unclassified_Fungi;	c__unclassified_Fungi;	o__unclassified_Fungi;	f__unclassified_Fungi;	g__unclassified_Fungi;	s__unclassified_Fungi
1861	d__Eukaryota	k__Fungi;	p__Ascomycota;	c__Sordariomycetes;	o__unclassified_Sordariomycetes;	f__unclassified_Sordariomycetes;	g__unclassified_Sordariomycetes;	s__unclassified_Sordariomycetes
1862	d__Eukaryota	k__Fungi;	p__Ascomycota;	c__Sordariomycetes;	o__Hypocreales;	f__Clavicipitaceae;	g__Metarhizium;	s__Metarhizium_robertsii
1863	d__Eukaryota	k__Fungi;	p__Basidiomycota;	c__Tremellomycetes;	o__Tremellales;	f__Rhynchogastremataceae;	g__Papiliotrema;	s__Papiliotrema_odontotermitis
1864	d__Eukaryota	k__Fungi;	p__Basidiomycota;	c__Tremellomycetes;	o__Tremellales;	f__Bulleribasidiaceae;	g__Hannaella;	s__unclassified_Hannaella
1865	d__Eukaryota	k__Fungi;	p__Ascomycota;	c__Saccharomycetes;	o__Saccharomycetales;	Unclassified;	g__Candida;	s__[Candida]_africana
1866	d__Eukaryota	k__Fungi;	p__Ascomycota;	c__Leotiomycetes;	o__Helotiales;	f__Chaetomellaceae;	g__Pilidium;	s__Pilidium_concavum
1867	d__Eukaryota	k__Fungi;	p__Ascomycota;	c__Saccharomycetes;	o__Saccharomycetales;	Unclassified;	g__Diutina;	s__unclassified_Diutina
1868	d__Eukaryota	k__Fungi;	p__Ascomycota;	c__unclassified_Ascomycota;	o__unclassified_Ascomycota;	f__unclassified_Ascomycota;	g__unclassified_Ascomycota;	s__unclassified_Ascomycota
1869	d__Eukaryota	k__Fungi;	p__Basidiomycota;	c__Tremellomycetes;	o__Tremellales;	f__Bulleribasidiaceae;	g__Hannaella;	s__unclassified_Hannaella
1870	d__Eukaryota	k__Fungi;	p__Ascomycota;	c__Sordariomycetes;	o__unclassified_Sordariomycetes;	f__unclassified_Sordariomycetes;	g__unclassified_Sordariomycetes;	s__unclassified_Sordariomycetes
1871	d__Eukaryota	k__Fungi;	p__Ascomycota;	c__Sordariomycetes;	o__Hypocreales;	f__Nectriaceae;	g__Thelonectria;	s__Thelonectria_westlandica
1872	d__Eukaryota	k__Fungi;	p__Ascomycota;	c__Sordariomycetes;	o__Hypocreales;	f__unclassified_Hypocreales;	g__unclassified_Hypocreales;	s__unclassified_Hypocreales
1873	d__Eukaryota	k__Fungi;	p__Ascomycota;	c__Sordariomycetes;	o__Hypocreales;	f__Cordycipitaceae;	g__Beauveria;	s__Beauveria_sungii
1874	d__Eukaryota	k__Fungi;	p__Ascomycota;	c__unclassified_Ascomycota;	o__unclassified_Ascomycota;	f__unclassified_Ascomycota;	g__unclassified_Ascomycota;	s__unclassified_Ascomycota
1875	d__Eukaryota	k__Fungi;	p__Ascomycota;	c__Dothideomycetes;	o__Venturiales;	f__Sympoventuriaceae;	g__Ochroconis;	s__Ochroconis_capsici
1876	d__Eukaryota	k__Fungi;	p__Ascomycota;	c__Dothideomycetes;	o__Pleosporales;	f__Phaeosphaeriaceae;	g__Setophoma;	s__Setophoma_vernoniae
1877	d__Eukaryota	k__Fungi;	p__Basidiomycota;	c__Agaricomycetes;	o__Agaricales;	f__unclassified_Agaricales;	g__unclassified_Agaricales;	s__unclassified_Agaricales
1878	d__Eukaryota	k__Fungi;	p__Ascomycota;	c__Pezizomycetes;	o__Pezizales;	f__Tuberaceae;	g__Tuber;	s__Tuber_indicum
1879	d__Eukaryota	k__Fungi;	p__Basidiomycota;	c__Malasseziomycetes;	o__Malasseziales;	f__Malasseziaceae;	g__Malassezia;	s__Malassezia_restricta
1880	d__Eukaryota	k__Fungi;	p__Ascomycota;	c__Sordariomycetes;	o__Sordariales;	f__Chaetomiaceae;	g__unclassified_Chaetomiaceae;	s__unclassified_Chaetomiaceae
1881	d__Eukaryota	k__Fungi;	p__Ascomycota;	c__Saccharomycetes;	o__Saccharomycetales;	f__Debaryomycetaceae;	g__Kurtzmaniella;	s__[Candida]_zeylanoides
1882	d__Eukaryota	k__Fungi;	p__Basidiomycota;	c__Tremellomycetes;	o__Tremellales;	f__Bulleribasidiaceae;	g__Hannaella;	s__Hannaella_surugaensis
1883	d__Eukaryota	k__Fungi;	p__Basidiomycota;	c__Tremellomycetes;	o__Tremellales;	f__Phaeotremellaceae;	g__Phaeotremella;	s__Phaeotremella_eugeniae
1884	d__Eukaryota	k__Fungi;	p__Basidiomycota;	c__Tremellomycetes;	o__Tremellales;	f__Bulleribasidiaceae;	g__Bulleribasidium;	s__Bulleribasidium_sanyaense
1885	d__Eukaryota	k__Fungi;	p__Basidiomycota;	c__Tremellomycetes;	o__Tremellales;	f__Bulleribasidiaceae;	g__Hannaella;	s__unclassified_Hannaella
1886	d__Eukaryota	k__Fungi;	p__Ascomycota;	c__Saccharomycetes;	o__Saccharomycetales;	f__unclassified_Saccharomycetales;	g__unclassified_Saccharomycetales;	s__unclassified_Saccharomycetales
1887	d__Eukaryota	k__Fungi;	p__Basidiomycota;	c__Tremellomycetes;	o__Tremellales;	f__Bulleribasidiaceae;	g__Hannaella;	s__Hannaella_pagnoccae
1888	d__Eukaryota	k__Fungi;	p__Ascomycota;	c__unclassified_Ascomycota;	o__unclassified_Ascomycota;	f__unclassified_Ascomycota;	g__unclassified_Ascomycota;	s__unclassified_Ascomycota
1889	d__Eukaryota	k__Fungi;	p__Ascomycota;	c__Saccharomycetes;	o__Saccharomycetales;	f__unclassified_Saccharomycetales;	g__unclassified_Saccharomycetales;	s__unclassified_Saccharomycetales
1890	d__Eukaryota	k__Fungi;	p__Ascomycota;	c__Dothideomycetes;	o__Mycosphaerellales;	f__Mycosphaerellaceae;	g__Teratoramularia;	s__Teratoramularia_persicariae
1891	d__Eukaryota	k__Fungi;	p__Ascomycota;	c__unclassified_Ascomycota;	o__unclassified_Ascomycota;	f__unclassified_Ascomycota;	g__unclassified_Ascomycota;	s__unclassified_Ascomycota
1892	d__Eukaryota	k__Fungi;	p__unclassified_Fungi;	c__unclassified_Fungi;	o__unclassified_Fungi;	f__unclassified_Fungi;	g__unclassified_Fungi;	s__unclassified_Fungi
1893	d__Eukaryota	k__Fungi;	p__unclassified_Fungi;	c__unclassified_Fungi;	o__unclassified_Fungi;	f__unclassified_Fungi;	g__unclassified_Fungi;	s__unclassified_Fungi
1894	d__Eukaryota	k__Fungi;	p__Basidiomycota;	c__Microbotryomycetes;	o__Sporidiobolales;	f__Sporidiobolaceae;	g__Rhodotorula;	s__Rhodotorula_mucilaginosa
1895	d__Eukaryota	k__Fungi;	p__Ascomycota;	c__Sordariomycetes;	o__Microascales;	f__Microascaceae;	g__unclassified_Microascaceae;	s__unclassified_Microascaceae
1896	d__Eukaryota	k__Fungi;	p__Ascomycota;	c__Dothideomycetes;	o__Capnodiales;	f__Mycosphaerellaceae;	g__Zasmidium;	s__Zasmidium_musae
1897	d__Eukaryota	k__Fungi;	p__Ascomycota;	c__Sordariomycetes;	o__Xylariales;	f__Xylariaceae;	g__Xylaria;	s__Xylaria_bambusicola
1898	d__Eukaryota	k__Fungi;	p__Ascomycota;	c__Sordariomycetes;	o__Xylariales;	f__Xylariaceae;	g__unclassified_Xylariaceae;	s__unclassified_Xylariaceae
1899	d__Eukaryota	k__Fungi;	p__Ascomycota;	c__Sordariomycetes;	o__Sordariales;	f__Chaetomiaceae;	g__Stolonocarpus;	s__Stolonocarpus_gigasporus
1900	d__Eukaryota	k__Fungi;	p__Ascomycota;	c__Sordariomycetes;	o__Sordariales;	f__Chaetomiaceae;	g__Cladorrhinum;	s__unclassified_Cladorrhinum
1901	d__Eukaryota	k__Fungi;	p__Ascomycota;	c__Sordariomycetes;	Unclassified;	Unclassified;	Unclassified;	Unclassified
1902	d__Eukaryota	k__Fungi;	p__Ascomycota;	c__Sordariomycetes;	o__unclassified_Sordariomycetes;	f__unclassified_Sordariomycetes;	g__unclassified_Sordariomycetes;	s__unclassified_Sordariomycetes
1903	d__Eukaryota	k__Fungi;	p__Ascomycota;	c__Sordariomycetes;	o__Hypocreales;	f__unclassified_Hypocreales;	g__unclassified_Hypocreales;	s__unclassified_Hypocreales
1904	d__Eukaryota	k__Fungi;	p__Ascomycota;	c__Sordariomycetes;	o__Hypocreales;	f__Hypocreaceae;	g__Trichoderma;	s__Trichoderma_koningii
1905	d__Eukaryota	k__Fungi;	p__Ascomycota;	c__unclassified_Ascomycota;	o__unclassified_Ascomycota;	f__unclassified_Ascomycota;	g__unclassified_Ascomycota;	s__unclassified_Ascomycota
1906	d__Eukaryota	k__Fungi;	p__Ascomycota;	c__Eurotiomycetes;	o__Chaetothyriales;	f__Cyphellophoraceae;	g__Cyphellophora;	s__Cyphellophora_laciniata
1907	d__Eukaryota	k__Fungi;	p__Ascomycota;	c__Eurotiomycetes;	o__Onygenales;	f__Onygenales_fam_Incertae_sedis;	g__Malbranchea;	s__Malbranchea_cinnamomea
1908	d__Eukaryota	k__Fungi;	p__Mortierellomycota;	c__Mortierellomycetes;	o__Mortierellales;	f__Mortierellaceae;	g__Mortierella;	s__unclassified_Mortierella
1909	d__Eukaryota	k__Fungi;	p__Ascomycota;	c__unclassified_Ascomycota;	o__unclassified_Ascomycota;	f__unclassified_Ascomycota;	g__unclassified_Ascomycota;	s__unclassified_Ascomycota
1910	d__Eukaryota	k__Fungi;	p__Ascomycota;	c__Dothideomycetes;	o__Pleosporales;	Unclassified;	g__Aaosphaeria;	s__Aaosphaeria_arxii
1911	d__Eukaryota	k__Fungi;	p__Ascomycota;	c__Dothideomycetes;	o__unclassified_Dothideomycetes;	f__unclassified_Dothideomycetes;	g__unclassified_Dothideomycetes;	s__unclassified_Dothideomycetes
1912	d__Eukaryota	k__Fungi;	p__unclassified_Fungi;	c__unclassified_Fungi;	o__unclassified_Fungi;	f__unclassified_Fungi;	g__unclassified_Fungi;	s__unclassified_Fungi
1913	d__Eukaryota	k__Fungi;	p__Glomeromycota;	c__Glomeromycetes;	o__Glomerales;	f__Glomeraceae;	g__Funneliformis;	s__Funneliformis_mosseae
1914	d__Eukaryota	k__Fungi;	p__Ascomycota;	c__Saccharomycetes;	o__Saccharomycetales;	Unclassified;	g__Candida;	s__[Candida]_subhashii
1915	d__Eukaryota	k__Fungi;	p__Ascomycota;	c__Sordariomycetes;	o__Glomerellales;	f__Plectosphaerellaceae;	g__unclassified_Plectosphaerellaceae;	s__unclassified_Plectosphaerellaceae
1916	d__Eukaryota	k__Fungi;	p__Basidiomycota;	c__Tremellomycetes;	o__Tremellales;	f__Bulleribasidiaceae;	g__Vishniacozyma;	s__Vishniacozyma_tephrensis
1917	d__Eukaryota	k__Fungi;	p__Ascomycota;	c__Dothideomycetes;	o__Mycosphaerellales;	f__unclassified_Mycosphaerellales;	g__unclassified_Mycosphaerellales;	s__unclassified_Mycosphaerellales
1918	d__Eukaryota	k__Fungi;	p__Ascomycota;	c__Sordariomycetes;	o__Hypocreales;	f__Nectriaceae;	g__Dactylonectria;	s__Dactylonectria_anthuriicola
1919	d__Eukaryota	k__Fungi;	p__Ascomycota;	c__Dothideomycetes;	o__Pleosporales;	f__unclassified_Pleosporales;	g__unclassified_Pleosporales;	s__unclassified_Pleosporales
1920	d__Eukaryota	k__Fungi;	p__Ascomycota;	c__Dothideomycetes;	o__Mycosphaerellales;	f__Mycosphaerellaceae;	g__Cercospora;	s__unclassified_Cercospora
1921	d__Eukaryota	k__Fungi;	p__Chytridiomycota;	c__unclassified_Chytridiomycota;	o__unclassified_Chytridiomycota;	f__unclassified_Chytridiomycota;	g__unclassified_Chytridiomycota;	s__unclassified_Chytridiomycota
1922	d__Eukaryota	k__Fungi;	p__Basidiomycota;	c__unclassified_Basidiomycota;	o__unclassified_Basidiomycota;	f__unclassified_Basidiomycota;	g__unclassified_Basidiomycota;	s__unclassified_Basidiomycota
1923	d__Eukaryota	k__Fungi;	p__Ascomycota;	c__Dothideomycetes;	o__Pleosporales;	f__Pleosporaceae;	g__Curvularia;	s__Curvularia_pisi
1924	d__Eukaryota	k__Fungi;	p__Ascomycota;	c__Sordariomycetes;	o__Sordariales;	f__Lasiosphaeriaceae;	g__Podospora;	s__Podospora_pleiospora
1925	d__Eukaryota	k__Fungi;	p__Ascomycota;	c__Sordariomycetes;	o__unclassified_Sordariomycetes;	f__unclassified_Sordariomycetes;	g__unclassified_Sordariomycetes;	s__unclassified_Sordariomycetes
1926	d__Eukaryota	k__Fungi;	p__Ascomycota;	c__Sordariomycetes;	o__unclassified_Sordariomycetes;	f__unclassified_Sordariomycetes;	g__unclassified_Sordariomycetes;	s__unclassified_Sordariomycetes
1927	d__Eukaryota	k__Fungi;	p__Ascomycota;	c__Sordariomycetes;	o__Microascales;	f__Halosphaeriaceae;	Unclassified;	Unclassified
1928	d__Eukaryota	k__Fungi;	p__Ascomycota;	c__Sordariomycetes;	o__Sordariales;	f__Chaetomiaceae;	g__unclassified_Chaetomiaceae;	s__unclassified_Chaetomiaceae
1929	d__Eukaryota	k__Fungi;	p__Ascomycota;	c__Sordariomycetes;	o__Hypocreales;	f__Nectriaceae;	g__Pseudocosmospora;	s__Pseudocosmospora_eutypellae
1930	d__Eukaryota	k__Fungi;	p__unclassified_Fungi;	c__unclassified_Fungi;	o__unclassified_Fungi;	f__unclassified_Fungi;	g__unclassified_Fungi;	s__unclassified_Fungi
1931	d__Eukaryota	k__Fungi;	p__Ascomycota;	c__Leotiomycetes;	o__Helotiales;	f__Helotiaceae;	g__Tetracladium;	s__Tetracladium_marchalianum
1932	d__Eukaryota	k__Fungi;	p__Ascomycota;	c__Dothideomycetes;	o__Pleosporales;	f__Phaeosphaeriaceae;	g__Paraphoma;	s__Paraphoma_rhaphiolepidis
1933	d__Eukaryota	k__Fungi;	p__Basidiomycota;	c__Geminibasidiomycetes;	o__Geminibasidiales;	f__Geminibasidiaceae;	g__Geminibasidium;	Unclassified
1934	d__Eukaryota	k__Fungi;	p__Basidiomycota;	c__Agaricomycetes;	o__Agaricales;	f__Cortinariaceae;	g__Cortinarius;	s__unclassified_Cortinarius
1935	d__Eukaryota	k__Fungi;	p__Ascomycota;	c__Geoglossomycetes;	o__Geoglossales;	f__Geoglossaceae;	g__Trichoglossum;	s__Trichoglossum_farlowii
1936	d__Eukaryota	k__Fungi;	p__Basidiomycota;	c__unclassified_Basidiomycota;	o__unclassified_Basidiomycota;	f__unclassified_Basidiomycota;	g__unclassified_Basidiomycota;	s__unclassified_Basidiomycota
1937	d__Eukaryota	k__Fungi;	p__Mortierellomycota;	c__Mortierellomycetes;	o__Mortierellales;	f__Mortierellaceae;	g__Mortierella;	s__Mortierella_horticola
1938	d__Eukaryota	k__Fungi;	p__Ascomycota;	c__unclassified_Ascomycota;	o__unclassified_Ascomycota;	f__unclassified_Ascomycota;	g__unclassified_Ascomycota;	s__unclassified_Ascomycota
1939	d__Eukaryota	k__Fungi;	p__Basidiomycota;	c__Tremellomycetes;	o__Tremellales;	f__Bulleribasidiaceae;	g__Bulleribasidium;	s__Bulleribasidium_sanyaense
1940	d__Eukaryota	k__Fungi;	p__Ascomycota;	c__Sordariomycetes;	o__unclassified_Sordariomycetes;	f__unclassified_Sordariomycetes;	g__unclassified_Sordariomycetes;	s__unclassified_Sordariomycetes
1941	d__Eukaryota	k__Fungi;	p__Ascomycota;	c__Sordariomycetes;	o__Sordariales;	f__unclassified_Sordariales;	g__unclassified_Sordariales;	s__unclassified_Sordariales
1942	d__Eukaryota	k__Fungi;	p__Ascomycota;	c__unclassified_Ascomycota;	o__unclassified_Ascomycota;	f__unclassified_Ascomycota;	g__unclassified_Ascomycota;	s__unclassified_Ascomycota
1943	d__Eukaryota	k__Fungi;	p__Basidiomycota;	c__Microbotryomycetes;	Unclassified;	Unclassified;	g__Curvibasidium;	s__Curvibasidium_cygneicollum
1944	d__Eukaryota	k__Fungi;	p__Ascomycota;	c__Saccharomycetes;	o__Saccharomycetales;	f__Debaryomycetaceae;	g__Teunomyces;	s__[Candida]_sake
1945	d__Eukaryota	k__Fungi;	p__Ascomycota;	c__unclassified_Ascomycota;	o__unclassified_Ascomycota;	f__unclassified_Ascomycota;	g__unclassified_Ascomycota;	s__unclassified_Ascomycota
1946	d__Eukaryota	k__Fungi;	p__Ascomycota;	c__Sordariomycetes;	o__Sordariales;	f__Lasiosphaeriaceae;	g__Cercophora;	s__Cercophora_mirabilis
1947	d__Eukaryota	k__Fungi;	p__Ascomycota;	c__Dothideomycetes;	o__Pleosporales;	f__unclassified_Pleosporales;	g__unclassified_Pleosporales;	s__unclassified_Pleosporales
1948	d__Eukaryota	k__Fungi;	p__Ascomycota;	c__Dothideomycetes;	o__Pleosporales;	f__Phaeosphaeriaceae;	g__Setophoma;	Unclassified
1949	d__Eukaryota	k__Fungi;	p__Ascomycota;	c__Sordariomycetes;	o__Sordariales;	f__Chaetomiaceae;	g__Chaetomium;	s__Chaetomium_globosum
1950	d__Eukaryota	k__Fungi;	p__Ascomycota;	c__Sordariomycetes;	o__Sordariales;	f__Lasiosphaeriaceae;	g__Schizothecium;	s__Schizothecium_dakotense
1951	d__Eukaryota	k__Fungi;	p__Ascomycota;	c__Sordariomycetes;	o__Sordariales;	f__Chaetomiaceae;	g__Collariella;	s__Collariella_gracilis
1952	d__Eukaryota	k__Fungi;	p__Ascomycota;	c__Sordariomycetes;	o__Branch06;	Unclassified;	Unclassified;	Unclassified
1953	d__Eukaryota	k__Fungi;	p__Ascomycota;	c__Sordariomycetes;	o__Glomerellales;	f__Glomerellaceae;	g__Colletotrichum;	s__Colletotrichum_jasminigenum
1954	d__Eukaryota	k__Fungi;	p__Ascomycota;	c__Sordariomycetes;	o__Hypocreales;	f__Hypocreaceae;	g__Hypomyces;	s__Hypomyces_subiculosus
1955	d__Eukaryota	k__Fungi;	p__Ascomycota;	c__Sordariomycetes;	o__Hypocreales;	f__Cordycipitaceae;	g__Simplicillium;	s__Simplicillium_minatense
1956	d__Eukaryota	k__Fungi;	p__Ascomycota;	c__Eurotiomycetes;	o__Chaetothyriales;	f__unclassified_Chaetothyriales;	g__unclassified_Chaetothyriales;	s__unclassified_Chaetothyriales
1957	d__Eukaryota	k__Fungi;	p__Basidiomycota;	c__unclassified_Basidiomycota;	o__unclassified_Basidiomycota;	f__unclassified_Basidiomycota;	g__unclassified_Basidiomycota;	s__unclassified_Basidiomycota
1958	d__Eukaryota	k__Fungi;	p__Basidiomycota;	c__Agaricomycetes;	o__Agaricales;	f__Psathyrellaceae;	g__Coprinellus;	s__Coprinellus_velatopruinatus
1959	d__Eukaryota	k__Fungi;	p__unclassified_Fungi;	c__unclassified_Fungi;	o__unclassified_Fungi;	f__unclassified_Fungi;	g__unclassified_Fungi;	s__unclassified_Fungi
1960	d__Eukaryota	k__Fungi;	p__Ascomycota;	c__unclassified_Ascomycota;	o__unclassified_Ascomycota;	f__unclassified_Ascomycota;	g__unclassified_Ascomycota;	s__unclassified_Ascomycota
1961	d__Eukaryota	k__Fungi;	p__Ascomycota;	c__Eurotiomycetes;	o__Eurotiales;	f__Aspergillaceae;	g__Monascus;	s__Monascus_eremophilus
1962	d__Eukaryota	k__Fungi;	p__Ascomycota;	c__Eurotiomycetes;	o__Eurotiales;	f__Aspergillaceae;	g__Aspergillus;	Unclassified
1963	d__Eukaryota	k__Fungi;	p__Ascomycota;	c__Eurotiomycetes;	o__Chaetothyriales;	f__Cyphellophoraceae;	g__Cyphellophora;	s__Cyphellophora_laciniata
1964	d__Eukaryota	k__Fungi;	p__Ascomycota;	c__Leotiomycetes;	o__Helotiales;	Unclassified;	Unclassified;	Unclassified
1965	d__Eukaryota	k__Fungi;	p__Ascomycota;	c__Eurotiomycetes;	o__Chaetothyriales;	Unclassified;	Unclassified;	Unclassified
1966	d__Eukaryota	k__Fungi;	p__Basidiomycota;	c__Agaricomycetes;	o__Agaricales;	f__unclassified_Agaricales;	g__unclassified_Agaricales;	s__unclassified_Agaricales
1967	d__Eukaryota	k__Fungi;	p__Basidiomycota;	c__Agaricomycetes;	o__Agaricales;	f__Psathyrellaceae;	g__Coprinopsis;	s__Coprinopsis_afronivea
1968	d__Eukaryota	k__Fungi;	p__Mortierellomycota;	c__Mortierellomycetes;	o__Mortierellales;	f__Mortierellaceae;	g__Mortierella;	s__Mortierella_globulifera
1969	d__Eukaryota	k__Fungi;	p__Ascomycota;	c__Dothideomycetes;	o__Pleosporales;	f__Didymosphaeriaceae;	Unclassified;	Unclassified
1970	d__Eukaryota	k__Fungi;	p__unclassified_Fungi;	c__unclassified_Fungi;	o__unclassified_Fungi;	f__unclassified_Fungi;	g__unclassified_Fungi;	s__unclassified_Fungi
1971	d__Eukaryota	k__Fungi;	p__Ascomycota;	c__Dothideomycetes;	o__Pleosporales;	f__Didymellaceae;	g__unclassified_Didymellaceae;	s__unclassified_Didymellaceae
1972	d__Eukaryota	k__Fungi;	p__Ascomycota;	c__unclassified_Ascomycota;	o__unclassified_Ascomycota;	f__unclassified_Ascomycota;	g__unclassified_Ascomycota;	s__unclassified_Ascomycota
1973	d__Eukaryota	k__Fungi;	p__unclassified_Fungi;	c__unclassified_Fungi;	o__unclassified_Fungi;	f__unclassified_Fungi;	g__unclassified_Fungi;	s__unclassified_Fungi
1974	d__Eukaryota	k__Fungi;	p__Ascomycota;	c__Archaeorhizomycetes;	o__Archaeorhizomycetales;	f__Archaeorhizomycetaceae;	g__Archaeorhizomyces;	Unclassified
1975	d__Eukaryota	k__Fungi;	p__unclassified_Fungi;	c__unclassified_Fungi;	o__unclassified_Fungi;	f__unclassified_Fungi;	g__unclassified_Fungi;	s__unclassified_Fungi
1976	d__Eukaryota	k__Fungi;	p__Ascomycota;	c__Dothideomycetes;	o__Pleosporales;	f__Didymosphaeriaceae;	g__Montagnula;	s__Montagnula_chromolaenicola
1977	d__Eukaryota	k__Fungi;	p__unclassified_Fungi;	c__unclassified_Fungi;	o__unclassified_Fungi;	f__unclassified_Fungi;	g__unclassified_Fungi;	s__unclassified_Fungi
1978	d__Eukaryota	k__Fungi;	p__Ascomycota;	c__Saccharomycetes;	o__Saccharomycetales;	f__Metschnikowiaceae;	g__Clavispora;	s__Clavispora_lusitaniae
1979	d__Eukaryota	k__Fungi;	p__Ascomycota;	c__Dothideomycetes;	o__Pleosporales;	f__unclassified_Pleosporales;	g__unclassified_Pleosporales;	s__unclassified_Pleosporales
1980	d__Eukaryota	k__Fungi;	p__Ascomycota;	c__Geoglossomycetes;	o__Geoglossales;	f__Geoglossaceae;	Unclassified;	Unclassified
1981	d__Eukaryota	k__Fungi;	p__Basidiomycota;	c__Tremellomycetes;	o__unclassified_Tremellomycetes;	f__unclassified_Tremellomycetes;	g__unclassified_Tremellomycetes;	s__unclassified_Tremellomycetes
1982	d__Eukaryota	k__Fungi;	p__Mortierellomycota;	c__Mortierellomycetes;	o__Mortierellales;	f__Mortierellaceae;	g__Mortierella;	Unclassified
1983	d__Eukaryota	k__Fungi;	p__Chytridiomycota;	Unclassified;	Unclassified;	Unclassified;	Unclassified;	Unclassified
1984	d__Eukaryota	k__Fungi;	p__Ascomycota;	c__Sordariomycetes;	o__Xylariales;	f__Xylariaceae;	g__Xylaria;	s__Xylaria_grammica
1985	d__Eukaryota	k__Fungi;	p__Ascomycota;	c__Sordariomycetes;	o__Hypocreales;	Unclassified;	g__Acremonium;	s__Acremonium_persicinum
1986	d__Eukaryota	k__Fungi;	p__Ascomycota;	c__Sordariomycetes;	o__Hypocreales;	f__Stachybotryaceae;	g__Memnoniella;	s__Memnoniella_chromolaenae
1987	d__Eukaryota	k__Fungi;	p__Ascomycota;	Unclassified;	Unclassified;	Unclassified;	Unclassified;	Unclassified
1988	d__Eukaryota	k__Fungi;	p__unclassified_Fungi;	c__unclassified_Fungi;	o__unclassified_Fungi;	f__unclassified_Fungi;	g__unclassified_Fungi;	s__unclassified_Fungi
1989	d__Eukaryota	k__Fungi;	p__Basidiomycota;	c__Agaricomycetes;	Unclassified;	Unclassified;	Unclassified;	Unclassified
1990	d__Eukaryota	k__Fungi;	p__Basidiomycota;	c__Agaricomycetes;	o__Hymenochaetales;	f__Hymenochaetaceae;	Unclassified;	Unclassified
1991	d__Eukaryota	k__Fungi;	p__Ascomycota;	c__Eurotiomycetes;	o__Eurotiales;	f__Trichocomaceae;	g__Talaromyces;	s__Talaromyces_stipitatus
1992	d__Eukaryota	k__Fungi;	p__Ascomycota;	c__Eurotiomycetes;	o__Eurotiales;	f__Aspergillaceae;	g__Penicillium;	s__Penicillium_phoeniceum
1993	d__Eukaryota	k__Fungi;	p__unclassified_Fungi;	c__unclassified_Fungi;	o__unclassified_Fungi;	f__unclassified_Fungi;	g__unclassified_Fungi;	s__unclassified_Fungi
1994	d__Eukaryota	k__Fungi;	p__Basidiomycota;	c__Agaricomycetes;	o__Polyporales;	Unclassified;	Unclassified;	Unclassified
1995	d__Eukaryota	k__Fungi;	p__Basidiomycota;	c__Agaricomycetes;	o__Agaricales;	f__Strophariaceae;	g__Psilocybe;	s__Psilocybe_coprophila
1996	d__Eukaryota	k__Fungi;	p__Ascomycota;	c__Dothideomycetes;	o__Pleosporales;	f__Pleosporaceae;	g__Bipolaris;	s__Bipolaris_sivanesaniana
1997	d__Eukaryota	k__Fungi;	p__Ascomycota;	c__Eurotiomycetes;	o__Eurotiales;	f__Aspergillaceae;	g__Penicillium;	s__Penicillium_nepalense
1998	d__Eukaryota	k__Fungi;	p__Ascomycota;	c__Sordariomycetes;	o__Sordariales;	f__Lasiosphaeriaceae;	Unclassified;	Unclassified
[truncated: 7,589 more rows]
