# Supplementary material for: Community Structure Diversity of Endophytic Fungi in Cissampelos pareira from Different Habitats and Their α-Glucosidase Inhibitory Activity
Source: J Fungi (Basel). 2025 Aug 22;11(9):615. doi: 10.3390/jof11090615 (PMC12470284; doi:10.3390/jof11090615)
Supplement: Supplementary file 1 [file jof-11-00615-s001.zip › Table S3 OTUs of endophytic fungi from potted C. pareira.xlsx]

## Sheet: Sheet4
		Table S3 OTUs of endophytic fungi from potted C. pareira
No.	Kingdom	Phylum	Class	Order	Family	Genus	Species
1	k__Fungi;	p__Ascomycota;	c__Dothideomycetes;	o__Pleosporales;	f__Didymellaceae;	g__Pseudoascochyta;	s__Pseudoascochyta_novae-zelandiae
2	k__Fungi;	p__Ascomycota;	c__Sordariomycetes;	o__Sordariales;	f__Sordariaceae;	g__Gelasinospora;	s__Gelasinospora_brevispora
3	k__Fungi;	p__Ascomycota;	c__Leotiomycetes;	o__Thelebolales;	f__Thelebolaceae;	g__Thelebolus;	s__Thelebolus_ellipsoideus
4	k__Fungi;	p__Ascomycota;	c__Dothideomycetes;	o__Cladosporiales;	f__Cladosporiaceae;	g__Cladosporium;	s__Cladosporium_funiculosum
5	k__Fungi;	p__Ascomycota;	c__Leotiomycetes;	o__Thelebolales;	f__Thelebolaceae;	g__Thelebolus;	s__Thelebolus_ellipsoideus
6	k__Fungi;	p__unclassified_Fungi;	c__unclassified_Fungi;	o__unclassified_Fungi;	f__unclassified_Fungi;	g__unclassified_Fungi;	s__unclassified_Fungi
7	k__Fungi;	p__Ascomycota;	c__Eurotiomycetes;	o__Eurotiales;	f__Trichocomaceae;	g__Thermomyces;	s__Thermomyces_lanuginosus
8	k__Fungi;	p__Ascomycota;	c__Dothideomycetes;	o__Cladosporiales;	f__Cladosporiaceae;	g__Cladosporium;	s__Cladosporium_endophytica
9	k__Fungi;	p__unclassified_Fungi;	c__unclassified_Fungi;	o__unclassified_Fungi;	f__unclassified_Fungi;	g__unclassified_Fungi;	s__unclassified_Fungi
10	k__Fungi;	p__Chytridiomycota;	Unclassified;	Unclassified;	Unclassified;	Unclassified;	Unclassified
11	k__Fungi;	p__Ascomycota;	c__Eurotiomycetes;	o__Eurotiales;	f__Aspergillaceae;	g__Aspergillus;	s__Aspergillus_flavus
12	k__Fungi;	p__Ascomycota;	c__Dothideomycetes;	o__Pleosporales;	f__Sporormiaceae;	g__Sporormiella;	s__Sporormiella_megalospora
13	k__Fungi;	p__Ascomycota;	c__Saccharomycetes;	o__Saccharomycetales;	f__Saccharomycetaceae;	g__Saccharomyces;	s__Saccharomyces_cerevisiae
14	k__Fungi;	p__Basidiomycota;	c__Tremellomycetes;	o__Filobasidiales;	f__Filobasidiaceae;	g__Naganishia;	s__Naganishia_albida
15	k__Fungi;	p__Mortierellomycota;	c__Mortierellomycetes;	o__Mortierellales;	f__Mortierellaceae;	g__Mortierella;	s__Mortierella_exigua
16	k__Fungi;	p__Ascomycota;	c__Dothideomycetes;	o__Cladosporiales;	f__Cladosporiaceae;	g__Cladosporium;	s__Cladosporium_angustiherbarum
17	k__Fungi;	p__Ascomycota;	c__Leotiomycetes;	o__Thelebolales;	f__Pseudeurotiaceae;	g__Pseudeurotium;	s__unclassified_Pseudeurotium
18	k__Fungi;	p__Ascomycota;	c__Eurotiomycetes;	o__Eurotiales;	f__Thermoascaceae;	g__Thermoascus;	s__Thermoascus_aurantiacus
19	k__Fungi;	p__Ascomycota;	c__Dothideomycetes;	o__Pleosporales;	f__Pleosporaceae;	g__Alternaria;	s__Alternaria_alstroemeriae
20	k__Fungi;	p__Ascomycota;	c__Sordariomycetes;	o__Sordariales;	f__Chaetomiaceae;	g__Humicola;	s__Humicola_nigrescens
21	k__Fungi;	p__Ascomycota;	c__Pezizomycetes;	o__Pezizales;	f__Tuberaceae;	g__Tuber;	s__Tuber_indicum
22	k__Fungi;	p__unclassified_Fungi;	c__unclassified_Fungi;	o__unclassified_Fungi;	f__unclassified_Fungi;	g__unclassified_Fungi;	s__unclassified_Fungi
23	k__Fungi;	p__Ascomycota;	c__Eurotiomycetes;	o__Eurotiales;	f__Aspergillaceae;	g__Penicillium;	s__Penicillium_fuscoglaucum
24	k__Fungi;	p__Basidiomycota;	c__Tremellomycetes;	o__Tremellales;	f__Trimorphomycetaceae;	g__Saitozyma;	s__Saitozyma_podzolica
25	k__Fungi;	p__Ascomycota;	c__Eurotiomycetes;	o__Eurotiales;	f__Aspergillaceae;	g__Penicillium;	s__Penicillium_simplicissimum
26	k__Fungi;	p__Ascomycota;	c__Sordariomycetes;	o__Coniochaetales;	f__Coniochaetaceae;	Unclassified;	Unclassified
27	k__Fungi;	p__Ascomycota;	c__Sordariomycetes;	o__Sordariales;	f__Chaetomiaceae;	g__Botryotrichum;	s__Botryotrichum_domesticum
28	k__Fungi;	p__Ascomycota;	c__Sordariomycetes;	o__Sordariales;	f__Chaetomiaceae;	g__Condenascus;	s__Condenascus_tortuosus
29	k__Fungi;	p__Basidiomycota;	c__Tremellomycetes;	o__Filobasidiales;	f__Piskurozymaceae;	g__Solicoccozyma;	s__Solicoccozyma_aeria
30	k__Fungi;	p__Ascomycota;	c__Sordariomycetes;	o__Hypocreales;	f__Ophiocordycipitaceae;	g__Purpureocillium;	s__Purpureocillium_lilacinum
31	k__Fungi;	p__Ascomycota;	c__Dothideomycetes;	o__Cladosporiales;	f__Cladosporiaceae;	g__Cladosporium;	s__unclassified_Cladosporium
32	k__Fungi;	p__Ascomycota;	c__Sordariomycetes;	o__Sordariales;	f__Chaetomiaceae;	g__Mycothermus;	s__Mycothermus_thermophilus
33	k__Fungi;	p__Mortierellomycota;	c__Mortierellomycetes;	o__Mortierellales;	f__Mortierellaceae;	g__Mortierella;	s__Mortierella_alpina
34	k__Fungi;	p__Ascomycota;	c__Eurotiomycetes;	o__Eurotiales;	f__Aspergillaceae;	g__Xeromyces;	s__Xeromyces_bisporus
35	k__Fungi;	p__Basidiomycota;	c__Ustilaginomycetes;	o__Ustilaginales;	f__Ustilaginaceae;	g__Pseudozyma;	s__Pseudozyma_hubeiensis
36	k__Fungi;	p__Ascomycota;	c__Sordariomycetes;	o__Myrmecridiales;	f__Myrmecridiaceae;	g__Myrmecridium;	s__unclassified_Myrmecridium
37	k__Fungi;	p__Ascomycota;	c__Sordariomycetes;	o__Sordariales;	f__Chaetomiaceae;	g__Chaetomium;	s__Chaetomium_nepalense
38	k__Fungi;	p__Ascomycota;	c__Sordariomycetes;	o__Hypocreales;	f__Bionectriaceae;	g__Clonostachys;	s__Clonostachys_rosea
39	k__Fungi;	p__Ascomycota;	c__Saccharomycetes;	o__Saccharomycetales;	f__Debaryomycetaceae;	g__Debaryomyces;	s__Debaryomyces_subglobosus
40	k__Fungi;	p__Ascomycota;	c__Sordariomycetes;	o__Sordariales;	f__Chaetomiaceae;	g__Trichocladium;	s__Trichocladium_seminis-citrulli
41	k__Fungi;	p__Ascomycota;	c__Sordariomycetes;	Unclassified;	Unclassified;	Unclassified;	Unclassified
42	k__Fungi;	p__Ascomycota;	c__Eurotiomycetes;	o__Eurotiales;	f__Aspergillaceae;	g__Aspergillus;	s__Aspergillus_costaricensis
43	k__Fungi;	p__Ascomycota;	c__Sordariomycetes;	o__Trichosphaeriales;	f__Trichosphaeriaceae;	g__Nigrospora;	s__Nigrospora_zimmermanii
44	k__Fungi;	p__Ascomycota;	c__Eurotiomycetes;	o__Eurotiales;	f__Aspergillaceae;	g__Penicillium;	s__Penicillium_oxalicum
45	k__Fungi;	p__Ascomycota;	c__Eurotiomycetes;	o__Chaetothyriales;	f__Trichomeriaceae;	g__Knufia;	s__Knufia_epidermidis
46	k__Fungi;	p__Ascomycota;	c__Sordariomycetes;	o__Glomerellales;	f__Glomerellaceae;	g__Colletotrichum;	s__Colletotrichum_aeschynomenes
47	k__Fungi;	p__Ascomycota;	c__Eurotiomycetes;	o__Eurotiales;	f__Aspergillaceae;	g__Penicillium;	Unclassified
48	k__Fungi;	p__Ascomycota;	c__Leotiomycetes;	o__Helotiales;	f__Helotiaceae;	g__Tetracladium;	s__Tetracladium_marchalianum
49	k__Fungi;	p__Ascomycota;	c__Sordariomycetes;	o__Xylariales;	f__Apiosporaceae;	Unclassified;	Unclassified
50	k__Fungi;	p__unclassified_Fungi;	c__unclassified_Fungi;	o__unclassified_Fungi;	f__unclassified_Fungi;	g__unclassified_Fungi;	s__unclassified_Fungi
51	k__Fungi;	p__Ascomycota;	c__Eurotiomycetes;	o__Eurotiales;	f__Aspergillaceae;	g__Aspergillus;	Unclassified
52	k__Fungi;	p__Ascomycota;	c__Eurotiomycetes;	o__Chaetothyriales;	f__Cyphellophoraceae;	g__Cyphellophora;	s__Cyphellophora_pluriseptata
53	k__Fungi;	p__Ascomycota;	c__Dothideomycetes;	o__Pleosporales;	f__Periconiaceae;	g__Periconia;	s__Periconia_byssoides
54	k__Fungi;	p__Ascomycota;	c__Pezizomycetes;	o__Pezizales;	f__Pezizaceae;	g__unclassified_Pezizaceae;	s__unclassified_Pezizaceae
55	k__Fungi;	p__Ascomycota;	c__Dothideomycetes;	o__Pleosporales;	Unclassified;	Unclassified;	Unclassified
56	k__Fungi;	p__Ascomycota;	c__Dothideomycetes;	o__Dothideales;	f__Saccotheciaceae;	g__Aureobasidium;	s__Aureobasidium_melanogenum
57	k__Fungi;	p__Ascomycota;	c__Saccharomycetes;	o__Saccharomycetales;	Unclassified;	Unclassified;	Unclassified
58	k__Fungi;	p__Ascomycota;	c__Eurotiomycetes;	o__Chaetothyriales;	f__Herpotrichiellaceae;	g__Exophiala;	s__Exophiala_tremulae
59	k__Fungi;	p__Ascomycota;	c__Saccharomycetes;	o__Saccharomycetales;	f__Debaryomycetaceae;	g__Candida;	s__Candida_metapsilosis
60	k__Fungi;	p__unclassified_Fungi;	c__unclassified_Fungi;	o__unclassified_Fungi;	f__unclassified_Fungi;	g__unclassified_Fungi;	s__unclassified_Fungi
61	k__Fungi;	p__Ascomycota;	c__Leotiomycetes;	o__Helotiales;	f__Helotiaceae;	g__Tetracladium;	s__Tetracladium_marchalianum
62	k__Fungi;	p__Basidiomycota;	c__Tremellomycetes;	o__Tremellales;	f__Rhynchogastremataceae;	g__Rhynchogastrema;	s__Rhynchogastrema_complexa
63	k__Fungi;	p__Ascomycota;	c__Sordariomycetes;	o__Sordariales;	f__Chaetomiaceae;	g__Arxotrichum;	s__Arxotrichum_succineum
64	k__Fungi;	p__Mortierellomycota;	c__Mortierellomycetes;	o__Mortierellales;	f__Mortierellaceae;	g__Mortierella;	s__Mortierella_globulifera
65	k__Fungi;	p__Ascomycota;	c__Dothideomycetes;	o__Pleosporales;	f__Pleosporaceae;	g__Alternaria;	s__Alternaria_sorghi
66	k__Fungi;	p__Ascomycota;	c__Eurotiomycetes;	o__Eurotiales;	f__Aspergillaceae;	g__Monascus;	s__Monascus_pilosus
67	k__Fungi;	p__unclassified_Fungi;	c__unclassified_Fungi;	o__unclassified_Fungi;	f__unclassified_Fungi;	g__unclassified_Fungi;	s__unclassified_Fungi
68	k__Fungi;	p__Basidiomycota;	c__unclassified_Basidiomycota;	o__unclassified_Basidiomycota;	f__unclassified_Basidiomycota;	g__unclassified_Basidiomycota;	s__unclassified_Basidiomycota
69	k__Fungi;	p__Ascomycota;	c__Saccharomycetes;	o__Saccharomycetales;	f__Debaryomycetaceae;	g__Meyerozyma;	Unclassified
70	k__Fungi;	p__Ascomycota;	c__Sordariomycetes;	o__Hypocreales;	f__Stachybotryaceae;	g__Stachybotrys;	s__Stachybotrys_chartarum
71	k__Fungi;	p__Ascomycota;	c__Leotiomycetes;	o__Helotiales;	f__Hyaloscyphaceae;	Unclassified;	Unclassified
72	k__Fungi;	p__Ascomycota;	c__Sordariomycetes;	o__Sordariales;	f__Chaetomiaceae;	g__Acrophialophora;	s__Acrophialophora_levis
73	k__Fungi;	p__Ascomycota;	c__Sordariomycetes;	o__Glomerellales;	f__Glomerellaceae;	g__Colletotrichum;	s__Colletotrichum_plurivorum
74	k__Fungi;	p__Ascomycota;	c__Dothideomycetes;	o__Pleosporales;	Unclassified;	Unclassified;	Unclassified
75	k__Fungi;	p__Ascomycota;	c__Eurotiomycetes;	o__Chaetothyriales;	Unclassified;	Unclassified;	Unclassified
76	k__Fungi;	p__Ascomycota;	c__Dothideomycetes;	o__unclassified_Dothideomycetes;	f__unclassified_Dothideomycetes;	g__unclassified_Dothideomycetes;	s__unclassified_Dothideomycetes
77	k__Fungi;	p__Ascomycota;	c__Dothideomycetes;	o__Minutisphaerales;	f__Minutisphaeraceae;	g__Minutisphaera;	s__Minutisphaera_aspera
78	k__Fungi;	p__Ascomycota;	c__Eurotiomycetes;	o__Eurotiales;	f__Aspergillaceae;	g__Aspergillus;	s__Aspergillus_fumigatus
79	k__Fungi;	p__Ascomycota;	c__Eurotiomycetes;	o__Chaetothyriales;	f__Cyphellophoraceae;	g__Cyphellophora;	s__Cyphellophora_phyllostachydis
80	k__Fungi;	p__Ascomycota;	c__Eurotiomycetes;	o__Chaetothyriales;	f__Herpotrichiellaceae;	g__Exophiala;	s__Exophiala_cancerae
81	k__Fungi;	p__Ascomycota;	c__Eurotiomycetes;	o__Chaetothyriales;	f__Trichomeriaceae;	Unclassified;	Unclassified
82	k__Fungi;	p__Ascomycota;	Unclassified;	Unclassified;	Unclassified;	Unclassified;	Unclassified
83	k__Fungi;	p__Ascomycota;	c__Eurotiomycetes;	o__Chaetothyriales;	f__Herpotrichiellaceae;	Unclassified;	Unclassified
84	k__Fungi;	p__Basidiomycota;	Unclassified;	Unclassified;	Unclassified;	Unclassified;	Unclassified
85	k__Fungi;	p__Ascomycota;	c__Sordariomycetes;	o__Sordariales;	f__Chaetomiaceae;	g__Chaetomium;	s__unclassified_Chaetomium
86	k__Fungi;	p__Mortierellomycota;	c__Mortierellomycetes;	o__Mortierellales;	f__Mortierellaceae;	g__Mortierella;	s__Mortierella_capitata
87	k__Fungi;	p__Mortierellomycota;	c__Mortierellomycetes;	o__Mortierellales;	f__Mortierellaceae;	g__Mortierella;	s__Mortierella_alpina
88	k__Fungi;	p__Ascomycota;	c__Dothideomycetes;	o__Pleosporales;	f__Neopyrenochaetaceae;	g__Neopyrenochaeta;	s__Neopyrenochaeta_acicola
89	k__Fungi;	p__Ascomycota;	c__Dothideomycetes;	o__Pleosporales;	f__Didymosphaeriaceae;	Unclassified;	Unclassified
90	k__Fungi;	p__Basidiomycota;	c__Tremellomycetes;	o__Cystofilobasidiales;	f__Cystofilobasidiaceae;	g__Cystofilobasidium;	s__Cystofilobasidium_macerans
91	k__Fungi;	p__Basidiomycota;	c__Agaricomycetes;	o__Agaricales;	f__Psathyrellaceae;	g__Coprinellus;	s__Coprinellus_radians
92	k__Fungi;	p__Ascomycota;	c__Saccharomycetes;	o__Saccharomycetales;	f__Debaryomycetaceae;	g__Meyerozyma;	s__Meyerozyma_caribbica
93	k__Fungi;	p__unclassified_Fungi;	c__unclassified_Fungi;	o__unclassified_Fungi;	f__unclassified_Fungi;	g__unclassified_Fungi;	s__unclassified_Fungi
94	k__Fungi;	p__Ascomycota;	c__Dothideomycetes;	o__Pleosporales;	f__Sporormiaceae;	g__Sporormiella;	s__Sporormiella_megalospora
95	k__Fungi;	p__Basidiomycota;	c__Malasseziomycetes;	o__Malasseziales;	f__Malasseziaceae;	g__Malassezia;	s__Malassezia_restricta
96	k__Fungi;	p__Chytridiomycota;	c__Chytridiomycetes;	o__Chytridiales;	f__Chytridiaceae;	Unclassified;	Unclassified
97	k__Fungi;	p__Mucoromycota;	c__Mucoromycetes;	o__Mucorales;	f__Mucoraceae;	g__Actinomucor;	s__Actinomucor_elegans
98	k__Fungi;	p__Ascomycota;	c__Leotiomycetes;	o__Helotiales;	f__Helotiaceae;	g__Tetracladium;	Unclassified
99	k__Fungi;	p__Ascomycota;	c__Dothideomycetes;	o__Pleosporales;	f__Phaeosphaeriaceae;	g__Phaeosphaeria;	Unclassified
100	k__Fungi;	p__Basidiomycota;	c__Agaricomycetes;	o__Agaricales;	f__Bolbitiaceae;	g__Agrocybe;	s__Agrocybe_pediades
101	k__Fungi;	p__Ascomycota;	c__Sordariomycetes;	o__unclassified_Sordariomycetes;	f__unclassified_Sordariomycetes;	g__unclassified_Sordariomycetes;	s__unclassified_Sordariomycetes
102	k__Fungi;	p__Ascomycota;	c__Dothideomycetes;	o__Pleosporales;	f__Coniothyriaceae;	g__Coniothyrium;	Unclassified
103	k__Fungi;	p__Ascomycota;	c__Eurotiomycetes;	o__Eurotiales;	f__Aspergillaceae;	g__Aspergillus;	s__Aspergillus_gracilis
104	k__Fungi;	p__Basidiomycota;	c__Ustilaginomycetes;	o__Ustilaginales;	f__Ustilaginaceae;	g__Moesziomyces;	s__Moesziomyces_aphidis
105	k__Fungi;	p__Ascomycota;	c__Saccharomycetes;	o__Saccharomycetales;	f__Saccharomycetaceae;	g__Saccharomyces;	s__Saccharomyces_cerevisiae
106	k__Fungi;	p__Ascomycota;	c__Dothideomycetes;	o__Dothideales;	f__Saccotheciaceae;	g__Aureobasidium;	s__Aureobasidium_leucospermi
107	k__Fungi;	p__Ascomycota;	c__Leotiomycetes;	o__Thelebolales;	f__Pseudeurotiaceae;	g__Pseudeurotium;	s__Pseudeurotium_hygrophilum
108	k__Fungi;	p__Ascomycota;	c__Eurotiomycetes;	o__Eurotiales;	f__Aspergillaceae;	g__Aspergillus;	s__Aspergillus_heterocaryoticus
109	k__Fungi;	p__Ascomycota;	c__Sordariomycetes;	o__Hypocreales;	f__Hypocreaceae;	g__Trichoderma;	s__Trichoderma_parapiluliferum
110	k__Fungi;	p__Ascomycota;	c__Sordariomycetes;	o__Glomerellales;	f__Plectosphaerellaceae;	g__Plectosphaerella;	s__unclassified_Plectosphaerella
111	k__Fungi;	p__Ascomycota;	c__Sordariomycetes;	o__Hypocreales;	f__Stachybotryaceae;	g__Albifimbria;	s__Albifimbria_lateralis
112	k__Fungi;	p__Mortierellomycota;	c__Mortierellomycetes;	o__Mortierellales;	f__Mortierellaceae;	g__Mortierella;	s__unclassified_Mortierella
113	k__Fungi;	p__Ascomycota;	c__Sordariomycetes;	o__Hypocreales;	f__Hypocreales_fam_Incertae_sedis;	g__Fusariella;	Unclassified
114	k__Fungi;	p__Ascomycota;	c__Sordariomycetes;	o__Sordariales;	f__Chaetomiaceae;	g__Podospora;	s__Podospora_multipilosa
115	k__Fungi;	p__Ascomycota;	c__Leotiomycetes;	o__Helotiales;	f__Helotiaceae;	g__Tetracladium;	s__unclassified_Tetracladium
116	k__Fungi;	p__Ascomycota;	c__Eurotiomycetes;	o__Eurotiales;	f__Aspergillaceae;	g__Aspergillus;	s__Aspergillus_awamori
117	k__Fungi;	p__Mortierellomycota;	c__Mortierellomycetes;	o__Mortierellales;	f__Mortierellaceae;	g__Mortierella;	s__Mortierella_globalpina
118	k__Fungi;	p__Ascomycota;	c__Sordariomycetes;	o__Chaetosphaeriales;	f__Chaetosphaeriaceae;	g__Chloridium;	s__Chloridium_aseptatum
119	k__Fungi;	p__Ascomycota;	c__Sordariomycetes;	o__Sordariales;	f__Chaetomiaceae;	g__Acrophialophora;	s__Acrophialophora_levis
120	k__Fungi;	p__Ascomycota;	Unclassified;	Unclassified;	Unclassified;	Unclassified;	Unclassified
121	k__Fungi;	p__Ascomycota;	c__Sordariomycetes;	o__Hypocreales;	f__Hypocreales_fam_Incertae_sedis;	g__Sarocladium;	s__Sarocladium_strictum
122	k__Fungi;	p__Ascomycota;	c__Saccharomycetes;	o__Saccharomycetales;	f__Debaryomycetaceae;	g__Meyerozyma;	s__Meyerozyma_caribbica
123	k__Fungi;	p__Ascomycota;	c__Dothideomycetes;	o__Mycosphaerellales;	f__Neodevriesiaceae;	g__Neodevriesia;	s__unclassified_Neodevriesia
124	k__Fungi;	p__Ascomycota;	Unclassified;	Unclassified;	Unclassified;	Unclassified;	Unclassified
125	k__Fungi;	p__Ascomycota;	c__Sordariomycetes;	o__Hypocreales;	f__Hypocreales_fam_Incertae_sedis;	g__Sarocladium;	s__Sarocladium_kiliense
126	k__Fungi;	p__Basidiomycota;	c__Malasseziomycetes;	o__Malasseziales;	f__Malasseziaceae;	g__Malassezia;	s__Malassezia_arunalokei
127	k__Fungi;	p__Ascomycota;	c__Sordariomycetes;	o__Hypocreales;	f__Hypocreaceae;	g__Trichoderma;	s__Trichoderma_viridescens
128	k__Fungi;	p__Ascomycota;	c__Sordariomycetes;	o__Hypocreales;	f__Hypocreaceae;	g__Trichoderma;	s__Trichoderma_simmonsii
129	k__Fungi;	p__Mucoromycota;	c__Mucoromycetes;	o__Mucorales;	f__Rhizopodaceae;	g__Rhizopus;	s__Rhizopus_arrhizus
130	k__Fungi;	p__Basidiomycota;	c__unclassified_Basidiomycota;	o__unclassified_Basidiomycota;	f__unclassified_Basidiomycota;	g__unclassified_Basidiomycota;	s__unclassified_Basidiomycota
131	k__Fungi;	p__unclassified_Fungi;	c__unclassified_Fungi;	o__unclassified_Fungi;	f__unclassified_Fungi;	g__unclassified_Fungi;	s__unclassified_Fungi
132	k__Fungi;	p__Ascomycota;	c__Pezizomycetes;	o__Pezizales;	f__Pyronemataceae;	Unclassified;	Unclassified
133	k__Fungi;	p__Basidiomycota;	c__Malasseziomycetes;	o__Malasseziales;	Unclassified;	Unclassified;	Unclassified
134	k__Fungi;	p__Ascomycota;	c__Pezizomycetes;	o__Pezizales;	f__Pyronemataceae;	Unclassified;	Unclassified
135	k__Fungi;	p__Ascomycota;	c__Sordariomycetes;	o__Hypocreales;	f__Nectriaceae;	Unclassified;	Unclassified
136	k__Fungi;	p__Ascomycota;	c__Dothideomycetes;	o__Pleosporales;	f__Leptosphaeriaceae;	g__Leptosphaeria;	s__Leptosphaeria_ebuli
137	k__Fungi;	p__Basidiomycota;	c__Tremellomycetes;	o__Filobasidiales;	f__Filobasidiaceae;	g__Naganishia;	s__Naganishia_friedmannii
138	k__Fungi;	p__Ascomycota;	c__Eurotiomycetes;	o__Eurotiales;	Unclassified;	Unclassified;	Unclassified
139	k__Fungi;	p__Basidiomycota;	c__unclassified_Basidiomycota;	o__unclassified_Basidiomycota;	f__unclassified_Basidiomycota;	g__unclassified_Basidiomycota;	s__unclassified_Basidiomycota
140	k__Fungi;	p__Basidiomycota;	c__Ustilaginomycetes;	o__Ustilaginales;	f__Ustilaginaceae;	g__Moesziomyces;	s__Moesziomyces_antarcticus
141	k__Fungi;	p__Ascomycota;	c__Dothideomycetes;	Unclassified;	Unclassified;	g__Leptospora;	s__Leptospora_chromolaenae
142	k__Fungi;	p__Basidiomycota;	c__unclassified_Basidiomycota;	o__unclassified_Basidiomycota;	f__unclassified_Basidiomycota;	g__unclassified_Basidiomycota;	s__unclassified_Basidiomycota
143	k__Fungi;	p__Basidiomycota;	c__Tremellomycetes;	o__Tremellales;	f__Bulleribasidiaceae;	g__Hannaella;	s__Hannaella_oryzae
144	k__Fungi;	p__Ascomycota;	c__Dothideomycetes;	o__Pleosporales;	f__Phaeosphaeriaceae;	g__Phaeosphaeria;	s__Phaeosphaeria_thysanolaenicola
145	k__Fungi;	p__Basidiomycota;	c__Tremellomycetes;	o__Tremellales;	f__Bulleribasidiaceae;	g__Hannaella;	s__Hannaella_luteola
146	k__Fungi;	p__Basidiomycota;	c__Tremellomycetes;	o__Tremellales;	f__Bulleribasidiaceae;	g__Hannaella;	s__Hannaella_oryzae
147	k__Fungi;	p__Ascomycota;	c__Dothideomycetes;	Unclassified;	Unclassified;	Unclassified;	Unclassified
148	k__Fungi;	p__Ascomycota;	c__Sordariomycetes;	o__Sordariales;	f__unclassified_Sordariales;	g__unclassified_Sordariales;	s__unclassified_Sordariales
149	k__Fungi;	p__unclassified_Fungi;	c__unclassified_Fungi;	o__unclassified_Fungi;	f__unclassified_Fungi;	g__unclassified_Fungi;	s__unclassified_Fungi
150	k__Fungi;	p__Ascomycota;	c__Dothideomycetes;	o__Pleosporales;	f__Thyridariaceae;	g__Roussoella;	s__Roussoella_solani
151	k__Fungi;	p__Ascomycota;	c__Sordariomycetes;	o__Hypocreales;	f__Hypocreales_fam_Incertae_sedis;	g__Sarocladium;	s__Sarocladium_implicatum
152	k__Fungi;	p__Ascomycota;	c__Sordariomycetes;	o__Hypocreales;	f__Stachybotryaceae;	g__Striaticonidium;	s__Striaticonidium_brachysporum
153	k__Fungi;	p__Ascomycota;	c__Sordariomycetes;	o__Hypocreales;	f__Bionectriaceae;	g__Clonostachys;	s__Clonostachys_rosea
154	k__Fungi;	p__Ascomycota;	c__Eurotiomycetes;	o__Chaetothyriales;	Unclassified;	Unclassified;	Unclassified
155	k__Fungi;	p__Ascomycota;	c__Saccharomycetes;	o__Saccharomycetales;	f__Pichiaceae;	g__Brettanomyces;	s__Brettanomyces_bruxellensis
156	k__Fungi;	p__Ascomycota;	c__Dothideomycetes;	o__Cladosporiales;	f__Cladosporiaceae;	g__Cladosporium;	s__unclassified_Cladosporium
157	k__Fungi;	p__Ascomycota;	c__Sordariomycetes;	o__Glomerellales;	f__Glomerellaceae;	g__Colletotrichum;	s__Colletotrichum_boninense
158	k__Fungi;	p__Ascomycota;	c__Eurotiomycetes;	o__Eurotiales;	f__Trichocomaceae;	g__Talaromyces;	s__Talaromyces_funiculosus
159	k__Fungi;	p__Ascomycota;	c__Sordariomycetes;	o__Hypocreales;	Unclassified;	g__Emericellopsis;	s__Emericellopsis_robusta
160	k__Fungi;	p__Basidiomycota;	c__Microbotryomycetes;	o__Sporidiobolales;	f__Sporidiobolaceae;	g__Rhodotorula;	s__Rhodotorula_mucilaginosa
161	k__Fungi;	p__Ascomycota;	c__Sordariomycetes;	o__Sordariales;	f__Chaetomiaceae;	g__Cladorrhinum;	s__unclassified_Cladorrhinum
162	k__Fungi;	p__Ascomycota;	c__Sordariomycetes;	o__Hypocreales;	f__Hypocreaceae;	g__Trichoderma;	s__Trichoderma_koningii
163	k__Fungi;	p__Ascomycota;	c__Dothideomycetes;	o__Pleosporales;	Unclassified;	g__Aaosphaeria;	s__Aaosphaeria_arxii
164	k__Fungi;	p__Ascomycota;	c__Dothideomycetes;	o__Pleosporales;	f__Pleosporaceae;	g__Curvularia;	s__Curvularia_pisi
165	k__Fungi;	p__unclassified_Fungi;	c__unclassified_Fungi;	o__unclassified_Fungi;	f__unclassified_Fungi;	g__unclassified_Fungi;	s__unclassified_Fungi
166	k__Fungi;	p__Ascomycota;	c__Leotiomycetes;	o__Helotiales;	f__Helotiaceae;	g__Tetracladium;	s__Tetracladium_marchalianum
167	k__Fungi;	p__Ascomycota;	c__Eurotiomycetes;	o__Eurotiales;	f__Aspergillaceae;	g__Aspergillus;	Unclassified
168	k__Fungi;	p__unclassified_Fungi;	c__unclassified_Fungi;	o__unclassified_Fungi;	f__unclassified_Fungi;	g__unclassified_Fungi;	s__unclassified_Fungi
169	k__Fungi;	p__Ascomycota;	c__unclassified_Ascomycota;	o__unclassified_Ascomycota;	f__unclassified_Ascomycota;	g__unclassified_Ascomycota;	s__unclassified_Ascomycota
170	k__Fungi;	p__Ascomycota;	c__Eurotiomycetes;	o__Chaetothyriales;	f__Chaetothyriales_fam_Incertae_sedis;	g__Strelitziana;	s__Strelitziana_africana
171	k__Fungi;	p__Ascomycota;	c__Dothideomycetes;	o__Pleosporales;	f__Melanommataceae;	g__Pleotrichocladium;	s__Pleotrichocladium_opacum
172	k__Fungi;	p__Ascomycota;	c__Saccharomycetes;	o__Saccharomycetales;	f__Phaffomycetaceae;	g__Wickerhamomyces;	s__Wickerhamomyces_anomalus
173	k__Fungi;	p__Ascomycota;	c__Sordariomycetes;	o__unclassified_Sordariomycetes;	f__unclassified_Sordariomycetes;	g__unclassified_Sordariomycetes;	s__unclassified_Sordariomycetes
174	k__Fungi;	p__Basidiomycota;	c__Agaricomycetes;	o__Russulales;	f__Russulaceae;	g__Russula;	Unclassified
175	k__Fungi;	p__Basidiomycota;	c__Agaricomycetes;	o__Agaricales;	f__Psathyrellaceae;	g__Coprinopsis;	s__Coprinopsis_afrocinerea
176	k__Fungi;	p__Rozellomycota;	Unclassified;	Unclassified;	Unclassified;	Unclassified;	Unclassified
177	k__Fungi;	p__Ascomycota;	c__Leotiomycetes;	o__Helotiales;	f__Helotiaceae;	g__Meliniomyces;	Unclassified
178	k__Fungi;	p__Basidiomycota;	c__Agaricomycetes;	o__Agaricales;	f__Psathyrellaceae;	g__Coprinopsis;	Unclassified
179	k__Fungi;	p__Ascomycota;	c__Dothideomycetes;	o__Pleosporales;	f__Didymellaceae;	g__Didymella;	s__Didymella_keratinophila
180	k__Fungi;	p__Ascomycota;	c__Sordariomycetes;	o__Hypocreales;	f__Nectriaceae;	g__Fusarium;	s__Fusarium_equiseti
181	k__Fungi;	p__Ascomycota;	c__Sordariomycetes;	o__Sordariales;	f__Chaetomiaceae;	g__Chaetomium;	s__Chaetomium_megalocarpum
182	k__Fungi;	p__Ascomycota;	c__Eurotiomycetes;	o__Eurotiales;	f__Trichocomaceae;	g__Talaromyces;	s__Talaromyces_viridulus
183	k__Fungi;	p__Ascomycota;	c__Sordariomycetes;	o__Sordariales;	f__Chaetomiaceae;	g__unclassified_Chaetomiaceae;	s__unclassified_Chaetomiaceae
184	k__Fungi;	p__Ascomycota;	c__Sordariomycetes;	o__Hypocreales;	f__Nectriaceae;	g__Fusarium;	s__Fusarium_nurragi
185	k__Fungi;	p__Basidiomycota;	c__Tremellomycetes;	o__Tremellales;	f__Bulleribasidiaceae;	g__Hannaella;	s__unclassified_Hannaella
186	k__Fungi;	p__Olpidiomycota;	c__Olpidiomycetes;	o__Olpidiales;	f__Olpidiaceae;	g__Olpidium;	s__Olpidium_brassicae
187	k__Fungi;	p__Ascomycota;	c__Saccharomycetes;	o__Saccharomycetales;	f__Debaryomycetaceae;	g__Teunomyces;	s__[Candida]_sake
188	k__Fungi;	p__Ascomycota;	c__Eurotiomycetes;	o__Chaetothyriales;	f__Trichomeriaceae;	Unclassified;	Unclassified
189	k__Fungi;	p__Mortierellomycota;	c__Mortierellomycetes;	o__Mortierellales;	f__Mortierellaceae;	g__Mortierella;	Unclassified
190	k__Fungi;	p__Ascomycota;	c__Eurotiomycetes;	o__Eurotiales;	f__Aspergillaceae;	g__Penicillium;	s__Penicillium_ochrochloron
191	k__Fungi;	p__Ascomycota;	c__Pezizomycetes;	o__Pezizales;	f__Pyronemataceae;	Unclassified;	Unclassified
192	k__Fungi;	p__Ascomycota;	c__Sordariomycetes;	o__Sordariales;	f__Chaetomiaceae;	g__Corynascus;	s__Corynascus_similis
193	k__Fungi;	p__Ascomycota;	c__Sordariomycetes;	o__Hypocreales;	f__Hypocreales_fam_Incertae_sedis;	g__Acremonium;	Unclassified
194	k__Fungi;	p__Basidiomycota;	c__Agaricomycetes;	o__Hymenochaetales;	f__Hymenochaetaceae;	g__Phylloporia;	Unclassified
195	k__Fungi;	p__unclassified_Fungi;	c__unclassified_Fungi;	o__unclassified_Fungi;	f__unclassified_Fungi;	g__unclassified_Fungi;	s__unclassified_Fungi
196	k__Fungi;	p__Ascomycota;	c__Sordariomycetes;	o__Hypocreales;	Unclassified;	Unclassified;	Unclassified
197	k__Fungi;	p__Ascomycota;	c__Leotiomycetes;	o__Helotiales;	Unclassified;	Unclassified;	Unclassified
198	k__Fungi;	p__Basidiomycota;	c__Tremellomycetes;	o__Tremellales;	f__Bulleribasidiaceae;	g__Hannaella;	s__unclassified_Hannaella
199	k__Fungi;	p__Ascomycota;	c__Eurotiomycetes;	o__Chaetothyriales;	f__Herpotrichiellaceae;	g__Cladophialophora;	s__Cladophialophora_boppii
200	k__Fungi;	p__Ascomycota;	c__Eurotiomycetes;	o__Eurotiales;	f__Thermoascaceae;	g__Byssochlamys;	s__Byssochlamys_spectabilis
201	k__Fungi;	p__unclassified_Fungi;	c__unclassified_Fungi;	o__unclassified_Fungi;	f__unclassified_Fungi;	g__unclassified_Fungi;	s__unclassified_Fungi
202	k__Fungi;	p__Ascomycota;	c__Dothideomycetes;	o__Cladosporiales;	f__Cladosporiaceae;	g__Cladosporium;	s__Cladosporium_aggregatocicatricatum
203	k__Fungi;	p__Ascomycota;	c__Sordariomycetes;	o__Sordariales;	f__Chaetomiaceae;	g__Melanocarpus;	s__Melanocarpus_albomyces
204	k__Fungi;	p__Basidiomycota;	c__Tremellomycetes;	o__Cystofilobasidiales;	f__Mrakiaceae;	g__Mrakia;	s__Mrakia_nivalis
205	k__Fungi;	p__Basidiomycota;	c__Agaricomycetes;	o__Agaricales;	f__Inocybaceae;	g__Inocybe;	s__Inocybe_oblectabilis
206	k__Fungi;	p__Ascomycota;	c__Sordariomycetes;	o__Hypocreales;	f__Hypocreales_fam_Incertae_sedis;	g__Sarocladium;	s__Sarocladium_implicatum
207	k__Fungi;	p__Chytridiomycota;	c__GS13;	Unclassified;	Unclassified;	Unclassified;	Unclassified
208	k__Fungi;	p__Mortierellomycota;	c__Mortierellomycetes;	o__Mortierellales;	Unclassified;	Unclassified;	Unclassified
209	k__Fungi;	p__Ascomycota;	c__Saccharomycetes;	o__Saccharomycetales;	f__Debaryomycetaceae;	g__Lodderomyces;	s__Lodderomyces_elongisporus
210	k__Fungi;	p__Basidiomycota;	c__Tremellomycetes;	o__Filobasidiales;	f__Piskurozymaceae;	g__Solicoccozyma;	s__Solicoccozyma_terricola
211	k__Fungi;	p__Ascomycota;	c__Sordariomycetes;	Unclassified;	f__Phomatosporaceae;	g__Phomatospora;	s__Phomatospora_biseriata
212	k__Fungi;	p__Ascomycota;	c__Saccharomycetes;	o__Saccharomycetales;	f__Phaffomycetaceae;	g__Cyberlindnera;	s__Cyberlindnera_fabianii
213	k__Fungi;	p__unclassified_Fungi;	c__unclassified_Fungi;	o__unclassified_Fungi;	f__unclassified_Fungi;	g__unclassified_Fungi;	s__unclassified_Fungi
214	k__Fungi;	p__Ascomycota;	c__Sordariomycetes;	o__Microascales;	f__Microascaceae;	g__Enterocarpus;	s__Enterocarpus_grenotii
215	k__Fungi;	p__Basidiomycota;	c__Tremellomycetes;	o__Trichosporonales;	f__Trichosporonaceae;	g__Trichosporon;	s__Trichosporon_insectorum
216	k__Fungi;	p__Ascomycota;	c__Sordariomycetes;	o__Trichosphaeriales;	f__Trichosphaeriaceae;	g__Nigrospora;	s__Nigrospora_zimmermanii
217	k__Fungi;	p__Ascomycota;	c__Sordariomycetes;	o__Myrmecridiales;	f__Myrmecridiaceae;	g__Myrmecridium;	s__Myrmecridium_schulzeri
218	k__Fungi;	p__Ascomycota;	c__Eurotiomycetes;	o__Eurotiales;	f__Aspergillaceae;	g__Aspergillus;	s__Aspergillus_vitricola
219	k__Fungi;	p__unclassified_Fungi;	c__unclassified_Fungi;	o__unclassified_Fungi;	f__unclassified_Fungi;	g__unclassified_Fungi;	s__unclassified_Fungi
220	k__Fungi;	p__Ascomycota;	c__Eurotiomycetes;	o__Eurotiales;	f__Aspergillaceae;	g__Aspergillus;	s__Aspergillus_fumigatus
221	k__Fungi;	p__Basidiomycota;	c__Tremellomycetes;	o__Tremellales;	f__Rhynchogastremataceae;	g__Rhynchogastrema;	s__Rhynchogastrema_complexa
222	k__Fungi;	p__Basidiomycota;	c__Tremellomycetes;	o__Filobasidiales;	f__Filobasidiaceae;	g__Naganishia;	s__Naganishia_diffluens
223	k__Fungi;	p__Ascomycota;	c__Eurotiomycetes;	o__Eurotiales;	f__Aspergillaceae;	g__Penicillium;	s__Penicillium_pimiteouiense
224	k__Fungi;	p__Ascomycota;	c__Eurotiomycetes;	o__Chaetothyriales;	f__unclassified_Chaetothyriales;	g__unclassified_Chaetothyriales;	s__unclassified_Chaetothyriales
225	k__Fungi;	p__Ascomycota;	c__Sordariomycetes;	o__Xylariales;	f__Xylariaceae;	Unclassified;	Unclassified
226	k__Fungi;	p__Ascomycota;	c__Sordariomycetes;	o__Hypocreales;	f__Bionectriaceae;	g__Clonostachys;	s__Clonostachys_rosea
227	k__Fungi;	p__Ascomycota;	c__Sordariomycetes;	o__Sordariales;	f__Chaetomiaceae;	g__Stolonocarpus;	s__Stolonocarpus_gigasporus
228	k__Fungi;	p__Ascomycota;	c__Pezizomycetes;	o__Pezizales;	f__Pezizaceae;	g__Iodophanus;	s__Iodophanus_carneus
229	k__Fungi;	p__Ascomycota;	c__Sordariomycetes;	o__Hypocreales;	f__Hypocreaceae;	g__Hypomyces;	s__Hypomyces_subiculosus
230	k__Fungi;	p__Ascomycota;	c__Dothideomycetes;	o__Pleosporales;	f__Pleosporaceae;	g__Curvularia;	s__Curvularia_arcana
231	k__Fungi;	p__Ascomycota;	c__Eurotiomycetes;	o__Eurotiales;	f__Aspergillaceae;	Unclassified;	Unclassified
232	k__Fungi;	p__Ascomycota;	c__Sordariomycetes;	o__Hypocreales;	f__Bionectriaceae;	Unclassified;	Unclassified
233	k__Fungi;	p__Ascomycota;	c__Saccharomycetes;	o__Saccharomycetales;	f__unclassified_Saccharomycetales;	g__unclassified_Saccharomycetales;	s__unclassified_Saccharomycetales
234	k__Fungi;	p__Ascomycota;	c__Sordariomycetes;	o__Sordariales;	f__Chaetomiaceae;	g__Humicola;	s__Humicola_phialophoroides
235	k__Fungi;	p__Ascomycota;	c__Xylonomycetes;	o__GS34;	Unclassified;	Unclassified;	Unclassified
236	k__Fungi;	p__Ascomycota;	c__Saccharomycetes;	o__Saccharomycetales;	f__Phaffomycetaceae;	g__Wickerhamomyces;	s__Wickerhamomyces_anomalus
237	k__Fungi;	p__Ascomycota;	c__Saccharomycetes;	o__Saccharomycetales;	f__unclassified_Saccharomycetales;	g__unclassified_Saccharomycetales;	s__unclassified_Saccharomycetales
238	k__Fungi;	p__Ascomycota;	c__Dothideomycetes;	Unclassified;	Unclassified;	g__Leptospora;	s__Leptospora_chromolaenae
239	k__Fungi;	p__Ascomycota;	c__Orbiliomycetes;	o__Orbiliales;	f__Orbiliaceae;	g__Duddingtonia;	s__Duddingtonia_flagrans
240	k__Fungi;	p__unclassified_Fungi;	c__unclassified_Fungi;	o__unclassified_Fungi;	f__unclassified_Fungi;	g__unclassified_Fungi;	s__unclassified_Fungi
241	k__Fungi;	p__Ascomycota;	c__Leotiomycetes;	o__Thelebolales;	f__Pseudeurotiaceae;	g__Pseudogymnoascus;	s__unclassified_Pseudogymnoascus
242	k__Fungi;	p__Basidiomycota;	c__Agaricostilbomycetes;	o__Agaricostilbales;	f__Agaricostilbaceae;	g__Sterigmatomyces;	s__Sterigmatomyces_halophilus
243	k__Fungi;	p__Ascomycota;	c__Pezizomycetes;	o__Pezizales;	f__Pyronemataceae;	g__Pseudaleuria;	Unclassified
244	k__Fungi;	p__Ascomycota;	c__Sordariomycetes;	o__Microascales;	Unclassified;	Unclassified;	Unclassified
245	k__Fungi;	p__Basidiomycota;	c__unclassified_Basidiomycota;	o__unclassified_Basidiomycota;	f__unclassified_Basidiomycota;	g__unclassified_Basidiomycota;	s__unclassified_Basidiomycota
246	k__Fungi;	p__Basidiomycota;	c__Agaricomycetes;	o__Hymenochaetales;	f__Hymenochaetaceae;	g__Phylloporia;	Unclassified
247	k__Fungi;	p__Ascomycota;	c__Dothideomycetes;	o__Pleosporales;	f__Didymellaceae;	g__Didymella;	s__Didymella_keratinophila
248	k__Fungi;	p__Ascomycota;	c__Sordariomycetes;	o__Sordariales;	f__Chaetomiaceae;	g__Botryotrichum;	s__Botryotrichum_domesticum
249	k__Fungi;	p__Basidiomycota;	c__Microbotryomycetes;	o__Sporidiobolales;	f__Sporidiobolaceae;	g__Rhodotorula;	s__Rhodotorula_mucilaginosa
250	k__Fungi;	p__Ascomycota;	c__Sordariomycetes;	o__Hypocreales;	f__Hypocreaceae;	g__Trichoderma;	s__Trichoderma_hamatum
251	k__Fungi;	p__Ascomycota;	c__Sordariomycetes;	o__Sordariales;	f__Chaetomiaceae;	g__Chaetomium;	s__Chaetomium_longiciliata
252	k__Fungi;	p__Ascomycota;	c__Eurotiomycetes;	o__Eurotiales;	f__Aspergillaceae;	g__Aspergillus;	s__Aspergillus_penicillioides
253	k__Fungi;	p__Ascomycota;	c__Eurotiomycetes;	o__Chaetothyriales;	f__Herpotrichiellaceae;	g__Exophiala;	s__Exophiala_xenobiotica
254	k__Fungi;	p__Basidiomycota;	c__Agaricomycetes;	o__Agaricales;	f__Hygrophoraceae;	g__Hygrocybe;	s__Hygrocybe_conica
255	k__Fungi;	p__Ascomycota;	c__Eurotiomycetes;	o__Eurotiales;	f__Aspergillaceae;	g__Penicillium;	s__Penicillium_fusisporum
256	k__Fungi;	p__Basidiomycota;	c__Tremellomycetes;	o__Cystofilobasidiales;	f__Mrakiaceae;	g__Mrakia;	s__Mrakia_aquatica
257	k__Fungi;	p__Basidiomycota;	c__Tremellomycetes;	o__Filobasidiales;	f__Filobasidiaceae;	g__Naganishia;	s__Naganishia_diffluens
258	k__Fungi;	p__Basidiomycota;	c__unclassified_Basidiomycota;	o__unclassified_Basidiomycota;	f__unclassified_Basidiomycota;	g__unclassified_Basidiomycota;	s__unclassified_Basidiomycota
259	k__Fungi;	p__Ascomycota;	c__Leotiomycetes;	Unclassified;	Unclassified;	Unclassified;	Unclassified
260	k__Fungi;	p__Basidiomycota;	c__Agaricomycetes;	o__Agaricales;	f__Pleurotaceae;	g__Pleurotus;	Unclassified
261	k__Fungi;	p__Basidiomycota;	c__Agaricomycetes;	o__Agaricales;	f__Bolbitiaceae;	g__Agrocybe;	s__Agrocybe_arvalis
262	k__Fungi;	p__Basidiomycota;	c__unclassified_Basidiomycota;	o__unclassified_Basidiomycota;	f__unclassified_Basidiomycota;	g__unclassified_Basidiomycota;	s__unclassified_Basidiomycota
263	k__Fungi;	p__Ascomycota;	c__Dothideomycetes;	o__Pleosporales;	f__Sporormiaceae;	g__Preussia;	Unclassified
264	k__Fungi;	p__Mortierellomycota;	c__Mortierellomycetes;	o__Mortierellales;	f__Mortierellaceae;	g__Mortierella;	s__Mortierella_humilis
265	k__Fungi;	p__Ascomycota;	c__Eurotiomycetes;	o__Eurotiales;	f__Aspergillaceae;	g__Penicillium;	s__Penicillium_kongii
266	k__Fungi;	p__Ascomycota;	c__Pezizomycetes;	o__Pezizales;	f__Pyronemataceae;	Unclassified;	Unclassified
267	k__Fungi;	p__unclassified_Fungi;	c__unclassified_Fungi;	o__unclassified_Fungi;	f__unclassified_Fungi;	g__unclassified_Fungi;	s__unclassified_Fungi
268	k__Fungi;	p__Basidiomycota;	c__Ustilaginomycetes;	o__Ustilaginales;	f__Ustilaginaceae;	g__Ustilago;	s__Ustilago_esculenta
269	k__Fungi;	p__Ascomycota;	c__Eurotiomycetes;	o__Chaetothyriales;	Unclassified;	Unclassified;	Unclassified
270	k__Fungi;	p__Mortierellomycota;	c__Mortierellomycetes;	o__Mortierellales;	f__Mortierellaceae;	g__Mortierella;	s__unclassified_Mortierella
271	k__Fungi;	p__unclassified_Fungi;	c__unclassified_Fungi;	o__unclassified_Fungi;	f__unclassified_Fungi;	g__unclassified_Fungi;	s__unclassified_Fungi
272	k__Fungi;	p__Ascomycota;	c__Sordariomycetes;	o__Glomerellales;	f__Plectosphaerellaceae;	g__Plectosphaerella;	s__Plectosphaerella_niemeijerarum
273	k__Fungi;	p__Ascomycota;	c__Dothideomycetes;	o__Mycosphaerellales;	f__Mycosphaerellaceae;	g__Ramularia;	s__Ramularia_pistaciae
274	k__Fungi;	p__Ascomycota;	c__Dothideomycetes;	o__Cladosporiales;	f__Cladosporiaceae;	g__Cladosporium;	s__Cladosporium_funiculosum
275	k__Fungi;	p__Ascomycota;	c__Sordariomycetes;	o__Hypocreales;	f__Nectriaceae;	g__Gliocladiopsis;	s__Gliocladiopsis_peggii
276	k__Fungi;	p__Mortierellomycota;	c__Mortierellomycetes;	o__Mortierellales;	f__Mortierellaceae;	g__Mortierella;	s__Mortierella_elongata
277	k__Fungi;	p__Ascomycota;	c__Sordariomycetes;	o__Glomerellales;	f__Plectosphaerellaceae;	g__Plectosphaerella;	s__Plectosphaerella_niemeijerarum
278	k__Fungi;	p__Basidiomycota;	c__Tremellomycetes;	o__Tremellales;	f__Trimorphomycetaceae;	g__Saitozyma;	s__Saitozyma_podzolica
279	k__Fungi;	p__Ascomycota;	c__Sordariomycetes;	o__Hypocreales;	f__Nectriaceae;	g__Fusarium;	s__Fusarium_circinatum
280	k__Fungi;	p__Ascomycota;	c__Dothideomycetes;	o__Mycosphaerellales;	f__Mycosphaerellaceae;	g__Cercospora;	s__Cercospora_fagopyri
281	k__Fungi;	p__Ascomycota;	c__Sordariomycetes;	o__Hypocreales;	f__Nectriaceae;	g__Fusarium;	s__Fusarium_equiseti
282	k__Fungi;	p__Ascomycota;	c__Sordariomycetes;	o__Microascales;	f__Microascaceae;	g__Enterocarpus;	s__Enterocarpus_grenotii
283	k__Fungi;	p__Ascomycota;	c__Sordariomycetes;	o__Hypocreales;	f__Nectriaceae;	g__Fusarium;	s__Fusarium_solani
284	k__Fungi;	p__Basidiomycota;	c__Tremellomycetes;	o__Tremellales;	f__Rhynchogastremataceae;	g__Papiliotrema;	s__Papiliotrema_flavescens
285	k__Fungi;	p__Ascomycota;	c__Sordariomycetes;	o__Hypocreales;	f__Nectriaceae;	g__Fusarium;	s__Fusarium_solani
286	k__Fungi;	p__Ascomycota;	c__Eurotiomycetes;	o__Eurotiales;	f__Trichocomaceae;	g__Rasamsonia;	s__Rasamsonia_emersonii
287	k__Fungi;	p__Mortierellomycota;	c__Mortierellomycetes;	o__Mortierellales;	f__Mortierellaceae;	g__Mortierella;	s__unclassified_Mortierella
288	k__Fungi;	p__Ascomycota;	c__Dothideomycetes;	o__Cladosporiales;	f__Cladosporiaceae;	g__Cladosporium;	s__Cladosporium_myrtacearum
289	k__Fungi;	p__Ascomycota;	c__unclassified_Ascomycota;	o__unclassified_Ascomycota;	f__unclassified_Ascomycota;	g__unclassified_Ascomycota;	s__unclassified_Ascomycota
290	k__Fungi;	p__Ascomycota;	c__Sordariomycetes;	o__Hypocreales;	f__Nectriaceae;	g__Fusarium;	s__Fusarium_circinatum
291	k__Fungi;	p__Ascomycota;	c__Sordariomycetes;	o__Hypocreales;	f__Hypocreaceae;	g__Trichoderma;	s__Trichoderma_spirale
292	k__Fungi;	p__Ascomycota;	c__Saccharomycetes;	o__Saccharomycetales;	f__Trichomonascaceae;	g__Blastobotrys;	s__Blastobotrys_raffinosifermentans
293	k__Fungi;	p__Mortierellomycota;	c__Mortierellomycetes;	o__Mortierellales;	f__Mortierellaceae;	g__Mortierella;	s__Mortierella_elongata
294	k__Fungi;	p__Ascomycota;	c__Sordariomycetes;	o__Hypocreales;	f__Nectriaceae;	g__Fusarium;	s__Fusarium_nurragi
295	k__Fungi;	p__Ascomycota;	c__Dothideomycetes;	o__Pleosporales;	f__Didymellaceae;	g__Epicoccum;	s__Epicoccum_phragmospora
296	k__Fungi;	p__Mortierellomycota;	c__Mortierellomycetes;	o__Mortierellales;	f__Mortierellaceae;	g__Mortierella;	s__Mortierella_globalpina
297	k__Fungi;	p__Ascomycota;	c__Saccharomycetes;	o__Saccharomycetales;	f__Pichiaceae;	g__Pichia;	s__Pichia_fermentans
298	k__Fungi;	p__Ascomycota;	c__Sordariomycetes;	o__Hypocreales;	f__Nectriaceae;	g__Fusarium;	s__Fusarium_equiseti
299	k__Fungi;	p__Basidiomycota;	c__Tremellomycetes;	o__Tremellales;	f__Bulleribasidiaceae;	g__Hannaella;	s__Hannaella_pagnoccae
300	k__Fungi;	p__Basidiomycota;	c__Tremellomycetes;	o__Cystofilobasidiales;	f__Mrakiaceae;	g__Tausonia;	s__Tausonia_pullulans
301	k__Fungi;	p__Ascomycota;	c__unclassified_Ascomycota;	o__unclassified_Ascomycota;	f__unclassified_Ascomycota;	g__unclassified_Ascomycota;	s__unclassified_Ascomycota
302	k__Fungi;	p__Ascomycota;	c__Dothideomycetes;	o__Cladosporiales;	f__Cladosporiaceae;	g__Cladosporium;	s__Cladosporium_angustiherbarum
303	k__Fungi;	p__Ascomycota;	c__Sordariomycetes;	o__Hypocreales;	f__Nectriaceae;	g__Fusicolla;	s__Fusicolla_ossicola
304	k__Fungi;	p__Basidiomycota;	c__Tremellomycetes;	o__Tremellales;	f__Bulleribasidiaceae;	g__Vishniacozyma;	s__unclassified_Vishniacozyma
305	k__Fungi;	p__Ascomycota;	c__unclassified_Ascomycota;	o__unclassified_Ascomycota;	f__unclassified_Ascomycota;	g__unclassified_Ascomycota;	s__unclassified_Ascomycota
306	k__Fungi;	p__Ascomycota;	c__Sordariomycetes;	o__Glomerellales;	f__Plectosphaerellaceae;	g__unclassified_Plectosphaerellaceae;	s__unclassified_Plectosphaerellaceae
307	k__Fungi;	p__Mortierellomycota;	c__Mortierellomycetes;	o__Mortierellales;	f__Mortierellaceae;	g__Mortierella;	s__unclassified_Mortierella
308	k__Fungi;	p__Ascomycota;	c__unclassified_Ascomycota;	o__unclassified_Ascomycota;	f__unclassified_Ascomycota;	g__unclassified_Ascomycota;	s__unclassified_Ascomycota
309	k__Fungi;	p__Ascomycota;	c__Dothideomycetes;	o__Pleosporales;	f__Didymellaceae;	g__Didymella;	s__Didymella_rosea
310	k__Fungi;	p__Ascomycota;	c__Sordariomycetes;	o__Hypocreales;	Unclassified;	g__Emericellopsis;	s__Emericellopsis_pusilla
311	k__Fungi;	p__Ascomycota;	c__Eurotiomycetes;	o__Chaetothyriales;	f__Trichomeriaceae;	Unclassified;	Unclassified
312	k__Fungi;	p__Ascomycota;	c__Sordariomycetes;	o__Hypocreales;	f__Nectriaceae;	g__Dactylonectria;	s__Dactylonectria_alcacerensis
313	k__Fungi;	p__Ascomycota;	c__Eurotiomycetes;	o__Eurotiales;	f__Aspergillaceae;	g__Aspergillus;	s__Aspergillus_brunneus
314	k__Fungi;	p__Ascomycota;	c__Leotiomycetes;	o__Helotiales;	f__unclassified_Helotiales;	g__unclassified_Helotiales;	s__unclassified_Helotiales
315	k__Fungi;	p__Chytridiomycota;	Unclassified;	Unclassified;	Unclassified;	Unclassified;	Unclassified
316	k__Fungi;	p__unclassified_Fungi;	c__unclassified_Fungi;	o__unclassified_Fungi;	f__unclassified_Fungi;	g__unclassified_Fungi;	s__unclassified_Fungi
317	k__Fungi;	p__Basidiomycota;	c__Wallemiomycetes;	o__Wallemiales;	f__Wallemiaceae;	g__Wallemia;	s__unclassified_Wallemia
318	k__Fungi;	p__Basidiomycota;	c__Tremellomycetes;	o__Trichosporonales;	f__Trichosporonaceae;	g__Apiotrichum;	s__Apiotrichum_chiropterorum
319	k__Fungi;	p__Ascomycota;	c__Sordariomycetes;	o__Hypocreales;	f__Nectriaceae;	g__Fusicolla;	s__Fusicolla_melogrammae
320	k__Fungi;	p__Ascomycota;	c__Eurotiomycetes;	o__Eurotiales;	f__Aspergillaceae;	g__Penicillium;	s__Penicillium_olsonii
321	k__Fungi;	p__Ascomycota;	c__Sordariomycetes;	o__Hypocreales;	f__Nectriaceae;	g__Fusarium;	s__unclassified_Fusarium
322	k__Fungi;	p__Ascomycota;	c__Sordariomycetes;	o__Microascales;	f__Microascaceae;	g__Kernia;	s__Kernia_geniculotricha
323	k__Fungi;	p__Basidiomycota;	c__unclassified_Basidiomycota;	o__unclassified_Basidiomycota;	f__unclassified_Basidiomycota;	g__unclassified_Basidiomycota;	s__unclassified_Basidiomycota
324	k__Fungi;	p__Ascomycota;	c__Sordariomycetes;	o__Hypocreales;	f__Nectriaceae;	g__Fusarium;	s__Fusarium_equiseti
325	k__Fungi;	p__Ascomycota;	c__Eurotiomycetes;	o__Eurotiales;	f__Aspergillaceae;	g__Aspergillus;	s__Aspergillus_heterocaryoticus
326	k__Fungi;	p__Ascomycota;	c__Eurotiomycetes;	o__Eurotiales;	f__Aspergillaceae;	g__Aspergillus;	Unclassified
327	k__Fungi;	p__Ascomycota;	c__Dothideomycetes;	o__Pleosporales;	f__Phaeosphaeriaceae;	g__Paraphoma;	s__Paraphoma_rhaphiolepidis
328	k__Fungi;	p__Ascomycota;	c__Sordariomycetes;	o__Hypocreales;	f__Stachybotryaceae;	g__Paramyrothecium;	s__Paramyrothecium_foliicola
329	k__Fungi;	p__Ascomycota;	c__Eurotiomycetes;	o__Eurotiales;	f__Trichocomaceae;	g__Talaromyces;	s__Talaromyces_cnidii
330	k__Fungi;	p__Basidiomycota;	c__Agaricomycetes;	o__Cantharellales;	f__Ceratobasidiaceae;	g__Ceratobasidium;	Unclassified
331	k__Fungi;	p__Ascomycota;	c__Dothideomycetes;	o__Pleosporales;	f__Didymellaceae;	g__Neodidymella;	s__Neodidymella_thailandicum
332	k__Fungi;	p__Basidiomycota;	c__Tremellomycetes;	o__Tremellales;	f__Bulleribasidiaceae;	g__Hannaella;	s__Hannaella_sinensis
333	k__Fungi;	p__Ascomycota;	c__Leotiomycetes;	o__Helotiales;	f__Myxotrichaceae;	g__Oidiodendron;	s__Oidiodendron_pilicola
334	k__Fungi;	p__Mortierellomycota;	c__Mortierellomycetes;	o__Mortierellales;	f__Mortierellaceae;	g__Mortierella;	s__unclassified_Mortierella
335	k__Fungi;	p__Ascomycota;	c__Sordariomycetes;	o__Hypocreales;	f__Nectriaceae;	g__Fusarium;	s__Fusarium_aethiopicum
336	k__Fungi;	p__Ascomycota;	c__Sordariomycetes;	o__Hypocreales;	f__Clavicipitaceae;	g__Marquandomyces;	s__Metarhizium_marquandii
337	k__Fungi;	p__Basidiomycota;	c__Agaricomycetes;	o__Polyporales;	f__Meruliaceae;	g__Rhizochaete;	s__Rhizochaete_radicata
338	k__Fungi;	p__Ascomycota;	c__Eurotiomycetes;	o__Eurotiales;	f__Aspergillaceae;	g__Penicillium;	s__Penicillium_adametzii
339	k__Fungi;	p__Basidiomycota;	c__Tremellomycetes;	o__Trichosporonales;	f__Trichosporonaceae;	g__Trichosporon;	s__Trichosporon_japonicum
340	k__Fungi;	p__Basidiomycota;	c__Pucciniomycetes;	o__Septobasidiales;	f__Septobasidiaceae;	Unclassified;	Unclassified
341	k__Fungi;	p__unclassified_Fungi;	c__unclassified_Fungi;	o__unclassified_Fungi;	f__unclassified_Fungi;	g__unclassified_Fungi;	s__unclassified_Fungi
342	k__Fungi;	p__Ascomycota;	c__Sordariomycetes;	o__Hypocreales;	f__Nectriaceae;	g__Gliocephalotrichum;	s__Gliocephalotrichum_simmonsii
343	k__Fungi;	p__Basidiomycota;	c__Cystobasidiomycetes;	Unclassified;	f__Symmetrosporaceae;	g__Symmetrospora;	s__Symmetrospora_oryzicola
344	k__Fungi;	p__Ascomycota;	c__Dothideomycetes;	o__Pleosporales;	f__Pyrenochaetopsidaceae;	g__Pyrenochaetopsis;	s__Pyrenochaetopsis_microspora
345	k__Fungi;	p__Ascomycota;	c__Dothideomycetes;	o__Pleosporales;	f__unclassified_Pleosporales;	g__unclassified_Pleosporales;	s__unclassified_Pleosporales
346	k__Fungi;	p__Ascomycota;	c__Sordariomycetes;	o__Sordariales;	f__Chaetomiaceae;	g__unclassified_Chaetomiaceae;	s__unclassified_Chaetomiaceae
347	k__Fungi;	p__Basidiomycota;	c__Agaricomycetes;	o__Trechisporales;	f__Hydnodontaceae;	g__Trechispora;	Unclassified
348	k__Fungi;	p__Basidiomycota;	c__Agaricomycetes;	o__Agaricales;	Unclassified;	Unclassified;	Unclassified
349	k__Fungi;	p__Basidiomycota;	c__Tremellomycetes;	o__Holtermanniales;	Unclassified;	g__Holtermanniella;	s__Holtermanniella_nyarrowii
350	k__Fungi;	p__Basidiomycota;	c__Cystobasidiomycetes;	o__Cystobasidiomycetes_ord_Incertae_sedis;	f__Symmetrosporaceae;	g__Symmetrospora;	Unclassified
351	k__Fungi;	p__Ascomycota;	Unclassified;	Unclassified;	Unclassified;	Unclassified;	Unclassified
352	k__Fungi;	p__Ascomycota;	c__Eurotiomycetes;	o__Eurotiales;	f__Aspergillaceae;	g__Monascus;	s__Monascus_pilosus
353	k__Fungi;	p__Ascomycota;	c__Sordariomycetes;	o__unclassified_Sordariomycetes;	f__unclassified_Sordariomycetes;	g__unclassified_Sordariomycetes;	s__unclassified_Sordariomycetes
354	k__Fungi;	p__Ascomycota;	c__Saccharomycetes;	o__Saccharomycetales;	f__Trichomonascaceae;	g__Wickerhamiella;	s__Wickerhamiella_pararugosa
355	k__Fungi;	p__Ascomycota;	c__Dothideomycetes;	o__Botryosphaeriales;	f__Phyllostictaceae;	g__Guignardia;	s__Guignardia_musicola
356	k__Fungi;	p__Mortierellomycota;	c__Mortierellomycetes;	o__Mortierellales;	f__Mortierellaceae;	g__Mortierella;	s__Mortierella_ambigua
357	k__Fungi;	p__Ascomycota;	c__Saccharomycetes;	o__Saccharomycetales;	Unclassified;	g__Candida;	s__[Candida]_subhashii
358	k__Fungi;	p__unclassified_Fungi;	c__unclassified_Fungi;	o__unclassified_Fungi;	f__unclassified_Fungi;	g__unclassified_Fungi;	s__unclassified_Fungi
359	k__Fungi;	p__Mortierellomycota;	c__Mortierellomycetes;	o__Mortierellales;	f__Mortierellaceae;	g__Mortierella;	Unclassified
360	k__Fungi;	p__Ascomycota;	c__Dothideomycetes;	o__Capnodiales;	f__Teratosphaeriaceae;	g__Baudoinia;	Unclassified
361	k__Fungi;	p__Blastocladiomycota;	Unclassified;	Unclassified;	Unclassified;	Unclassified;	Unclassified
362	k__Fungi;	p__Basidiomycota;	c__Tremellomycetes;	o__Filobasidiales;	f__Filobasidiaceae;	g__Filobasidium;	s__Filobasidium_magnum
363	k__Fungi;	p__Ascomycota;	c__Saccharomycetes;	o__Saccharomycetales;	f__Saccharomycetaceae;	g__Saccharomyces;	s__Saccharomyces_cerevisiae
364	k__Fungi;	p__Ascomycota;	c__Saccharomycetes;	o__Saccharomycetales;	f__Debaryomycetaceae;	g__Candida;	s__Candida_parapsilosis
365	k__Fungi;	p__Ascomycota;	c__Dothideomycetes;	o__Pleosporales;	f__Didymellaceae;	g__Didymella;	s__Didymella_keratinophila
366	k__Fungi;	p__Basidiomycota;	c__Tremellomycetes;	o__Trichosporonales;	f__Trichosporonaceae;	g__Trichosporon;	s__Trichosporon_insectorum
367	k__Fungi;	p__Basidiomycota;	c__Tremellomycetes;	o__Trichosporonales;	f__Trichosporonaceae;	g__Apiotrichum;	s__Apiotrichum_montevideense
368	k__Fungi;	p__Basidiomycota;	c__Tremellomycetes;	o__Tremellales;	f__Bulleribasidiaceae;	g__Hannaella;	s__Hannaella_surugaensis
369	k__Fungi;	p__Olpidiomycota;	c__Olpidiomycetes;	o__Olpidiales;	f__Olpidiaceae;	g__Olpidium;	s__Olpidium_brassicae
370	k__Fungi;	p__Ascomycota;	c__Sordariomycetes;	o__Trichosphaeriales;	f__Trichosphaeriaceae;	g__Nigrospora;	s__Nigrospora_zimmermanii
371	k__Fungi;	p__Ascomycota;	c__Saccharomycetes;	o__Saccharomycetales;	f__Pichiaceae;	g__Pichia;	s__Pichia_fermentans
372	k__Fungi;	p__Ascomycota;	c__Saccharomycetes;	o__Saccharomycetales;	f__Debaryomycetaceae;	g__Candida;	s__Candida_tropicalis
373	k__Fungi;	p__Basidiomycota;	c__Tremellomycetes;	o__Tremellales;	f__Rhynchogastremataceae;	g__Papiliotrema;	s__unclassified_Papiliotrema
374	k__Fungi;	p__Basidiomycota;	c__unclassified_Basidiomycota;	o__unclassified_Basidiomycota;	f__unclassified_Basidiomycota;	g__unclassified_Basidiomycota;	s__unclassified_Basidiomycota
375	k__Fungi;	p__Ascomycota;	c__Sordariomycetes;	o__Glomerellales;	f__Plectosphaerellaceae;	g__Gibellulopsis;	s__Gibellulopsis_serrae
376	k__Fungi;	p__Ascomycota;	c__Eurotiomycetes;	o__Eurotiales;	f__Aspergillaceae;	g__Xeromyces;	s__Xeromyces_bisporus
377	k__Fungi;	p__Basidiomycota;	c__Tremellomycetes;	o__Trichosporonales;	f__Trichosporonaceae;	g__Cutaneotrichosporon;	s__Cutaneotrichosporon_arboriformis
378	k__Fungi;	p__Basidiomycota;	c__Microbotryomycetes;	o__Sporidiobolales;	f__Sporidiobolaceae;	g__Sporidiobolus;	s__Sporidiobolus_pararoseus
379	k__Fungi;	p__Basidiomycota;	c__Tremellomycetes;	o__Filobasidiales;	f__Filobasidiaceae;	g__Naganishia;	s__Naganishia_albida
380	k__Fungi;	p__Basidiomycota;	c__Cystobasidiomycetes;	Unclassified;	f__Symmetrosporaceae;	g__Symmetrospora;	s__Symmetrospora_coprosmae
381	k__Fungi;	p__Ascomycota;	c__Sordariomycetes;	o__Hypocreales;	f__Nectriaceae;	g__Fusicolla;	s__Fusicolla_acetilerea
382	k__Fungi;	p__Ascomycota;	c__Dothideomycetes;	o__Pleosporales;	f__Pleosporaceae;	g__Bipolaris;	s__Bipolaris_sorokiniana
383	k__Fungi;	p__Basidiomycota;	c__Microbotryomycetes;	o__Sporidiobolales;	f__Sporidiobolaceae;	g__Rhodotorula;	s__Rhodotorula_babjevae
384	k__Fungi;	p__Basidiomycota;	c__Cystobasidiomycetes;	o__Cystobasidiales;	f__Cystobasidiaceae;	g__Cystobasidium;	s__Cystobasidium_minutum
385	k__Fungi;	p__Rozellomycota;	c__Rozellomycotina_cls_Incertae_sedis;	o__GS11;	Unclassified;	Unclassified;	Unclassified
386	k__Fungi;	p__Ascomycota;	c__Sordariomycetes;	o__Hypocreales;	f__Clavicipitaceae;	g__Metarhizium;	s__Metarhizium_robertsii
387	k__Fungi;	p__Mortierellomycota;	c__Mortierellomycetes;	o__Mortierellales;	f__Mortierellaceae;	g__Mortierella;	s__Mortierella_gamsii
388	k__Fungi;	p__unclassified_Fungi;	c__unclassified_Fungi;	o__unclassified_Fungi;	f__unclassified_Fungi;	g__unclassified_Fungi;	s__unclassified_Fungi
389	k__Fungi;	p__Ascomycota;	c__Dothideomycetes;	o__Pleosporales;	f__Didymellaceae;	g__Stagonosporopsis;	s__Stagonosporopsis_centaureae
390	k__Fungi;	p__Ascomycota;	c__Sordariomycetes;	o__Sordariales;	f__Chaetomiaceae;	g__Cladorrhinum;	s__Cladorrhinum_foecundissimum
391	k__Fungi;	p__Ascomycota;	c__Sordariomycetes;	o__Hypocreales;	f__Nectriaceae;	g__Fusicolla;	s__Fusicolla_melogrammae
392	k__Fungi;	p__Basidiomycota;	c__Tremellomycetes;	o__Tremellales;	f__Bulleribasidiaceae;	g__Vishniacozyma;	s__Vishniacozyma_taibaiensis
393	k__Fungi;	p__Ascomycota;	c__unclassified_Ascomycota;	o__unclassified_Ascomycota;	f__unclassified_Ascomycota;	g__unclassified_Ascomycota;	s__unclassified_Ascomycota
394	k__Fungi;	p__Ascomycota;	c__Dothideomycetes;	o__Pleosporales;	f__Didymellaceae;	g__Stagonosporopsis;	s__Stagonosporopsis_lupini
395	k__Fungi;	p__Basidiomycota;	c__Tremellomycetes;	o__Tremellales;	f__Bulleraceae;	g__Bullera;	s__Bullera_alba
396	k__Fungi;	p__unclassified_Fungi;	c__unclassified_Fungi;	o__unclassified_Fungi;	f__unclassified_Fungi;	g__unclassified_Fungi;	s__unclassified_Fungi
397	k__Fungi;	p__Ascomycota;	c__Dothideomycetes;	o__Pleosporales;	f__Phaeosphaeriaceae;	g__Setophaeosphaeria;	s__Setophaeosphaeria_sidae
398	k__Fungi;	p__Ascomycota;	c__Dothideomycetes;	o__Pleosporales;	f__Sporormiaceae;	g__Preussia;	s__Preussia_pilosella
399	k__Fungi;	p__Ascomycota;	c__Leotiomycetes;	o__Helotiales;	f__Chaetomellaceae;	g__Pilidium;	s__Pilidium_concavum
400	k__Fungi;	p__Ascomycota;	c__Dothideomycetes;	o__Capnodiales;	f__Mycosphaerellaceae;	Unclassified;	Unclassified
401	k__Fungi;	p__Ascomycota;	c__Saccharomycetes;	o__Saccharomycetales;	f__Debaryomycetaceae;	g__Teunomyces;	s__[Candida]_sake
402	k__Fungi;	p__Basidiomycota;	c__Microbotryomycetes;	o__Sporidiobolales;	f__Sporidiobolaceae;	g__Rhodotorula;	s__Rhodotorula_mucilaginosa
403	k__Fungi;	p__Ascomycota;	c__Sordariomycetes;	o__Hypocreales;	f__unclassified_Hypocreales;	g__unclassified_Hypocreales;	s__unclassified_Hypocreales
404	k__Fungi;	p__Mortierellomycota;	c__Mortierellomycetes;	o__Mortierellales;	f__Mortierellaceae;	g__Mortierella;	Unclassified
405	k__Fungi;	p__Ascomycota;	c__Eurotiomycetes;	o__Eurotiales;	f__Aspergillaceae;	g__Penicillium;	s__Penicillium_javanicum
406	k__Fungi;	p__Ascomycota;	c__Archaeorhizomycetes;	o__Archaeorhizomycetales;	f__Archaeorhizomycetaceae;	g__Archaeorhizomyces;	s__unclassified_Archaeorhizomyces
407	k__Fungi;	p__unclassified_Fungi;	c__unclassified_Fungi;	o__unclassified_Fungi;	f__unclassified_Fungi;	g__unclassified_Fungi;	s__unclassified_Fungi
408	k__Fungi;	p__Ascomycota;	c__Dothideomycetes;	o__Capnodiales;	f__Cladosporiaceae;	g__Cladosporium;	s__Cladosporium_velox
409	k__Fungi;	p__Ascomycota;	c__Dothideomycetes;	o__Pleosporales;	f__Periconiaceae;	g__Periconia;	s__Periconia_byssoides
410	k__Fungi;	p__Rozellomycota;	Unclassified;	Unclassified;	Unclassified;	Unclassified;	Unclassified
411	k__Fungi;	p__Ascomycota;	c__Sordariomycetes;	o__Hypocreales;	f__Nectriaceae;	g__Fusarium;	s__Fusarium_poae
412	k__Fungi;	p__Basidiomycota;	c__Tremellomycetes;	o__Trichosporonales;	f__Trichosporonaceae;	g__Cutaneotrichosporon;	s__Cutaneotrichosporon_arboriformis
413	k__Fungi;	p__unclassified_Fungi;	c__unclassified_Fungi;	o__unclassified_Fungi;	f__unclassified_Fungi;	g__unclassified_Fungi;	s__unclassified_Fungi
414	k__Fungi;	p__Ascomycota;	c__Sordariomycetes;	o__Hypocreales;	f__Bionectriaceae;	g__Clonostachys;	s__Clonostachys_compactiuscula
415	k__Fungi;	p__Basidiomycota;	c__Tremellomycetes;	o__Cystofilobasidiales;	f__Cystofilobasidiaceae;	g__Cystofilobasidium;	s__Cystofilobasidium_macerans
416	k__Fungi;	p__Basidiomycota;	c__Tremellomycetes;	o__Tremellales;	f__Bulleribasidiaceae;	g__Hannaella;	s__Hannaella_oryzae
417	k__Fungi;	p__Ascomycota;	c__Dothideomycetes;	o__Pleosporales;	f__Pleosporaceae;	g__Stemphylium;	s__Stemphylium_majusculum
418	k__Fungi;	p__Ascomycota;	c__Eurotiomycetes;	o__Eurotiales;	f__Aspergillaceae;	g__Aspergillus;	s__Aspergillus_penicillioides
419	k__Fungi;	p__Ascomycota;	c__Sordariomycetes;	o__Sordariales;	f__Lasiosphaeriaceae;	g__Apodus;	s__Apodus_deciduus
420	k__Fungi;	p__Ascomycota;	c__Eurotiomycetes;	o__Eurotiales;	f__Aspergillaceae;	g__unclassified_Aspergillaceae;	s__unclassified_Aspergillaceae
421	k__Fungi;	p__Ascomycota;	c__Sordariomycetes;	o__unclassified_Sordariomycetes;	f__unclassified_Sordariomycetes;	g__unclassified_Sordariomycetes;	s__unclassified_Sordariomycetes
422	k__Fungi;	p__Ascomycota;	c__Sordariomycetes;	o__Hypocreales;	f__Nectriaceae;	g__Ilyonectria;	s__Ilyonectria_capensis
423	k__Fungi;	p__Ascomycota;	c__Sordariomycetes;	o__Hypocreales;	f__unclassified_Hypocreales;	g__unclassified_Hypocreales;	s__unclassified_Hypocreales
424	k__Fungi;	p__unclassified_Fungi;	c__unclassified_Fungi;	o__unclassified_Fungi;	f__unclassified_Fungi;	g__unclassified_Fungi;	s__unclassified_Fungi
425	k__Fungi;	p__Ascomycota;	c__unclassified_Ascomycota;	o__unclassified_Ascomycota;	f__unclassified_Ascomycota;	g__unclassified_Ascomycota;	s__unclassified_Ascomycota
426	k__Fungi;	p__Basidiomycota;	c__Microbotryomycetes;	o__Leucosporidiales;	f__Leucosporidiaceae;	g__Leucosporidium;	s__Leucosporidium_yakuticum
427	k__Fungi;	p__Ascomycota;	c__Sordariomycetes;	o__Hypocreales;	f__Stachybotryaceae;	g__Dimorphiseta;	s__Dimorphiseta_terrestris
428	k__Fungi;	p__Basidiomycota;	c__unclassified_Basidiomycota;	o__unclassified_Basidiomycota;	f__unclassified_Basidiomycota;	g__unclassified_Basidiomycota;	s__unclassified_Basidiomycota
429	k__Fungi;	p__Ascomycota;	c__Sordariomycetes;	o__Hypocreales;	f__Nectriaceae;	g__Fusarium;	s__Fusarium_domesticum
430	k__Fungi;	p__Ascomycota;	c__Sordariomycetes;	o__Hypocreales;	f__Cordycipitaceae;	g__Parengyodontium;	s__Parengyodontium_album
431	k__Fungi;	p__Basidiomycota;	c__Agaricomycetes;	o__Cantharellales;	f__Ceratobasidiaceae;	Unclassified;	Unclassified
432	k__Fungi;	p__Basidiomycota;	c__Tremellomycetes;	o__Cystofilobasidiales;	f__Mrakiaceae;	g__Mrakia;	s__Mrakia_blollopis
433	k__Fungi;	p__Ascomycota;	c__Dothideomycetes;	o__Pleosporales;	f__Sporormiaceae;	g__Preussia;	Unclassified
434	k__Fungi;	p__Ascomycota;	c__Sordariomycetes;	o__Sordariales;	Unclassified;	Unclassified;	Unclassified
435	k__Fungi;	p__Ascomycota;	c__Sordariomycetes;	o__Coniochaetales;	f__Coniochaetaceae;	Unclassified;	Unclassified
436	k__Fungi;	p__Ascomycota;	c__Pezizomycetes;	o__Pezizales;	f__Morchellaceae;	g__Morchella;	s__Morchella_sextelata
437	k__Fungi;	p__Basidiomycota;	c__Tremellomycetes;	o__Tremellales;	f__Rhynchogastremataceae;	g__Papiliotrema;	s__unclassified_Papiliotrema
438	k__Fungi;	p__Ascomycota;	c__Saccharomycetes;	o__Saccharomycetales;	f__Pichiaceae;	g__Pichia;	s__[Candida]_pseudolambica
439	k__Fungi;	p__Ascomycota;	c__Sordariomycetes;	o__Xylariales;	f__Xylariales_fam_Incertae_sedis;	g__Fusidium;	Unclassified
440	k__Fungi;	p__Ascomycota;	c__Dothideomycetes;	o__Pleosporales;	f__Pleosporaceae;	g__Alternaria;	s__unclassified_Alternaria
441	k__Fungi;	p__Ascomycota;	c__Sordariomycetes;	o__unclassified_Sordariomycetes;	f__unclassified_Sordariomycetes;	g__unclassified_Sordariomycetes;	s__unclassified_Sordariomycetes
442	k__Fungi;	p__Ascomycota;	c__Sordariomycetes;	o__Glomerellales;	f__Glomerellaceae;	g__Colletotrichum;	s__Colletotrichum_brevisporum
443	k__Fungi;	p__Ascomycota;	c__Eurotiomycetes;	Unclassified;	Unclassified;	Unclassified;	Unclassified
444	k__Fungi;	p__unclassified_Fungi;	c__unclassified_Fungi;	o__unclassified_Fungi;	f__unclassified_Fungi;	g__unclassified_Fungi;	s__unclassified_Fungi
445	k__Fungi;	p__Chytridiomycota;	c__Chytridiomycetes;	o__Rhizophydiales;	f__Terramycetaceae;	g__Boothiomyces;	s__Boothiomyces_macroporosum
446	k__Fungi;	p__Basidiomycota;	c__Agaricomycetes;	o__Agaricales;	f__Psathyrellaceae;	g__Psathyrella;	s__Psathyrella_merdicola
447	k__Fungi;	p__Ascomycota;	c__Dothideomycetes;	o__Pleosporales;	f__unclassified_Pleosporales;	g__unclassified_Pleosporales;	s__unclassified_Pleosporales
448	k__Fungi;	p__unclassified_Fungi;	c__unclassified_Fungi;	o__unclassified_Fungi;	f__unclassified_Fungi;	g__unclassified_Fungi;	s__unclassified_Fungi
449	k__Fungi;	p__Basidiomycota;	c__unclassified_Basidiomycota;	o__unclassified_Basidiomycota;	f__unclassified_Basidiomycota;	g__unclassified_Basidiomycota;	s__unclassified_Basidiomycota
450	k__Fungi;	p__unclassified_Fungi;	c__unclassified_Fungi;	o__unclassified_Fungi;	f__unclassified_Fungi;	g__unclassified_Fungi;	s__unclassified_Fungi
451	k__Fungi;	p__Basidiomycota;	c__Agaricomycetes;	o__Cantharellales;	f__Ceratobasidiaceae;	Unclassified;	Unclassified
452	k__Fungi;	p__Mortierellomycota;	c__Mortierellomycetes;	o__Mortierellales;	f__Mortierellaceae;	g__Mortierella;	Unclassified
453	k__Fungi;	p__Ascomycota;	c__Leotiomycetes;	o__Erysiphales;	f__Erysiphaceae;	g__Erysiphe;	s__Erysiphe_aucubae
454	k__Fungi;	p__Ascomycota;	c__Sordariomycetes;	o__Hypocreales;	f__Nectriaceae;	g__Campylospora;	s__Campylospora_parvula
455	k__Fungi;	p__Ascomycota;	c__Sordariomycetes;	o__Hypocreales;	f__Nectriaceae;	g__Campylospora;	s__Campylospora_parvula
456	k__Fungi;	p__Ascomycota;	Unclassified;	Unclassified;	Unclassified;	Unclassified;	Unclassified
457	k__Fungi;	p__Mortierellomycota;	c__Mortierellomycetes;	o__Mortierellales;	f__Mortierellaceae;	g__Mortierella;	s__unclassified_Mortierella
458	k__Fungi;	p__unclassified_Fungi;	c__unclassified_Fungi;	o__unclassified_Fungi;	f__unclassified_Fungi;	g__unclassified_Fungi;	s__unclassified_Fungi
459	k__Fungi;	p__Mortierellomycota;	c__Mortierellomycetes;	o__Mortierellales;	f__Mortierellaceae;	g__Mortierella;	s__unclassified_Mortierella
460	k__Fungi;	p__Ascomycota;	c__Dothideomycetes;	o__Pleosporales;	f__Pleosporaceae;	g__Curvularia;	s__Curvularia_arcana
461	k__Fungi;	p__Ascomycota;	c__Dothideomycetes;	o__Cladosporiales;	f__Cladosporiaceae;	g__Cladosporium;	s__Cladosporium_asperulatum
462	k__Fungi;	p__Mortierellomycota;	c__Mortierellomycetes;	o__Mortierellales;	f__Mortierellaceae;	g__Mortierella;	s__unclassified_Mortierella
463	k__Fungi;	p__Ascomycota;	c__Sordariomycetes;	o__Hypocreales;	f__Nectriaceae;	g__Fusarium;	s__Fusarium_equiseti
464	k__Fungi;	p__Mortierellomycota;	c__Mortierellomycetes;	o__Mortierellales;	Unclassified;	Unclassified;	Unclassified
465	k__Fungi;	p__Ascomycota;	c__Eurotiomycetes;	o__Eurotiales;	f__Aspergillaceae;	g__Penicillium;	s__Penicillium_expansum
466	k__Fungi;	p__Basidiomycota;	c__Agaricomycetes;	o__Agaricales;	f__Lycoperdaceae;	g__Lycoperdon;	s__unclassified_Lycoperdon
467	k__Fungi;	p__Ascomycota;	c__Leotiomycetes;	o__Helotiales;	Unclassified;	Unclassified;	Unclassified
468	k__Fungi;	p__Ascomycota;	c__Leotiomycetes;	o__Helotiales;	f__Dermateaceae;	g__Diplocarpon;	s__Diplocarpon_rosae
469	k__Fungi;	p__Ascomycota;	c__Leotiomycetes;	o__Helotiales;	f__Sclerotiniaceae;	g__Botryotinia;	s__Botryotinia_ranunculi
470	k__Fungi;	p__Ascomycota;	c__Dothideomycetes;	o__Pleosporales;	f__Pyrenochaetopsidaceae;	g__Pyrenochaetopsis;	s__Pyrenochaetopsis_microspora
471	k__Fungi;	p__Basidiomycota;	c__Agaricomycetes;	o__Agaricales;	f__Lycoperdaceae;	g__Lycoperdon;	s__Lycoperdon_utriforme
472	k__Fungi;	p__Mortierellomycota;	c__Mortierellomycetes;	o__Mortierellales;	f__Mortierellaceae;	g__Mortierella;	s__Mortierella_horticola
473	k__Fungi;	p__Ascomycota;	c__Eurotiomycetes;	o__Chaetothyriales;	Unclassified;	Unclassified;	Unclassified
474	k__Fungi;	p__Mortierellomycota;	c__Mortierellomycetes;	o__Mortierellales;	f__Mortierellaceae;	g__Mortierella;	s__unclassified_Mortierella
475	k__Fungi;	p__Basidiomycota;	c__Wallemiomycetes;	o__Wallemiales;	f__Wallemiaceae;	g__Wallemia;	s__unclassified_Wallemia
476	k__Fungi;	p__Ascomycota;	c__Dothideomycetes;	o__Pleosporales;	Unclassified;	g__Aaosphaeria;	s__Aaosphaeria_arxii
477	k__Fungi;	p__Basidiomycota;	c__Ustilaginomycetes;	o__Ustilaginales;	f__Ustilaginaceae;	g__Pseudozyma;	s__Pseudozyma_hubeiensis
478	k__Fungi;	p__Ascomycota;	c__Saccharomycetes;	o__Saccharomycetales;	f__Saccharomycetaceae;	g__Kluyveromyces;	s__Kluyveromyces_marxianus
479	k__Fungi;	p__Ascomycota;	c__Leotiomycetes;	o__Helotiales;	f__Helotiaceae;	Unclassified;	Unclassified
480	k__Fungi;	p__Ascomycota;	c__Sordariomycetes;	o__Sordariales;	f__Chaetomiaceae;	g__Mycothermus;	s__Mycothermus_thermophilus
481	k__Fungi;	p__Ascomycota;	c__Dothideomycetes;	o__Pleosporales;	f__Sporormiaceae;	g__Preussia;	Unclassified
482	k__Fungi;	p__Basidiomycota;	c__Agaricomycetes;	o__Agaricales;	f__Bolbitiaceae;	g__Agrocybe;	s__Agrocybe_arvalis
483	k__Fungi;	p__Ascomycota;	c__Sordariomycetes;	o__Sordariales;	f__Lasiosphaeriaceae;	Unclassified;	Unclassified
484	k__Fungi;	p__Ascomycota;	c__Sordariomycetes;	o__Sordariales;	f__Lasiosphaeriaceae;	g__Apodus;	s__Apodus_deciduus
485	k__Fungi;	p__Mortierellomycota;	c__Mortierellomycetes;	o__Mortierellales;	f__Mortierellaceae;	g__Mortierella;	s__Mortierella_alpina
486	k__Fungi;	p__Ascomycota;	c__Eurotiomycetes;	o__Chaetothyriales;	f__Trichomeriaceae;	g__Lithohypha;	s__Lithohypha_aloicola
487	k__Fungi;	p__Ascomycota;	c__Saccharomycetes;	o__Saccharomycetales;	f__Saccharomycetaceae;	g__Saccharomyces;	s__Saccharomyces_cerevisiae
488	k__Fungi;	p__Ascomycota;	c__Sordariomycetes;	o__Hypocreales;	f__Nectriaceae;	g__Dactylonectria;	s__Dactylonectria_estremocensis
489	k__Fungi;	p__Ascomycota;	c__Sordariomycetes;	o__Sordariales;	Unclassified;	Unclassified;	Unclassified
490	k__Fungi;	p__Ascomycota;	c__Sordariomycetes;	o__Hypocreales;	f__Bionectriaceae;	g__Clonostachys;	s__Clonostachys_compactiuscula
491	k__Fungi;	p__Ascomycota;	c__Sordariomycetes;	o__Hypocreales;	Unclassified;	g__Acremonium;	s__Acremonium_tubakii
492	k__Fungi;	p__Ascomycota;	c__Dothideomycetes;	o__Pleosporales;	f__Didymellaceae;	g__Epicoccum;	s__unclassified_Epicoccum
493	k__Fungi;	p__Basidiomycota;	c__Agaricomycetes;	o__Cantharellales;	f__Clavulinaceae;	g__Clavulina;	Unclassified
494	k__Fungi;	p__Ascomycota;	c__Dothideomycetes;	o__Pleosporales;	f__Sporormiaceae;	Unclassified;	Unclassified
495	k__Fungi;	p__Ascomycota;	c__Sordariomycetes;	o__Hypocreales;	f__Nectriaceae;	g__Fusarium;	s__Fusarium_equiseti
496	k__Fungi;	p__Ascomycota;	c__Dothideomycetes;	o__Pleosporales;	Unclassified;	Unclassified;	Unclassified
497	k__Fungi;	p__Ascomycota;	c__Sordariomycetes;	o__Microascales;	f__Microascaceae;	g__Pseudallescheria;	s__Pseudallescheria_ellipsoidea
498	k__Fungi;	p__Ascomycota;	c__Sordariomycetes;	o__Sordariales;	f__Lasiosphaeriaceae;	g__Schizothecium;	s__Schizothecium_carpinicola
499	k__Fungi;	p__Basidiomycota;	c__Tremellomycetes;	o__Trichosporonales;	f__Trichosporonaceae;	g__Trichosporon;	s__Trichosporon_coremiiforme
500	k__Fungi;	p__Ascomycota;	c__Dothideomycetes;	o__Pleosporales;	f__Didymellaceae;	g__unclassified_Didymellaceae;	s__unclassified_Didymellaceae
501	k__Fungi;	p__Ascomycota;	c__Sordariomycetes;	o__Hypocreales;	f__Stachybotryaceae;	g__Paramyrothecium;	s__Paramyrothecium_nigrum
502	k__Fungi;	p__Ascomycota;	c__Pezizomycetes;	o__Pezizales;	f__Pezizaceae;	g__Peziza;	s__Peziza_buxea
503	k__Fungi;	p__Basidiomycota;	c__Malasseziomycetes;	o__Malasseziales;	f__Malasseziaceae;	g__Malassezia;	s__Malassezia_arunalokei
504	k__Fungi;	p__Glomeromycota;	c__Glomeromycetes;	o__Glomerales;	f__Glomeraceae;	g__unclassified_Glomeraceae;	s__unclassified_Glomeraceae
505	k__Fungi;	p__Ascomycota;	c__Leotiomycetes;	o__Helotiales;	f__Helotiaceae;	g__Tetracladium;	s__Tetracladium_marchalianum
506	k__Fungi;	p__Ascomycota;	c__unclassified_Ascomycota;	o__unclassified_Ascomycota;	f__unclassified_Ascomycota;	g__unclassified_Ascomycota;	s__unclassified_Ascomycota
507	k__Fungi;	p__unclassified_Fungi;	c__unclassified_Fungi;	o__unclassified_Fungi;	f__unclassified_Fungi;	g__unclassified_Fungi;	s__unclassified_Fungi
508	k__Fungi;	p__unclassified_Fungi;	c__unclassified_Fungi;	o__unclassified_Fungi;	f__unclassified_Fungi;	g__unclassified_Fungi;	s__unclassified_Fungi
509	k__Fungi;	p__Mortierellomycota;	c__Mortierellomycetes;	o__Mortierellales;	f__Mortierellaceae;	g__Mortierella;	s__Mortierella_globalpina
510	k__Fungi;	p__unclassified_Fungi;	c__unclassified_Fungi;	o__unclassified_Fungi;	f__unclassified_Fungi;	g__unclassified_Fungi;	s__unclassified_Fungi
511	k__Fungi;	p__Ascomycota;	c__Orbiliomycetes;	o__Orbiliales;	Unclassified;	Unclassified;	Unclassified
512	k__Fungi;	p__Ascomycota;	c__Sordariomycetes;	o__unclassified_Sordariomycetes;	f__unclassified_Sordariomycetes;	g__unclassified_Sordariomycetes;	s__unclassified_Sordariomycetes
513	k__Fungi;	p__Ascomycota;	c__Eurotiomycetes;	o__Chaetothyriales;	f__Trichomeriaceae;	Unclassified;	Unclassified
514	k__Fungi;	p__Ascomycota;	c__unclassified_Ascomycota;	o__unclassified_Ascomycota;	f__unclassified_Ascomycota;	g__unclassified_Ascomycota;	s__unclassified_Ascomycota
515	k__Fungi;	p__Mortierellomycota;	c__Mortierellomycetes;	o__Mortierellales;	f__Mortierellaceae;	g__Mortierella;	Unclassified
516	k__Fungi;	p__Basidiomycota;	c__unclassified_Basidiomycota;	o__unclassified_Basidiomycota;	f__unclassified_Basidiomycota;	g__unclassified_Basidiomycota;	s__unclassified_Basidiomycota
517	k__Fungi;	p__Basidiomycota;	c__Microbotryomycetes;	o__Sporidiobolales;	f__Sporidiobolaceae;	g__Sporobolomyces;	s__Sporobolomyces_roseus
518	k__Fungi;	p__Ascomycota;	c__Dothideomycetes;	o__Pleosporales;	f__Pyrenochaetopsidaceae;	g__Pyrenochaetopsis;	s__Pyrenochaetopsis_microspora
519	k__Fungi;	p__Ascomycota;	Unclassified;	Unclassified;	Unclassified;	Unclassified;	Unclassified
520	k__Fungi;	p__Ascomycota;	c__Leotiomycetes;	o__Helotiales;	f__Helotiales_fam_Incertae_sedis;	g__Xenopolyscytalum;	Unclassified
521	k__Fungi;	p__unclassified_Fungi;	c__unclassified_Fungi;	o__unclassified_Fungi;	f__unclassified_Fungi;	g__unclassified_Fungi;	s__unclassified_Fungi
522	k__Fungi;	p__Mortierellomycota;	c__Mortierellomycetes;	o__Mortierellales;	f__Mortierellaceae;	g__Mortierella;	s__Mortierella_antarctica
523	k__Fungi;	p__unclassified_Fungi;	c__unclassified_Fungi;	o__unclassified_Fungi;	f__unclassified_Fungi;	g__unclassified_Fungi;	s__unclassified_Fungi
524	k__Fungi;	p__Ascomycota;	c__Sordariomycetes;	o__Sordariales;	f__Lasiosphaeriaceae;	g__Podospora;	Unclassified
525	k__Fungi;	p__Ascomycota;	c__Saccharomycetes;	o__Saccharomycetales;	Unclassified;	g__Candida;	s__[Candida]_africana
526	k__Fungi;	p__unclassified_Fungi;	c__unclassified_Fungi;	o__unclassified_Fungi;	f__unclassified_Fungi;	g__unclassified_Fungi;	s__unclassified_Fungi
527	k__Fungi;	p__unclassified_Fungi;	c__unclassified_Fungi;	o__unclassified_Fungi;	f__unclassified_Fungi;	g__unclassified_Fungi;	s__unclassified_Fungi
528	k__Fungi;	p__Ascomycota;	c__Sordariomycetes;	o__Hypocreales;	f__Ophiocordycipitaceae;	g__Ophiocordyceps;	s__Ophiocordyceps_sinensis
529	k__Fungi;	p__Ascomycota;	c__Eurotiomycetes;	o__Chaetothyriales;	f__Herpotrichiellaceae;	g__Exophiala;	s__Exophiala_xenobiotica
530	k__Fungi;	p__Mortierellomycota;	c__Mortierellomycetes;	o__Mortierellales;	f__Mortierellaceae;	g__Mortierella;	s__unclassified_Mortierella
531	k__Fungi;	p__Ascomycota;	c__Sordariomycetes;	o__Sordariales;	f__Lasiosphaeriaceae;	g__Podospora;	Unclassified
532	k__Fungi;	p__Ascomycota;	c__unclassified_Ascomycota;	o__unclassified_Ascomycota;	f__unclassified_Ascomycota;	g__unclassified_Ascomycota;	s__unclassified_Ascomycota
533	k__Fungi;	p__Ascomycota;	c__Sordariomycetes;	o__Coniochaetales;	f__Coniochaetaceae;	g__Coniochaeta;	s__unclassified_Coniochaeta
534	k__Fungi;	p__Ascomycota;	c__Leotiomycetes;	o__Helotiales;	f__Helotiaceae;	g__Tetracladium;	s__Tetracladium_marchalianum
535	k__Fungi;	p__Mortierellomycota;	c__Mortierellomycetes;	o__Mortierellales;	f__Mortierellaceae;	g__Mortierella;	s__Mortierella_alpina
536	k__Fungi;	p__Basidiomycota;	c__Tremellomycetes;	o__Trichosporonales;	f__Trichosporonaceae;	g__Trichosporon;	s__unclassified_Trichosporon
537	k__Fungi;	p__Ascomycota;	c__Saccharomycetes;	o__Saccharomycetales;	f__Debaryomycetaceae;	g__Yamadazyma;	s__[Candida]_atlantica
538	k__Fungi;	p__Ascomycota;	c__Sordariomycetes;	o__Sordariales;	f__Lasiosphaeriaceae;	g__Podospora;	Unclassified
539	k__Fungi;	p__unclassified_Fungi;	c__unclassified_Fungi;	o__unclassified_Fungi;	f__unclassified_Fungi;	g__unclassified_Fungi;	s__unclassified_Fungi
540	k__Fungi;	p__Ascomycota;	c__Sordariomycetes;	o__Sordariales;	f__Chaetomiaceae;	g__Botryotrichum;	s__Botryotrichum_domesticum
541	k__Fungi;	p__unclassified_Fungi;	c__unclassified_Fungi;	o__unclassified_Fungi;	f__unclassified_Fungi;	g__unclassified_Fungi;	s__unclassified_Fungi
542	k__Fungi;	p__Ascomycota;	c__Eurotiomycetes;	o__Chaetothyriales;	f__Herpotrichiellaceae;	g__Cladophialophora;	s__Cladophialophora_chaetospira
543	k__Fungi;	p__Mortierellomycota;	c__Mortierellomycetes;	o__Mortierellales;	f__Mortierellaceae;	g__Mortierella;	s__Mortierella_horticola
544	k__Fungi;	p__Glomeromycota;	c__Glomeromycetes;	o__Glomerales;	f__Glomeraceae;	g__unclassified_Glomeraceae;	s__unclassified_Glomeraceae
545	k__Fungi;	p__Ascomycota;	c__Eurotiomycetes;	o__Eurotiales;	f__Trichocomaceae;	g__Thermomyces;	Unclassified
546	k__Fungi;	p__Ascomycota;	c__Sordariomycetes;	o__Glomerellales;	f__Plectosphaerellaceae;	g__Plectosphaerella;	s__Plectosphaerella_niemeijerarum
547	k__Fungi;	p__unclassified_Fungi;	c__unclassified_Fungi;	o__unclassified_Fungi;	f__unclassified_Fungi;	g__unclassified_Fungi;	s__unclassified_Fungi
548	k__Fungi;	p__Ascomycota;	c__Eurotiomycetes;	o__Eurotiales;	f__Aspergillaceae;	g__Penicillium;	s__Penicillium_molle
549	k__Fungi;	p__Ascomycota;	c__Dothideomycetes;	o__Pleosporales;	f__Pyrenochaetopsidaceae;	g__Pyrenochaetopsis;	s__Pyrenochaetopsis_microspora
550	k__Fungi;	p__Ascomycota;	c__Sordariomycetes;	o__Glomerellales;	f__Plectosphaerellaceae;	g__Brunneochlamydosporium;	s__Brunneochlamydosporium_nepalense
551	k__Fungi;	p__Basidiomycota;	c__Agaricomycetes;	o__Agaricales;	f__Tricholomataceae;	g__Clitocybula;	Unclassified
552	k__Fungi;	p__Basidiomycota;	c__Microbotryomycetes;	o__Sporidiobolales;	f__Sporidiobolaceae;	g__Rhodosporidiobolus;	s__Rhodosporidiobolus_azoricus
553	k__Fungi;	p__Ascomycota;	c__Dothideomycetes;	o__Pleosporales;	f__Phaeosphaeriaceae;	g__Phaeosphaeria;	s__Phaeosphaeria_ampeli
554	k__Fungi;	p__Basidiomycota;	c__Malasseziomycetes;	o__Malasseziales;	Unclassified;	Unclassified;	Unclassified
555	k__Fungi;	p__Ascomycota;	c__Dothideomycetes;	o__Pleosporales;	f__Leptosphaeriaceae;	g__Leptosphaeria;	s__Leptosphaeria_ebuli
556	k__Fungi;	p__Basidiomycota;	c__Pucciniomycetes;	o__Platygloeales;	f__Platygloeaceae;	Unclassified;	Unclassified
557	k__Fungi;	p__Glomeromycota;	c__Glomeromycetes;	o__Glomerales;	f__Glomeraceae;	g__Rhizophagus;	s__Rhizophagus_clarus
558	k__Fungi;	p__unclassified_Fungi;	c__unclassified_Fungi;	o__unclassified_Fungi;	f__unclassified_Fungi;	g__unclassified_Fungi;	s__unclassified_Fungi
559	k__Fungi;	p__Ascomycota;	c__Sordariomycetes;	o__Branch06;	Unclassified;	Unclassified;	Unclassified
560	k__Fungi;	p__Ascomycota;	c__Sordariomycetes;	o__Hypocreales;	f__Nectriaceae;	g__Fusarium;	s__Fusarium_kyushuense
561	k__Fungi;	p__Ascomycota;	c__Dothideomycetes;	o__Pleosporales;	f__Didymellaceae;	g__Epicoccum;	s__unclassified_Epicoccum
562	k__Fungi;	p__Ascomycota;	c__Sordariomycetes;	o__Sordariales;	f__Chaetomiaceae;	g__Podospora;	s__Podospora_bulbillosa
563	k__Fungi;	p__Ascomycota;	c__Eurotiomycetes;	o__Eurotiales;	f__Aspergillaceae;	g__Penicillium;	s__Penicillium_simplicissimum
564	k__Fungi;	p__Ascomycota;	c__Saccharomycetes;	o__Saccharomycetales;	f__Saccharomycodaceae;	g__Hanseniaspora;	s__Hanseniaspora_uvarum
565	k__Fungi;	p__unclassified_Fungi;	c__unclassified_Fungi;	o__unclassified_Fungi;	f__unclassified_Fungi;	g__unclassified_Fungi;	s__unclassified_Fungi
566	k__Fungi;	p__Ascomycota;	c__Dothideomycetes;	o__Mycosphaerellales;	f__Neodevriesiaceae;	g__Neodevriesia;	s__Neodevriesia_agapanthi
567	k__Fungi;	p__Ascomycota;	c__Sordariomycetes;	o__Sordariales;	f__Lasiosphaeriaceae;	g__Schizothecium;	s__unclassified_Schizothecium
568	k__Fungi;	p__Ascomycota;	c__Sordariomycetes;	o__Microascales;	f__Microascaceae;	g__Cephalotrichum;	s__Cephalotrichum_dendrocephalum
569	k__Fungi;	p__Basidiomycota;	c__Agaricomycetes;	o__Agaricales;	f__Hygrophoraceae;	g__Hygrocybe;	s__Hygrocybe_nigrescens
570	k__Fungi;	p__Basidiomycota;	c__Tremellomycetes;	o__Trichosporonales;	f__Trichosporonaceae;	g__Cutaneotrichosporon;	s__Cutaneotrichosporon_jirovecii
571	k__Fungi;	p__Basidiomycota;	c__Agaricomycetes;	o__Cantharellales;	f__Clavulinaceae;	g__Clavulina;	Unclassified
572	k__Fungi;	p__Basidiomycota;	c__Cystobasidiomycetes;	Unclassified;	f__Symmetrosporaceae;	g__Symmetrospora;	s__Symmetrospora_foliicola
573	k__Fungi;	p__Ascomycota;	c__Archaeorhizomycetes;	o__Archaeorhizomycetales;	f__Archaeorhizomycetaceae;	g__Archaeorhizomyces;	Unclassified
574	k__Fungi;	p__Ascomycota;	c__Sordariomycetes;	o__Hypocreales;	f__Nectriaceae;	g__Ilyonectria;	s__Ilyonectria_cyclaminicola
575	k__Fungi;	p__Rozellomycota;	c__Rozellomycotina_cls_Incertae_sedis;	o__GS11;	Unclassified;	Unclassified;	Unclassified
576	k__Fungi;	p__Mortierellomycota;	c__Mortierellomycetes;	o__Mortierellales;	f__Mortierellaceae;	g__Mortierella;	s__Mortierella_gamsii
577	k__Fungi;	p__Ascomycota;	c__Saccharomycetes;	o__Saccharomycetales;	Unclassified;	g__Candida;	s__[Candida]_africana
578	k__Fungi;	p__Ascomycota;	c__Sordariomycetes;	o__Coniochaetales;	f__Coniochaetaceae;	g__Coniochaeta;	s__Coniochaeta_hoffmannii
579	k__Fungi;	p__Ascomycota;	c__Eurotiomycetes;	o__Eurotiales;	f__Aspergillaceae;	g__Penicillium;	Unclassified
580	k__Fungi;	p__Ascomycota;	c__unclassified_Ascomycota;	o__unclassified_Ascomycota;	f__unclassified_Ascomycota;	g__unclassified_Ascomycota;	s__unclassified_Ascomycota
581	k__Fungi;	p__Ascomycota;	c__unclassified_Ascomycota;	o__unclassified_Ascomycota;	f__unclassified_Ascomycota;	g__unclassified_Ascomycota;	s__unclassified_Ascomycota
582	k__Fungi;	p__Ascomycota;	c__Eurotiomycetes;	o__Eurotiales;	f__Aspergillaceae;	g__Penicillium;	s__Penicillium_adametzii
583	k__Fungi;	p__unclassified_Fungi;	c__unclassified_Fungi;	o__unclassified_Fungi;	f__unclassified_Fungi;	g__unclassified_Fungi;	s__unclassified_Fungi
584	k__Fungi;	p__unclassified_Fungi;	c__unclassified_Fungi;	o__unclassified_Fungi;	f__unclassified_Fungi;	g__unclassified_Fungi;	s__unclassified_Fungi
585	k__Fungi;	p__Ascomycota;	c__Eurotiomycetes;	o__Eurotiales;	f__Aspergillaceae;	g__Aspergillus;	s__Aspergillus_candidus
586	k__Fungi;	p__unclassified_Fungi;	c__unclassified_Fungi;	o__unclassified_Fungi;	f__unclassified_Fungi;	g__unclassified_Fungi;	s__unclassified_Fungi
587	k__Fungi;	p__Ascomycota;	c__Archaeorhizomycetes;	o__Archaeorhizomycetales;	f__Archaeorhizomycetaceae;	g__Archaeorhizomyces;	Unclassified
588	k__Fungi;	p__unclassified_Fungi;	c__unclassified_Fungi;	o__unclassified_Fungi;	f__unclassified_Fungi;	g__unclassified_Fungi;	s__unclassified_Fungi
589	k__Fungi;	p__Ascomycota;	c__Dothideomycetes;	o__Cladosporiales;	f__Cladosporiaceae;	g__Cladosporium;	s__Cladosporium_asperulatum
590	k__Fungi;	p__Ascomycota;	c__Sordariomycetes;	o__Myrmecridiales;	f__Myrmecridiaceae;	g__Myrmecridium;	s__Myrmecridium_pulvericola
591	k__Fungi;	p__Ascomycota;	c__Dothideomycetes;	o__Pleosporales;	f__Phaeosphaeriaceae;	g__Phaeosphaeria;	s__Phaeosphaeria_caricicola
592	k__Fungi;	p__Basidiomycota;	c__Agaricomycetes;	o__Agaricales;	f__Tricholomataceae;	g__Dermoloma;	s__Dermoloma_josserandii
593	k__Fungi;	p__unclassified_Fungi;	c__unclassified_Fungi;	o__unclassified_Fungi;	f__unclassified_Fungi;	g__unclassified_Fungi;	s__unclassified_Fungi
594	k__Fungi;	p__Ascomycota;	c__Dothideomycetes;	o__Pleosporales;	f__Nigrogranaceae;	g__Nigrograna;	s__unclassified_Nigrograna
595	k__Fungi;	p__Ascomycota;	c__Dothideomycetes;	o__Dothideales;	f__Saccotheciaceae;	g__Aureobasidium;	s__Aureobasidium_leucospermi
596	k__Fungi;	p__unclassified_Fungi;	c__unclassified_Fungi;	o__unclassified_Fungi;	f__unclassified_Fungi;	g__unclassified_Fungi;	s__unclassified_Fungi
597	k__Fungi;	p__Ascomycota;	c__Eurotiomycetes;	o__Onygenales;	Unclassified;	g__Chrysosporium;	s__Chrysosporium_linfenense
598	k__Fungi;	p__Ascomycota;	c__Leotiomycetes;	o__Helotiales;	Unclassified;	Unclassified;	Unclassified
599	k__Fungi;	p__unclassified_Fungi;	c__unclassified_Fungi;	o__unclassified_Fungi;	f__unclassified_Fungi;	g__unclassified_Fungi;	s__unclassified_Fungi
600	k__Fungi;	p__Ascomycota;	c__Sordariomycetes;	o__Hypocreales;	f__Stachybotryaceae;	g__Striatibotrys;	s__Striatibotrys_rhabdospora
601	k__Fungi;	p__Basidiomycota;	c__unclassified_Basidiomycota;	o__unclassified_Basidiomycota;	f__unclassified_Basidiomycota;	g__unclassified_Basidiomycota;	s__unclassified_Basidiomycota
602	k__Fungi;	p__Ascomycota;	c__Sordariomycetes;	o__unclassified_Sordariomycetes;	f__unclassified_Sordariomycetes;	g__unclassified_Sordariomycetes;	s__unclassified_Sordariomycetes
603	k__Fungi;	p__Ascomycota;	c__Sordariomycetes;	o__Sordariales;	f__Chaetomiaceae;	g__Mycothermus;	s__Mycothermus_thermophilus
604	k__Fungi;	p__Ascomycota;	c__Saccharomycetes;	o__Saccharomycetales;	f__Phaffomycetaceae;	g__Wickerhamomyces;	s__Wickerhamomyces_anomalus
605	k__Fungi;	p__Ascomycota;	c__Leotiomycetes;	o__Helotiales;	f__Helotiales_fam_Incertae_sedis;	g__Acephala;	Unclassified
606	k__Fungi;	p__Ascomycota;	c__Dothideomycetes;	o__Pleosporales;	f__Cucurbitariaceae;	g__unclassified_Cucurbitariaceae;	s__unclassified_Cucurbitariaceae
607	k__Fungi;	p__Ascomycota;	c__Sordariomycetes;	o__unclassified_Sordariomycetes;	f__unclassified_Sordariomycetes;	g__unclassified_Sordariomycetes;	s__unclassified_Sordariomycetes
608	k__Fungi;	p__Basidiomycota;	c__Malasseziomycetes;	o__Malasseziales;	f__Malasseziaceae;	g__Malassezia;	s__Malassezia_arunalokei
609	k__Fungi;	p__Basidiomycota;	c__Ustilaginomycetes;	o__Ustilaginales;	f__Ustilaginaceae;	Unclassified;	Unclassified
610	k__Fungi;	p__Rozellomycota;	Unclassified;	Unclassified;	Unclassified;	Unclassified;	Unclassified
611	k__Fungi;	p__Ascomycota;	c__Dothideomycetes;	o__Pleosporales;	f__Phaeosphaeriaceae;	g__Ophiosphaerella;	Unclassified
612	k__Fungi;	p__Ascomycota;	c__Eurotiomycetes;	o__Eurotiales;	f__Trichocomaceae;	g__Thermomyces;	Unclassified
613	k__Fungi;	p__Ascomycota;	c__Eurotiomycetes;	o__Chaetothyriales;	Unclassified;	Unclassified;	Unclassified
614	k__Fungi;	p__Mortierellomycota;	c__Mortierellomycetes;	o__Mortierellales;	f__Mortierellaceae;	g__Mortierella;	s__Mortierella_stylospora
615	k__Fungi;	p__Basidiomycota;	c__Agaricomycetes;	o__Corticiales;	f__Corticiaceae;	g__Corticium;	s__Corticium_boreoroseum
616	k__Fungi;	p__Basidiomycota;	c__unclassified_Basidiomycota;	o__unclassified_Basidiomycota;	f__unclassified_Basidiomycota;	g__unclassified_Basidiomycota;	s__unclassified_Basidiomycota
617	k__Fungi;	p__Basidiomycota;	c__Agaricomycetes;	Unclassified;	Unclassified;	Unclassified;	Unclassified
618	k__Fungi;	p__Basidiomycota;	c__unclassified_Basidiomycota;	o__unclassified_Basidiomycota;	f__unclassified_Basidiomycota;	g__unclassified_Basidiomycota;	s__unclassified_Basidiomycota
619	k__Fungi;	p__Ascomycota;	c__Sordariomycetes;	o__Sordariales;	f__Chaetomiaceae;	Unclassified;	Unclassified
620	k__Fungi;	p__Rozellomycota;	Unclassified;	Unclassified;	Unclassified;	g__Paramicrosporidium;	s__Paramicrosporidium_saccamoebae
621	k__Fungi;	p__unclassified_Fungi;	c__unclassified_Fungi;	o__unclassified_Fungi;	f__unclassified_Fungi;	g__unclassified_Fungi;	s__unclassified_Fungi
622	k__Fungi;	p__Ascomycota;	c__Dothideomycetes;	o__Pleosporales;	f__Didymellaceae;	g__Ascochyta;	s__Ascochyta_phacae
623	k__Fungi;	p__Ascomycota;	c__Dothideomycetes;	o__Pleosporales;	f__Phaeosphaeriaceae;	g__Jeremyomyces;	s__Jeremyomyces_labinae
624	k__Fungi;	p__Ascomycota;	c__Dothideomycetes;	o__Pleosporales;	Unclassified;	Unclassified;	Unclassified
625	k__Fungi;	p__Basidiomycota;	c__Agaricomycetes;	o__Cantharellales;	f__Ceratobasidiaceae;	g__unclassified_Ceratobasidiaceae;	s__unclassified_Ceratobasidiaceae
626	k__Fungi;	p__Ascomycota;	c__unclassified_Ascomycota;	o__unclassified_Ascomycota;	f__unclassified_Ascomycota;	g__unclassified_Ascomycota;	s__unclassified_Ascomycota
627	k__Fungi;	p__Glomeromycota;	c__Paraglomeromycetes;	o__Paraglomerales;	f__Paraglomeraceae;	g__Paraglomus;	s__Paraglomus_laccatum
628	k__Fungi;	p__Glomeromycota;	c__Glomeromycetes;	o__Glomerales;	f__Glomeraceae;	g__unclassified_Glomeraceae;	s__unclassified_Glomeraceae
629	k__Fungi;	p__Mortierellomycota;	c__Mortierellomycetes;	o__Mortierellales;	f__Mortierellaceae;	g__Mortierella;	s__unclassified_Mortierella
630	k__Fungi;	p__Ascomycota;	c__Sordariomycetes;	o__Hypocreales;	f__unclassified_Hypocreales;	g__unclassified_Hypocreales;	s__unclassified_Hypocreales
631	k__Fungi;	p__unclassified_Fungi;	c__unclassified_Fungi;	o__unclassified_Fungi;	f__unclassified_Fungi;	g__unclassified_Fungi;	s__unclassified_Fungi
632	k__Fungi;	p__Ascomycota;	c__Dothideomycetes;	o__Pleosporales;	Unclassified;	Unclassified;	Unclassified
633	k__Fungi;	p__Basidiomycota;	c__Agaricomycetes;	o__Agaricales;	f__Clavariaceae;	Unclassified;	Unclassified
634	k__Fungi;	p__unclassified_Fungi;	c__unclassified_Fungi;	o__unclassified_Fungi;	f__unclassified_Fungi;	g__unclassified_Fungi;	s__unclassified_Fungi
635	k__Fungi;	p__Ascomycota;	c__Sordariomycetes;	o__Hypocreales;	f__Nectriaceae;	g__Fusarium;	s__Fusarium_nurragi
636	k__Fungi;	p__Basidiomycota;	c__Tremellomycetes;	o__Cystofilobasidiales;	f__Mrakiaceae;	g__Tausonia;	s__Tausonia_pullulans
637	k__Fungi;	p__Ascomycota;	c__unclassified_Ascomycota;	o__unclassified_Ascomycota;	f__unclassified_Ascomycota;	g__unclassified_Ascomycota;	s__unclassified_Ascomycota
638	k__Fungi;	p__unclassified_Fungi;	c__unclassified_Fungi;	o__unclassified_Fungi;	f__unclassified_Fungi;	g__unclassified_Fungi;	s__unclassified_Fungi
639	k__Fungi;	p__Mortierellomycota;	c__Mortierellomycetes;	o__Mortierellales;	f__Mortierellaceae;	g__Mortierella;	s__Mortierella_alpina
640	k__Fungi;	p__Basidiomycota;	Unclassified;	Unclassified;	Unclassified;	Unclassified;	Unclassified
641	k__Fungi;	p__Ascomycota;	c__Eurotiomycetes;	o__Eurotiales;	f__Aspergillaceae;	g__Penicillium;	s__Penicillium_fuscoglaucum
642	k__Fungi;	p__Ascomycota;	c__Eurotiomycetes;	o__Chaetothyriales;	f__Trichomeriaceae;	g__Knufia;	s__Knufia_epidermidis
643	k__Fungi;	p__Basidiomycota;	c__Agaricomycetes;	o__Cantharellales;	f__Ceratobasidiaceae;	Unclassified;	Unclassified
644	k__Fungi;	p__unclassified_Fungi;	c__unclassified_Fungi;	o__unclassified_Fungi;	f__unclassified_Fungi;	g__unclassified_Fungi;	s__unclassified_Fungi
645	k__Fungi;	p__Ascomycota;	c__Dothideomycetes;	o__Pleosporales;	f__Sporormiaceae;	g__Sparticola;	s__Sparticola_junci
646	k__Fungi;	p__Ascomycota;	c__Dothideomycetes;	o__Cladosporiales;	f__Cladosporiaceae;	g__Cladosporium;	s__Cladosporium_funiculosum
647	k__Fungi;	p__Ascomycota;	c__Sordariomycetes;	Unclassified;	Unclassified;	Unclassified;	Unclassified
648	k__Fungi;	p__Ascomycota;	c__Leotiomycetes;	o__Helotiales;	f__Helotiaceae;	g__Tetracladium;	Unclassified
649	k__Fungi;	p__Glomeromycota;	c__Glomeromycetes;	o__Glomerales;	f__Glomeraceae;	g__Funneliformis;	s__Funneliformis_mosseae
650	k__Fungi;	p__Ascomycota;	c__Sordariomycetes;	o__unclassified_Sordariomycetes;	f__unclassified_Sordariomycetes;	g__unclassified_Sordariomycetes;	s__unclassified_Sordariomycetes
651	k__Fungi;	p__Ascomycota;	c__Sordariomycetes;	o__Sordariales;	f__Chaetomiaceae;	g__Podospora;	s__Podospora_bulbillosa
652	k__Fungi;	p__Ascomycota;	c__Dothideomycetes;	o__Venturiales;	Unclassified;	Unclassified;	Unclassified
653	k__Fungi;	p__Basidiomycota;	c__Agaricomycetes;	o__Russulales;	f__Russulaceae;	g__Russula;	s__unclassified_Russula
654	k__Fungi;	p__Chytridiomycota;	Unclassified;	Unclassified;	Unclassified;	Unclassified;	Unclassified
655	k__Fungi;	p__Ascomycota;	c__Sordariomycetes;	o__Sordariales;	f__unclassified_Sordariales;	g__unclassified_Sordariales;	s__unclassified_Sordariales
656	k__Fungi;	p__Ascomycota;	c__Sordariomycetes;	o__Hypocreales;	f__Hypocreaceae;	g__Monocillium;	s__Monocillium_indicum
657	k__Fungi;	p__Ascomycota;	c__Xylonomycetes;	o__GS34;	Unclassified;	Unclassified;	Unclassified
658	k__Fungi;	p__Ascomycota;	c__Dothideomycetes;	o__Dothideales;	f__Saccotheciaceae;	g__Aureobasidium;	s__Aureobasidium_melanogenum
659	k__Fungi;	p__Ascomycota;	c__Eurotiomycetes;	o__Eurotiales;	f__Aspergillaceae;	g__Penicillium;	s__unclassified_Penicillium
660	k__Fungi;	p__Aphelidiomycota;	c__Aphelidiomycetes;	o__GS16;	Unclassified;	Unclassified;	Unclassified
661	k__Fungi;	p__Basidiomycota;	c__Agaricomycetes;	o__Russulales;	f__Russulaceae;	g__Russula;	Unclassified
662	k__Fungi;	p__Ascomycota;	c__Sordariomycetes;	o__unclassified_Sordariomycetes;	f__unclassified_Sordariomycetes;	g__unclassified_Sordariomycetes;	s__unclassified_Sordariomycetes
663	k__Fungi;	p__Mortierellomycota;	c__Mortierellomycetes;	o__Mortierellales;	f__Mortierellaceae;	g__Mortierella;	s__Mortierella_hyalina
664	k__Fungi;	p__Chytridiomycota;	c__unclassified_Chytridiomycota;	o__unclassified_Chytridiomycota;	f__unclassified_Chytridiomycota;	g__unclassified_Chytridiomycota;	s__unclassified_Chytridiomycota
665	k__Fungi;	p__Chytridiomycota;	Unclassified;	Unclassified;	Unclassified;	Unclassified;	Unclassified
666	k__Fungi;	p__Basidiomycota;	c__unclassified_Basidiomycota;	o__unclassified_Basidiomycota;	f__unclassified_Basidiomycota;	g__unclassified_Basidiomycota;	s__unclassified_Basidiomycota
667	k__Fungi;	p__Ascomycota;	c__Dothideomycetes;	o__Muyocopronales;	f__Muyocopronaceae;	g__Paramycoleptodiscus;	s__Paramycoleptodiscus_albizziae
668	k__Fungi;	p__Ascomycota;	c__Eurotiomycetes;	o__Chaetothyriales;	f__Herpotrichiellaceae;	g__Cladophialophora;	Unclassified
669	k__Fungi;	p__Ascomycota;	c__Saccharomycetes;	o__Saccharomycetales;	f__Debaryomycetaceae;	g__Millerozyma;	s__Millerozyma_farinosa
670	k__Fungi;	p__Ascomycota;	c__Eurotiomycetes;	o__Eurotiales;	f__Trichocomaceae;	g__Talaromyces;	s__Talaromyces_verruculosus
671	k__Fungi;	p__Ascomycota;	c__Eurotiomycetes;	o__Chaetothyriales;	f__Herpotrichiellaceae;	Unclassified;	Unclassified
672	k__Fungi;	p__Ascomycota;	c__Sordariomycetes;	o__Hypocreales;	f__Nectriaceae;	g__Fusarium;	s__unclassified_Fusarium
673	k__Fungi;	p__Mortierellomycota;	c__Mortierellomycetes;	o__Mortierellales;	f__Mortierellaceae;	g__Mortierella;	s__unclassified_Mortierella
674	k__Fungi;	p__Ascomycota;	c__Dothideomycetes;	o__Cladosporiales;	f__Cladosporiaceae;	g__Cladosporium;	s__Cladosporium_endophytica
675	k__Fungi;	p__Ascomycota;	c__Sordariomycetes;	o__Sordariales;	f__Chaetomiaceae;	g__Botryotrichum;	s__Botryotrichum_domesticum
676	k__Fungi;	p__Ascomycota;	c__Eurotiomycetes;	o__Eurotiales;	f__Aspergillaceae;	g__Aspergillus;	s__Aspergillus_penicillioides
677	k__Fungi;	p__Ascomycota;	c__Leotiomycetes;	o__Helotiales;	f__Myxotrichaceae;	g__Oidiodendron;	s__Oidiodendron_chlamydosporicum
678	k__Fungi;	p__Ascomycota;	c__Leotiomycetes;	o__unclassified_Leotiomycetes;	f__unclassified_Leotiomycetes;	g__unclassified_Leotiomycetes;	s__unclassified_Leotiomycetes
679	k__Fungi;	p__Ascomycota;	c__Pezizomycetes;	o__Pezizales;	f__Morchellaceae;	g__Morchella;	s__Morchella_septimelata
680	k__Fungi;	p__Ascomycota;	c__Eurotiomycetes;	o__Chaetothyriales;	f__Trichomeriaceae;	Unclassified;	Unclassified
681	k__Fungi;	p__Ascomycota;	c__unclassified_Ascomycota;	o__unclassified_Ascomycota;	f__unclassified_Ascomycota;	g__unclassified_Ascomycota;	s__unclassified_Ascomycota
682	k__Fungi;	p__unclassified_Fungi;	c__unclassified_Fungi;	o__unclassified_Fungi;	f__unclassified_Fungi;	g__unclassified_Fungi;	s__unclassified_Fungi
683	k__Fungi;	p__Basidiomycota;	c__Cystobasidiomycetes;	Unclassified;	Unclassified;	g__Buckleyzyma;	s__Buckleyzyma_phyllomatis
684	k__Fungi;	p__Chytridiomycota;	Unclassified;	Unclassified;	Unclassified;	Unclassified;	Unclassified
685	k__Fungi;	p__Basidiomycota;	c__Agaricomycetes;	o__Sebacinales;	f__Sebacinaceae;	g__Sebacina;	s__unclassified_Sebacina
686	k__Fungi;	p__unclassified_Fungi;	c__unclassified_Fungi;	o__unclassified_Fungi;	f__unclassified_Fungi;	g__unclassified_Fungi;	s__unclassified_Fungi
687	k__Fungi;	p__Ascomycota;	c__Eurotiomycetes;	o__Chaetothyriales;	f__Herpotrichiellaceae;	g__Coniosporium;	s__Coniosporium_uncinatum
688	k__Fungi;	p__Ascomycota;	c__Dothideomycetes;	o__Pleosporales;	f__Phaeosphaeriaceae;	g__unclassified_Phaeosphaeriaceae;	s__unclassified_Phaeosphaeriaceae
689	k__Fungi;	p__Basidiomycota;	c__Agaricomycetes;	o__Agaricales;	Unclassified;	Unclassified;	Unclassified
690	k__Fungi;	p__Basidiomycota;	c__Tremellomycetes;	o__Tremellales;	f__Trimorphomycetaceae;	g__Saitozyma;	s__Saitozyma_podzolica
691	k__Fungi;	p__Ascomycota;	c__Dothideomycetes;	o__Pleosporales;	f__Pleosporaceae;	g__Bipolaris;	s__Bipolaris_sorokiniana
692	k__Fungi;	p__Ascomycota;	c__Dothideomycetes;	o__Cladosporiales;	f__Cladosporiaceae;	g__Cladosporium;	s__Cladosporium_puyae
693	k__Fungi;	p__Ascomycota;	c__Sordariomycetes;	o__Hypocreales;	f__Nectriaceae;	g__Fusicolla;	s__Fusicolla_ossicola
694	k__Fungi;	p__Ascomycota;	c__Sordariomycetes;	o__Hypocreales;	f__Nectriaceae;	g__Cylindrocarpon;	Unclassified
695	k__Fungi;	p__Ascomycota;	Unclassified;	Unclassified;	Unclassified;	Unclassified;	Unclassified
696	k__Fungi;	p__Basidiomycota;	Unclassified;	Unclassified;	Unclassified;	Unclassified;	Unclassified
697	k__Fungi;	p__unclassified_Fungi;	c__unclassified_Fungi;	o__unclassified_Fungi;	f__unclassified_Fungi;	g__unclassified_Fungi;	s__unclassified_Fungi
698	k__Fungi;	p__Ascomycota;	c__unclassified_Ascomycota;	o__unclassified_Ascomycota;	f__unclassified_Ascomycota;	g__unclassified_Ascomycota;	s__unclassified_Ascomycota
699	k__Fungi;	p__Chytridiomycota;	c__unclassified_Chytridiomycota;	o__unclassified_Chytridiomycota;	f__unclassified_Chytridiomycota;	g__unclassified_Chytridiomycota;	s__unclassified_Chytridiomycota
700	k__Fungi;	p__Ascomycota;	c__Sordariomycetes;	o__Xylariales;	f__Xylariales_fam_Incertae_sedis;	g__Phialemoniopsis;	s__Phialemoniopsis_cornearis
701	k__Fungi;	p__Ascomycota;	c__Sordariomycetes;	o__Sordariales;	f__Lasiosphaeriaceae;	g__Schizothecium;	s__unclassified_Schizothecium
702	k__Fungi;	p__Ascomycota;	c__Sordariomycetes;	o__Glomerellales;	f__Glomerellaceae;	g__Colletotrichum;	s__Colletotrichum_gloeosporioides
703	k__Fungi;	p__unclassified_Fungi;	c__unclassified_Fungi;	o__unclassified_Fungi;	f__unclassified_Fungi;	g__unclassified_Fungi;	s__unclassified_Fungi
704	k__Fungi;	p__Ascomycota;	c__Dothideomycetes;	o__Pleosporales;	f__Phaeosphaeriaceae;	Unclassified;	Unclassified
705	k__Fungi;	p__Ascomycota;	c__Dothideomycetes;	o__Pleosporales;	f__Phaeosphaeriaceae;	g__Ophiosphaerella;	Unclassified
706	k__Fungi;	p__Ascomycota;	c__Leotiomycetes;	o__Erysiphales;	f__Erysiphaceae;	g__Blumeria;	s__Blumeria_graminis
707	k__Fungi;	p__Ascomycota;	c__Leotiomycetes;	o__Thelebolales;	f__Pseudeurotiaceae;	g__Pseudogymnoascus;	s__unclassified_Pseudogymnoascus
708	k__Fungi;	p__Ascomycota;	c__Eurotiomycetes;	o__Chaetothyriales;	f__Trichomeriaceae;	g__Bradymyces;	s__unclassified_Bradymyces
709	k__Fungi;	p__unclassified_Fungi;	c__unclassified_Fungi;	o__unclassified_Fungi;	f__unclassified_Fungi;	g__unclassified_Fungi;	s__unclassified_Fungi
710	k__Fungi;	p__unclassified_Fungi;	c__unclassified_Fungi;	o__unclassified_Fungi;	f__unclassified_Fungi;	g__unclassified_Fungi;	s__unclassified_Fungi
711	k__Fungi;	p__Ascomycota;	c__Dothideomycetes;	o__Pleosporales;	f__Cucurbitariaceae;	g__Seltsamia;	s__Seltsamia_ulmi
712	k__Fungi;	p__Ascomycota;	c__Dothideomycetes;	o__Pleosporales;	f__Pleosporaceae;	g__Alternaria;	s__Alternaria_sorghi
713	k__Fungi;	p__Ascomycota;	c__Dothideomycetes;	o__Pleosporales;	f__Phaeosphaeriaceae;	g__Neosetophoma;	s__Neosetophoma_poaceicola
714	k__Fungi;	p__Ascomycota;	c__Eurotiomycetes;	o__Chaetothyriales;	f__Herpotrichiellaceae;	g__Exophiala;	s__Exophiala_tremulae
715	k__Fungi;	p__Ascomycota;	c__Leotiomycetes;	Unclassified;	Unclassified;	g__Leohumicola;	s__Leohumicola_minima
716	k__Fungi;	p__Ascomycota;	c__Eurotiomycetes;	o__Chaetothyriales;	f__Trichomeriaceae;	Unclassified;	Unclassified
717	k__Fungi;	p__Ascomycota;	c__Eurotiomycetes;	o__Chaetothyriales;	f__unclassified_Chaetothyriales;	g__unclassified_Chaetothyriales;	s__unclassified_Chaetothyriales
718	k__Fungi;	p__Basidiomycota;	c__Agaricomycetes;	o__Agaricales;	f__Tricholomataceae;	g__Dermoloma;	s__Dermoloma_josserandii
719	k__Fungi;	p__Basidiomycota;	c__Agaricomycetes;	o__Agaricales;	f__Clavariaceae;	g__unclassified_Clavariaceae;	s__unclassified_Clavariaceae
720	k__Fungi;	p__Ascomycota;	Unclassified;	Unclassified;	Unclassified;	Unclassified;	Unclassified
721	k__Fungi;	p__Ascomycota;	c__Sordariomycetes;	o__Xylariales;	f__unclassified_Xylariales;	g__unclassified_Xylariales;	s__unclassified_Xylariales
722	k__Fungi;	p__Ascomycota;	c__Dothideomycetes;	o__Pleosporales;	f__Pyrenochaetopsidaceae;	g__Pyrenochaetopsis;	s__Pyrenochaetopsis_confluens
723	k__Fungi;	p__Ascomycota;	c__Saccharomycetes;	o__Saccharomycetales;	f__Saccharomycetaceae;	g__Kazachstania;	s__Kazachstania_bulderi
724	k__Fungi;	p__Basidiomycota;	c__Agaricomycetes;	o__Thelephorales;	f__Typhulaceae;	g__Typhula;	s__Typhula_maritima
725	k__Fungi;	p__Ascomycota;	c__Saccharomycetes;	o__Saccharomycetales;	f__Debaryomycetaceae;	g__Kurtzmaniella;	s__[Candida]_zeylanoides
726	k__Fungi;	p__Ascomycota;	c__unclassified_Ascomycota;	o__unclassified_Ascomycota;	f__unclassified_Ascomycota;	g__unclassified_Ascomycota;	s__unclassified_Ascomycota
727	k__Fungi;	p__Ascomycota;	c__Saccharomycetes;	o__Saccharomycetales;	f__Trichomonascaceae;	g__Wickerhamiella;	s__Wickerhamiella_spandovensis
728	k__Fungi;	p__Ascomycota;	c__Dothideomycetes;	o__Cladosporiales;	f__Cladosporiaceae;	g__Cladosporium;	s__Cladosporium_austrohemisphaericum
729	k__Fungi;	p__Mortierellomycota;	Unclassified;	Unclassified;	Unclassified;	Unclassified;	Unclassified
730	k__Fungi;	p__Ascomycota;	c__unclassified_Ascomycota;	o__unclassified_Ascomycota;	f__unclassified_Ascomycota;	g__unclassified_Ascomycota;	s__unclassified_Ascomycota
731	k__Fungi;	p__Ascomycota;	c__Sordariomycetes;	o__Sordariales;	Unclassified;	Unclassified;	Unclassified
732	k__Fungi;	p__Ascomycota;	c__Eurotiomycetes;	o__Eurotiales;	f__Aspergillaceae;	g__Penicillium;	s__Penicillium_vasconiae
733	k__Fungi;	p__Basidiomycota;	c__Tremellomycetes;	o__Filobasidiales;	f__Piskurozymaceae;	g__Solicoccozyma;	s__Solicoccozyma_keelungensis
734	k__Fungi;	p__unclassified_Fungi;	c__unclassified_Fungi;	o__unclassified_Fungi;	f__unclassified_Fungi;	g__unclassified_Fungi;	s__unclassified_Fungi
735	k__Fungi;	p__Mortierellomycota;	c__Mortierellomycetes;	o__Mortierellales;	f__Mortierellaceae;	g__Mortierella;	s__Mortierella_globalpina
736	k__Fungi;	p__unclassified_Fungi;	c__unclassified_Fungi;	o__unclassified_Fungi;	f__unclassified_Fungi;	g__unclassified_Fungi;	s__unclassified_Fungi
737	k__Fungi;	p__Mortierellomycota;	c__Mortierellomycetes;	o__Mortierellales;	f__Mortierellaceae;	g__Mortierella;	s__Mortierella_elongata
738	k__Fungi;	p__Ascomycota;	c__Sordariomycetes;	o__Hypocreales;	f__Stachybotryaceae;	g__Alfaria;	s__Alfaria_dandenongensis
739	k__Fungi;	p__Ascomycota;	c__Sordariomycetes;	o__Hypocreales;	f__Nectriaceae;	g__Fusarium;	s__unclassified_Fusarium
740	k__Fungi;	p__Ascomycota;	c__Sordariomycetes;	o__Hypocreales;	f__Nectriaceae;	Unclassified;	Unclassified
741	k__Fungi;	p__Ascomycota;	c__Leotiomycetes;	o__Thelebolales;	f__Pseudeurotiaceae;	g__Pseudogymnoascus;	s__Pseudogymnoascus_pannorum
742	k__Fungi;	p__Ascomycota;	c__unclassified_Ascomycota;	o__unclassified_Ascomycota;	f__unclassified_Ascomycota;	g__unclassified_Ascomycota;	s__unclassified_Ascomycota
743	k__Fungi;	p__Basidiomycota;	c__Agaricomycetes;	o__Russulales;	f__Russulaceae;	g__Lactarius;	s__Lactarius_badiosanguineus
744	k__Fungi;	p__Ascomycota;	c__unclassified_Ascomycota;	o__unclassified_Ascomycota;	f__unclassified_Ascomycota;	g__unclassified_Ascomycota;	s__unclassified_Ascomycota
745	k__Fungi;	p__Basidiomycota;	c__Tremellomycetes;	o__Tremellales;	f__Bulleribasidiaceae;	g__Vishniacozyma;	s__Vishniacozyma_victoriae
746	k__Fungi;	p__Ascomycota;	c__Sordariomycetes;	o__Sordariales;	f__Lasiosphaeriaceae;	g__Podospora;	Unclassified
747	k__Fungi;	p__Ascomycota;	c__Dothideomycetes;	o__Pleosporales;	f__Didymellaceae;	g__Didymella;	s__Didymella_keratinophila
748	k__Fungi;	p__Ascomycota;	c__Sordariomycetes;	o__Sordariales;	f__Chaetomiaceae;	g__Cladorrhinum;	s__Cladorrhinum_foecundissimum
749	k__Fungi;	p__Ascomycota;	c__Eurotiomycetes;	o__Chaetothyriales;	f__Chaetothyriaceae;	g__Camptophora;	s__Camptophora_hylomeconis
750	k__Fungi;	p__Ascomycota;	c__Leotiomycetes;	o__Helotiales;	f__Helotiaceae;	g__Mycofalcella;	s__Mycofalcella_calcarata
751	k__Fungi;	p__Ascomycota;	c__Dothideomycetes;	o__Pleosporales;	f__Didymosphaeriaceae;	g__Laburnicola;	s__Laburnicola_hawksworthii
752	k__Fungi;	p__Basidiomycota;	c__Agaricomycetes;	o__Russulales;	f__Russulaceae;	g__Russula;	s__Russula_cyanoxantha
753	k__Fungi;	p__Basidiomycota;	c__Tremellomycetes;	o__Tremellales;	f__Trimorphomycetaceae;	g__Saitozyma;	s__Saitozyma_podzolica
754	k__Fungi;	p__Basidiomycota;	c__Cystobasidiomycetes;	o__Erythrobasidiales;	f__Erythrobasidiaceae;	g__Erythrobasidium;	s__Erythrobasidium_yunnanense
755	k__Fungi;	p__Ascomycota;	c__Dothideomycetes;	o__Pleosporales;	f__Didymellaceae;	g__Neomicrosphaeropsis;	s__Neomicrosphaeropsis_tamaricicola
756	k__Fungi;	p__Ascomycota;	c__Eurotiomycetes;	o__Eurotiales;	f__Aspergillaceae;	g__Aspergillus;	s__Aspergillus_versicolor
757	k__Fungi;	p__Chytridiomycota;	Unclassified;	Unclassified;	Unclassified;	Unclassified;	Unclassified
758	k__Fungi;	p__Ascomycota;	c__Sordariomycetes;	o__Microascales;	f__Microascaceae;	g__Scopulariopsis;	s__Scopulariopsis_fusca
759	k__Fungi;	p__Ascomycota;	c__Pezizomycetes;	o__Pezizales;	f__Pyronemataceae;	g__Scutellinia;	s__Scutellinia_barlae
760	k__Fungi;	p__Ascomycota;	c__Eurotiomycetes;	o__Eurotiales;	f__Aspergillaceae;	g__Aspergillus;	s__Aspergillus_inflatus
761	k__Fungi;	p__Ascomycota;	c__Eurotiomycetes;	o__Chaetothyriales;	Unclassified;	Unclassified;	Unclassified
762	k__Fungi;	p__Ascomycota;	c__Dothideomycetes;	o__Pleosporales;	f__Phaeosphaeriaceae;	g__Paraphoma;	s__Paraphoma_rhaphiolepidis
763	k__Fungi;	p__unclassified_Fungi;	c__unclassified_Fungi;	o__unclassified_Fungi;	f__unclassified_Fungi;	g__unclassified_Fungi;	s__unclassified_Fungi
764	k__Fungi;	p__Glomeromycota;	Unclassified;	Unclassified;	Unclassified;	Unclassified;	Unclassified
765	k__Fungi;	p__Ascomycota;	c__Saccharomycetes;	o__Saccharomycetales;	f__Saccharomycetaceae;	g__Kluyveromyces;	s__Kluyveromyces_marxianus
766	k__Fungi;	p__Ascomycota;	c__Eurotiomycetes;	o__unclassified_Eurotiomycetes;	f__unclassified_Eurotiomycetes;	g__unclassified_Eurotiomycetes;	s__unclassified_Eurotiomycetes
767	k__Fungi;	p__unclassified_Fungi;	c__unclassified_Fungi;	o__unclassified_Fungi;	f__unclassified_Fungi;	g__unclassified_Fungi;	s__unclassified_Fungi
768	k__Fungi;	p__Ascomycota;	c__Eurotiomycetes;	o__Eurotiales;	f__Aspergillaceae;	g__Polypaecilum;	Unclassified
769	k__Fungi;	p__Basidiomycota;	c__Agaricomycetes;	o__Agaricales;	f__Physalacriaceae;	g__Cylindrobasidium;	Unclassified
770	k__Fungi;	p__Mucoromycota;	c__Endogonomycetes;	o__Endogonales;	Unclassified;	Unclassified;	Unclassified
771	k__Fungi;	p__Ascomycota;	c__Eurotiomycetes;	o__Eurotiales;	f__Trichocomaceae;	g__Talaromyces;	s__Talaromyces_neorugulosus
772	k__Fungi;	p__Ascomycota;	c__Dothideomycetes;	o__Pleosporales;	f__Phaeosphaeriaceae;	g__Septoriella;	s__unclassified_Septoriella
773	k__Fungi;	p__unclassified_Fungi;	c__unclassified_Fungi;	o__unclassified_Fungi;	f__unclassified_Fungi;	g__unclassified_Fungi;	s__unclassified_Fungi
774	k__Fungi;	p__Basidiomycota;	c__Tremellomycetes;	o__Tremellales;	f__Bulleribasidiaceae;	g__Dioszegia;	s__unclassified_Dioszegia
775	k__Fungi;	p__Ascomycota;	c__Dothideomycetes;	o__Pleosporales;	f__Pleosporaceae;	g__Bipolaris;	s__Bipolaris_sorokiniana
776	k__Fungi;	p__Ascomycota;	c__Dothideomycetes;	o__Pleosporales;	f__Didymellaceae;	g__Didymella;	s__Didymella_keratinophila
777	k__Fungi;	p__Ascomycota;	c__Sordariomycetes;	o__Hypocreales;	f__Nectriaceae;	g__unclassified_Nectriaceae;	s__unclassified_Nectriaceae
778	k__Fungi;	p__Ascomycota;	c__Saccharomycetes;	o__Saccharomycetales;	f__unclassified_Saccharomycetales;	g__unclassified_Saccharomycetales;	s__unclassified_Saccharomycetales
779	k__Fungi;	p__Ascomycota;	c__Dothideomycetes;	o__Pleosporales;	f__Didymellaceae;	g__Epicoccum;	s__unclassified_Epicoccum
780	k__Fungi;	p__Ascomycota;	c__Eurotiomycetes;	o__Eurotiales;	f__Aspergillaceae;	g__Aspergillus;	s__Aspergillus_fumigatus
781	k__Fungi;	p__Ascomycota;	c__Dothideomycetes;	o__Pleosporales;	f__unclassified_Pleosporales;	g__unclassified_Pleosporales;	s__unclassified_Pleosporales
782	k__Fungi;	p__Basidiomycota;	c__Agaricomycetes;	o__unclassified_Agaricomycetes;	f__unclassified_Agaricomycetes;	g__unclassified_Agaricomycetes;	s__unclassified_Agaricomycetes
783	k__Fungi;	p__Ascomycota;	c__Eurotiomycetes;	o__Chaetothyriales;	Unclassified;	Unclassified;	Unclassified
784	k__Fungi;	p__Mortierellomycota;	c__Mortierellomycetes;	o__Mortierellales;	f__Mortierellaceae;	g__Mortierella;	s__Mortierella_globalpina
785	k__Fungi;	p__Ascomycota;	c__Eurotiomycetes;	o__Chaetothyriales;	f__Herpotrichiellaceae;	g__Exophiala;	s__Exophiala_salmonis
786	k__Fungi;	p__Ascomycota;	c__Dothideomycetes;	o__Cladosporiales;	f__Cladosporiaceae;	g__Cladosporium;	s__Cladosporium_endophytica
787	k__Fungi;	p__Ascomycota;	c__Pezizomycetes;	o__Pezizales;	f__Morchellaceae;	g__Morchella;	s__Morchella_sextelata
788	k__Fungi;	p__Rozellomycota;	Unclassified;	Unclassified;	Unclassified;	Unclassified;	Unclassified
789	k__Fungi;	p__Ascomycota;	c__Saccharomycetes;	o__Saccharomycetales;	f__Pichiaceae;	g__Pichia;	s__Pichia_fermentans
790	k__Fungi;	p__Ascomycota;	c__Saccharomycetes;	o__Saccharomycetales;	f__Pichiaceae;	g__Pichia;	s__Pichia_fermentans
791	k__Fungi;	p__Ascomycota;	c__Pezizomycetes;	o__Pezizales;	f__Pezizaceae;	g__Peziza;	s__Peziza_fruticosa
792	k__Fungi;	p__Ascomycota;	c__Dothideomycetes;	o__Pleosporales;	Unclassified;	Unclassified;	Unclassified
793	k__Fungi;	p__Ascomycota;	c__Eurotiomycetes;	o__Chaetothyriales;	f__Herpotrichiellaceae;	g__Exophiala;	s__Exophiala_opportunistica
794	k__Fungi;	p__Ascomycota;	c__Sordariomycetes;	o__unclassified_Sordariomycetes;	f__unclassified_Sordariomycetes;	g__unclassified_Sordariomycetes;	s__unclassified_Sordariomycetes
795	k__Fungi;	p__Ascomycota;	c__Sordariomycetes;	o__Hypocreales;	f__Hypocreales_fam_Incertae_sedis;	g__Sarocladium;	s__Sarocladium_kiliense
796	k__Fungi;	p__Ascomycota;	c__Eurotiomycetes;	o__Chaetothyriales;	f__Herpotrichiellaceae;	g__Cladophialophora;	s__Cladophialophora_boppii
797	k__Fungi;	p__unclassified_Fungi;	c__unclassified_Fungi;	o__unclassified_Fungi;	f__unclassified_Fungi;	g__unclassified_Fungi;	s__unclassified_Fungi
798	k__Fungi;	p__Ascomycota;	c__Saccharomycetes;	o__Saccharomycetales;	f__Phaffomycetaceae;	g__Wickerhamomyces;	s__Wickerhamomyces_anomalus
799	k__Fungi;	p__Ascomycota;	c__Saccharomycetes;	o__Saccharomycetales;	f__Trichomonascaceae;	g__Wickerhamiella;	s__Wickerhamiella_pararugosa
800	k__Fungi;	p__Ascomycota;	c__Sordariomycetes;	o__Glomerellales;	f__Plectosphaerellaceae;	g__Plectosphaerella;	s__Plectosphaerella_niemeijerarum
801	k__Fungi;	p__Chytridiomycota;	Unclassified;	Unclassified;	Unclassified;	Unclassified;	Unclassified
802	k__Fungi;	p__Ascomycota;	c__Leotiomycetes;	o__Helotiales;	f__Helotiaceae;	g__Dimorphospora;	Unclassified
803	k__Fungi;	p__Ascomycota;	c__Dothideomycetes;	o__Pleosporales;	f__Lentitheciaceae;	g__Darksidea;	s__Darksidea_epsilon
804	k__Fungi;	p__Ascomycota;	c__Dothideomycetes;	o__Pleosporales;	f__Phaeosphaeriaceae;	g__Paraphoma;	s__Paraphoma_rhaphiolepidis
805	k__Fungi;	p__Basidiomycota;	c__Agaricomycetes;	o__Agaricales;	f__Cortinariaceae;	g__Cortinarius;	s__unclassified_Cortinarius
806	k__Fungi;	p__Ascomycota;	c__Sordariomycetes;	o__Sordariales;	f__Lasiosphaeriaceae;	Unclassified;	Unclassified
807	k__Fungi;	p__unclassified_Fungi;	c__unclassified_Fungi;	o__unclassified_Fungi;	f__unclassified_Fungi;	g__unclassified_Fungi;	s__unclassified_Fungi
808	k__Fungi;	p__Ascomycota;	c__Sordariomycetes;	o__Chaetosphaeriales;	f__Chaetosphaeriaceae;	g__Chaetosphaeria;	s__Chaetosphaeria_callimorpha
809	k__Fungi;	p__Ascomycota;	c__Saccharomycetes;	o__Saccharomycetales;	f__Saccharomycetaceae;	g__Kluyveromyces;	s__Kluyveromyces_marxianus
810	k__Fungi;	p__Ascomycota;	c__Eurotiomycetes;	o__Eurotiales;	f__Trichocomaceae;	g__Talaromyces;	s__Talaromyces_calidicanius
811	k__Fungi;	p__Ascomycota;	c__Eurotiomycetes;	o__Eurotiales;	f__Aspergillaceae;	g__Penicillium;	s__unclassified_Penicillium
812	k__Fungi;	p__unclassified_Fungi;	c__unclassified_Fungi;	o__unclassified_Fungi;	f__unclassified_Fungi;	g__unclassified_Fungi;	s__unclassified_Fungi
813	k__Fungi;	p__Ascomycota;	c__Dothideomycetes;	o__Pleosporales;	Unclassified;	g__Aaosphaeria;	s__Aaosphaeria_arxii
814	k__Fungi;	p__Mortierellomycota;	c__Mortierellomycetes;	o__Mortierellales;	f__Mortierellaceae;	g__Mortierella;	s__Mortierella_elongata
815	k__Fungi;	p__Basidiomycota;	c__Tremellomycetes;	o__Tremellales;	f__Rhynchogastremataceae;	g__Papiliotrema;	s__Papiliotrema_odontotermitis
816	k__Fungi;	p__Ascomycota;	c__Saccharomycetes;	o__Saccharomycetales;	Unclassified;	g__Candida;	s__[Candida]_subhashii
817	k__Fungi;	p__Ascomycota;	c__Sordariomycetes;	o__Xylariales;	Unclassified;	Unclassified;	Unclassified
818	k__Fungi;	p__Ascomycota;	c__Sordariomycetes;	o__Sordariales;	f__Lasiosphaeriaceae;	g__Podospora;	s__Podospora_communis
819	k__Fungi;	p__Ascomycota;	c__Dothideomycetes;	o__Pleosporales;	f__Phaeosphaeriaceae;	g__Phaeosphaeria;	s__Phaeosphaeria_podocarpi
820	k__Fungi;	p__Ascomycota;	c__Leotiomycetes;	o__Helotiales;	f__Hyaloscyphaceae;	g__Cistella;	s__Cistella_albidolutea
821	k__Fungi;	p__Ascomycota;	c__Dothideomycetes;	o__Mycosphaerellales;	f__Mycosphaerellaceae;	g__Phaeophleospora;	s__Phaeophleospora_hymenocallidicola
822	k__Fungi;	p__Ascomycota;	c__Sordariomycetes;	o__Sordariales;	f__Lasiosphaeriaceae;	g__Schizothecium;	s__unclassified_Schizothecium
823	k__Fungi;	p__Basidiomycota;	c__Agaricomycetes;	o__unclassified_Agaricomycetes;	f__unclassified_Agaricomycetes;	g__unclassified_Agaricomycetes;	s__unclassified_Agaricomycetes
824	k__Fungi;	p__Ascomycota;	c__Dothideomycetes;	o__Pleosporales;	f__Phaeosphaeriaceae;	g__Ophiosphaerella;	Unclassified
825	k__Fungi;	p__Basidiomycota;	c__unclassified_Basidiomycota;	o__unclassified_Basidiomycota;	f__unclassified_Basidiomycota;	g__unclassified_Basidiomycota;	s__unclassified_Basidiomycota
826	k__Fungi;	p__Ascomycota;	c__Sordariomycetes;	o__unclassified_Sordariomycetes;	f__unclassified_Sordariomycetes;	g__unclassified_Sordariomycetes;	s__unclassified_Sordariomycetes
827	k__Fungi;	p__Ascomycota;	Unclassified;	Unclassified;	Unclassified;	Unclassified;	Unclassified
828	k__Fungi;	p__Ascomycota;	c__Pezizomycetes;	o__Pezizales;	f__Ascobolaceae;	Unclassified;	Unclassified
829	k__Fungi;	p__Ascomycota;	c__Eurotiomycetes;	o__Eurotiales;	f__Aspergillaceae;	g__Penicillium;	s__Penicillium_striatisporum
830	k__Fungi;	p__unclassified_Fungi;	c__unclassified_Fungi;	o__unclassified_Fungi;	f__unclassified_Fungi;	g__unclassified_Fungi;	s__unclassified_Fungi
831	k__Fungi;	p__Basidiomycota;	c__Agaricomycetes;	o__Agaricales;	f__Entolomataceae;	g__Clitopilus;	s__Clitopilus_hobsonii
832	k__Fungi;	p__Mortierellomycota;	c__Mortierellomycetes;	o__Mortierellales;	f__Mortierellaceae;	g__Mortierella;	s__Mortierella_exigua
833	k__Fungi;	p__Ascomycota;	c__Sordariomycetes;	o__Sordariales;	f__Chaetomiaceae;	g__Podospora;	s__Podospora_bulbillosa
834	k__Fungi;	p__Basidiomycota;	c__Cystobasidiomycetes;	Unclassified;	Unclassified;	g__Buckleyzyma;	s__Buckleyzyma_aurantiaca
835	k__Fungi;	p__Glomeromycota;	c__Glomeromycetes;	o__Glomerales;	f__Claroideoglomeraceae;	g__Claroideoglomus;	s__Claroideoglomus_lamellosum
836	k__Fungi;	p__Ascomycota;	c__Sordariomycetes;	o__Glomerellales;	f__Plectosphaerellaceae;	g__Plectosphaerella;	s__Plectosphaerella_niemeijerarum
837	k__Fungi;	p__Ascomycota;	Unclassified;	Unclassified;	Unclassified;	Unclassified;	Unclassified
838	k__Fungi;	p__Basidiomycota;	c__Tremellomycetes;	o__Tremellales;	f__Bulleribasidiaceae;	g__Dioszegia;	s__Dioszegia_catarinonii
839	k__Fungi;	p__Ascomycota;	c__Sordariomycetes;	o__Hypocreales;	f__Stachybotryaceae;	g__unclassified_Stachybotryaceae;	s__unclassified_Stachybotryaceae
840	k__Fungi;	p__Ascomycota;	c__Sordariomycetes;	o__Hypocreales;	f__Cordycipitaceae;	g__Lecanicillium;	s__Lecanicillium_dimorphum
841	k__Fungi;	p__unclassified_Fungi;	c__unclassified_Fungi;	o__unclassified_Fungi;	f__unclassified_Fungi;	g__unclassified_Fungi;	s__unclassified_Fungi
842	k__Fungi;	p__Ascomycota;	c__Sordariomycetes;	o__Xylariales;	f__unclassified_Xylariales;	g__unclassified_Xylariales;	s__unclassified_Xylariales
843	k__Fungi;	p__Ascomycota;	c__Leotiomycetes;	o__unclassified_Leotiomycetes;	f__unclassified_Leotiomycetes;	g__unclassified_Leotiomycetes;	s__unclassified_Leotiomycetes
844	k__Fungi;	p__Rozellomycota;	Unclassified;	Unclassified;	Unclassified;	Unclassified;	Unclassified
845	k__Fungi;	p__unclassified_Fungi;	c__unclassified_Fungi;	o__unclassified_Fungi;	f__unclassified_Fungi;	g__unclassified_Fungi;	s__unclassified_Fungi
846	k__Fungi;	p__Ascomycota;	c__unclassified_Ascomycota;	o__unclassified_Ascomycota;	f__unclassified_Ascomycota;	g__unclassified_Ascomycota;	s__unclassified_Ascomycota
847	k__Fungi;	p__Basidiomycota;	c__Tremellomycetes;	o__Tremellales;	f__Tremellaceae;	g__Cryptococcus;	Unclassified
848	k__Fungi;	p__Ascomycota;	c__Dothideomycetes;	o__Dothideales;	f__Saccotheciaceae;	g__Aureobasidium;	s__Aureobasidium_melanogenum
849	k__Fungi;	p__Ascomycota;	c__Saccharomycetes;	o__Saccharomycetales;	f__Debaryomycetaceae;	Unclassified;	s__[Candida]_palmioleophila
850	k__Fungi;	p__unclassified_Fungi;	c__unclassified_Fungi;	o__unclassified_Fungi;	f__unclassified_Fungi;	g__unclassified_Fungi;	s__unclassified_Fungi
851	k__Fungi;	p__Basidiomycota;	c__Agaricomycetes;	o__Cantharellales;	f__Cantharellales_fam_Incertae_sedis;	g__Minimedusa;	s__Minimedusa_polyspora
852	k__Fungi;	p__Ascomycota;	c__Saccharomycetes;	o__Saccharomycetales;	f__Trichomonascaceae;	g__Wickerhamiella;	s__Wickerhamiella_spandovensis
853	k__Fungi;	p__Ascomycota;	c__Leotiomycetes;	o__Helotiales;	f__Chaetomellaceae;	g__Chaetomella;	s__Chaetomella_zambiensis
854	k__Fungi;	p__Ascomycota;	c__Dothideomycetes;	o__Pleosporales;	f__Pyrenochaetopsidaceae;	g__Pyrenochaetopsis;	s__Pyrenochaetopsis_microspora
855	k__Fungi;	p__Basidiomycota;	c__Tremellomycetes;	o__Filobasidiales;	f__Filobasidiaceae;	g__Naganishia;	s__Naganishia_diffluens
856	k__Fungi;	p__Ascomycota;	c__Dothideomycetes;	o__Pleosporales;	f__Neopyrenochaetaceae;	g__Neopyrenochaeta;	s__Neopyrenochaeta_acicola
857	k__Fungi;	p__Basidiomycota;	c__Cystobasidiomycetes;	Unclassified;	f__Symmetrosporaceae;	g__Symmetrospora;	s__Symmetrospora_symmetrica
858	k__Fungi;	p__Glomeromycota;	c__Glomeromycetes;	o__Diversisporales;	f__Diversisporaceae;	g__Diversispora;	s__Diversispora_spurca
859	k__Fungi;	p__Basidiomycota;	c__Tremellomycetes;	o__Trichosporonales;	f__Trichosporonaceae;	g__Cutaneotrichosporon;	s__Cutaneotrichosporon_daszewskae
860	k__Fungi;	p__Mortierellomycota;	c__Mortierellomycetes;	o__Mortierellales;	f__Mortierellaceae;	g__Mortierella;	s__Mortierella_elongata
861	k__Fungi;	p__Basidiomycota;	c__Microbotryomycetes;	o__Sporidiobolales;	f__Sporidiobolaceae;	g__Rhodotorula;	s__Rhodotorula_sphaerocarpa
862	k__Fungi;	p__Basidiomycota;	c__unclassified_Basidiomycota;	o__unclassified_Basidiomycota;	f__unclassified_Basidiomycota;	g__unclassified_Basidiomycota;	s__unclassified_Basidiomycota
863	k__Fungi;	p__Basidiomycota;	c__Tremellomycetes;	o__Trichosporonales;	f__Trichosporonaceae;	g__Cutaneotrichosporon;	s__unclassified_Cutaneotrichosporon
864	k__Fungi;	p__Ascomycota;	c__Sordariomycetes;	o__Sordariales;	f__Chaetomiaceae;	g__Cladorrhinum;	s__Cladorrhinum_brunnescens
865	k__Fungi;	p__Ascomycota;	c__Dothideomycetes;	o__Pleosporales;	f__Phaeosphaeriaceae;	g__Neosetophoma;	s__Neosetophoma_poaceicola
866	k__Fungi;	p__Ascomycota;	c__Eurotiomycetes;	o__Onygenales;	Unclassified;	Unclassified;	Unclassified
867	k__Fungi;	p__Basidiomycota;	c__Microbotryomycetes;	o__Sporidiobolales;	f__Sporidiobolaceae;	g__Rhodotorula;	s__Rhodotorula_sphaerocarpa
868	k__Fungi;	p__Basidiomycota;	c__Cystobasidiomycetes;	o__unclassified_Cystobasidiomycetes;	f__unclassified_Cystobasidiomycetes;	g__unclassified_Cystobasidiomycetes;	s__unclassified_Cystobasidiomycetes
869	k__Fungi;	p__Mortierellomycota;	c__Mortierellomycetes;	o__Mortierellales;	f__Mortierellaceae;	g__Mortierella;	s__Mortierella_globalpina
870	k__Fungi;	p__Glomeromycota;	c__Glomeromycetes;	o__Glomerales;	f__Glomeraceae;	Unclassified;	Unclassified
871	k__Fungi;	p__Basidiomycota;	c__Cystobasidiomycetes;	Unclassified;	f__Symmetrosporaceae;	g__Symmetrospora;	s__Symmetrospora_vermiculata
872	k__Fungi;	p__Ascomycota;	c__Dothideomycetes;	o__Cladosporiales;	f__Cladosporiaceae;	g__Cladosporium;	s__unclassified_Cladosporium
873	k__Fungi;	p__Basidiomycota;	c__Agaricomycetes;	o__Agaricales;	f__Omphalotaceae;	g__Marasmiellus;	s__Marasmiellus_tricolor
874	k__Fungi;	p__unclassified_Fungi;	c__unclassified_Fungi;	o__unclassified_Fungi;	f__unclassified_Fungi;	g__unclassified_Fungi;	s__unclassified_Fungi
875	k__Fungi;	p__Blastocladiomycota;	c__Blastocladiomycetes;	o__Blastocladiales;	f__Catenariaceae;	Unclassified;	Unclassified
876	k__Fungi;	p__Ascomycota;	c__Sordariomycetes;	o__Sordariales;	f__Chaetomiaceae;	g__unclassified_Chaetomiaceae;	s__unclassified_Chaetomiaceae
877	k__Fungi;	p__Ascomycota;	c__Sordariomycetes;	o__Xylariales;	f__Apiosporaceae;	g__Arthrinium;	s__Arthrinium_ibericum
878	k__Fungi;	p__Ascomycota;	c__unclassified_Ascomycota;	o__unclassified_Ascomycota;	f__unclassified_Ascomycota;	g__unclassified_Ascomycota;	s__unclassified_Ascomycota
879	k__Fungi;	p__Basidiomycota;	c__Agaricomycetes;	o__unclassified_Agaricomycetes;	f__unclassified_Agaricomycetes;	g__unclassified_Agaricomycetes;	s__unclassified_Agaricomycetes
880	k__Fungi;	p__Mortierellomycota;	c__Mortierellomycetes;	o__Mortierellales;	f__Mortierellaceae;	g__Mortierella;	s__Mortierella_hyalina
881	k__Fungi;	p__Ascomycota;	c__Sordariomycetes;	o__unclassified_Sordariomycetes;	f__unclassified_Sordariomycetes;	g__unclassified_Sordariomycetes;	s__unclassified_Sordariomycetes
882	k__Fungi;	p__Basidiomycota;	c__Tremellomycetes;	o__Trichosporonales;	f__Trichosporonaceae;	g__Cutaneotrichosporon;	s__Cutaneotrichosporon_oleaginosum
883	k__Fungi;	p__Ascomycota;	c__Eurotiomycetes;	o__Eurotiales;	f__Aspergillaceae;	g__Aspergillus;	s__Aspergillus_foveolatus
884	k__Fungi;	p__Ascomycota;	c__Pezizomycetes;	o__Pezizales;	f__Pyronemataceae;	g__Kotlabaea;	Unclassified
885	k__Fungi;	p__Basidiomycota;	c__Agaricomycetes;	o__Agaricales;	f__Clavariaceae;	g__Clavulinopsis;	s__Clavulinopsis_corniculata
886	k__Fungi;	p__Glomeromycota;	c__Glomeromycetes;	o__Glomerales;	f__Glomeraceae;	g__Glomus;	s__Glomus_indicum
887	k__Fungi;	p__Ascomycota;	c__Dothideomycetes;	o__Pleosporales;	f__Didymellaceae;	g__Didymella;	s__unclassified_Didymella
888	k__Fungi;	p__Basidiomycota;	c__unclassified_Basidiomycota;	o__unclassified_Basidiomycota;	f__unclassified_Basidiomycota;	g__unclassified_Basidiomycota;	s__unclassified_Basidiomycota
889	k__Fungi;	p__Ascomycota;	c__Dothideomycetes;	o__Pleosporales;	Unclassified;	Unclassified;	Unclassified
890	k__Fungi;	p__Chytridiomycota;	Unclassified;	Unclassified;	Unclassified;	Unclassified;	Unclassified
891	k__Fungi;	p__unclassified_Fungi;	c__unclassified_Fungi;	o__unclassified_Fungi;	f__unclassified_Fungi;	g__unclassified_Fungi;	s__unclassified_Fungi
892	k__Fungi;	p__Mortierellomycota;	c__Mortierellomycetes;	o__Mortierellales;	f__Mortierellaceae;	g__Mortierella;	Unclassified
893	k__Fungi;	p__Ascomycota;	c__Eurotiomycetes;	o__Eurotiales;	f__Aspergillaceae;	g__Aspergillus;	Unclassified
894	k__Fungi;	p__unclassified_Fungi;	c__unclassified_Fungi;	o__unclassified_Fungi;	f__unclassified_Fungi;	g__unclassified_Fungi;	s__unclassified_Fungi
895	k__Fungi;	p__Ascomycota;	c__Leotiomycetes;	o__Helotiales;	Unclassified;	Unclassified;	Unclassified
896	k__Fungi;	p__unclassified_Fungi;	c__unclassified_Fungi;	o__unclassified_Fungi;	f__unclassified_Fungi;	g__unclassified_Fungi;	s__unclassified_Fungi
897	k__Fungi;	p__Olpidiomycota;	c__Olpidiomycetes;	o__Olpidiales;	f__Olpidiaceae;	g__Olpidium;	s__Olpidium_brassicae
898	k__Fungi;	p__unclassified_Fungi;	c__unclassified_Fungi;	o__unclassified_Fungi;	f__unclassified_Fungi;	g__unclassified_Fungi;	s__unclassified_Fungi
899	k__Fungi;	p__Chytridiomycota;	Unclassified;	Unclassified;	Unclassified;	Unclassified;	Unclassified
900	k__Fungi;	p__Ascomycota;	c__Saccharomycetes;	o__Saccharomycetales;	f__Phaffomycetaceae;	g__Wickerhamomyces;	s__Wickerhamomyces_anomalus
901	k__Fungi;	p__Mortierellomycota;	c__Mortierellomycetes;	o__Mortierellales;	f__Mortierellaceae;	g__Mortierella;	s__unclassified_Mortierella
902	k__Fungi;	p__Ascomycota;	c__Leotiomycetes;	o__Helotiales;	f__Dermateaceae;	g__Scleropezicula;	Unclassified
903	k__Fungi;	p__Ascomycota;	c__Saccharomycetes;	o__Saccharomycetales;	f__Pichiaceae;	g__Pichia;	s__Pichia_manshurica
904	k__Fungi;	p__unclassified_Fungi;	c__unclassified_Fungi;	o__unclassified_Fungi;	f__unclassified_Fungi;	g__unclassified_Fungi;	s__unclassified_Fungi
905	k__Fungi;	p__unclassified_Fungi;	c__unclassified_Fungi;	o__unclassified_Fungi;	f__unclassified_Fungi;	g__unclassified_Fungi;	s__unclassified_Fungi
906	k__Fungi;	p__Ascomycota;	c__unclassified_Ascomycota;	o__unclassified_Ascomycota;	f__unclassified_Ascomycota;	g__unclassified_Ascomycota;	s__unclassified_Ascomycota
907	k__Fungi;	p__Glomeromycota;	c__Glomeromycetes;	o__Glomerales;	f__Glomeraceae;	g__unclassified_Glomeraceae;	s__unclassified_Glomeraceae
908	k__Fungi;	p__unclassified_Fungi;	c__unclassified_Fungi;	o__unclassified_Fungi;	f__unclassified_Fungi;	g__unclassified_Fungi;	s__unclassified_Fungi
909	k__Fungi;	p__Ascomycota;	c__Leotiomycetes;	o__Thelebolales;	f__Pseudeurotiaceae;	g__Pseudogymnoascus;	s__Pseudogymnoascus_verrucosus
910	k__Fungi;	p__Basidiomycota;	c__Ustilaginomycetes;	o__Ustilaginales;	f__Ustilaginaceae;	g__Tranzscheliella;	Unclassified
911	k__Fungi;	p__Ascomycota;	c__Sordariomycetes;	o__Sordariales;	f__unclassified_Sordariales;	g__unclassified_Sordariales;	s__unclassified_Sordariales
912	k__Fungi;	p__Ascomycota;	c__Saccharomycetes;	o__Saccharomycetales;	f__Debaryomycetaceae;	g__Millerozyma;	s__Millerozyma_farinosa
913	k__Fungi;	p__Ascomycota;	c__unclassified_Ascomycota;	o__unclassified_Ascomycota;	f__unclassified_Ascomycota;	g__unclassified_Ascomycota;	s__unclassified_Ascomycota
914	k__Fungi;	p__Basidiomycota;	c__unclassified_Basidiomycota;	o__unclassified_Basidiomycota;	f__unclassified_Basidiomycota;	g__unclassified_Basidiomycota;	s__unclassified_Basidiomycota
915	k__Fungi;	p__Olpidiomycota;	c__Olpidiomycetes;	o__Olpidiales;	f__Olpidiaceae;	g__Olpidium;	s__Olpidium_brassicae
916	k__Fungi;	p__Ascomycota;	c__Pezizomycetes;	o__Pezizales;	f__Pyronemataceae;	g__Scutellinia;	s__Scutellinia_scutellata
917	k__Fungi;	p__Ascomycota;	c__Leotiomycetes;	o__Helotiales;	f__Hyaloscyphaceae;	g__Arachnopeziza;	s__unclassified_Arachnopeziza
918	k__Fungi;	p__Ascomycota;	c__unclassified_Ascomycota;	o__unclassified_Ascomycota;	f__unclassified_Ascomycota;	g__unclassified_Ascomycota;	s__unclassified_Ascomycota
919	k__Fungi;	p__Ascomycota;	c__Sordariomycetes;	o__Myrmecridiales;	f__Myrmecridiaceae;	g__Myrmecridium;	s__Myrmecridium_hiemale
920	k__Fungi;	p__Ascomycota;	c__unclassified_Ascomycota;	o__unclassified_Ascomycota;	f__unclassified_Ascomycota;	g__unclassified_Ascomycota;	s__unclassified_Ascomycota
921	k__Fungi;	p__unclassified_Fungi;	c__unclassified_Fungi;	o__unclassified_Fungi;	f__unclassified_Fungi;	g__unclassified_Fungi;	s__unclassified_Fungi
922	k__Fungi;	p__Ascomycota;	Unclassified;	Unclassified;	Unclassified;	Unclassified;	Unclassified
923	k__Fungi;	p__unclassified_Fungi;	c__unclassified_Fungi;	o__unclassified_Fungi;	f__unclassified_Fungi;	g__unclassified_Fungi;	s__unclassified_Fungi
924	k__Fungi;	p__Mortierellomycota;	c__Mortierellomycetes;	o__Mortierellales;	f__Mortierellaceae;	g__Mortierella;	s__unclassified_Mortierella
925	k__Fungi;	p__unclassified_Fungi;	c__unclassified_Fungi;	o__unclassified_Fungi;	f__unclassified_Fungi;	g__unclassified_Fungi;	s__unclassified_Fungi
926	k__Fungi;	p__Ascomycota;	c__unclassified_Ascomycota;	o__unclassified_Ascomycota;	f__unclassified_Ascomycota;	g__unclassified_Ascomycota;	s__unclassified_Ascomycota
927	k__Fungi;	p__Mortierellomycota;	c__Mortierellomycetes;	o__Mortierellales;	f__Mortierellaceae;	g__Mortierella;	s__Mortierella_fimbricystis
928	k__Fungi;	p__unclassified_Fungi;	c__unclassified_Fungi;	o__unclassified_Fungi;	f__unclassified_Fungi;	g__unclassified_Fungi;	s__unclassified_Fungi
929	k__Fungi;	p__Ascomycota;	c__Sordariomycetes;	o__Xylariales;	Unclassified;	g__Castanediella;	s__unclassified_Castanediella
930	k__Fungi;	p__Ascomycota;	c__Sordariomycetes;	o__Sordariales;	f__Lasiosphaeriaceae;	g__Schizothecium;	s__Schizothecium_carpinicola
931	k__Fungi;	p__Ascomycota;	c__Eurotiomycetes;	o__Eurotiales;	f__unclassified_Eurotiales;	g__unclassified_Eurotiales;	s__unclassified_Eurotiales
932	k__Fungi;	p__Ascomycota;	c__unclassified_Ascomycota;	o__unclassified_Ascomycota;	f__unclassified_Ascomycota;	g__unclassified_Ascomycota;	s__unclassified_Ascomycota
933	k__Fungi;	p__unclassified_Fungi;	c__unclassified_Fungi;	o__unclassified_Fungi;	f__unclassified_Fungi;	g__unclassified_Fungi;	s__unclassified_Fungi
934	k__Fungi;	p__unclassified_Fungi;	c__unclassified_Fungi;	o__unclassified_Fungi;	f__unclassified_Fungi;	g__unclassified_Fungi;	s__unclassified_Fungi
935	k__Fungi;	p__Ascomycota;	c__Eurotiomycetes;	o__Eurotiales;	f__Aspergillaceae;	g__Penicillium;	Unclassified
936	k__Fungi;	p__Ascomycota;	c__Sordariomycetes;	o__Hypocreales;	f__Clavicipitaceae;	g__Metarhizium;	s__Metarhizium_robertsii
937	k__Fungi;	p__Basidiomycota;	c__unclassified_Basidiomycota;	o__unclassified_Basidiomycota;	f__unclassified_Basidiomycota;	g__unclassified_Basidiomycota;	s__unclassified_Basidiomycota
938	k__Fungi;	p__Ascomycota;	c__Pezizomycetes;	o__Pezizales;	f__Tuberaceae;	g__Tuber;	s__Tuber_indicum
939	k__Fungi;	p__Basidiomycota;	c__Tremellomycetes;	o__Tremellales;	f__Bulleribasidiaceae;	g__Vishniacozyma;	s__Vishniacozyma_taibaiensis
940	k__Fungi;	p__Basidiomycota;	c__Tremellomycetes;	o__Tremellales;	f__Bulleribasidiaceae;	g__Vishniacozyma;	Unclassified
941	k__Fungi;	p__Ascomycota;	c__Dothideomycetes;	o__Cladosporiales;	f__Cladosporiaceae;	g__Cladosporium;	s__Cladosporium_funiculosum
942	k__Fungi;	p__Ascomycota;	c__Dothideomycetes;	o__Cladosporiales;	f__Cladosporiaceae;	g__Cladosporium;	s__unclassified_Cladosporium
943	k__Fungi;	p__Basidiomycota;	c__Tremellomycetes;	o__Tremellales;	f__Bulleribasidiaceae;	g__Vishniacozyma;	Unclassified
944	k__Fungi;	p__Basidiomycota;	c__Tremellomycetes;	o__Tremellales;	f__Bulleribasidiaceae;	g__Vishniacozyma;	s__Vishniacozyma_taibaiensis
945	k__Fungi;	p__Basidiomycota;	c__Tremellomycetes;	o__Tremellales;	f__Bulleribasidiaceae;	g__Vishniacozyma;	s__unclassified_Vishniacozyma
946	k__Fungi;	p__Ascomycota;	c__Dothideomycetes;	o__Pleosporales;	f__Didymellaceae;	g__Stagonosporopsis;	s__unclassified_Stagonosporopsis
947	k__Fungi;	p__Ascomycota;	c__Dothideomycetes;	o__Cladosporiales;	f__Cladosporiaceae;	g__Cladosporium;	s__Cladosporium_longicatenatum
948	k__Fungi;	p__Basidiomycota;	c__Tremellomycetes;	o__Tremellales;	f__Bulleribasidiaceae;	g__Vishniacozyma;	s__Vishniacozyma_taibaiensis
949	k__Fungi;	p__Basidiomycota;	c__Ustilaginomycetes;	o__Ustilaginales;	f__Ustilaginaceae;	g__Pseudozyma;	s__Pseudozyma_hubeiensis
950	k__Fungi;	p__Ascomycota;	c__Dothideomycetes;	o__Pleosporales;	f__Didymellaceae;	g__unclassified_Didymellaceae;	s__unclassified_Didymellaceae
951	k__Fungi;	p__Ascomycota;	c__Leotiomycetes;	o__Erysiphales;	f__Erysiphaceae;	g__Erysiphe;	s__Erysiphe_aucubae
952	k__Fungi;	p__Ascomycota;	c__Sordariomycetes;	o__Hypocreales;	f__Nectriaceae;	g__Fusarium;	s__Fusarium_nurragi
953	k__Fungi;	p__Ascomycota;	c__Sordariomycetes;	o__Glomerellales;	f__Plectosphaerellaceae;	g__Plectosphaerella;	s__Plectosphaerella_niemeijerarum
954	k__Fungi;	p__Basidiomycota;	c__Tremellomycetes;	o__Tremellales;	f__Bulleribasidiaceae;	g__Hannaella;	s__Hannaella_luteola
955	k__Fungi;	p__Ascomycota;	c__Dothideomycetes;	o__Pleosporales;	f__Didymellaceae;	g__Stagonosporopsis;	s__Stagonosporopsis_valerianellae
956	k__Fungi;	p__Ascomycota;	c__Dothideomycetes;	o__Pleosporales;	f__Didymellaceae;	g__Epicoccum;	s__Epicoccum_proteae
957	k__Fungi;	p__Ascomycota;	c__Sordariomycetes;	o__Xylariales;	f__Xylariales_fam_Incertae_sedis;	g__Hansfordia;	s__Hansfordia_pulvinata
958	k__Fungi;	p__Basidiomycota;	c__Tremellomycetes;	o__Tremellales;	f__Bulleribasidiaceae;	g__Vishniacozyma;	s__Vishniacozyma_taibaiensis
959	k__Fungi;	p__Ascomycota;	c__Leotiomycetes;	o__Helotiales;	f__Helotiaceae;	g__Tetracladium;	s__Tetracladium_marchalianum
960	k__Fungi;	p__Basidiomycota;	c__Tremellomycetes;	o__Cystofilobasidiales;	f__Mrakiaceae;	g__Tausonia;	s__Tausonia_pullulans
961	k__Fungi;	p__Ascomycota;	c__Sordariomycetes;	o__Hypocreales;	Unclassified;	g__Acremonium;	s__Acremonium_brachypenium
962	k__Fungi;	p__Ascomycota;	c__Sordariomycetes;	o__Xylariales;	f__Microdochiaceae;	g__Microdochium;	s__Microdochium_colombiense
963	k__Fungi;	p__Ascomycota;	c__Sordariomycetes;	o__Sordariales;	f__Chaetomiaceae;	g__Condenascus;	s__Condenascus_tortuosus
964	k__Fungi;	p__Ascomycota;	c__Dothideomycetes;	o__Cladosporiales;	f__Cladosporiaceae;	g__Cladosporium;	s__Cladosporium_austrohemisphaericum
965	k__Fungi;	p__Basidiomycota;	c__Cystobasidiomycetes;	Unclassified;	Unclassified;	g__Buckleyzyma;	s__Buckleyzyma_aurantiaca
966	k__Fungi;	p__Ascomycota;	c__unclassified_Ascomycota;	o__unclassified_Ascomycota;	f__unclassified_Ascomycota;	g__unclassified_Ascomycota;	s__unclassified_Ascomycota
967	k__Fungi;	p__Ascomycota;	c__Dothideomycetes;	o__Pleosporales;	f__Didymosphaeriaceae;	g__unclassified_Didymosphaeriaceae;	s__unclassified_Didymosphaeriaceae
968	k__Fungi;	p__Ascomycota;	c__Sordariomycetes;	o__Sordariales;	f__Lasiosphaeriaceae;	g__Echria;	s__Echria_gigantospora
969	k__Fungi;	p__Chytridiomycota;	c__Chytridiomycetes;	o__Chytridiales;	f__Chytridiaceae;	g__Dendrochytridium;	s__Dendrochytridium_crassum
970	k__Fungi;	p__Ascomycota;	c__Sordariomycetes;	o__Hypocreales;	f__Nectriaceae;	g__Fusarium;	s__Fusarium_domesticum
971	k__Fungi;	p__Basidiomycota;	c__Tremellomycetes;	o__Tremellales;	f__Rhynchogastremataceae;	g__Papiliotrema;	s__Papiliotrema_zeae
972	k__Fungi;	p__Ascomycota;	c__Sordariomycetes;	o__unclassified_Sordariomycetes;	f__unclassified_Sordariomycetes;	g__unclassified_Sordariomycetes;	s__unclassified_Sordariomycetes
973	k__Fungi;	p__Ascomycota;	c__Sordariomycetes;	o__Hypocreales;	f__Nectriaceae;	g__Ilyonectria;	s__Ilyonectria_liriodendri
974	k__Fungi;	p__Glomeromycota;	c__Glomeromycetes;	o__Glomerales;	f__Glomeraceae;	Unclassified;	Unclassified
975	k__Fungi;	p__Ascomycota;	c__Sordariomycetes;	o__Sordariales;	f__Chaetomiaceae;	g__unclassified_Chaetomiaceae;	s__unclassified_Chaetomiaceae
976	k__Fungi;	p__Mortierellomycota;	c__Mortierellomycetes;	o__Mortierellales;	f__Mortierellaceae;	g__Mortierella;	s__unclassified_Mortierella
977	k__Fungi;	p__Ascomycota;	c__Dothideomycetes;	o__Cladosporiales;	f__Cladosporiaceae;	g__Cladosporium;	s__Cladosporium_coloradense
978	k__Fungi;	p__Ascomycota;	c__Sordariomycetes;	o__Hypocreales;	f__Nectriaceae;	g__Fusarium;	s__Fusarium_circinatum
979	k__Fungi;	p__Basidiomycota;	c__Tremellomycetes;	o__Tremellales;	f__Bulleribasidiaceae;	g__Vishniacozyma;	s__unclassified_Vishniacozyma
980	k__Fungi;	p__Ascomycota;	c__Sordariomycetes;	o__Hypocreales;	f__Nectriaceae;	g__Fusarium;	s__[Bisifusarium]_tonghuanum
981	k__Fungi;	p__Basidiomycota;	c__Tremellomycetes;	o__Tremellales;	f__Bulleribasidiaceae;	g__Vishniacozyma;	s__Vishniacozyma_victoriae
982	k__Fungi;	p__unclassified_Fungi;	c__unclassified_Fungi;	o__unclassified_Fungi;	f__unclassified_Fungi;	g__unclassified_Fungi;	s__unclassified_Fungi
983	k__Fungi;	p__Ascomycota;	c__Dothideomycetes;	o__Mycosphaerellales;	f__Teratosphaeriaceae;	g__Catenulostroma;	s__Catenulostroma_hermanusense
984	k__Fungi;	p__Ascomycota;	c__Dothideomycetes;	o__unclassified_Dothideomycetes;	f__unclassified_Dothideomycetes;	g__unclassified_Dothideomycetes;	s__unclassified_Dothideomycetes
985	k__Fungi;	p__Ascomycota;	c__Sordariomycetes;	o__Coniochaetales;	f__Coniochaetaceae;	Unclassified;	Unclassified
986	k__Fungi;	p__unclassified_Fungi;	c__unclassified_Fungi;	o__unclassified_Fungi;	f__unclassified_Fungi;	g__unclassified_Fungi;	s__unclassified_Fungi
987	k__Fungi;	p__Basidiomycota;	c__Tremellomycetes;	o__Tremellales;	f__Bulleribasidiaceae;	g__Hannaella;	s__Hannaella_pagnoccae
988	k__Fungi;	p__Ascomycota;	c__Sordariomycetes;	o__Hypocreales;	Unclassified;	Unclassified;	Unclassified
989	k__Fungi;	p__Ascomycota;	c__Dothideomycetes;	o__Cladosporiales;	f__Cladosporiaceae;	g__Cladosporium;	s__Cladosporium_aciculare
990	k__Fungi;	p__Ascomycota;	c__Sordariomycetes;	o__Hypocreales;	f__Cordycipitaceae;	g__Beauveria;	s__Beauveria_pseudobassiana
991	k__Fungi;	p__Ascomycota;	c__Saccharomycetes;	o__Saccharomycetales;	f__Debaryomycetaceae;	g__Teunomyces;	s__[Candida]_sake
992	k__Fungi;	p__Ascomycota;	c__Sordariomycetes;	o__Hypocreales;	Unclassified;	g__Emericellopsis;	s__Emericellopsis_pusilla
993	k__Fungi;	p__Basidiomycota;	c__Cystobasidiomycetes;	o__Erythrobasidiales;	f__Erythrobasidiaceae;	g__Erythrobasidium;	s__Erythrobasidium_yunnanense
994	k__Fungi;	p__Ascomycota;	c__Dothideomycetes;	o__Pleosporales;	f__Sporormiaceae;	g__Preussia;	s__Preussia_persica
995	k__Fungi;	p__Ascomycota;	c__Dothideomycetes;	o__Cladosporiales;	f__Cladosporiaceae;	g__Cladosporium;	s__Cladosporium_angustiherbarum
996	k__Fungi;	p__Basidiomycota;	c__Microbotryomycetes;	o__Sporidiobolales;	f__Sporidiobolaceae;	g__Rhodosporidiobolus;	s__Rhodosporidiobolus_fluvialis
997	k__Fungi;	p__Ascomycota;	c__Sordariomycetes;	o__Sordariales;	f__Chaetomiaceae;	g__unclassified_Chaetomiaceae;	s__unclassified_Chaetomiaceae
998	k__Fungi;	p__Mortierellomycota;	c__Mortierellomycetes;	o__Mortierellales;	f__Mortierellaceae;	g__Mortierella;	s__Mortierella_antarctica
999	k__Fungi;	p__Ascomycota;	c__Sordariomycetes;	o__Sordariales;	f__Lasiosphaeriaceae;	g__Apodus;	s__Apodus_deciduus
1000	k__Fungi;	p__Ascomycota;	c__Dothideomycetes;	o__Pleosporales;	f__Pleosporaceae;	g__Alternaria;	s__Alternaria_alstroemeriae
1001	k__Fungi;	p__Ascomycota;	c__Dothideomycetes;	o__Pleosporales;	f__Pleosporaceae;	g__Alternaria;	s__unclassified_Alternaria
1002	k__Fungi;	p__Ascomycota;	c__Sordariomycetes;	o__Hypocreales;	f__unclassified_Hypocreales;	g__unclassified_Hypocreales;	s__unclassified_Hypocreales
1003	k__Fungi;	p__Ascomycota;	c__Sordariomycetes;	o__Hypocreales;	f__Bionectriaceae;	g__Geosmithia;	s__Geosmithia_pallida
1004	k__Fungi;	p__Ascomycota;	c__Sordariomycetes;	o__Glomerellales;	f__Plectosphaerellaceae;	g__Brunneomyces;	s__Brunneomyces_brunnescens
1005	k__Fungi;	p__Ascomycota;	c__Dothideomycetes;	o__Mycosphaerellales;	f__unclassified_Mycosphaerellales;	g__unclassified_Mycosphaerellales;	s__unclassified_Mycosphaerellales
1006	k__Fungi;	p__Ascomycota;	c__Sordariomycetes;	o__unclassified_Sordariomycetes;	f__unclassified_Sordariomycetes;	g__unclassified_Sordariomycetes;	s__unclassified_Sordariomycetes
1007	k__Fungi;	p__Ascomycota;	c__Saccharomycetes;	o__Saccharomycetales;	f__Debaryomycetaceae;	g__Teunomyces;	s__[Candida]_sake
1008	k__Fungi;	p__Ascomycota;	c__Dothideomycetes;	o__Pleosporales;	f__Didymellaceae;	g__Didymella;	s__Didymella_rosea
1009	k__Fungi;	p__Ascomycota;	c__Sordariomycetes;	o__Hypocreales;	f__Nectriaceae;	g__Lasionectria;	s__Lasionectria_hilhorstii
1010	k__Fungi;	p__Basidiomycota;	c__Agaricomycetes;	o__Russulales;	f__Russulaceae;	g__Russula;	Unclassified
1011	k__Fungi;	p__Ascomycota;	c__Dothideomycetes;	o__Mycosphaerellales;	f__Mycosphaerellaceae;	g__Collarispora;	s__Collarispora_valgourgensis
1012	k__Fungi;	p__Basidiomycota;	c__Tremellomycetes;	o__Trichosporonales;	f__Trichosporonaceae;	g__Cutaneotrichosporon;	s__Cutaneotrichosporon_arboriformis
1013	k__Fungi;	p__Ascomycota;	c__Dothideomycetes;	o__Cladosporiales;	f__Cladosporiaceae;	g__Cladosporium;	s__Cladosporium_aciculare
1014	k__Fungi;	p__Ascomycota;	c__Sordariomycetes;	o__Hypocreales;	f__Stachybotryaceae;	g__Gregatothecium;	s__Gregatothecium_humicola
1015	k__Fungi;	p__Ascomycota;	c__Sordariomycetes;	o__Hypocreales;	f__Bionectriaceae;	g__Clonostachys;	s__Clonostachys_miodochialis
1016	k__Fungi;	p__Ascomycota;	c__Sordariomycetes;	o__Sordariales;	f__unclassified_Sordariales;	g__unclassified_Sordariales;	s__unclassified_Sordariales
1017	k__Fungi;	p__Basidiomycota;	c__Tremellomycetes;	o__Cystofilobasidiales;	f__Mrakiaceae;	g__Tausonia;	s__Tausonia_pullulans
1018	k__Fungi;	p__Ascomycota;	c__Dothideomycetes;	o__Pleosporales;	Unclassified;	Unclassified;	Unclassified
1019	k__Fungi;	p__Ascomycota;	c__Dothideomycetes;	o__Capnodiales;	f__Teratosphaeriaceae;	g__Neocatenulostroma;	Unclassified
1020	k__Fungi;	p__Basidiomycota;	Unclassified;	Unclassified;	Unclassified;	Unclassified;	Unclassified
1021	k__Fungi;	p__Ascomycota;	c__Sordariomycetes;	o__Xylariales;	f__Apiosporaceae;	g__Arthrinium;	s__Arthrinium_paraphaeospermum
1022	k__Fungi;	p__Ascomycota;	c__Eurotiomycetes;	o__Eurotiales;	f__Aspergillaceae;	g__Penicillium;	s__Penicillium_terrenum
1023	k__Fungi;	p__Ascomycota;	c__Dothideomycetes;	o__Pleosporales;	f__Phaeosphaeriaceae;	g__Paraphoma;	s__Paraphoma_rhaphiolepidis
1024	k__Fungi;	p__Ascomycota;	c__Pezizomycetes;	o__Pezizales;	Unclassified;	Unclassified;	Unclassified
1025	k__Fungi;	p__Ascomycota;	c__Dothideomycetes;	o__Capnodiales;	f__Cladosporiaceae;	g__Cladosporium;	s__Cladosporium_velox
1026	k__Fungi;	p__unclassified_Fungi;	c__unclassified_Fungi;	o__unclassified_Fungi;	f__unclassified_Fungi;	g__unclassified_Fungi;	s__unclassified_Fungi
1027	k__Fungi;	p__unclassified_Fungi;	c__unclassified_Fungi;	o__unclassified_Fungi;	f__unclassified_Fungi;	g__unclassified_Fungi;	s__unclassified_Fungi
1028	k__Fungi;	p__Ascomycota;	c__Sordariomycetes;	o__Trichosphaeriales;	f__Trichosphaeriaceae;	g__Nigrospora;	s__unclassified_Nigrospora
1029	k__Fungi;	p__Ascomycota;	c__Pezizomycetes;	o__Pezizales;	f__Pyronemataceae;	g__Geopora;	Unclassified
1030	k__Fungi;	p__Ascomycota;	c__Dothideomycetes;	o__Pleosporales;	Unclassified;	Unclassified;	Unclassified
1031	k__Fungi;	p__Ascomycota;	c__Eurotiomycetes;	o__Eurotiales;	f__Aspergillaceae;	g__Aspergillus;	s__Aspergillus_brunneus
1032	k__Fungi;	p__Ascomycota;	c__Sordariomycetes;	o__Hypocreales;	f__Nectriaceae;	g__Fusarium;	s__Fusarium_solani
1033	k__Fungi;	p__Ascomycota;	c__Sordariomycetes;	o__Xylariales;	f__unclassified_Xylariales;	g__unclassified_Xylariales;	s__unclassified_Xylariales
1034	k__Fungi;	p__Ascomycota;	c__Sordariomycetes;	o__Coniochaetales;	f__Coniochaetaceae;	g__Coniochaeta;	s__Coniochaeta_fasciculata
1035	k__Fungi;	p__Ascomycota;	c__Sordariomycetes;	Unclassified;	Unclassified;	Unclassified;	Unclassified
1036	k__Fungi;	p__unclassified_Fungi;	c__unclassified_Fungi;	o__unclassified_Fungi;	f__unclassified_Fungi;	g__unclassified_Fungi;	s__unclassified_Fungi
1037	k__Fungi;	p__Basidiomycota;	c__Tremellomycetes;	o__Trichosporonales;	f__Trichosporonaceae;	g__Cutaneotrichosporon;	s__unclassified_Cutaneotrichosporon
1038	k__Fungi;	p__Ascomycota;	c__Sordariomycetes;	o__Coniochaetales;	Unclassified;	Unclassified;	Unclassified
1039	k__Fungi;	p__Basidiomycota;	c__Tremellomycetes;	o__Trichosporonales;	f__Trichosporonaceae;	g__Trichosporon;	s__Trichosporon_ovoides
1040	k__Fungi;	p__Basidiomycota;	c__Microbotryomycetes;	o__Sporidiobolales;	f__Sporidiobolaceae;	g__Rhodosporidiobolus;	s__Rhodosporidiobolus_poonsookiae
1041	k__Fungi;	p__Basidiomycota;	c__Tremellomycetes;	o__Filobasidiales;	f__Filobasidiaceae;	g__Filobasidium;	s__Filobasidium_magnum
1042	k__Fungi;	p__Basidiomycota;	c__Microbotryomycetes;	o__Sporidiobolales;	f__Sporidiobolaceae;	g__Sporobolomyces;	s__Sporobolomyces_roseus
1043	k__Fungi;	p__Ascomycota;	c__Leotiomycetes;	o__Helotiales;	f__Sclerotiniaceae;	g__Botryotinia;	s__Botryotinia_ranunculi
1044	k__Fungi;	p__Basidiomycota;	c__Geminibasidiomycetes;	o__Geminibasidiales;	f__Geminibasidiaceae;	g__Geminibasidium;	Unclassified
1045	k__Fungi;	p__Basidiomycota;	c__Malasseziomycetes;	o__Malasseziales;	f__Malasseziaceae;	g__Malassezia;	s__Malassezia_globosa
1046	k__Fungi;	p__Glomeromycota;	c__Glomeromycetes;	o__Glomerales;	f__Glomeraceae;	g__Funneliformis;	s__Funneliformis_mosseae
1047	k__Fungi;	p__unclassified_Fungi;	c__unclassified_Fungi;	o__unclassified_Fungi;	f__unclassified_Fungi;	g__unclassified_Fungi;	s__unclassified_Fungi
1048	k__Fungi;	p__Ascomycota;	c__Eurotiomycetes;	o__Eurotiales;	f__Aspergillaceae;	g__Aspergillus;	s__Aspergillus_heterocaryoticus
1049	k__Fungi;	p__Ascomycota;	c__Dothideomycetes;	o__Cladosporiales;	f__Cladosporiaceae;	g__Cladosporium;	s__Cladosporium_funiculosum
1050	k__Fungi;	p__Ascomycota;	c__Sordariomycetes;	Unclassified;	Unclassified;	Unclassified;	Unclassified
1051	k__Fungi;	p__Ascomycota;	c__Leotiomycetes;	o__Helotiales;	f__Helotiaceae;	g__Tetracladium;	s__Tetracladium_marchalianum
1052	k__Fungi;	p__Mortierellomycota;	c__Mortierellomycetes;	o__Mortierellales;	f__Mortierellaceae;	g__Mortierella;	s__Mortierella_globalpina
1053	k__Fungi;	p__unclassified_Fungi;	c__unclassified_Fungi;	o__unclassified_Fungi;	f__unclassified_Fungi;	g__unclassified_Fungi;	s__unclassified_Fungi
1054	k__Fungi;	p__Ascomycota;	c__unclassified_Ascomycota;	o__unclassified_Ascomycota;	f__unclassified_Ascomycota;	g__unclassified_Ascomycota;	s__unclassified_Ascomycota
1055	k__Fungi;	p__Basidiomycota;	c__unclassified_Basidiomycota;	o__unclassified_Basidiomycota;	f__unclassified_Basidiomycota;	g__unclassified_Basidiomycota;	s__unclassified_Basidiomycota
1056	k__Fungi;	p__Basidiomycota;	c__unclassified_Basidiomycota;	o__unclassified_Basidiomycota;	f__unclassified_Basidiomycota;	g__unclassified_Basidiomycota;	s__unclassified_Basidiomycota
1057	k__Fungi;	p__Ascomycota;	c__Saccharomycetes;	o__Saccharomycetales;	f__Debaryomycetaceae;	g__Meyerozyma;	s__Meyerozyma_caribbica
1058	k__Fungi;	p__Basidiomycota;	c__Agaricomycetes;	o__Russulales;	f__Stereaceae;	g__Stereum;	s__Stereum_hirsutum
1059	k__Fungi;	p__unclassified_Fungi;	c__unclassified_Fungi;	o__unclassified_Fungi;	f__unclassified_Fungi;	g__unclassified_Fungi;	s__unclassified_Fungi
1060	k__Fungi;	p__unclassified_Fungi;	c__unclassified_Fungi;	o__unclassified_Fungi;	f__unclassified_Fungi;	g__unclassified_Fungi;	s__unclassified_Fungi
1061	k__Fungi;	p__Ascomycota;	c__Eurotiomycetes;	o__Chaetothyriales;	f__Chaetothyriales_fam_Incertae_sedis;	g__Neophaeococcomyces;	Unclassified
1062	k__Fungi;	p__Ascomycota;	c__Dothideomycetes;	o__Cladosporiales;	f__Cladosporiaceae;	g__Cladosporium;	s__Cladosporium_funiculosum
1063	k__Fungi;	p__Glomeromycota;	c__Glomeromycetes;	o__Glomerales;	f__Glomeraceae;	g__Funneliformis;	s__Funneliformis_mosseae
1064	k__Fungi;	p__Blastocladiomycota;	Unclassified;	Unclassified;	Unclassified;	Unclassified;	Unclassified
1065	k__Fungi;	p__unclassified_Fungi;	c__unclassified_Fungi;	o__unclassified_Fungi;	f__unclassified_Fungi;	g__unclassified_Fungi;	s__unclassified_Fungi
1066	k__Fungi;	p__Ascomycota;	c__Orbiliomycetes;	o__Orbiliales;	f__Orbiliaceae;	Unclassified;	Unclassified
1067	k__Fungi;	p__Mortierellomycota;	c__Mortierellomycetes;	o__Mortierellales;	f__Mortierellaceae;	g__Mortierella;	s__Mortierella_globalpina
1068	k__Fungi;	p__Basidiomycota;	c__unclassified_Basidiomycota;	o__unclassified_Basidiomycota;	f__unclassified_Basidiomycota;	g__unclassified_Basidiomycota;	s__unclassified_Basidiomycota
1069	k__Fungi;	p__Ascomycota;	c__Pezizomycetes;	o__Pezizales;	f__Pyronemataceae;	Unclassified;	Unclassified
1070	k__Fungi;	p__Ascomycota;	c__Dothideomycetes;	o__Dothideales;	f__Saccotheciaceae;	g__Aureobasidium;	s__Aureobasidium_melanogenum
1071	k__Fungi;	p__Ascomycota;	c__Eurotiomycetes;	o__Onygenales;	f__Gymnoascaceae;	Unclassified;	Unclassified
1072	k__Fungi;	p__Basidiomycota;	c__Tremellomycetes;	o__Tremellales;	f__Bulleribasidiaceae;	g__Vishniacozyma;	s__Vishniacozyma_victoriae
1073	k__Fungi;	p__Ascomycota;	c__Saccharomycetes;	o__Saccharomycetales;	f__Pichiaceae;	g__Pichia;	s__Pichia_mandshurica
1074	k__Fungi;	p__Glomeromycota;	c__Paraglomeromycetes;	Unclassified;	Unclassified;	Unclassified;	Unclassified
1075	k__Fungi;	p__Ascomycota;	c__Sordariomycetes;	o__Sordariales;	f__Chaetomiaceae;	g__unclassified_Chaetomiaceae;	s__unclassified_Chaetomiaceae
1076	k__Fungi;	p__Kickxellomycota;	c__GS19;	o__GS19;	Unclassified;	Unclassified;	Unclassified
1077	k__Fungi;	p__Basidiomycota;	c__Agaricomycetes;	o__Agaricales;	f__Bolbitiaceae;	g__Conocybe;	s__Conocybe_macrospora
1078	k__Fungi;	p__Ascomycota;	c__Leotiomycetes;	o__Erysiphales;	f__Erysiphaceae;	g__Erysiphe;	s__Erysiphe_aucubae
1079	k__Fungi;	p__Mortierellomycota;	c__Mortierellomycetes;	o__Mortierellales;	f__Mortierellaceae;	g__Mortierella;	s__unclassified_Mortierella
1080	k__Fungi;	p__Ascomycota;	c__unclassified_Ascomycota;	o__unclassified_Ascomycota;	f__unclassified_Ascomycota;	g__unclassified_Ascomycota;	s__unclassified_Ascomycota
1081	k__Fungi;	p__Rozellomycota;	Unclassified;	Unclassified;	Unclassified;	Unclassified;	Unclassified
1082	k__Fungi;	p__Ascomycota;	c__Leotiomycetes;	o__Helotiales;	f__Helotiaceae;	g__Tetracladium;	s__Tetracladium_marchalianum
1083	k__Fungi;	p__Basidiomycota;	c__Agaricomycetes;	o__unclassified_Agaricomycetes;	f__unclassified_Agaricomycetes;	g__unclassified_Agaricomycetes;	s__unclassified_Agaricomycetes
1084	k__Fungi;	p__Basidiomycota;	c__Agaricomycetes;	o__Cantharellales;	f__Ceratobasidiaceae;	g__Ceratobasidium;	Unclassified
1085	k__Fungi;	p__unclassified_Fungi;	c__unclassified_Fungi;	o__unclassified_Fungi;	f__unclassified_Fungi;	g__unclassified_Fungi;	s__unclassified_Fungi
1086	k__Fungi;	p__Basidiomycota;	c__Tremellomycetes;	o__Filobasidiales;	f__Filobasidiaceae;	g__Filobasidium;	s__Filobasidium_magnum
1087	k__Fungi;	p__Ascomycota;	c__Sordariomycetes;	o__Microascales;	f__Microascaceae;	g__Pseudallescheria;	s__Pseudallescheria_boydii
1088	k__Fungi;	p__Ascomycota;	c__Eurotiomycetes;	o__Eurotiales;	f__Aspergillaceae;	g__Penicillium;	s__Penicillium_copticola
1089	k__Fungi;	p__Ascomycota;	c__Eurotiomycetes;	o__Eurotiales;	f__Aspergillaceae;	g__Penicillium;	s__Penicillium_lanosum
1090	k__Fungi;	p__Mortierellomycota;	c__Mortierellomycetes;	o__Mortierellales;	f__Mortierellaceae;	g__Mortierella;	s__Mortierella_globalpina
1091	k__Fungi;	p__Ascomycota;	c__Saccharomycetes;	o__Saccharomycetales;	Unclassified;	g__Kuraishia;	s__Kuraishia_molischiana
1092	k__Fungi;	p__Mortierellomycota;	c__Mortierellomycetes;	o__Mortierellales;	f__Mortierellaceae;	g__Mortierella;	s__Mortierella_humilis
1093	k__Fungi;	p__unclassified_Fungi;	c__unclassified_Fungi;	o__unclassified_Fungi;	f__unclassified_Fungi;	g__unclassified_Fungi;	s__unclassified_Fungi
1094	k__Fungi;	p__Basidiomycota;	c__Tremellomycetes;	o__Trichosporonales;	f__Trichosporonaceae;	g__Apiotrichum;	s__Apiotrichum_montevideense
1095	k__Fungi;	p__Ascomycota;	c__Saccharomycetes;	o__Saccharomycetales;	Unclassified;	g__Candida;	s__[Candida]_africana
1096	k__Fungi;	p__Ascomycota;	c__Sordariomycetes;	o__Pleurotheciales;	f__Pleurotheciaceae;	g__Pleurotheciella;	Unclassified
1097	k__Fungi;	p__Ascomycota;	c__Leotiomycetes;	o__Helotiales;	f__unclassified_Helotiales;	g__unclassified_Helotiales;	s__unclassified_Helotiales
1098	k__Fungi;	p__Ascomycota;	c__Dothideomycetes;	o__Dothideales;	f__Aureobasidiaceae;	g__Aureobasidium;	s__Aureobasidium_pullulans
1099	k__Fungi;	p__Basidiomycota;	c__Agaricomycetes;	o__Agaricales;	f__Omphalotaceae;	g__Marasmiellus;	s__Marasmiellus_candidus
1100	k__Fungi;	p__unclassified_Fungi;	c__unclassified_Fungi;	o__unclassified_Fungi;	f__unclassified_Fungi;	g__unclassified_Fungi;	s__unclassified_Fungi
1101	k__Fungi;	p__Glomeromycota;	c__Glomeromycetes;	o__unclassified_Glomeromycetes;	f__unclassified_Glomeromycetes;	g__unclassified_Glomeromycetes;	s__unclassified_Glomeromycetes
1102	k__Fungi;	p__Glomeromycota;	c__Glomeromycetes;	o__Glomerales;	f__Glomeraceae;	g__unclassified_Glomeraceae;	s__unclassified_Glomeraceae
1103	k__Fungi;	p__unclassified_Fungi;	c__unclassified_Fungi;	o__unclassified_Fungi;	f__unclassified_Fungi;	g__unclassified_Fungi;	s__unclassified_Fungi
1104	k__Fungi;	p__Basidiomycota;	c__Cystobasidiomycetes;	o__Erythrobasidiales;	f__Erythrobasidiaceae;	g__Erythrobasidium;	Unclassified
1105	k__Fungi;	p__Ascomycota;	c__Saccharomycetes;	o__Saccharomycetales;	f__Saccharomycetales_fam_Incertae_sedis;	g__Starmerella;	s__Starmerella_bacillaris
1106	k__Fungi;	p__Ascomycota;	c__Dothideomycetes;	o__Pleosporales;	f__Pyrenochaetopsidaceae;	g__Pyrenochaetopsis;	s__Pyrenochaetopsis_microspora
1107	k__Fungi;	p__Basidiomycota;	c__Cystobasidiomycetes;	o__Erythrobasidiales;	f__Erythrobasidiaceae;	g__Erythrobasidium;	Unclassified
1108	k__Fungi;	p__Basidiomycota;	c__Ustilaginomycetes;	o__Ustilaginales;	f__Ustilaginaceae;	g__Moesziomyces;	s__Moesziomyces_antarcticus
1109	k__Fungi;	p__Ascomycota;	c__Eurotiomycetes;	o__Chaetothyriales;	Unclassified;	Unclassified;	Unclassified
1110	k__Fungi;	p__unclassified_Fungi;	c__unclassified_Fungi;	o__unclassified_Fungi;	f__unclassified_Fungi;	g__unclassified_Fungi;	s__unclassified_Fungi
1111	k__Fungi;	p__Mortierellomycota;	c__Mortierellomycetes;	o__Mortierellales;	f__Mortierellaceae;	g__Mortierella;	s__Mortierella_ambigua
1112	k__Fungi;	p__Ascomycota;	c__Eurotiomycetes;	o__Chaetothyriales;	f__Trichomeriaceae;	g__Trichomerium;	s__Trichomerium_dioscoreae
1113	k__Fungi;	p__Ascomycota;	c__Dothideomycetes;	o__Dothideales;	f__Saccotheciaceae;	g__Aureobasidium;	s__Aureobasidium_thailandense
1114	k__Fungi;	p__Ascomycota;	Unclassified;	Unclassified;	Unclassified;	Unclassified;	Unclassified
1115	k__Fungi;	p__unclassified_Fungi;	c__unclassified_Fungi;	o__unclassified_Fungi;	f__unclassified_Fungi;	g__unclassified_Fungi;	s__unclassified_Fungi
1116	k__Fungi;	p__Mortierellomycota;	c__Mortierellomycetes;	o__Mortierellales;	f__Mortierellaceae;	g__Mortierella;	s__Mortierella_globalpina
1117	k__Fungi;	p__Ascomycota;	c__Dothideomycetes;	o__Cladosporiales;	f__Cladosporiaceae;	g__Cladosporium;	s__unclassified_Cladosporium
1118	k__Fungi;	p__Ascomycota;	c__Saccharomycetes;	o__Saccharomycetales;	f__Debaryomycetaceae;	g__Candida;	s__Candida_tropicalis
1119	k__Fungi;	p__Basidiomycota;	c__Exobasidiomycetes;	o__Exobasidiales;	f__Brachybasidiaceae;	g__Meira;	s__Meira_nashicola
1120	k__Fungi;	p__Basidiomycota;	c__Agaricomycetes;	o__Agaricales;	f__Marasmiaceae;	g__Crinipellis;	s__Crinipellis_trichialis
1121	k__Fungi;	p__Mortierellomycota;	c__Mortierellomycetes;	o__Mortierellales;	f__Mortierellaceae;	g__Mortierella;	s__Mortierella_globalpina
1122	k__Fungi;	p__Basidiomycota;	c__Ustilaginomycetes;	o__Urocystidales;	f__Fereydouniaceae;	g__Fereydounia;	s__Fereydounia_khargensis
1123	k__Fungi;	p__Basidiomycota;	c__unclassified_Basidiomycota;	o__unclassified_Basidiomycota;	f__unclassified_Basidiomycota;	g__unclassified_Basidiomycota;	s__unclassified_Basidiomycota
1124	k__Fungi;	p__Chytridiomycota;	c__Spizellomycetes;	o__Spizellomycetales;	f__Powellomycetaceae;	g__Powellomyces;	Unclassified
1125	k__Fungi;	p__Ascomycota;	c__unclassified_Ascomycota;	o__unclassified_Ascomycota;	f__unclassified_Ascomycota;	g__unclassified_Ascomycota;	s__unclassified_Ascomycota
1126	k__Fungi;	p__Basidiomycota;	c__Agaricomycetes;	o__Agaricales;	f__Agaricaceae;	g__Melanophyllum;	s__Melanophyllum_haematospermum
1127	k__Fungi;	p__unclassified_Fungi;	c__unclassified_Fungi;	o__unclassified_Fungi;	f__unclassified_Fungi;	g__unclassified_Fungi;	s__unclassified_Fungi
1128	k__Fungi;	p__Chytridiomycota;	c__Spizellomycetes;	o__Spizellomycetales;	f__Spizellomycetaceae;	g__Spizellomyces;	s__Spizellomyces_dolichospermus
1129	k__Fungi;	p__Chytridiomycota;	c__Rhizophlyctidomycetes;	o__Rhizophlyctidales;	f__Rhizophlyctidaceae;	g__Rhizophlyctis;	s__Rhizophlyctis_rosea
1130	k__Fungi;	p__Ascomycota;	c__Dothideomycetes;	o__Cladosporiales;	f__Cladosporiaceae;	g__Cladosporium;	s__Cladosporium_endophytica
1131	k__Fungi;	p__Ascomycota;	c__Eurotiomycetes;	o__Chaetothyriales;	f__Herpotrichiellaceae;	g__unclassified_Herpotrichiellaceae;	s__unclassified_Herpotrichiellaceae
1132	k__Fungi;	p__unclassified_Fungi;	c__unclassified_Fungi;	o__unclassified_Fungi;	f__unclassified_Fungi;	g__unclassified_Fungi;	s__unclassified_Fungi
1133	k__Fungi;	p__unclassified_Fungi;	c__unclassified_Fungi;	o__unclassified_Fungi;	f__unclassified_Fungi;	g__unclassified_Fungi;	s__unclassified_Fungi
1134	k__Fungi;	p__Chytridiomycota;	Unclassified;	Unclassified;	Unclassified;	Unclassified;	Unclassified
1135	k__Fungi;	p__Basidiomycota;	c__Exobasidiomycetes;	o__Microstromatales;	f__Microstromatales_fam_Incertae_sedis;	g__Sympodiomycopsis;	s__Sympodiomycopsis_paphiopedili
1136	k__Fungi;	p__Ascomycota;	c__Pezizomycetes;	o__Pezizales;	f__Ascobolaceae;	Unclassified;	Unclassified
1137	k__Fungi;	p__Ascomycota;	c__Dothideomycetes;	o__Venturiales;	f__Sympoventuriaceae;	g__Ochroconis;	s__Ochroconis_tshawytschae
1138	k__Fungi;	p__Rozellomycota;	Unclassified;	Unclassified;	Unclassified;	Unclassified;	Unclassified
1139	k__Fungi;	p__Ascomycota;	c__Dothideomycetes;	o__Mycosphaerellales;	f__Mycosphaerellaceae;	g__Collarispora;	s__Collarispora_valgourgensis
1140	k__Fungi;	p__Basidiomycota;	c__Exobasidiomycetes;	o__Microstromatales;	Unclassified;	g__Sympodiomycopsis;	s__Sympodiomycopsis_kandeliae
1141	k__Fungi;	p__unclassified_Fungi;	c__unclassified_Fungi;	o__unclassified_Fungi;	f__unclassified_Fungi;	g__unclassified_Fungi;	s__unclassified_Fungi
1142	k__Fungi;	p__Basidiomycota;	c__Agaricomycetes;	o__Agaricales;	f__Psathyrellaceae;	g__Coprinellus;	s__Coprinellus_sclerocystidiosus
1143	k__Fungi;	p__Ascomycota;	c__Dothideomycetes;	o__Venturiales;	f__Sympoventuriaceae;	g__Scolecobasidium;	s__Scolecobasidium_humicola
1144	k__Fungi;	p__unclassified_Fungi;	c__unclassified_Fungi;	o__unclassified_Fungi;	f__unclassified_Fungi;	g__unclassified_Fungi;	s__unclassified_Fungi
1145	k__Fungi;	p__unclassified_Fungi;	c__unclassified_Fungi;	o__unclassified_Fungi;	f__unclassified_Fungi;	g__unclassified_Fungi;	s__unclassified_Fungi
1146	k__Fungi;	p__unclassified_Fungi;	c__unclassified_Fungi;	o__unclassified_Fungi;	f__unclassified_Fungi;	g__unclassified_Fungi;	s__unclassified_Fungi
1147	k__Fungi;	p__unclassified_Fungi;	c__unclassified_Fungi;	o__unclassified_Fungi;	f__unclassified_Fungi;	g__unclassified_Fungi;	s__unclassified_Fungi
1148	k__Fungi;	p__Ascomycota;	c__Eurotiomycetes;	o__Eurotiales;	f__Aspergillaceae;	g__Aspergillus;	s__Aspergillus_versicolor
1149	k__Fungi;	p__Chytridiomycota;	c__Chytridiomycetes;	o__Chytridiales;	f__Chytridiaceae;	Unclassified;	Unclassified
1150	k__Fungi;	p__Ascomycota;	c__Saccharomycetes;	o__Saccharomycetales;	f__Saccharomycetaceae;	g__Saccharomyces;	s__Saccharomyces_cerevisiae
1151	k__Fungi;	p__Ascomycota;	c__Sordariomycetes;	o__unclassified_Sordariomycetes;	f__unclassified_Sordariomycetes;	g__unclassified_Sordariomycetes;	s__unclassified_Sordariomycetes
1152	k__Fungi;	p__Entomophthoromycota;	c__Entomophthoromycetes;	o__Entomophthorales;	f__Ancylistaceae;	g__Conidiobolus;	s__unclassified_Conidiobolus
1153	k__Fungi;	p__unclassified_Fungi;	c__unclassified_Fungi;	o__unclassified_Fungi;	f__unclassified_Fungi;	g__unclassified_Fungi;	s__unclassified_Fungi
1154	k__Fungi;	p__unclassified_Fungi;	c__unclassified_Fungi;	o__unclassified_Fungi;	f__unclassified_Fungi;	g__unclassified_Fungi;	s__unclassified_Fungi
1155	k__Fungi;	p__unclassified_Fungi;	c__unclassified_Fungi;	o__unclassified_Fungi;	f__unclassified_Fungi;	g__unclassified_Fungi;	s__unclassified_Fungi
1156	k__Fungi;	p__Ascomycota;	c__Sordariomycetes;	o__Hypocreales;	Unclassified;	g__Acremonium;	s__Acremonium_egyptiacum
1157	k__Fungi;	p__Basidiomycota;	c__Malasseziomycetes;	o__Malasseziales;	f__Malasseziaceae;	g__Malassezia;	s__Malassezia_restricta
1158	k__Fungi;	p__Basidiomycota;	c__Ustilaginomycetes;	o__Ustilaginales;	f__Ustilaginaceae;	Unclassified;	Unclassified
1159	k__Fungi;	p__unclassified_Fungi;	c__unclassified_Fungi;	o__unclassified_Fungi;	f__unclassified_Fungi;	g__unclassified_Fungi;	s__unclassified_Fungi
1160	k__Fungi;	p__unclassified_Fungi;	c__unclassified_Fungi;	o__unclassified_Fungi;	f__unclassified_Fungi;	g__unclassified_Fungi;	s__unclassified_Fungi
1161	k__Fungi;	p__Basidiomycota;	c__unclassified_Basidiomycota;	o__unclassified_Basidiomycota;	f__unclassified_Basidiomycota;	g__unclassified_Basidiomycota;	s__unclassified_Basidiomycota
1162	k__Fungi;	p__Basidiomycota;	c__unclassified_Basidiomycota;	o__unclassified_Basidiomycota;	f__unclassified_Basidiomycota;	g__unclassified_Basidiomycota;	s__unclassified_Basidiomycota
1163	k__Fungi;	p__unclassified_Fungi;	c__unclassified_Fungi;	o__unclassified_Fungi;	f__unclassified_Fungi;	g__unclassified_Fungi;	s__unclassified_Fungi
1164	k__Fungi;	p__Basidiomycota;	c__unclassified_Basidiomycota;	o__unclassified_Basidiomycota;	f__unclassified_Basidiomycota;	g__unclassified_Basidiomycota;	s__unclassified_Basidiomycota
1165	k__Fungi;	p__Basidiomycota;	c__unclassified_Basidiomycota;	o__unclassified_Basidiomycota;	f__unclassified_Basidiomycota;	g__unclassified_Basidiomycota;	s__unclassified_Basidiomycota
1166	k__Fungi;	p__unclassified_Fungi;	c__unclassified_Fungi;	o__unclassified_Fungi;	f__unclassified_Fungi;	g__unclassified_Fungi;	s__unclassified_Fungi
1167	k__Fungi;	p__Basidiomycota;	c__unclassified_Basidiomycota;	o__unclassified_Basidiomycota;	f__unclassified_Basidiomycota;	g__unclassified_Basidiomycota;	s__unclassified_Basidiomycota
1168	k__Fungi;	p__Basidiomycota;	c__unclassified_Basidiomycota;	o__unclassified_Basidiomycota;	f__unclassified_Basidiomycota;	g__unclassified_Basidiomycota;	s__unclassified_Basidiomycota
1169	k__Fungi;	p__Ascomycota;	c__Dothideomycetes;	o__Cladosporiales;	f__Cladosporiaceae;	g__Cladosporium;	s__Cladosporium_cycadicola
1170	k__Fungi;	p__Ascomycota;	c__Dothideomycetes;	o__Pleosporales;	f__Periconiaceae;	g__Periconia;	s__Periconia_byssoides
1171	k__Fungi;	p__Ascomycota;	c__Sordariomycetes;	o__Glomerellales;	f__Plectosphaerellaceae;	g__Plectosphaerella;	s__unclassified_Plectosphaerella
1172	k__Fungi;	p__Ascomycota;	c__Dothideomycetes;	o__Pleosporales;	f__Periconiaceae;	g__Periconia;	s__Periconia_byssoides
1173	k__Fungi;	p__Ascomycota;	c__Saccharomycetes;	o__Saccharomycetales;	f__unclassified_Saccharomycetales;	g__unclassified_Saccharomycetales;	s__unclassified_Saccharomycetales
1174	k__Fungi;	p__Ascomycota;	c__Dothideomycetes;	o__Pleosporales;	f__Thyridariaceae;	g__Roussoella;	Unclassified
1175	k__Fungi;	p__Ascomycota;	c__Dothideomycetes;	o__Pleosporales;	f__Didymellaceae;	g__Epicoccum;	s__unclassified_Epicoccum
1176	k__Fungi;	p__Ascomycota;	c__unclassified_Ascomycota;	o__unclassified_Ascomycota;	f__unclassified_Ascomycota;	g__unclassified_Ascomycota;	s__unclassified_Ascomycota
1177	k__Fungi;	p__Basidiomycota;	c__Tremellomycetes;	o__Cystofilobasidiales;	f__Mrakiaceae;	g__Tausonia;	s__Tausonia_pullulans
1178	k__Fungi;	p__Ascomycota;	c__Eurotiomycetes;	o__Eurotiales;	f__Aspergillaceae;	g__Aspergillus;	s__Aspergillus_awamori
1179	k__Fungi;	p__Ascomycota;	c__Sordariomycetes;	o__Hypocreales;	f__Nectriaceae;	g__Stephanonectria;	s__Stephanonectria_keithii
1180	k__Fungi;	p__Ascomycota;	c__unclassified_Ascomycota;	o__unclassified_Ascomycota;	f__unclassified_Ascomycota;	g__unclassified_Ascomycota;	s__unclassified_Ascomycota
1181	k__Fungi;	p__Ascomycota;	c__Sordariomycetes;	o__Glomerellales;	f__Plectosphaerellaceae;	g__Plectosphaerella;	s__Plectosphaerella_delsorboi
1182	k__Fungi;	p__Chytridiomycota;	c__Spizellomycetes;	o__Spizellomycetales;	f__Powellomycetaceae;	g__Powellomyces;	Unclassified
1183	k__Fungi;	p__Ascomycota;	c__Dothideomycetes;	o__Cladosporiales;	f__Cladosporiaceae;	g__Cladosporium;	s__Cladosporium_austrohemisphaericum
1184	k__Fungi;	p__Basidiomycota;	c__Agaricomycetes;	o__unclassified_Agaricomycetes;	f__unclassified_Agaricomycetes;	g__unclassified_Agaricomycetes;	s__unclassified_Agaricomycetes
1185	k__Fungi;	p__unclassified_Fungi;	c__unclassified_Fungi;	o__unclassified_Fungi;	f__unclassified_Fungi;	g__unclassified_Fungi;	s__unclassified_Fungi
1186	k__Fungi;	p__Ascomycota;	c__Dothideomycetes;	o__Pleosporales;	f__Pleosporaceae;	g__Edenia;	s__Edenia_gomezpompae
1187	k__Fungi;	p__Ascomycota;	c__Sordariomycetes;	o__Glomerellales;	f__Plectosphaerellaceae;	g__Gibellulopsis;	s__Gibellulopsis_serrae
1188	k__Fungi;	p__Ascomycota;	c__Eurotiomycetes;	o__Chaetothyriales;	Unclassified;	Unclassified;	Unclassified
1189	k__Fungi;	p__Basidiomycota;	c__unclassified_Basidiomycota;	o__unclassified_Basidiomycota;	f__unclassified_Basidiomycota;	g__unclassified_Basidiomycota;	s__unclassified_Basidiomycota
1190	k__Fungi;	p__Chytridiomycota;	Unclassified;	Unclassified;	Unclassified;	Unclassified;	Unclassified
1191	k__Fungi;	p__Ascomycota;	c__Sordariomycetes;	o__Glomerellales;	f__Glomerellaceae;	g__Colletotrichum;	s__Colletotrichum_boninense
1192	k__Fungi;	p__Basidiomycota;	c__Tremellomycetes;	o__Tremellales;	Unclassified;	Unclassified;	Unclassified
1193	k__Fungi;	p__Ascomycota;	c__Eurotiomycetes;	o__Eurotiales;	f__Aspergillaceae;	g__Aspergillus;	s__Aspergillus_heterocaryoticus
1194	k__Fungi;	p__Ascomycota;	c__Dothideomycetes;	o__Cladosporiales;	f__Cladosporiaceae;	g__Cladosporium;	s__Cladosporium_austrohemisphaericum
1195	k__Fungi;	p__unclassified_Fungi;	c__unclassified_Fungi;	o__unclassified_Fungi;	f__unclassified_Fungi;	g__unclassified_Fungi;	s__unclassified_Fungi
1196	k__Fungi;	p__Chytridiomycota;	Unclassified;	Unclassified;	Unclassified;	Unclassified;	Unclassified
1197	k__Fungi;	p__Ascomycota;	c__Sordariomycetes;	o__Hypocreales;	f__Nectriaceae;	g__Fusarium;	s__Fusarium_solani
1198	k__Fungi;	p__Ascomycota;	c__Eurotiomycetes;	o__Eurotiales;	f__Aspergillaceae;	g__Penicillium;	s__Penicillium_simplicissimum
1199	k__Fungi;	p__Basidiomycota;	c__Tremellomycetes;	o__Tremellales;	f__Bulleribasidiaceae;	g__Hannaella;	s__Hannaella_oryzae
1200	k__Fungi;	p__Ascomycota;	c__Sordariomycetes;	o__Xylariales;	Unclassified;	g__Hansfordia;	s__Hansfordia_pruni
1201	k__Fungi;	p__Ascomycota;	c__Dothideomycetes;	o__Pleosporales;	f__Didymellaceae;	g__Pseudopeyronellaea;	s__Pseudopeyronellaea_eucalypti
1202	k__Fungi;	p__Rozellomycota;	Unclassified;	Unclassified;	Unclassified;	Unclassified;	Unclassified
1203	k__Fungi;	p__Ascomycota;	c__Eurotiomycetes;	o__Chaetothyriales;	f__Trichomeriaceae;	g__Bradymyces;	s__Bradymyces_graniticola
1204	k__Fungi;	p__Basidiomycota;	c__Cystobasidiomycetes;	o__Cystobasidiales;	f__Cystobasidiaceae;	g__Cystobasidium;	s__unclassified_Cystobasidium
1205	k__Fungi;	p__Ascomycota;	c__Sordariomycetes;	o__Xylariales;	f__Diatrypaceae;	g__Eutypella;	Unclassified
1206	k__Fungi;	p__Mortierellomycota;	c__Mortierellomycetes;	o__Mortierellales;	f__Mortierellaceae;	g__Mortierella;	s__Mortierella_globalpina
1207	k__Fungi;	p__Chytridiomycota;	c__Rhizophlyctidomycetes;	o__Rhizophlyctidales;	f__Rhizophlyctidaceae;	g__Rhizophlyctis;	s__Rhizophlyctis_rosea
1208	k__Fungi;	p__Mortierellomycota;	c__Mortierellomycetes;	o__Mortierellales;	f__Mortierellaceae;	g__Mortierella;	Unclassified
1209	k__Fungi;	p__Ascomycota;	c__Sordariomycetes;	o__Sordariales;	f__Chaetomiaceae;	g__Triangularia;	s__Triangularia_mangenotii
1210	k__Fungi;	p__Ascomycota;	c__Sordariomycetes;	o__Xylariales;	f__Apiosporaceae;	g__Arthrinium;	s__Arthrinium_paraphaeospermum
1211	k__Fungi;	p__Ascomycota;	c__Dothideomycetes;	o__Dothideales;	Unclassified;	Unclassified;	Unclassified
1212	k__Fungi;	p__Ascomycota;	c__Orbiliomycetes;	o__Orbiliales;	f__Orbiliaceae;	Unclassified;	Unclassified
1213	k__Fungi;	p__Ascomycota;	c__Sordariomycetes;	o__Sordariales;	f__Lasiosphaeriaceae;	g__Schizothecium;	s__Schizothecium_carpinicola
1214	k__Fungi;	p__Basidiomycota;	c__Agaricomycetes;	o__Hymenochaetales;	f__Hymenochaetales_fam_Incertae_sedis;	g__Trichaptum;	s__Trichaptum_byssogenum
1215	k__Fungi;	p__Ascomycota;	c__Dothideomycetes;	o__Pleosporales;	f__Sporormiaceae;	g__Sporormiella;	s__Sporormiella_megalospora
1216	k__Fungi;	p__Ascomycota;	c__Sordariomycetes;	o__Xylariales;	f__Sporocadaceae;	g__Truncatella;	s__Truncatella_angustata
1217	k__Fungi;	p__Ascomycota;	c__Dothideomycetes;	o__Pleosporales;	f__Morosphaeriaceae;	g__Acrocalymma;	s__unclassified_Acrocalymma
1218	k__Fungi;	p__Ascomycota;	c__Dothideomycetes;	o__Pleosporales;	Unclassified;	Unclassified;	Unclassified
1219	k__Fungi;	p__Ascomycota;	c__Dothideomycetes;	o__Pleosporales;	f__Pleosporaceae;	g__Stemphylium;	s__Stemphylium_majusculum
1220	k__Fungi;	p__Ascomycota;	c__Dothideomycetes;	o__Pleosporales;	f__Phaeosphaeriaceae;	g__Setophaeosphaeria;	s__Setophaeosphaeria_sidae
1221	k__Fungi;	p__unclassified_Fungi;	c__unclassified_Fungi;	o__unclassified_Fungi;	f__unclassified_Fungi;	g__unclassified_Fungi;	s__unclassified_Fungi
1222	k__Fungi;	p__Rozellomycota;	Unclassified;	Unclassified;	Unclassified;	Unclassified;	Unclassified
1223	k__Fungi;	p__Ascomycota;	c__Leotiomycetes;	o__Helotiales;	f__unclassified_Helotiales;	g__unclassified_Helotiales;	s__unclassified_Helotiales
1224	k__Fungi;	p__Ascomycota;	c__Dothideomycetes;	o__Pleosporales;	f__Morosphaeriaceae;	g__Acrocalymma;	s__Acrocalymma_pterocarpi
1225	k__Fungi;	p__Ascomycota;	c__Dothideomycetes;	o__Pleosporales;	f__Didymellaceae;	g__Didymella;	s__Didymella_keratinophila
1226	k__Fungi;	p__Ascomycota;	c__Eurotiomycetes;	o__Chaetothyriales;	f__Trichomeriaceae;	g__Knufia;	s__Knufia_epidermidis
1227	k__Fungi;	p__Ascomycota;	c__Eurotiomycetes;	o__Eurotiales;	f__Aspergillaceae;	g__Penicillium;	s__Penicillium_neoechinulatum
1228	k__Fungi;	p__Ascomycota;	c__Dothideomycetes;	o__Pleosporales;	f__Phaeosphaeriaceae;	g__Leptospora;	s__Leptospora_rubella
1229	k__Fungi;	p__Mortierellomycota;	c__Mortierellomycetes;	o__Mortierellales;	f__Mortierellaceae;	g__Mortierella;	s__Mortierella_alpina
1230	k__Fungi;	p__Ascomycota;	c__Sordariomycetes;	o__Xylariales;	f__Apiosporaceae;	g__Arthrinium;	s__Arthrinium_marii
1231	k__Fungi;	p__Ascomycota;	c__Sordariomycetes;	o__Hypocreales;	Unclassified;	g__Emericellopsis;	s__Emericellopsis_robusta
1232	k__Fungi;	p__Ascomycota;	c__Dothideomycetes;	o__Capnodiales;	Unclassified;	Unclassified;	Unclassified
1233	k__Fungi;	p__Ascomycota;	c__Dothideomycetes;	o__Pleosporales;	f__Pyrenochaetopsidaceae;	g__Pyrenochaetopsis;	s__Pyrenochaetopsis_microspora
1234	k__Fungi;	p__Ascomycota;	c__Dothideomycetes;	o__Pleosporales;	f__Cucurbitariaceae;	g__Seltsamia;	s__Seltsamia_ulmi
1235	k__Fungi;	p__Basidiomycota;	c__Tremellomycetes;	o__Filobasidiales;	f__Filobasidiaceae;	g__Naganishia;	s__Naganishia_albida
1236	k__Fungi;	p__unclassified_Fungi;	c__unclassified_Fungi;	o__unclassified_Fungi;	f__unclassified_Fungi;	g__unclassified_Fungi;	s__unclassified_Fungi
1237	k__Fungi;	p__Ascomycota;	c__Dothideomycetes;	o__Pleosporales;	f__Latoruaceae;	g__Polyschema;	s__Polyschema_sclerotigenum
1238	k__Fungi;	p__Ascomycota;	c__Eurotiomycetes;	o__Eurotiales;	f__Aspergillaceae;	g__Xeromyces;	s__Xeromyces_bisporus
1239	k__Fungi;	p__Basidiomycota;	c__Geminibasidiomycetes;	o__Geminibasidiales;	f__Geminibasidiaceae;	g__Geminibasidium;	Unclassified
1240	k__Fungi;	p__Ascomycota;	c__Dothideomycetes;	o__Pleosporales;	f__Sporormiaceae;	g__Preussia;	s__Preussia_flanaganii
1241	k__Fungi;	p__Glomeromycota;	c__Glomeromycetes;	o__Glomerales;	f__Glomeraceae;	g__Glomus;	s__Glomus_indicum
1242	k__Fungi;	p__Basidiomycota;	c__Tremellomycetes;	o__Tremellales;	f__Bulleribasidiaceae;	g__Hannaella;	s__unclassified_Hannaella
1243	k__Fungi;	p__Ascomycota;	c__unclassified_Ascomycota;	o__unclassified_Ascomycota;	f__unclassified_Ascomycota;	g__unclassified_Ascomycota;	s__unclassified_Ascomycota
1244	k__Fungi;	p__Ascomycota;	c__Dothideomycetes;	o__Pleosporales;	f__Didymellaceae;	g__Briansuttonomyces;	s__Briansuttonomyces_eucalypti
1245	k__Fungi;	p__Ascomycota;	c__Sordariomycetes;	o__unclassified_Sordariomycetes;	f__unclassified_Sordariomycetes;	g__unclassified_Sordariomycetes;	s__unclassified_Sordariomycetes
1246	k__Fungi;	p__Ascomycota;	c__Leotiomycetes;	o__Helotiales;	Unclassified;	Unclassified;	Unclassified
1247	k__Fungi;	p__Ascomycota;	c__Sordariomycetes;	o__Sordariales;	f__Chaetomiaceae;	g__Chaetomium;	s__unclassified_Chaetomium
1248	k__Fungi;	p__unclassified_Fungi;	c__unclassified_Fungi;	o__unclassified_Fungi;	f__unclassified_Fungi;	g__unclassified_Fungi;	s__unclassified_Fungi
1249	k__Fungi;	p__Ascomycota;	c__Dothideomycetes;	o__Pleosporales;	f__Phaeosphaeriaceae;	g__Didymocyrtis;	s__Didymocyrtis_brachylaenae
1250	k__Fungi;	p__unclassified_Fungi;	c__unclassified_Fungi;	o__unclassified_Fungi;	f__unclassified_Fungi;	g__unclassified_Fungi;	s__unclassified_Fungi
1251	k__Fungi;	p__Ascomycota;	c__unclassified_Ascomycota;	o__unclassified_Ascomycota;	f__unclassified_Ascomycota;	g__unclassified_Ascomycota;	s__unclassified_Ascomycota
1252	k__Fungi;	p__Rozellomycota;	Unclassified;	Unclassified;	Unclassified;	Unclassified;	Unclassified
1253	k__Fungi;	p__Ascomycota;	c__Dothideomycetes;	o__Pleosporales;	f__Sporormiaceae;	g__Sporormurispora;	s__unclassified_Sporormurispora
1254	k__Fungi;	p__Ascomycota;	c__Sordariomycetes;	o__Glomerellales;	f__Glomerellaceae;	g__Colletotrichum;	s__Colletotrichum_gloeosporioides
1255	k__Fungi;	p__Ascomycota;	c__Sordariomycetes;	o__Xylariales;	f__Sporocadaceae;	g__Bartalinia;	s__Bartalinia_pondoensis
1256	k__Fungi;	p__Ascomycota;	c__Sordariomycetes;	Unclassified;	Unclassified;	Unclassified;	Unclassified
1257	k__Fungi;	p__Ascomycota;	c__Sordariomycetes;	o__Hypocreales;	f__Stachybotryaceae;	g__Alfaria;	s__Alfaria_thymi
1258	k__Fungi;	p__Ascomycota;	c__Eurotiomycetes;	o__Chaetothyriales;	Unclassified;	Unclassified;	Unclassified
1259	k__Fungi;	p__Ascomycota;	c__Eurotiomycetes;	o__Eurotiales;	f__unclassified_Eurotiales;	g__unclassified_Eurotiales;	s__unclassified_Eurotiales
1260	k__Fungi;	p__Ascomycota;	c__Dothideomycetes;	o__Mycosphaerellales;	f__Mycosphaerellaceae;	g__Clypeosphaerella;	s__Clypeosphaerella_quasiparkii
1261	k__Fungi;	p__Ascomycota;	c__unclassified_Ascomycota;	o__unclassified_Ascomycota;	f__unclassified_Ascomycota;	g__unclassified_Ascomycota;	s__unclassified_Ascomycota
1262	k__Fungi;	p__Ascomycota;	c__unclassified_Ascomycota;	o__unclassified_Ascomycota;	f__unclassified_Ascomycota;	g__unclassified_Ascomycota;	s__unclassified_Ascomycota
1263	k__Fungi;	p__Basidiomycota;	c__Tremellomycetes;	o__Cystofilobasidiales;	f__Mrakiaceae;	g__Tausonia;	s__Tausonia_pullulans
1264	k__Fungi;	p__Basidiomycota;	c__Exobasidiomycetes;	o__Microstromatales;	Unclassified;	g__Sympodiomycopsis;	s__Sympodiomycopsis_kandeliae
1265	k__Fungi;	p__Chytridiomycota;	c__Chytridiomycetes;	Unclassified;	Unclassified;	Unclassified;	Unclassified
1266	k__Fungi;	p__Ascomycota;	c__Sordariomycetes;	o__Sordariales;	f__Chaetomiaceae;	g__unclassified_Chaetomiaceae;	s__unclassified_Chaetomiaceae
1267	k__Fungi;	p__Ascomycota;	c__Sordariomycetes;	o__Xylariales;	f__Microdochiaceae;	g__Idriella;	Unclassified
1268	k__Fungi;	p__Ascomycota;	c__Leotiomycetes;	Unclassified;	Unclassified;	Unclassified;	Unclassified
1269	k__Fungi;	p__Basidiomycota;	c__Agaricomycetes;	o__Polyporales;	f__Meruliaceae;	g__Phanerochaete;	Unclassified
1270	k__Fungi;	p__unclassified_Fungi;	c__unclassified_Fungi;	o__unclassified_Fungi;	f__unclassified_Fungi;	g__unclassified_Fungi;	s__unclassified_Fungi
1271	k__Fungi;	p__unclassified_Fungi;	c__unclassified_Fungi;	o__unclassified_Fungi;	f__unclassified_Fungi;	g__unclassified_Fungi;	s__unclassified_Fungi
1272	k__Fungi;	p__Mortierellomycota;	c__Mortierellomycetes;	o__Mortierellales;	f__Mortierellaceae;	g__Mortierella;	s__Mortierella_hyalina
1273	k__Fungi;	p__Ascomycota;	c__Sordariomycetes;	o__unclassified_Sordariomycetes;	f__unclassified_Sordariomycetes;	g__unclassified_Sordariomycetes;	s__unclassified_Sordariomycetes
1274	k__Fungi;	p__Ascomycota;	c__Pezizomycetes;	o__Pezizales;	f__Pyronemataceae;	Unclassified;	Unclassified
1275	k__Fungi;	p__Ascomycota;	c__Dothideomycetes;	o__Pleosporales;	Unclassified;	Unclassified;	Unclassified
1276	k__Fungi;	p__Basidiomycota;	c__Agaricomycetes;	o__Agaricales;	f__Tricholomataceae;	g__Delicatula;	Unclassified
1277	k__Fungi;	p__Ascomycota;	c__Dothideomycetes;	o__Pleosporales;	f__Phaeosphaeriaceae;	g__Paraphoma;	s__Paraphoma_rhaphiolepidis
1278	k__Fungi;	p__unclassified_Fungi;	c__unclassified_Fungi;	o__unclassified_Fungi;	f__unclassified_Fungi;	g__unclassified_Fungi;	s__unclassified_Fungi
1279	k__Fungi;	p__Ascomycota;	c__Dothideomycetes;	o__Mycosphaerellales;	f__Mycosphaerellaceae;	g__Cercospora;	s__Cercospora_fagopyri
1280	k__Fungi;	p__Basidiomycota;	c__Tremellomycetes;	o__Tremellales;	f__Bulleribasidiaceae;	g__Vishniacozyma;	s__Vishniacozyma_victoriae
1281	k__Fungi;	p__Basidiomycota;	c__Tremellomycetes;	o__Trichosporonales;	f__Trichosporonaceae;	g__Cutaneotrichosporon;	s__unclassified_Cutaneotrichosporon
1282	k__Fungi;	p__Basidiomycota;	c__Cystobasidiomycetes;	Unclassified;	Unclassified;	g__Buckleyzyma;	s__Buckleyzyma_aurantiaca
1283	k__Fungi;	p__Ascomycota;	c__Dothideomycetes;	o__Pleosporales;	f__Pleosporaceae;	g__Curvularia;	s__Curvularia_lunata
1284	k__Fungi;	p__Ascomycota;	c__Leotiomycetes;	o__unclassified_Leotiomycetes;	f__unclassified_Leotiomycetes;	g__unclassified_Leotiomycetes;	s__unclassified_Leotiomycetes
1285	k__Fungi;	p__Ascomycota;	c__Sordariomycetes;	Unclassified;	Unclassified;	Unclassified;	Unclassified
1286	k__Fungi;	p__Ascomycota;	c__Sordariomycetes;	o__Hypocreales;	Unclassified;	g__Acremonium;	s__Acremonium_persicinum
1287	k__Fungi;	p__unclassified_Fungi;	c__unclassified_Fungi;	o__unclassified_Fungi;	f__unclassified_Fungi;	g__unclassified_Fungi;	s__unclassified_Fungi
1288	k__Fungi;	p__Basidiomycota;	c__Agaricomycetes;	o__Cantharellales;	f__Ceratobasidiaceae;	g__unclassified_Ceratobasidiaceae;	s__unclassified_Ceratobasidiaceae
1289	k__Fungi;	p__Mortierellomycota;	Unclassified;	Unclassified;	Unclassified;	Unclassified;	Unclassified
1290	k__Fungi;	p__Ascomycota;	c__Dothideomycetes;	o__Mycosphaerellales;	f__Mycosphaerellaceae;	g__Cercospora;	s__Cercospora_fagopyri
1291	k__Fungi;	p__Basidiomycota;	c__Tremellomycetes;	o__Cystofilobasidiales;	f__Cystofilobasidiaceae;	g__Cystofilobasidium;	s__Cystofilobasidium_macerans
1292	k__Fungi;	p__Basidiomycota;	c__Agaricomycetes;	o__Russulales;	f__Russulaceae;	g__Russula;	Unclassified
1293	k__Fungi;	p__unclassified_Fungi;	c__unclassified_Fungi;	o__unclassified_Fungi;	f__unclassified_Fungi;	g__unclassified_Fungi;	s__unclassified_Fungi
1294	k__Fungi;	p__Chytridiomycota;	Unclassified;	Unclassified;	Unclassified;	Unclassified;	Unclassified
1295	k__Fungi;	p__Ascomycota;	c__Archaeorhizomycetes;	o__Archaeorhizomycetales;	f__Archaeorhizomycetaceae;	g__Archaeorhizomyces;	s__unclassified_Archaeorhizomyces
1296	k__Fungi;	p__Ascomycota;	c__unclassified_Ascomycota;	o__unclassified_Ascomycota;	f__unclassified_Ascomycota;	g__unclassified_Ascomycota;	s__unclassified_Ascomycota
1297	k__Fungi;	p__Basidiomycota;	c__Tremellomycetes;	o__Trichosporonales;	f__Trichosporonaceae;	g__Apiotrichum;	s__Apiotrichum_montevideense
1298	k__Fungi;	p__Rozellomycota;	c__Rozellomycotina_cls_Incertae_sedis;	o__GS11;	Unclassified;	Unclassified;	Unclassified
1299	k__Fungi;	p__Blastocladiomycota;	c__Blastocladiomycetes;	o__Blastocladiales;	f__Catenariaceae;	g__Catenaria;	s__Catenaria_anguillulae
1300	k__Fungi;	p__Ascomycota;	c__Pezizomycetes;	o__Pezizales;	f__Ascodesmidaceae;	g__Cephaliophora;	Unclassified
1301	k__Fungi;	p__Ascomycota;	c__Leotiomycetes;	o__Thelebolales;	f__Thelebolaceae;	g__Thelebolus;	s__Thelebolus_ellipsoideus
1302	k__Fungi;	p__Basidiomycota;	c__Malasseziomycetes;	o__Malasseziales;	f__Malasseziaceae;	g__Malassezia;	s__Malassezia_slooffiae
1303	k__Fungi;	p__Rozellomycota;	Unclassified;	Unclassified;	Unclassified;	Unclassified;	Unclassified
1304	k__Fungi;	p__Ascomycota;	c__Sordariomycetes;	o__unclassified_Sordariomycetes;	f__unclassified_Sordariomycetes;	g__unclassified_Sordariomycetes;	s__unclassified_Sordariomycetes
1305	k__Fungi;	p__Ascomycota;	c__Dothideomycetes;	o__unclassified_Dothideomycetes;	f__unclassified_Dothideomycetes;	g__unclassified_Dothideomycetes;	s__unclassified_Dothideomycetes
1306	k__Fungi;	p__Ascomycota;	c__Sordariomycetes;	o__unclassified_Sordariomycetes;	f__unclassified_Sordariomycetes;	g__unclassified_Sordariomycetes;	s__unclassified_Sordariomycetes
1307	k__Fungi;	p__Glomeromycota;	c__Glomeromycetes;	o__Glomerales;	f__Glomeraceae;	g__Rhizophagus;	s__Rhizophagus_prolifer
1308	k__Fungi;	p__unclassified_Fungi;	c__unclassified_Fungi;	o__unclassified_Fungi;	f__unclassified_Fungi;	g__unclassified_Fungi;	s__unclassified_Fungi
1309	k__Fungi;	p__Basidiomycota;	c__Tremellomycetes;	o__unclassified_Tremellomycetes;	f__unclassified_Tremellomycetes;	g__unclassified_Tremellomycetes;	s__unclassified_Tremellomycetes
1310	k__Fungi;	p__Ascomycota;	c__Saccharomycetes;	o__Saccharomycetales;	f__Saccharomycetales_fam_Incertae_sedis;	g__Starmerella;	Unclassified
1311	k__Fungi;	p__Ascomycota;	c__Dothideomycetes;	o__Pleosporales;	f__Pleosporaceae;	g__Edenia;	s__Edenia_gomezpompae
1312	k__Fungi;	p__Ascomycota;	c__Sordariomycetes;	o__Hypocreales;	f__Nectriaceae;	g__Penicillifer;	s__unclassified_Penicillifer
1313	k__Fungi;	p__Ascomycota;	Unclassified;	Unclassified;	Unclassified;	Unclassified;	Unclassified
1314	k__Fungi;	p__Ascomycota;	c__Dothideomycetes;	o__Mycosphaerellales;	f__Mycosphaerellaceae;	g__Mycosphaerella;	s__Mycosphaerella_etlingerae
1315	k__Fungi;	p__Ascomycota;	c__Dothideomycetes;	o__Pleosporales;	f__unclassified_Pleosporales;	g__unclassified_Pleosporales;	s__unclassified_Pleosporales
1316	k__Fungi;	p__Ascomycota;	c__Dothideomycetes;	o__Cladosporiales;	f__Cladosporiaceae;	g__Cladosporium;	s__Cladosporium_aggregatocicatricatum
1317	k__Fungi;	p__Chytridiomycota;	c__Spizellomycetes;	o__Spizellomycetales;	f__Powellomycetaceae;	g__Powellomyces;	Unclassified
1318	k__Fungi;	p__Basidiomycota;	c__Agaricomycetes;	Unclassified;	Unclassified;	Unclassified;	Unclassified
1319	k__Fungi;	p__Basidiomycota;	c__unclassified_Basidiomycota;	o__unclassified_Basidiomycota;	f__unclassified_Basidiomycota;	g__unclassified_Basidiomycota;	s__unclassified_Basidiomycota
1320	k__Fungi;	p__Ascomycota;	c__Dothideomycetes;	Unclassified;	Unclassified;	g__Bonordeniella;	s__Coniosporium_apollinis
1321	k__Fungi;	p__Ascomycota;	c__Eurotiomycetes;	o__Eurotiales;	f__Aspergillaceae;	g__unclassified_Aspergillaceae;	s__unclassified_Aspergillaceae
1322	k__Fungi;	p__Ascomycota;	c__Dothideomycetes;	o__Pleosporales;	Unclassified;	Unclassified;	Unclassified
1323	k__Fungi;	p__Basidiomycota;	c__unclassified_Basidiomycota;	o__unclassified_Basidiomycota;	f__unclassified_Basidiomycota;	g__unclassified_Basidiomycota;	s__unclassified_Basidiomycota
1324	k__Fungi;	p__Glomeromycota;	c__Glomeromycetes;	o__Glomerales;	f__Glomeraceae;	Unclassified;	Unclassified
1325	k__Fungi;	p__Glomeromycota;	c__Paraglomeromycetes;	o__Paraglomerales;	f__Paraglomeraceae;	g__Paraglomus;	s__Paraglomus_occultum
1326	k__Fungi;	p__Basidiomycota;	c__Tremellomycetes;	o__unclassified_Tremellomycetes;	f__unclassified_Tremellomycetes;	g__unclassified_Tremellomycetes;	s__unclassified_Tremellomycetes
1327	k__Fungi;	p__unclassified_Fungi;	c__unclassified_Fungi;	o__unclassified_Fungi;	f__unclassified_Fungi;	g__unclassified_Fungi;	s__unclassified_Fungi
1328	k__Fungi;	p__Basidiomycota;	c__Microbotryomycetes;	o__Sporidiobolales;	f__Sporidiobolaceae;	g__Rhodosporidiobolus;	s__Rhodosporidiobolus_ruineniae
1329	k__Fungi;	p__Ascomycota;	c__Leotiomycetes;	o__Thelebolales;	f__Pseudeurotiaceae;	g__Pseudogymnoascus;	s__unclassified_Pseudogymnoascus
1330	k__Fungi;	p__Ascomycota;	c__Saccharomycetes;	o__Saccharomycetales;	f__Saccharomycetaceae;	g__Saccharomyces;	s__Saccharomyces_cerevisiae
1331	k__Fungi;	p__Basidiomycota;	c__Agaricomycetes;	o__Polyporales;	f__Meruliaceae;	g__Gloeoporus;	Unclassified
1332	k__Fungi;	p__Basidiomycota;	c__Agaricomycetes;	o__Agaricales;	f__Bolbitiaceae;	g__Conocybe;	s__Conocybe_macrospora
1333	k__Fungi;	p__Ascomycota;	c__Dothideomycetes;	o__Pleosporales;	f__Leptosphaeriaceae;	g__Leptosphaeria;	s__Leptosphaeria_ebuli
1334	k__Fungi;	p__Ascomycota;	c__Dothideomycetes;	o__Pleosporales;	f__Didymellaceae;	g__Cumuliphoma;	s__Cumuliphoma_indica
1335	k__Fungi;	p__Basidiomycota;	c__Tremellomycetes;	o__Tremellales;	f__unclassified_Tremellales;	g__unclassified_Tremellales;	s__unclassified_Tremellales
1336	k__Fungi;	p__Basidiomycota;	c__Tremellomycetes;	o__Tremellales;	f__Rhynchogastremataceae;	g__Papiliotrema;	s__Papiliotrema_odontotermitis
1337	k__Fungi;	p__Basidiomycota;	c__Tremellomycetes;	o__Trichosporonales;	f__Trichosporonaceae;	g__Apiotrichum;	s__Apiotrichum_otae
1338	k__Fungi;	p__unclassified_Fungi;	c__unclassified_Fungi;	o__unclassified_Fungi;	f__unclassified_Fungi;	g__unclassified_Fungi;	s__unclassified_Fungi
1339	k__Fungi;	p__Basidiomycota;	c__Wallemiomycetes;	o__Wallemiales;	f__Wallemiaceae;	g__Wallemia;	s__unclassified_Wallemia
1340	k__Fungi;	p__Ascomycota;	c__Dothideomycetes;	o__Botryosphaeriales;	f__Botryosphaeriaceae;	g__Lasiodiplodia;	s__Lasiodiplodia_lignicola
1341	k__Fungi;	p__Ascomycota;	c__Sordariomycetes;	o__Sordariales;	f__Cephalothecaceae;	g__Phialemonium;	s__Phialemonium_inflatum
1342	k__Fungi;	p__Basidiomycota;	c__Agaricomycetes;	o__Russulales;	f__Russulaceae;	g__Russula;	Unclassified
1343	k__Fungi;	p__Ascomycota;	c__Sordariomycetes;	o__Hypocreales;	Unclassified;	g__Acremonium;	s__Acremonium_brachypenium
1344	k__Fungi;	p__Ascomycota;	c__Leotiomycetes;	o__Helotiales;	f__Myxotrichaceae;	g__Oidiodendron;	Unclassified
1345	k__Fungi;	p__Chytridiomycota;	Unclassified;	Unclassified;	Unclassified;	Unclassified;	Unclassified
1346	k__Fungi;	p__unclassified_Fungi;	c__unclassified_Fungi;	o__unclassified_Fungi;	f__unclassified_Fungi;	g__unclassified_Fungi;	s__unclassified_Fungi
1347	k__Fungi;	p__Ascomycota;	c__Dothideomycetes;	o__Mycosphaerellales;	f__unclassified_Mycosphaerellales;	g__unclassified_Mycosphaerellales;	s__unclassified_Mycosphaerellales
1348	k__Fungi;	p__Ascomycota;	c__Sordariomycetes;	o__unclassified_Sordariomycetes;	f__unclassified_Sordariomycetes;	g__unclassified_Sordariomycetes;	s__unclassified_Sordariomycetes
1349	k__Fungi;	p__Ascomycota;	c__Sordariomycetes;	o__Glomerellales;	f__Plectosphaerellaceae;	g__Lectera;	s__Lectera_capsici
1350	k__Fungi;	p__Ascomycota;	c__Saccharomycetes;	o__Saccharomycetales;	f__Pichiaceae;	g__Pichia;	s__unclassified_Pichia
1351	k__Fungi;	p__Basidiomycota;	c__Tremellomycetes;	o__Tremellales;	f__Trimorphomycetaceae;	g__Saitozyma;	s__Saitozyma_podzolica
1352	k__Fungi;	p__Blastocladiomycota;	c__Blastocladiomycetes;	o__Blastocladiales;	Unclassified;	Unclassified;	Unclassified
1353	k__Fungi;	p__Basidiomycota;	c__Tremellomycetes;	o__Trichosporonales;	f__Trichosporonaceae;	g__Cutaneotrichosporon;	s__Cutaneotrichosporon_oleaginosum
1354	k__Fungi;	p__Basidiomycota;	c__Tremellomycetes;	o__Trichosporonales;	f__Trichosporonaceae;	g__Cutaneotrichosporon;	s__Cutaneotrichosporon_arboriformis
1355	k__Fungi;	p__unclassified_Fungi;	c__unclassified_Fungi;	o__unclassified_Fungi;	f__unclassified_Fungi;	g__unclassified_Fungi;	s__unclassified_Fungi
1356	k__Fungi;	p__Ascomycota;	c__unclassified_Ascomycota;	o__unclassified_Ascomycota;	f__unclassified_Ascomycota;	g__unclassified_Ascomycota;	s__unclassified_Ascomycota
1357	k__Fungi;	p__Mortierellomycota;	c__Mortierellomycetes;	o__Mortierellales;	f__Mortierellaceae;	g__Mortierella;	s__Mortierella_humilis
1358	k__Fungi;	p__unclassified_Fungi;	c__unclassified_Fungi;	o__unclassified_Fungi;	f__unclassified_Fungi;	g__unclassified_Fungi;	s__unclassified_Fungi
1359	k__Fungi;	p__Ascomycota;	c__Dothideomycetes;	o__Pleosporales;	f__Thyridariaceae;	g__Roussoella;	s__Roussoella_siamensis
1360	k__Fungi;	p__Ascomycota;	c__Saccharomycetes;	o__Saccharomycetales;	f__Debaryomycetaceae;	Unclassified;	s__[Candida]_palmioleophila
1361	k__Fungi;	p__Basidiomycota;	c__unclassified_Basidiomycota;	o__unclassified_Basidiomycota;	f__unclassified_Basidiomycota;	g__unclassified_Basidiomycota;	s__unclassified_Basidiomycota
1362	k__Fungi;	p__unclassified_Fungi;	c__unclassified_Fungi;	o__unclassified_Fungi;	f__unclassified_Fungi;	g__unclassified_Fungi;	s__unclassified_Fungi
1363	k__Fungi;	p__unclassified_Fungi;	c__unclassified_Fungi;	o__unclassified_Fungi;	f__unclassified_Fungi;	g__unclassified_Fungi;	s__unclassified_Fungi
1364	k__Fungi;	p__unclassified_Fungi;	c__unclassified_Fungi;	o__unclassified_Fungi;	f__unclassified_Fungi;	g__unclassified_Fungi;	s__unclassified_Fungi
1365	k__Fungi;	p__unclassified_Fungi;	c__unclassified_Fungi;	o__unclassified_Fungi;	f__unclassified_Fungi;	g__unclassified_Fungi;	s__unclassified_Fungi
1366	k__Fungi;	p__unclassified_Fungi;	c__unclassified_Fungi;	o__unclassified_Fungi;	f__unclassified_Fungi;	g__unclassified_Fungi;	s__unclassified_Fungi
1367	k__Fungi;	p__Basidiomycota;	c__Tremellomycetes;	o__Tremellales;	f__Bulleribasidiaceae;	g__Vishniacozyma;	s__Vishniacozyma_tephrensis
1368	k__Fungi;	p__unclassified_Fungi;	c__unclassified_Fungi;	o__unclassified_Fungi;	f__unclassified_Fungi;	g__unclassified_Fungi;	s__unclassified_Fungi
1369	k__Fungi;	p__Basidiomycota;	c__unclassified_Basidiomycota;	o__unclassified_Basidiomycota;	f__unclassified_Basidiomycota;	g__unclassified_Basidiomycota;	s__unclassified_Basidiomycota
1370	k__Fungi;	p__unclassified_Fungi;	c__unclassified_Fungi;	o__unclassified_Fungi;	f__unclassified_Fungi;	g__unclassified_Fungi;	s__unclassified_Fungi
1371	k__Fungi;	p__unclassified_Fungi;	c__unclassified_Fungi;	o__unclassified_Fungi;	f__unclassified_Fungi;	g__unclassified_Fungi;	s__unclassified_Fungi
1372	k__Fungi;	p__Basidiomycota;	c__Exobasidiomycetes;	o__Exobasidiales;	f__Brachybasidiaceae;	g__Meira;	s__Meira_argovae
1373	k__Fungi;	p__unclassified_Fungi;	c__unclassified_Fungi;	o__unclassified_Fungi;	f__unclassified_Fungi;	g__unclassified_Fungi;	s__unclassified_Fungi
1374	k__Fungi;	p__unclassified_Fungi;	c__unclassified_Fungi;	o__unclassified_Fungi;	f__unclassified_Fungi;	g__unclassified_Fungi;	s__unclassified_Fungi
1375	k__Fungi;	p__Chytridiomycota;	c__unclassified_Chytridiomycota;	o__unclassified_Chytridiomycota;	f__unclassified_Chytridiomycota;	g__unclassified_Chytridiomycota;	s__unclassified_Chytridiomycota
1376	k__Fungi;	p__Ascomycota;	c__Sordariomycetes;	o__Hypocreales;	f__Clavicipitaceae;	g__Metarhizium;	s__Metarhizium_robertsii
1377	k__Fungi;	p__Basidiomycota;	c__Tremellomycetes;	o__Tremellales;	f__Rhynchogastremataceae;	g__Papiliotrema;	s__unclassified_Papiliotrema
1378	k__Fungi;	p__Olpidiomycota;	c__Olpidiomycetes;	o__Olpidiales;	f__Olpidiaceae;	g__Olpidium;	s__Olpidium_brassicae
1379	k__Fungi;	p__Ascomycota;	c__Saccharomycetes;	o__Saccharomycetales;	f__unclassified_Saccharomycetales;	g__unclassified_Saccharomycetales;	s__unclassified_Saccharomycetales
1380	k__Fungi;	p__Ascomycota;	c__Saccharomycetes;	o__Saccharomycetales;	f__Debaryomycetaceae;	g__Candida;	s__Candida_parapsilosis
1381	k__Fungi;	p__Basidiomycota;	c__unclassified_Basidiomycota;	o__unclassified_Basidiomycota;	f__unclassified_Basidiomycota;	g__unclassified_Basidiomycota;	s__unclassified_Basidiomycota
1382	k__Fungi;	p__unclassified_Fungi;	c__unclassified_Fungi;	o__unclassified_Fungi;	f__unclassified_Fungi;	g__unclassified_Fungi;	s__unclassified_Fungi
1383	k__Fungi;	p__Basidiomycota;	c__Cystobasidiomycetes;	o__Cystobasidiomycetes_ord_Incertae_sedis;	f__Symmetrosporaceae;	g__Symmetrospora;	s__Symmetrospora_vermiculata
1384	k__Fungi;	p__unclassified_Fungi;	c__unclassified_Fungi;	o__unclassified_Fungi;	f__unclassified_Fungi;	g__unclassified_Fungi;	s__unclassified_Fungi
1385	k__Fungi;	p__unclassified_Fungi;	c__unclassified_Fungi;	o__unclassified_Fungi;	f__unclassified_Fungi;	g__unclassified_Fungi;	s__unclassified_Fungi
1386	k__Fungi;	p__unclassified_Fungi;	c__unclassified_Fungi;	o__unclassified_Fungi;	f__unclassified_Fungi;	g__unclassified_Fungi;	s__unclassified_Fungi
1387	k__Fungi;	p__Basidiomycota;	c__unclassified_Basidiomycota;	o__unclassified_Basidiomycota;	f__unclassified_Basidiomycota;	g__unclassified_Basidiomycota;	s__unclassified_Basidiomycota
1388	k__Fungi;	p__unclassified_Fungi;	c__unclassified_Fungi;	o__unclassified_Fungi;	f__unclassified_Fungi;	g__unclassified_Fungi;	s__unclassified_Fungi
1389	k__Fungi;	p__unclassified_Fungi;	c__unclassified_Fungi;	o__unclassified_Fungi;	f__unclassified_Fungi;	g__unclassified_Fungi;	s__unclassified_Fungi
1390	k__Fungi;	p__unclassified_Fungi;	c__unclassified_Fungi;	o__unclassified_Fungi;	f__unclassified_Fungi;	g__unclassified_Fungi;	s__unclassified_Fungi
1391	k__Fungi;	p__Basidiomycota;	c__Tremellomycetes;	o__Trichosporonales;	f__unclassified_Trichosporonales;	g__unclassified_Trichosporonales;	s__unclassified_Trichosporonales
1392	k__Fungi;	p__unclassified_Fungi;	c__unclassified_Fungi;	o__unclassified_Fungi;	f__unclassified_Fungi;	g__unclassified_Fungi;	s__unclassified_Fungi
1393	k__Fungi;	p__unclassified_Fungi;	c__unclassified_Fungi;	o__unclassified_Fungi;	f__unclassified_Fungi;	g__unclassified_Fungi;	s__unclassified_Fungi
1394	k__Fungi;	p__unclassified_Fungi;	c__unclassified_Fungi;	o__unclassified_Fungi;	f__unclassified_Fungi;	g__unclassified_Fungi;	s__unclassified_Fungi
1395	k__Fungi;	p__Chytridiomycota;	Unclassified;	Unclassified;	Unclassified;	Unclassified;	Unclassified
1396	k__Fungi;	p__Ascomycota;	c__Sordariomycetes;	o__Xylariales;	f__Microdochiaceae;	g__Microdochium;	s__Microdochium_colombiense
1397	k__Fungi;	p__unclassified_Fungi;	c__unclassified_Fungi;	o__unclassified_Fungi;	f__unclassified_Fungi;	g__unclassified_Fungi;	s__unclassified_Fungi
1398	k__Fungi;	p__Ascomycota;	c__Eurotiomycetes;	o__Eurotiales;	f__Aspergillaceae;	g__Penicillium;	s__Penicillium_molle
1399	k__Fungi;	p__Basidiomycota;	c__Agaricomycetes;	o__Agaricales;	f__Entolomataceae;	g__Entoloma;	Unclassified
1400	k__Fungi;	p__Basidiomycota;	c__Agaricomycetes;	o__Agaricales;	Unclassified;	Unclassified;	Unclassified
1401	k__Fungi;	p__Basidiomycota;	c__Agaricomycetes;	o__Agaricales;	f__Entolomataceae;	g__Entoloma;	s__Entoloma_graphitipes_f._cystidiatum
1402	k__Fungi;	p__Ascomycota;	c__Dothideomycetes;	o__Pleosporales;	f__Phaeosphaeriaceae;	g__Paraphoma;	s__Paraphoma_rhaphiolepidis
1403	k__Fungi;	p__Ascomycota;	c__Sordariomycetes;	o__Glomerellales;	f__Plectosphaerellaceae;	g__Lectera;	s__unclassified_Lectera
1404	k__Fungi;	p__Basidiomycota;	c__Agaricomycetes;	o__Cantharellales;	f__Ceratobasidiaceae;	g__unclassified_Ceratobasidiaceae;	s__unclassified_Ceratobasidiaceae
1405	k__Fungi;	p__Ascomycota;	c__Dothideomycetes;	o__Botryosphaeriales;	f__Phyllostictaceae;	g__Guignardia;	s__Guignardia_musicola
1406	k__Fungi;	p__Basidiomycota;	c__Agaricomycetes;	o__unclassified_Agaricomycetes;	f__unclassified_Agaricomycetes;	g__unclassified_Agaricomycetes;	s__unclassified_Agaricomycetes
1407	k__Fungi;	p__unclassified_Fungi;	c__unclassified_Fungi;	o__unclassified_Fungi;	f__unclassified_Fungi;	g__unclassified_Fungi;	s__unclassified_Fungi
1408	k__Fungi;	p__Mortierellomycota;	c__Mortierellomycetes;	o__Mortierellales;	f__Mortierellaceae;	g__Mortierella;	s__unclassified_Mortierella
1409	k__Fungi;	p__Ascomycota;	c__Dothideomycetes;	o__Pleosporales;	f__Pseudopyrenochaetaceae;	g__Pseudopyrenochaeta;	s__Pseudopyrenochaeta_terrestris
1410	k__Fungi;	p__Ascomycota;	c__Eurotiomycetes;	o__Eurotiales;	f__Aspergillaceae;	g__Penicillium;	s__Penicillium_fuscoglaucum
1411	k__Fungi;	p__unclassified_Fungi;	c__unclassified_Fungi;	o__unclassified_Fungi;	f__unclassified_Fungi;	g__unclassified_Fungi;	s__unclassified_Fungi
1412	k__Fungi;	p__Ascomycota;	c__Leotiomycetes;	o__Helotiales;	f__Sclerotiniaceae;	g__Botryotinia;	s__Botryotinia_ranunculi
1413	k__Fungi;	p__Ascomycota;	c__Dothideomycetes;	o__Mycosphaerellales;	f__Mycosphaerellaceae;	g__Pseudocercospora;	s__Pseudocercospora_neriicola
1414	k__Fungi;	p__unclassified_Fungi;	c__unclassified_Fungi;	o__unclassified_Fungi;	f__unclassified_Fungi;	g__unclassified_Fungi;	s__unclassified_Fungi
1415	k__Fungi;	p__Basidiomycota;	c__Malasseziomycetes;	o__Malasseziales;	f__Malasseziaceae;	g__Malassezia;	s__Malassezia_globosa
1416	k__Fungi;	p__Ascomycota;	Unclassified;	Unclassified;	Unclassified;	Unclassified;	Unclassified
1417	k__Fungi;	p__Ascomycota;	c__Sordariomycetes;	o__Glomerellales;	f__Plectosphaerellaceae;	g__Plectosphaerella;	s__Plectosphaerella_niemeijerarum
1418	k__Fungi;	p__Ascomycota;	c__Pezizomycetes;	o__Pezizales;	f__Tuberaceae;	g__Tuber;	s__Tuber_himalayense
1419	k__Fungi;	p__Ascomycota;	c__Laboulbeniomycetes;	o__Pyxidiophorales;	Unclassified;	Unclassified;	Unclassified
1420	k__Fungi;	p__Mortierellomycota;	c__Mortierellomycetes;	o__Mortierellales;	f__Mortierellaceae;	g__Mortierella;	s__Mortierella_alpina
1421	k__Fungi;	p__Ascomycota;	c__Dothideomycetes;	o__Pleosporales;	Unclassified;	Unclassified;	Unclassified
1422	k__Fungi;	p__Basidiomycota;	c__Agaricomycetes;	o__Agaricales;	f__Hygrophoraceae;	g__Hygrocybe;	s__Hygrocybe_conica
1423	k__Fungi;	p__Basidiomycota;	c__Agaricomycetes;	o__Cantharellales;	f__Ceratobasidiaceae;	g__unclassified_Ceratobasidiaceae;	s__unclassified_Ceratobasidiaceae
1424	k__Fungi;	p__Basidiomycota;	c__Agaricomycetes;	o__Agaricales;	f__Clavariaceae;	Unclassified;	Unclassified
1425	k__Fungi;	p__Ascomycota;	c__Leotiomycetes;	o__Helotiales;	f__Myxotrichaceae;	g__Oidiodendron;	s__Oidiodendron_chlamydosporicum
1426	k__Fungi;	p__Ascomycota;	c__Leotiomycetes;	o__unclassified_Leotiomycetes;	f__unclassified_Leotiomycetes;	g__unclassified_Leotiomycetes;	s__unclassified_Leotiomycetes
1427	k__Fungi;	p__Basidiomycota;	c__Agaricomycetes;	o__unclassified_Agaricomycetes;	f__unclassified_Agaricomycetes;	g__unclassified_Agaricomycetes;	s__unclassified_Agaricomycetes
1428	k__Fungi;	p__Basidiomycota;	c__Tremellomycetes;	o__Tremellales;	f__Bulleribasidiaceae;	g__Vishniacozyma;	s__unclassified_Vishniacozyma
1429	k__Fungi;	p__Ascomycota;	c__Sordariomycetes;	o__Hypocreales;	f__Sarocladiaceae;	g__Sarocladium;	s__Sarocladium_oryzae
1430	k__Fungi;	p__Basidiomycota;	c__Agaricomycetes;	o__Polyporales;	f__Polyporaceae;	g__Earliella;	s__Earliella_scabrosa
1431	k__Fungi;	p__Basidiomycota;	c__Agaricomycetes;	o__Cantharellales;	f__Clavulinaceae;	g__Membranomyces;	Unclassified
1432	k__Fungi;	p__unclassified_Fungi;	c__unclassified_Fungi;	o__unclassified_Fungi;	f__unclassified_Fungi;	g__unclassified_Fungi;	s__unclassified_Fungi
1433	k__Fungi;	p__Ascomycota;	c__Sordariomycetes;	Unclassified;	Unclassified;	Unclassified;	Unclassified
1434	k__Fungi;	p__Ascomycota;	c__Sordariomycetes;	o__Hypocreales;	Unclassified;	g__Acremonium;	s__Acremonium_tubakii
1435	k__Fungi;	p__Basidiomycota;	c__Agaricomycetes;	o__Agaricales;	f__Hygrophoraceae;	g__Hygrocybe;	Unclassified
1436	k__Fungi;	p__Ascomycota;	c__Saccharomycetes;	o__Saccharomycetales;	f__Debaryomycetaceae;	Unclassified;	s__[Candida]_saitoana
1437	k__Fungi;	p__Basidiomycota;	c__Agaricomycetes;	o__Boletales;	f__unclassified_Boletales;	g__unclassified_Boletales;	s__unclassified_Boletales
1438	k__Fungi;	p__Rozellomycota;	Unclassified;	Unclassified;	Unclassified;	Unclassified;	Unclassified
1439	k__Fungi;	p__Ascomycota;	c__Eurotiomycetes;	o__Eurotiales;	f__Aspergillaceae;	g__Penicillium;	s__Penicillium_terrenum
1440	k__Fungi;	p__Ascomycota;	c__Dothideomycetes;	o__Pleosporales;	f__Lentitheciaceae;	g__Keissleriella;	s__unclassified_Keissleriella
1441	k__Fungi;	p__Basidiomycota;	c__Cystobasidiomycetes;	Unclassified;	f__Symmetrosporaceae;	g__Symmetrospora;	s__Symmetrospora_vermiculata
1442	k__Fungi;	p__Basidiomycota;	c__Agaricomycetes;	o__Polyporales;	f__Meruliaceae;	g__Phlebiopsis;	Unclassified
1443	k__Fungi;	p__Ascomycota;	c__Sordariomycetes;	o__Hypocreales;	f__Nectriaceae;	g__Ilyonectria;	s__Ilyonectria_cyclaminicola
1444	k__Fungi;	p__Ascomycota;	c__Dothideomycetes;	o__Pleosporales;	f__Didymellaceae;	g__Didymella;	s__Didymella_keratinophila
1445	k__Fungi;	p__Ascomycota;	c__Sordariomycetes;	Unclassified;	Unclassified;	Unclassified;	Unclassified
1446	k__Fungi;	p__Ascomycota;	c__Dothideomycetes;	o__Pleosporales;	Unclassified;	Unclassified;	Unclassified
1447	k__Fungi;	p__Ascomycota;	c__Leotiomycetes;	o__Helotiales;	f__Rutstroemiaceae;	g__Clarireedia;	s__Clarireedia_bennettii
1448	k__Fungi;	p__Ascomycota;	c__Dothideomycetes;	o__Mycosphaerellales;	f__Teratosphaeriaceae;	g__unclassified_Teratosphaeriaceae;	s__unclassified_Teratosphaeriaceae
1449	k__Fungi;	p__Basidiomycota;	c__Tremellomycetes;	o__Filobasidiales;	f__Filobasidiaceae;	g__Filobasidium;	s__Filobasidium_magnum
1450	k__Fungi;	p__Ascomycota;	c__unclassified_Ascomycota;	o__unclassified_Ascomycota;	f__unclassified_Ascomycota;	g__unclassified_Ascomycota;	s__unclassified_Ascomycota
1451	k__Fungi;	p__Ascomycota;	c__Leotiomycetes;	o__Thelebolales;	f__Thelebolaceae;	g__Ramgea;	s__Ramgea_ozimecii
1452	k__Fungi;	p__Ascomycota;	c__Leotiomycetes;	o__Helotiales;	Unclassified;	Unclassified;	Unclassified
1453	k__Fungi;	p__Basidiomycota;	c__Tremellomycetes;	o__Trichosporonales;	f__Trichosporonaceae;	g__Trichosporon;	s__Trichosporon_japonicum
1454	k__Fungi;	p__Ascomycota;	c__Sordariomycetes;	o__Sordariales;	f__Cephalothecaceae;	g__Phialemonium;	s__Phialemonium_inflatum
1455	k__Fungi;	p__Ascomycota;	c__Dothideomycetes;	o__Dothideales;	f__Saccotheciaceae;	g__Aureobasidium;	s__Aureobasidium_melanogenum
1456	k__Fungi;	p__unclassified_Fungi;	c__unclassified_Fungi;	o__unclassified_Fungi;	f__unclassified_Fungi;	g__unclassified_Fungi;	s__unclassified_Fungi
1457	k__Fungi;	p__Ascomycota;	c__Dothideomycetes;	o__Pleosporales;	Unclassified;	Unclassified;	Unclassified
1458	k__Fungi;	p__Ascomycota;	c__Dothideomycetes;	o__Pleosporales;	f__Phaeosphaeriaceae;	g__Paraphoma;	s__Paraphoma_rhaphiolepidis
1459	k__Fungi;	p__Basidiomycota;	c__Tremellomycetes;	o__Cystofilobasidiales;	f__Mrakiaceae;	g__Tausonia;	s__Tausonia_pullulans
1460	k__Fungi;	p__unclassified_Fungi;	c__unclassified_Fungi;	o__unclassified_Fungi;	f__unclassified_Fungi;	g__unclassified_Fungi;	s__unclassified_Fungi
1461	k__Fungi;	p__Basidiomycota;	c__Tremellomycetes;	o__Trichosporonales;	f__unclassified_Trichosporonales;	g__unclassified_Trichosporonales;	s__unclassified_Trichosporonales
1462	k__Fungi;	p__Basidiomycota;	c__Ustilaginomycetes;	o__Ustilaginales;	f__Ustilaginaceae;	g__Moesziomyces;	s__Moesziomyces_parantarcticus
1463	k__Fungi;	p__Ascomycota;	c__Dothideomycetes;	o__Pleosporales;	f__Pleosporaceae;	g__Stemphylium;	s__Stemphylium_majusculum
1464	k__Fungi;	p__Ascomycota;	c__Eurotiomycetes;	o__Eurotiales;	f__Aspergillaceae;	g__Aspergillus;	s__Aspergillus_subflavus
1465	k__Fungi;	p__unclassified_Fungi;	c__unclassified_Fungi;	o__unclassified_Fungi;	f__unclassified_Fungi;	g__unclassified_Fungi;	s__unclassified_Fungi
1466	k__Fungi;	p__Ascomycota;	c__Leotiomycetes;	o__Thelebolales;	f__Pseudeurotiaceae;	g__Pseudogymnoascus;	s__Pseudogymnoascus_pannorum
1467	k__Fungi;	p__Ascomycota;	c__Saccharomycetes;	o__Saccharomycetales;	f__Debaryomycetaceae;	g__Millerozyma;	s__Millerozyma_farinosa
1468	k__Fungi;	p__unclassified_Fungi;	c__unclassified_Fungi;	o__unclassified_Fungi;	f__unclassified_Fungi;	g__unclassified_Fungi;	s__unclassified_Fungi
1469	k__Fungi;	p__unclassified_Fungi;	c__unclassified_Fungi;	o__unclassified_Fungi;	f__unclassified_Fungi;	g__unclassified_Fungi;	s__unclassified_Fungi
1470	k__Fungi;	p__Basidiomycota;	c__Tremellomycetes;	o__Tremellales;	f__Trimorphomycetaceae;	g__Saitozyma;	s__Saitozyma_paraflava
1471	k__Fungi;	p__Mortierellomycota;	c__Mortierellomycetes;	o__Mortierellales;	f__Mortierellaceae;	g__Mortierella;	s__unclassified_Mortierella
1472	k__Fungi;	p__Ascomycota;	c__Leotiomycetes;	o__Helotiales;	f__Myxotrichaceae;	g__Oidiodendron;	Unclassified
1473	k__Fungi;	p__Basidiomycota;	c__Agaricomycetes;	o__Agaricales;	f__Mycenaceae;	g__Mycena;	s__Mycena_fulgoris
1474	k__Fungi;	p__Basidiomycota;	c__unclassified_Basidiomycota;	o__unclassified_Basidiomycota;	f__unclassified_Basidiomycota;	g__unclassified_Basidiomycota;	s__unclassified_Basidiomycota
1475	k__Fungi;	p__Basidiomycota;	c__Tremellomycetes;	o__Trichosporonales;	f__Trichosporonaceae;	g__Vanrija;	s__Vanrija_musci
1476	k__Fungi;	p__Basidiomycota;	c__Tremellomycetes;	o__Tremellales;	f__Rhynchogastremataceae;	g__Papiliotrema;	s__unclassified_Papiliotrema
1477	k__Fungi;	p__Basidiomycota;	c__Microbotryomycetes;	o__Sporidiobolales;	f__Sporidiobolaceae;	g__Sporidiobolus;	s__Sporidiobolus_pararoseus
1478	k__Fungi;	p__Ascomycota;	c__Sordariomycetes;	o__Trichosphaeriales;	f__Trichosphaeriaceae;	g__Nigrospora;	s__Nigrospora_zimmermanii
1479	k__Fungi;	p__Basidiomycota;	c__unclassified_Basidiomycota;	o__unclassified_Basidiomycota;	f__unclassified_Basidiomycota;	g__unclassified_Basidiomycota;	s__unclassified_Basidiomycota
1480	k__Fungi;	p__unclassified_Fungi;	c__unclassified_Fungi;	o__unclassified_Fungi;	f__unclassified_Fungi;	g__unclassified_Fungi;	s__unclassified_Fungi
1481	k__Fungi;	p__Ascomycota;	c__Dothideomycetes;	o__Mycosphaerellales;	f__Mycosphaerellaceae;	g__Pallidocercospora;	s__Pallidocercospora_ventilago
1482	k__Fungi;	p__Basidiomycota;	c__Tremellomycetes;	o__Tremellales;	f__Bulleribasidiaceae;	g__Vishniacozyma;	s__Vishniacozyma_taibaiensis
1483	k__Fungi;	p__Ascomycota;	c__Sordariomycetes;	o__Hypocreales;	f__Nectriaceae;	g__Fusarium;	s__[Bisifusarium]_tonghuanum
1484	k__Fungi;	p__Ascomycota;	c__Eurotiomycetes;	o__Eurotiales;	f__Aspergillaceae;	g__Penicillium;	s__Penicillium_camponotum
1485	k__Fungi;	p__Ascomycota;	c__Dothideomycetes;	o__unclassified_Dothideomycetes;	f__unclassified_Dothideomycetes;	g__unclassified_Dothideomycetes;	s__unclassified_Dothideomycetes
1486	k__Fungi;	p__Ascomycota;	c__Sordariomycetes;	o__Hypocreales;	f__Nectriaceae;	g__Fusarium;	s__Fusarium_aethiopicum
1487	k__Fungi;	p__Ascomycota;	c__Dothideomycetes;	o__unclassified_Dothideomycetes;	f__unclassified_Dothideomycetes;	g__unclassified_Dothideomycetes;	s__unclassified_Dothideomycetes
1488	k__Fungi;	p__Rozellomycota;	Unclassified;	Unclassified;	Unclassified;	Unclassified;	Unclassified
1489	k__Fungi;	p__Mortierellomycota;	c__Mortierellomycetes;	o__Mortierellales;	f__Mortierellaceae;	g__Mortierella;	s__unclassified_Mortierella
1490	k__Fungi;	p__Basidiomycota;	c__Agaricomycetes;	o__Trechisporales;	Unclassified;	Unclassified;	Unclassified
1491	k__Fungi;	p__Ascomycota;	c__Dothideomycetes;	o__Dothideales;	f__Saccotheciaceae;	g__Aureobasidium;	s__Aureobasidium_melanogenum
1492	k__Fungi;	p__Basidiomycota;	c__Cystobasidiomycetes;	Unclassified;	Unclassified;	g__Buckleyzyma;	s__Buckleyzyma_aurantiaca
1493	k__Fungi;	p__Ascomycota;	Unclassified;	Unclassified;	Unclassified;	Unclassified;	Unclassified
1494	k__Fungi;	p__Basidiomycota;	c__Tremellomycetes;	o__Cystofilobasidiales;	f__Mrakiaceae;	g__Tausonia;	s__Tausonia_pullulans
1495	k__Fungi;	p__Mortierellomycota;	c__Mortierellomycetes;	o__Mortierellales;	f__Mortierellaceae;	g__Mortierella;	s__Mortierella_elongata
1496	k__Fungi;	p__Ascomycota;	c__Sordariomycetes;	o__Hypocreales;	f__Nectriaceae;	g__Fusarium;	s__[Bisifusarium]_tonghuanum
1497	k__Fungi;	p__Ascomycota;	c__Dothideomycetes;	o__Pleosporales;	f__Pleosporaceae;	g__Alternaria;	s__Alternaria_alstroemeriae
1498	k__Fungi;	p__Ascomycota;	c__Sordariomycetes;	o__Glomerellales;	f__Glomerellaceae;	g__Colletotrichum;	s__Colletotrichum_ti
1499	k__Fungi;	p__Ascomycota;	c__Dothideomycetes;	o__Mycosphaerellales;	f__Mycosphaerellaceae;	g__Zasmidium;	s__Zasmidium_musicola
1500	k__Fungi;	p__Basidiomycota;	c__Tremellomycetes;	o__Tremellales;	f__Rhynchogastremataceae;	g__Rhynchogastrema;	s__Rhynchogastrema_complexa
1501	k__Fungi;	p__Rozellomycota;	Unclassified;	Unclassified;	Unclassified;	Unclassified;	Unclassified
1502	k__Fungi;	p__Ascomycota;	c__Sordariomycetes;	o__Hypocreales;	f__Nectriaceae;	g__Fusarium;	s__Fusarium_solani
1503	k__Fungi;	p__Ascomycota;	c__Sordariomycetes;	o__Hypocreales;	f__unclassified_Hypocreales;	g__unclassified_Hypocreales;	s__unclassified_Hypocreales
1504	k__Fungi;	p__Basidiomycota;	c__Tremellomycetes;	o__Trichosporonales;	f__unclassified_Trichosporonales;	g__unclassified_Trichosporonales;	s__unclassified_Trichosporonales
1505	k__Fungi;	p__Ascomycota;	c__Sordariomycetes;	o__Hypocreales;	f__Hypocreaceae;	g__Trichoderma;	s__Trichoderma_simmonsii
1506	k__Fungi;	p__Basidiomycota;	c__Tremellomycetes;	o__Tremellales;	f__Bulleribasidiaceae;	g__Hannaella;	s__Hannaella_luteola
1507	k__Fungi;	p__Basidiomycota;	c__Tremellomycetes;	o__Tremellales;	f__Trimorphomycetaceae;	g__Saitozyma;	s__Saitozyma_podzolica
1508	k__Fungi;	p__Basidiomycota;	c__Tremellomycetes;	o__Trichosporonales;	f__Trichosporonaceae;	g__Cutaneotrichosporon;	s__Cutaneotrichosporon_cyanovorans
1509	k__Fungi;	p__unclassified_Fungi;	c__unclassified_Fungi;	o__unclassified_Fungi;	f__unclassified_Fungi;	g__unclassified_Fungi;	s__unclassified_Fungi
1510	k__Fungi;	p__Ascomycota;	c__unclassified_Ascomycota;	o__unclassified_Ascomycota;	f__unclassified_Ascomycota;	g__unclassified_Ascomycota;	s__unclassified_Ascomycota
1511	k__Fungi;	p__Ascomycota;	c__Sordariomycetes;	o__Hypocreales;	f__Nectriaceae;	g__Fusarium;	s__Fusarium_aethiopicum
1512	k__Fungi;	p__Ascomycota;	c__Sordariomycetes;	o__Glomerellales;	f__Plectosphaerellaceae;	g__Plectosphaerella;	s__Plectosphaerella_delsorboi
1513	k__Fungi;	p__Ascomycota;	c__Dothideomycetes;	o__Pleosporales;	f__Pleosporaceae;	g__Alternaria;	s__Alternaria_alstroemeriae
1514	k__Fungi;	p__Ascomycota;	c__Sordariomycetes;	o__Hypocreales;	f__Nectriaceae;	g__Fusarium;	s__Fusarium_equiseti
1515	k__Fungi;	p__Ascomycota;	c__Eurotiomycetes;	o__Eurotiales;	f__Thermoascaceae;	g__Thermoascus;	s__Thermoascus_aurantiacus
1516	k__Fungi;	p__Mortierellomycota;	c__Mortierellomycetes;	o__Mortierellales;	f__Mortierellaceae;	g__Mortierella;	s__Mortierella_alpina
1517	k__Fungi;	p__Basidiomycota;	c__Agaricomycetes;	o__Sebacinales;	Unclassified;	Unclassified;	Unclassified
1518	k__Fungi;	p__unclassified_Fungi;	c__unclassified_Fungi;	o__unclassified_Fungi;	f__unclassified_Fungi;	g__unclassified_Fungi;	s__unclassified_Fungi
1519	k__Fungi;	p__Ascomycota;	c__Dothideomycetes;	o__Pleosporales;	f__Periconiaceae;	g__Periconia;	s__Periconia_byssoides
1520	k__Fungi;	p__Ascomycota;	c__Eurotiomycetes;	o__Chaetothyriales;	f__Trichomeriaceae;	g__Knufia;	s__Knufia_epidermidis
1521	k__Fungi;	p__Basidiomycota;	c__Agaricomycetes;	o__Agaricales;	f__Clavariaceae;	g__Clavaria;	s__unclassified_Clavaria
1522	k__Fungi;	p__unclassified_Fungi;	c__unclassified_Fungi;	o__unclassified_Fungi;	f__unclassified_Fungi;	g__unclassified_Fungi;	s__unclassified_Fungi
1523	k__Fungi;	p__Ascomycota;	c__Sordariomycetes;	o__Glomerellales;	f__Plectosphaerellaceae;	g__Plectosphaerella;	s__unclassified_Plectosphaerella
1524	k__Fungi;	p__Chytridiomycota;	Unclassified;	Unclassified;	Unclassified;	Unclassified;	Unclassified
1525	k__Fungi;	p__Ascomycota;	c__Sordariomycetes;	o__Hypocreales;	f__Nectriaceae;	g__Dactylonectria;	s__Dactylonectria_alcacerensis
1526	k__Fungi;	p__Ascomycota;	c__Sordariomycetes;	o__Sordariales;	f__Chaetomiaceae;	g__Staphylotrichum;	s__Staphylotrichum_boninense
1527	k__Fungi;	p__Ascomycota;	c__Eurotiomycetes;	o__Chaetothyriales;	f__Trichomeriaceae;	g__Lithohypha;	s__Lithohypha_aloicola
1528	k__Fungi;	p__Ascomycota;	c__Eurotiomycetes;	o__Eurotiales;	f__Aspergillaceae;	g__Aspergillus;	s__Aspergillus_awamori
1529	k__Fungi;	p__Ascomycota;	c__Sordariomycetes;	o__Sordariales;	f__Sordariales_fam_Incertae_sedis;	g__Remersonia;	s__Remersonia_thermophila
1530	k__Fungi;	p__Ascomycota;	c__Saccharomycetes;	o__Saccharomycetales;	Unclassified;	Unclassified;	Unclassified
1531	k__Fungi;	p__Basidiomycota;	c__Cystobasidiomycetes;	o__Erythrobasidiales;	f__Erythrobasidiaceae;	g__Erythrobasidium;	Unclassified
1532	k__Fungi;	p__Ascomycota;	c__Dothideomycetes;	o__Pleosporales;	f__unclassified_Pleosporales;	g__unclassified_Pleosporales;	s__unclassified_Pleosporales
1533	k__Fungi;	p__Ascomycota;	c__Dothideomycetes;	o__Pleosporales;	f__Didymellaceae;	g__unclassified_Didymellaceae;	s__unclassified_Didymellaceae
1534	k__Fungi;	p__Ascomycota;	c__Dothideomycetes;	o__Pleosporales;	f__Pyrenochaetopsidaceae;	g__Pyrenochaetopsis;	s__Pyrenochaetopsis_microspora
1535	k__Fungi;	p__Ascomycota;	c__Saccharomycetes;	o__Saccharomycetales;	f__Debaryomycetaceae;	g__Meyerozyma;	s__Meyerozyma_caribbica
1536	k__Fungi;	p__Ascomycota;	c__Sordariomycetes;	o__Hypocreales;	f__Nectriaceae;	g__Fusarium;	s__Fusarium_circinatum
1537	k__Fungi;	p__Ascomycota;	c__Sordariomycetes;	o__Hypocreales;	f__Nectriaceae;	g__Fusarium;	s__Fusarium_aethiopicum
1538	k__Fungi;	p__Ascomycota;	c__Sordariomycetes;	o__Sordariales;	f__Chaetomiaceae;	g__Humicola;	s__unclassified_Humicola
1539	k__Fungi;	p__Ascomycota;	c__Eurotiomycetes;	o__Eurotiales;	f__Aspergillaceae;	g__Aspergillus;	s__Aspergillus_awamori
1540	k__Fungi;	p__Ascomycota;	c__Sordariomycetes;	o__Hypocreales;	f__Ophiocordycipitaceae;	g__Ophiocordyceps;	s__unclassified_Ophiocordyceps
1541	k__Fungi;	p__unclassified_Fungi;	c__unclassified_Fungi;	o__unclassified_Fungi;	f__unclassified_Fungi;	g__unclassified_Fungi;	s__unclassified_Fungi
1542	k__Fungi;	p__Ascomycota;	c__Sordariomycetes;	o__Hypocreales;	f__Nectriaceae;	g__Fusarium;	s__Fusarium_equiseti
1543	k__Fungi;	p__unclassified_Fungi;	c__unclassified_Fungi;	o__unclassified_Fungi;	f__unclassified_Fungi;	g__unclassified_Fungi;	s__unclassified_Fungi
1544	k__Fungi;	p__Basidiomycota;	c__Tremellomycetes;	o__Tremellales;	f__Bulleribasidiaceae;	g__Hannaella;	s__Hannaella_luteola
1545	k__Fungi;	p__Basidiomycota;	c__Tremellomycetes;	o__Filobasidiales;	f__Filobasidiaceae;	g__Filobasidium;	s__Filobasidium_magnum
1546	k__Fungi;	p__Ascomycota;	c__Sordariomycetes;	o__Hypocreales;	f__Stachybotryaceae;	Unclassified;	Unclassified
1547	k__Fungi;	p__Ascomycota;	c__Sordariomycetes;	o__Hypocreales;	f__Nectriaceae;	g__Fusarium;	s__Fusarium_circinatum
1548	k__Fungi;	p__Ascomycota;	c__Archaeorhizomycetes;	o__Archaeorhizomycetales;	f__Archaeorhizomycetaceae;	g__Archaeorhizomyces;	Unclassified
1549	k__Fungi;	p__Ascomycota;	c__Sordariomycetes;	o__Hypocreales;	Unclassified;	g__Acremonium;	s__Acremonium_brachypenium
1550	k__Fungi;	p__Ascomycota;	c__Dothideomycetes;	o__Pleosporales;	f__Trematosphaeriaceae;	g__Trematosphaeria;	s__Trematosphaeria_grisea
1551	k__Fungi;	p__Ascomycota;	Unclassified;	Unclassified;	Unclassified;	Unclassified;	Unclassified
1552	k__Fungi;	p__Ascomycota;	c__Eurotiomycetes;	o__Eurotiales;	f__Trichocomaceae;	g__Talaromyces;	s__Talaromyces_neofusisporus
1553	k__Fungi;	p__Basidiomycota;	c__Tremellomycetes;	o__Trichosporonales;	f__unclassified_Trichosporonales;	g__unclassified_Trichosporonales;	s__unclassified_Trichosporonales
1554	k__Fungi;	p__unclassified_Fungi;	c__unclassified_Fungi;	o__unclassified_Fungi;	f__unclassified_Fungi;	g__unclassified_Fungi;	s__unclassified_Fungi
1555	k__Fungi;	p__Basidiomycota;	c__Microbotryomycetes;	o__Sporidiobolales;	f__Sporidiobolaceae;	g__Sporobolomyces;	s__Sporobolomyces_phaffii
1556	k__Fungi;	p__Ascomycota;	c__Leotiomycetes;	o__Helotiales;	Unclassified;	Unclassified;	Unclassified
1557	k__Fungi;	p__Glomeromycota;	c__Glomeromycetes;	o__Glomerales;	f__Glomeraceae;	g__Funneliformis;	s__Funneliformis_mosseae
1558	k__Fungi;	p__Ascomycota;	c__Dothideomycetes;	o__Pleosporales;	f__Pleosporaceae;	Unclassified;	Unclassified
1559	k__Fungi;	p__Mortierellomycota;	c__Mortierellomycetes;	o__Mortierellales;	f__Mortierellaceae;	g__Mortierella;	s__unclassified_Mortierella
1560	k__Fungi;	p__Ascomycota;	c__Sordariomycetes;	o__Sordariales;	f__Chaetomiaceae;	g__Mycothermus;	s__Mycothermus_thermophilus
1561	k__Fungi;	p__Ascomycota;	c__Dothideomycetes;	Unclassified;	Unclassified;	g__Bonordeniella;	s__Coniosporium_apollinis
1562	k__Fungi;	p__Ascomycota;	c__Eurotiomycetes;	o__Chaetothyriales;	f__Trichomeriaceae;	g__Knufia;	s__Knufia_epidermidis
1563	k__Fungi;	p__Rozellomycota;	Unclassified;	Unclassified;	Unclassified;	Unclassified;	Unclassified
1564	k__Fungi;	p__Ascomycota;	c__Sordariomycetes;	o__Sordariales;	f__Lasiosphaeriaceae;	g__Cercophora;	s__Cercophora_mirabilis
1565	k__Fungi;	p__Ascomycota;	c__Dothideomycetes;	o__Cladosporiales;	f__Cladosporiaceae;	g__Cladosporium;	s__Cladosporium_funiculosum
1566	k__Fungi;	p__Ascomycota;	c__Dothideomycetes;	o__Pleosporales;	f__Pleosporaceae;	g__Curvularia;	s__Curvularia_arcana
1567	k__Fungi;	p__Basidiomycota;	c__unclassified_Basidiomycota;	o__unclassified_Basidiomycota;	f__unclassified_Basidiomycota;	g__unclassified_Basidiomycota;	s__unclassified_Basidiomycota
1568	k__Fungi;	p__Ascomycota;	c__Dothideomycetes;	o__Mycosphaerellales;	f__Mycosphaerellaceae;	g__Pseudocercospora;	s__Pseudocercospora_rhabdothamni
1569	k__Fungi;	p__Ascomycota;	c__Sordariomycetes;	o__Hypocreales;	f__Hypocreales_fam_Incertae_sedis;	g__Acremonium;	Unclassified
1570	k__Fungi;	p__Ascomycota;	c__Eurotiomycetes;	o__Chaetothyriales;	Unclassified;	g__Strelitziana;	s__Strelitziana_australiensis
1571	k__Fungi;	p__Ascomycota;	c__Eurotiomycetes;	o__Onygenales;	f__Gymnoascaceae;	Unclassified;	Unclassified
1572	k__Fungi;	p__Ascomycota;	c__Dothideomycetes;	o__Pleosporales;	f__Phaeosphaeriaceae;	g__Piniphoma;	s__Piniphoma_wesendahlina
1573	k__Fungi;	p__Ascomycota;	c__Archaeorhizomycetes;	o__Archaeorhizomycetales;	f__Archaeorhizomycetaceae;	g__Archaeorhizomyces;	Unclassified
1574	k__Fungi;	p__Basidiomycota;	c__Tremellomycetes;	o__Cystofilobasidiales;	f__Cystofilobasidiaceae;	g__Cystofilobasidium;	s__Cystofilobasidium_infirmominiatum
1575	k__Fungi;	p__Basidiomycota;	c__unclassified_Basidiomycota;	o__unclassified_Basidiomycota;	f__unclassified_Basidiomycota;	g__unclassified_Basidiomycota;	s__unclassified_Basidiomycota
1576	k__Fungi;	p__unclassified_Fungi;	c__unclassified_Fungi;	o__unclassified_Fungi;	f__unclassified_Fungi;	g__unclassified_Fungi;	s__unclassified_Fungi
1577	k__Fungi;	p__Ascomycota;	c__Dothideomycetes;	o__Cladosporiales;	f__Cladosporiaceae;	g__Cladosporium;	s__Cladosporium_endophytica
1578	k__Fungi;	p__Ascomycota;	Unclassified;	Unclassified;	Unclassified;	Unclassified;	Unclassified
1579	k__Fungi;	p__unclassified_Fungi;	c__unclassified_Fungi;	o__unclassified_Fungi;	f__unclassified_Fungi;	g__unclassified_Fungi;	s__unclassified_Fungi
1580	k__Fungi;	p__Ascomycota;	c__Sordariomycetes;	o__unclassified_Sordariomycetes;	f__unclassified_Sordariomycetes;	g__unclassified_Sordariomycetes;	s__unclassified_Sordariomycetes
1581	k__Fungi;	p__Ascomycota;	c__Dothideomycetes;	o__Cladosporiales;	f__Cladosporiaceae;	g__Cladosporium;	s__Cladosporium_funiculosum
1582	k__Fungi;	p__Basidiomycota;	c__Tremellomycetes;	o__Tremellales;	f__Rhynchogastremataceae;	g__Papiliotrema;	s__unclassified_Papiliotrema
1583	k__Fungi;	p__Ascomycota;	c__Sordariomycetes;	o__Hypocreales;	f__Nectriaceae;	g__Fusarium;	s__unclassified_Fusarium
1584	k__Fungi;	p__Chytridiomycota;	c__unclassified_Chytridiomycota;	o__unclassified_Chytridiomycota;	f__unclassified_Chytridiomycota;	g__unclassified_Chytridiomycota;	s__unclassified_Chytridiomycota
1585	k__Fungi;	p__Ascomycota;	c__Dothideomycetes;	o__Cladosporiales;	f__Cladosporiaceae;	g__Cladosporium;	s__Cladosporium_myrtacearum
1586	k__Fungi;	p__Ascomycota;	c__Eurotiomycetes;	o__Eurotiales;	f__Aspergillaceae;	g__Aspergillus;	s__Aspergillus_flavus
1587	k__Fungi;	p__Basidiomycota;	c__Cystobasidiomycetes;	o__Erythrobasidiales;	f__Erythrobasidiaceae;	g__Erythrobasidium;	s__Erythrobasidium_yunnanense
1588	k__Fungi;	p__Chytridiomycota;	Unclassified;	Unclassified;	Unclassified;	Unclassified;	Unclassified
1589	k__Fungi;	p__unclassified_Fungi;	c__unclassified_Fungi;	o__unclassified_Fungi;	f__unclassified_Fungi;	g__unclassified_Fungi;	s__unclassified_Fungi
1590	k__Fungi;	p__Basidiomycota;	c__Tremellomycetes;	o__Tremellales;	f__Rhynchogastremataceae;	g__Papiliotrema;	s__unclassified_Papiliotrema
1591	k__Fungi;	p__Ascomycota;	c__Dothideomycetes;	o__Venturiales;	f__Cylindrosympodiaceae;	g__Sympodiella;	s__Sympodiella_quercina
1592	k__Fungi;	p__Basidiomycota;	c__Cystobasidiomycetes;	Unclassified;	f__Symmetrosporaceae;	g__Symmetrospora;	s__Symmetrospora_oryzicola
1593	k__Fungi;	p__Ascomycota;	c__Sordariomycetes;	o__Sordariales;	Unclassified;	Unclassified;	Unclassified
1594	k__Fungi;	p__Basidiomycota;	c__Agaricomycetes;	o__Sebacinales;	Unclassified;	Unclassified;	Unclassified
1595	k__Fungi;	p__Basidiomycota;	c__Agaricomycetes;	o__unclassified_Agaricomycetes;	f__unclassified_Agaricomycetes;	g__unclassified_Agaricomycetes;	s__unclassified_Agaricomycetes
1596	k__Fungi;	p__Basidiomycota;	c__unclassified_Basidiomycota;	o__unclassified_Basidiomycota;	f__unclassified_Basidiomycota;	g__unclassified_Basidiomycota;	s__unclassified_Basidiomycota
1597	k__Fungi;	p__Ascomycota;	c__unclassified_Ascomycota;	o__unclassified_Ascomycota;	f__unclassified_Ascomycota;	g__unclassified_Ascomycota;	s__unclassified_Ascomycota
1598	k__Fungi;	p__Ascomycota;	c__Eurotiomycetes;	o__Eurotiales;	f__Thermoascaceae;	g__Thermoascus;	s__Thermoascus_crustaceus
1599	k__Fungi;	p__unclassified_Fungi;	c__unclassified_Fungi;	o__unclassified_Fungi;	f__unclassified_Fungi;	g__unclassified_Fungi;	s__unclassified_Fungi
1600	k__Fungi;	p__Basidiomycota;	c__Agaricomycetes;	o__Russulales;	f__Russulaceae;	g__Russula;	s__unclassified_Russula
1601	k__Fungi;	p__Mortierellomycota;	c__Mortierellomycetes;	o__Mortierellales;	f__Mortierellaceae;	g__Mortierella;	s__unclassified_Mortierella
1602	k__Fungi;	p__Basidiomycota;	c__Tremellomycetes;	o__Cystofilobasidiales;	f__Mrakiaceae;	g__Tausonia;	s__Tausonia_pullulans
1603	k__Fungi;	p__unclassified_Fungi;	c__unclassified_Fungi;	o__unclassified_Fungi;	f__unclassified_Fungi;	g__unclassified_Fungi;	s__unclassified_Fungi
1604	k__Fungi;	p__Ascomycota;	c__Dothideomycetes;	o__Cladosporiales;	f__Cladosporiaceae;	g__Cladosporium;	s__Cladosporium_austrohemisphaericum
1605	k__Fungi;	p__unclassified_Fungi;	c__unclassified_Fungi;	o__unclassified_Fungi;	f__unclassified_Fungi;	g__unclassified_Fungi;	s__unclassified_Fungi
1606	k__Fungi;	p__Mortierellomycota;	c__Mortierellomycetes;	o__Mortierellales;	f__Mortierellaceae;	g__Mortierella;	s__Mortierella_globalpina
1607	k__Fungi;	p__Chytridiomycota;	Unclassified;	Unclassified;	Unclassified;	Unclassified;	Unclassified
1608	k__Fungi;	p__Basidiomycota;	c__Agaricomycetes;	o__Polyporales;	f__Coriolaceae;	g__Trametes;	s__Trametes_hirsuta
1609	k__Fungi;	p__Basidiomycota;	c__Tremellomycetes;	o__Tremellales;	f__Rhynchogastremataceae;	g__Papiliotrema;	s__Papiliotrema_odontotermitis
1610	k__Fungi;	p__Ascomycota;	c__Eurotiomycetes;	o__Eurotiales;	f__Aspergillaceae;	g__Penicillium;	s__Penicillium_bialowiezense
1611	k__Fungi;	p__unclassified_Fungi;	c__unclassified_Fungi;	o__unclassified_Fungi;	f__unclassified_Fungi;	g__unclassified_Fungi;	s__unclassified_Fungi
1612	k__Fungi;	p__unclassified_Fungi;	c__unclassified_Fungi;	o__unclassified_Fungi;	f__unclassified_Fungi;	g__unclassified_Fungi;	s__unclassified_Fungi
1613	k__Fungi;	p__Basidiomycota;	c__Tremellomycetes;	o__unclassified_Tremellomycetes;	f__unclassified_Tremellomycetes;	g__unclassified_Tremellomycetes;	s__unclassified_Tremellomycetes
1614	k__Fungi;	p__Basidiomycota;	c__Agaricomycetes;	o__Thelephorales;	f__Thelephoraceae;	Unclassified;	Unclassified
1615	k__Fungi;	p__unclassified_Fungi;	c__unclassified_Fungi;	o__unclassified_Fungi;	f__unclassified_Fungi;	g__unclassified_Fungi;	s__unclassified_Fungi
1616	k__Fungi;	p__Mortierellomycota;	c__Mortierellomycetes;	o__Mortierellales;	f__Mortierellaceae;	g__Mortierella;	Unclassified
1617	k__Fungi;	p__Ascomycota;	c__Saccharomycetes;	o__Saccharomycetales;	f__Debaryomycetaceae;	g__Yamadazyma;	s__[Candida]_spencermartinsiae
1618	k__Fungi;	p__Basidiomycota;	Unclassified;	Unclassified;	Unclassified;	Unclassified;	Unclassified
1619	k__Fungi;	p__Ascomycota;	c__Dothideomycetes;	o__Cladosporiales;	f__Cladosporiaceae;	g__Cladosporium;	s__Cladosporium_funiculosum
1620	k__Fungi;	p__Ascomycota;	c__Sordariomycetes;	o__Coniochaetales;	f__unclassified_Coniochaetales;	g__unclassified_Coniochaetales;	s__unclassified_Coniochaetales
1621	k__Fungi;	p__Glomeromycota;	c__unclassified_Glomeromycota;	o__unclassified_Glomeromycota;	f__unclassified_Glomeromycota;	g__unclassified_Glomeromycota;	s__unclassified_Glomeromycota
1622	k__Fungi;	p__unclassified_Fungi;	c__unclassified_Fungi;	o__unclassified_Fungi;	f__unclassified_Fungi;	g__unclassified_Fungi;	s__unclassified_Fungi
1623	k__Fungi;	p__Ascomycota;	c__Saccharomycetes;	o__Saccharomycetales;	f__Debaryomycetaceae;	g__Meyerozyma;	s__Meyerozyma_caribbica
1624	k__Fungi;	p__Ascomycota;	c__Eurotiomycetes;	o__Chaetothyriales;	Unclassified;	Unclassified;	Unclassified
1625	k__Fungi;	p__unclassified_Fungi;	c__unclassified_Fungi;	o__unclassified_Fungi;	f__unclassified_Fungi;	g__unclassified_Fungi;	s__unclassified_Fungi
1626	k__Fungi;	p__unclassified_Fungi;	c__unclassified_Fungi;	o__unclassified_Fungi;	f__unclassified_Fungi;	g__unclassified_Fungi;	s__unclassified_Fungi
1627	k__Fungi;	p__Basidiomycota;	c__Agaricomycetes;	o__Agaricales;	f__Clavariaceae;	g__Ramariopsis;	Unclassified
1628	k__Fungi;	p__Basidiomycota;	c__Tremellomycetes;	o__Cystofilobasidiales;	f__Mrakiaceae;	g__Tausonia;	s__Tausonia_pullulans
1629	k__Fungi;	p__Ascomycota;	c__Saccharomycetes;	o__Saccharomycetales;	f__unclassified_Saccharomycetales;	g__unclassified_Saccharomycetales;	s__unclassified_Saccharomycetales
1630	k__Fungi;	p__Ascomycota;	c__Sordariomycetes;	o__Xylariales;	f__Microdochiaceae;	g__Microdochium;	s__unclassified_Microdochium
1631	k__Fungi;	p__Ascomycota;	c__Archaeorhizomycetes;	o__Archaeorhizomycetales;	f__Archaeorhizomycetaceae;	g__Archaeorhizomyces;	Unclassified
1632	k__Fungi;	p__unclassified_Fungi;	c__unclassified_Fungi;	o__unclassified_Fungi;	f__unclassified_Fungi;	g__unclassified_Fungi;	s__unclassified_Fungi
1633	k__Fungi;	p__unclassified_Fungi;	c__unclassified_Fungi;	o__unclassified_Fungi;	f__unclassified_Fungi;	g__unclassified_Fungi;	s__unclassified_Fungi
1634	k__Fungi;	p__Basidiomycota;	c__Agaricomycetes;	o__Polyporales;	f__Ganodermataceae;	g__Ganoderma;	s__Ganoderma_australe
1635	k__Fungi;	p__Basidiomycota;	c__Tremellomycetes;	o__Tremellales;	f__Tremellaceae;	g__Cryptococcus;	Unclassified
1636	k__Fungi;	p__Basidiomycota;	c__Tremellomycetes;	o__Cystofilobasidiales;	f__Mrakiaceae;	g__Udeniomyces;	s__Udeniomyces_puniceus
1637	k__Fungi;	p__Basidiomycota;	c__Tremellomycetes;	o__Tremellales;	f__Bulleribasidiaceae;	g__Vishniacozyma;	s__Vishniacozyma_dimennae
1638	k__Fungi;	p__Basidiomycota;	c__unclassified_Basidiomycota;	o__unclassified_Basidiomycota;	f__unclassified_Basidiomycota;	g__unclassified_Basidiomycota;	s__unclassified_Basidiomycota
1639	k__Fungi;	p__Basidiomycota;	c__Agaricostilbomycetes;	o__Agaricostilbales;	f__Agaricostilbaceae;	g__Sterigmatomyces;	s__Sterigmatomyces_halophilus
1640	k__Fungi;	p__Mortierellomycota;	c__Mortierellomycetes;	o__Mortierellales;	f__Mortierellaceae;	g__Mortierella;	s__unclassified_Mortierella
1641	k__Fungi;	p__Basidiomycota;	c__Exobasidiomycetes;	o__Golubeviales;	f__Golubeviaceae;	g__Golubevia;	s__Golubevia_pallescens
1642	k__Fungi;	p__Basidiomycota;	c__Agaricomycetes;	o__Agaricales;	f__Cortinariaceae;	g__Cortinarius;	s__Cortinarius_tabularis
1643	k__Fungi;	p__Mortierellomycota;	c__Mortierellomycetes;	o__Mortierellales;	f__Mortierellaceae;	g__Mortierella;	s__Mortierella_alpina
1644	k__Fungi;	p__Ascomycota;	c__Eurotiomycetes;	o__Eurotiales;	f__Aspergillaceae;	g__Aspergillus;	s__Aspergillus_vitricola
1645	k__Fungi;	p__Ascomycota;	c__Dothideomycetes;	o__Dothideales;	f__Dothideaceae;	g__Endoconidioma;	s__Endoconidioma_populi
1646	k__Fungi;	p__Ascomycota;	c__Dothideomycetes;	o__Pleosporales;	f__Phaeosphaeriaceae;	g__Paraphoma;	s__Paraphoma_rhaphiolepidis
1647	k__Fungi;	p__Chytridiomycota;	Unclassified;	Unclassified;	Unclassified;	Unclassified;	Unclassified
1648	k__Fungi;	p__Basidiomycota;	c__Agaricomycetes;	o__Russulales;	f__Russulaceae;	g__Russula;	Unclassified
1649	k__Fungi;	p__Glomeromycota;	c__Glomeromycetes;	o__Glomerales;	f__Glomeraceae;	g__Glomus;	s__Glomus_indicum
1650	k__Fungi;	p__Ascomycota;	c__Dothideomycetes;	o__Pleosporales;	f__Morosphaeriaceae;	g__Acrocalymma;	s__Acrocalymma_pterocarpi
1651	k__Fungi;	p__Ascomycota;	c__unclassified_Ascomycota;	o__unclassified_Ascomycota;	f__unclassified_Ascomycota;	g__unclassified_Ascomycota;	s__unclassified_Ascomycota
1652	k__Fungi;	p__unclassified_Fungi;	c__unclassified_Fungi;	o__unclassified_Fungi;	f__unclassified_Fungi;	g__unclassified_Fungi;	s__unclassified_Fungi
1653	k__Fungi;	p__Ascomycota;	c__Sordariomycetes;	o__Xylariales;	Unclassified;	Unclassified;	Unclassified
1654	k__Fungi;	p__Ascomycota;	c__Dothideomycetes;	o__Dothideales;	f__Dothideaceae;	g__Endoconidioma;	s__Endoconidioma_populi
1655	k__Fungi;	p__Mucoromycota;	c__Mucoromycetes;	o__Mucorales;	f__Mucoraceae;	g__Mucor;	s__Mucor_mucedo
1656	k__Fungi;	p__Ascomycota;	c__Dothideomycetes;	o__Cladosporiales;	f__Cladosporiaceae;	g__Cladosporium;	s__Cladosporium_funiculosum
1657	k__Fungi;	p__Glomeromycota;	c__unclassified_Glomeromycota;	o__unclassified_Glomeromycota;	f__unclassified_Glomeromycota;	g__unclassified_Glomeromycota;	s__unclassified_Glomeromycota
1658	k__Fungi;	p__Basidiomycota;	c__Agaricomycetes;	o__Agaricales;	f__Hygrophoraceae;	g__Hygrocybe;	s__Hygrocybe_conica
1659	k__Fungi;	p__unclassified_Fungi;	c__unclassified_Fungi;	o__unclassified_Fungi;	f__unclassified_Fungi;	g__unclassified_Fungi;	s__unclassified_Fungi
1660	k__Fungi;	p__unclassified_Fungi;	c__unclassified_Fungi;	o__unclassified_Fungi;	f__unclassified_Fungi;	g__unclassified_Fungi;	s__unclassified_Fungi
1661	k__Fungi;	p__Ascomycota;	c__Dothideomycetes;	o__Cladosporiales;	f__Cladosporiaceae;	g__Cladosporium;	s__Cladosporium_chasmanthicola
1662	k__Fungi;	p__Chytridiomycota;	c__Spizellomycetes;	o__Spizellomycetales;	f__Powellomycetaceae;	Unclassified;	Unclassified
1663	k__Fungi;	p__Chytridiomycota;	c__Rhizophlyctidomycetes;	o__Rhizophlyctidales;	f__Rhizophlyctidaceae;	g__Rhizophlyctis;	s__Rhizophlyctis_rosea
1664	k__Fungi;	p__Ascomycota;	c__unclassified_Ascomycota;	o__unclassified_Ascomycota;	f__unclassified_Ascomycota;	g__unclassified_Ascomycota;	s__unclassified_Ascomycota
1665	k__Fungi;	p__Ascomycota;	c__Dothideomycetes;	o__Dothideales;	f__Saccotheciaceae;	g__Aureobasidium;	s__Aureobasidium_leucospermi
1666	k__Fungi;	p__unclassified_Fungi;	c__unclassified_Fungi;	o__unclassified_Fungi;	f__unclassified_Fungi;	g__unclassified_Fungi;	s__unclassified_Fungi
1667	k__Fungi;	p__unclassified_Fungi;	c__unclassified_Fungi;	o__unclassified_Fungi;	f__unclassified_Fungi;	g__unclassified_Fungi;	s__unclassified_Fungi
1668	k__Fungi;	p__Chytridiomycota;	Unclassified;	Unclassified;	Unclassified;	Unclassified;	Unclassified
1669	k__Fungi;	p__unclassified_Fungi;	c__unclassified_Fungi;	o__unclassified_Fungi;	f__unclassified_Fungi;	g__unclassified_Fungi;	s__unclassified_Fungi
1670	k__Fungi;	p__Ascomycota;	c__Saccharomycetes;	o__Saccharomycetales;	f__Debaryomycetaceae;	g__Meyerozyma;	s__Meyerozyma_caribbica
1671	k__Fungi;	p__unclassified_Fungi;	c__unclassified_Fungi;	o__unclassified_Fungi;	f__unclassified_Fungi;	g__unclassified_Fungi;	s__unclassified_Fungi
1672	k__Fungi;	p__Basidiomycota;	c__unclassified_Basidiomycota;	o__unclassified_Basidiomycota;	f__unclassified_Basidiomycota;	g__unclassified_Basidiomycota;	s__unclassified_Basidiomycota
1673	k__Fungi;	p__unclassified_Fungi;	c__unclassified_Fungi;	o__unclassified_Fungi;	f__unclassified_Fungi;	g__unclassified_Fungi;	s__unclassified_Fungi
1674	k__Fungi;	p__Basidiomycota;	c__unclassified_Basidiomycota;	o__unclassified_Basidiomycota;	f__unclassified_Basidiomycota;	g__unclassified_Basidiomycota;	s__unclassified_Basidiomycota
1675	k__Fungi;	p__Ascomycota;	c__Dothideomycetes;	o__Cladosporiales;	f__Cladosporiaceae;	g__Cladosporium;	s__Cladosporium_funiculosum
1676	k__Fungi;	p__unclassified_Fungi;	c__unclassified_Fungi;	o__unclassified_Fungi;	f__unclassified_Fungi;	g__unclassified_Fungi;	s__unclassified_Fungi
1677	k__Fungi;	p__Ascomycota;	c__Dothideomycetes;	o__Dothideales;	f__Aureobasidiaceae;	g__Aureobasidium;	s__Aureobasidium_pullulans
1678	k__Fungi;	p__Ascomycota;	c__Dothideomycetes;	o__Capnodiales;	f__Cladosporiaceae;	g__Cladosporium;	s__Cladosporium_velox
1679	k__Fungi;	p__Ascomycota;	c__Sordariomycetes;	o__Sordariales;	f__Chaetomiaceae;	g__Botryotrichum;	s__Botryotrichum_domesticum
1680	k__Fungi;	p__Ascomycota;	c__Dothideomycetes;	o__Cladosporiales;	f__Cladosporiaceae;	g__Toxicocladosporium;	s__Toxicocladosporium_irritans
1681	k__Fungi;	p__Basidiomycota;	c__Agaricomycetes;	o__Polyporales;	f__Coriolaceae;	g__Trametes;	s__Trametes_elegans
1682	k__Fungi;	p__Basidiomycota;	c__Cystobasidiomycetes;	o__Erythrobasidiales;	f__Erythrobasidiaceae;	g__Erythrobasidium;	s__Erythrobasidium_yunnanense
1683	k__Fungi;	p__Ascomycota;	c__Sordariomycetes;	o__Hypocreales;	f__Nectriaceae;	g__Fusarium;	s__Fusarium_equiseti
1684	k__Fungi;	p__Ascomycota;	c__Dothideomycetes;	Unclassified;	Unclassified;	g__Bonordeniella;	s__Coniosporium_apollinis
1685	k__Fungi;	p__Basidiomycota;	c__Tremellomycetes;	o__Tremellales;	f__Bulleribasidiaceae;	g__Vishniacozyma;	s__unclassified_Vishniacozyma
1686	k__Fungi;	p__Basidiomycota;	c__Agaricomycetes;	o__Sebacinales;	Unclassified;	Unclassified;	Unclassified
1687	k__Fungi;	p__Ascomycota;	c__Sordariomycetes;	o__unclassified_Sordariomycetes;	f__unclassified_Sordariomycetes;	g__unclassified_Sordariomycetes;	s__unclassified_Sordariomycetes
1688	k__Fungi;	p__Ascomycota;	c__Sordariomycetes;	o__Hypocreales;	Unclassified;	Unclassified;	Unclassified
1689	k__Fungi;	p__Ascomycota;	c__Sordariomycetes;	o__Sordariales;	f__Chaetomiaceae;	g__unclassified_Chaetomiaceae;	s__unclassified_Chaetomiaceae
1690	k__Fungi;	p__Ascomycota;	c__Sordariomycetes;	o__Myrmecridiales;	f__Myrmecridiaceae;	g__Myrmecridium;	s__Myrmecridium_phragmitis
1691	k__Fungi;	p__Ascomycota;	c__Sordariomycetes;	o__Hypocreales;	f__Nectriaceae;	g__Fusarium;	s__Fusarium_equiseti
1692	k__Fungi;	p__Ascomycota;	c__Taphrinomycetes;	o__Taphrinales;	f__Taphrinaceae;	g__Taphrina;	Unclassified
1693	k__Fungi;	p__Ascomycota;	c__Dothideomycetes;	o__Mycosphaerellales;	f__Mycosphaerellaceae;	g__unclassified_Mycosphaerellaceae;	s__unclassified_Mycosphaerellaceae
1694	k__Fungi;	p__Ascomycota;	c__Dothideomycetes;	o__Cladosporiales;	f__Cladosporiaceae;	g__Toxicocladosporium;	s__Toxicocladosporium_immaculatum
1695	k__Fungi;	p__unclassified_Fungi;	c__unclassified_Fungi;	o__unclassified_Fungi;	f__unclassified_Fungi;	g__unclassified_Fungi;	s__unclassified_Fungi
1696	k__Fungi;	p__Ascomycota;	c__Leotiomycetes;	o__Helotiales;	f__Helotiales_fam_Incertae_sedis;	g__Graphium;	s__Graphium_rubrum
1697	k__Fungi;	p__Basidiomycota;	c__Tremellomycetes;	o__Tremellales;	f__Bulleraceae;	g__Bullera;	s__Bullera_alba
1698	k__Fungi;	p__Ascomycota;	c__Sordariomycetes;	o__Glomerellales;	f__Plectosphaerellaceae;	g__Plectosphaerella;	s__Plectosphaerella_niemeijerarum
1699	k__Fungi;	p__Ascomycota;	c__Dothideomycetes;	o__Pleosporales;	f__Didymellaceae;	g__Remotididymella;	s__Remotididymella_anthropophila
1700	k__Fungi;	p__Ascomycota;	c__Dothideomycetes;	o__Pleosporales;	f__Pleosporaceae;	g__Alternaria;	s__Alternaria_ethzedia
1701	k__Fungi;	p__Ascomycota;	c__Sordariomycetes;	o__Hypocreales;	f__Hypocreales_fam_Incertae_sedis;	g__Trichothecium;	s__Trichothecium_roseum
1702	k__Fungi;	p__Mortierellomycota;	c__Mortierellomycetes;	o__Mortierellales;	f__Mortierellaceae;	g__Mortierella;	s__unclassified_Mortierella
1703	k__Fungi;	p__Ascomycota;	c__Laboulbeniomycetes;	o__Pyxidiophorales;	f__Pyxidiophoraceae;	g__Pyxidiophora;	s__Pyxidiophora_microspora
1704	k__Fungi;	p__Ascomycota;	c__Dothideomycetes;	o__Cladosporiales;	f__Cladosporiaceae;	g__Cladosporium;	s__Cladosporium_aggregatocicatricatum
1705	k__Fungi;	p__Ascomycota;	c__Sordariomycetes;	o__Xylariales;	Unclassified;	g__Castanediella;	s__Castanediella_malaysiana
1706	k__Fungi;	p__Basidiomycota;	c__Agaricomycetes;	o__Agaricales;	f__Hygrophoraceae;	g__Hygrocybe;	s__Hygrocybe_nigrescens
1707	k__Fungi;	p__Ascomycota;	c__Eurotiomycetes;	o__Eurotiales;	f__Aspergillaceae;	g__Aspergillus;	s__Aspergillus_brunneus
1708	k__Fungi;	p__Basidiomycota;	c__Agaricomycetes;	o__Agaricales;	f__Cortinariaceae;	g__Cortinarius;	s__unclassified_Cortinarius
1709	k__Fungi;	p__Mortierellomycota;	c__Mortierellomycetes;	o__Mortierellales;	f__Mortierellaceae;	g__Mortierella;	s__Mortierella_alpina
1710	k__Fungi;	p__Ascomycota;	c__Sordariomycetes;	o__Hypocreales;	f__Nectriaceae;	g__Stephanonectria;	s__Stephanonectria_keithii
1711	k__Fungi;	p__Ascomycota;	Unclassified;	Unclassified;	Unclassified;	Unclassified;	Unclassified
1712	k__Fungi;	p__Ascomycota;	c__Sordariomycetes;	o__Hypocreales;	f__Nectriaceae;	g__Fusarium;	s__Fusarium_circinatum
1713	k__Fungi;	p__Ascomycota;	c__Eurotiomycetes;	o__Chaetothyriales;	f__Herpotrichiellaceae;	Unclassified;	Unclassified
1714	k__Fungi;	p__Ascomycota;	c__Dothideomycetes;	o__Pleosporales;	Unclassified;	Unclassified;	Unclassified
1715	k__Fungi;	p__Ascomycota;	c__Sordariomycetes;	o__Hypocreales;	f__Nectriaceae;	g__Fusarium;	s__Fusarium_solani
1716	k__Fungi;	p__Ascomycota;	c__Dothideomycetes;	o__Mycosphaerellales;	f__Mycosphaerellaceae;	g__Neoceratosperma;	s__Neoceratosperma_alsophilae
1717	k__Fungi;	p__Basidiomycota;	c__Tremellomycetes;	o__Tremellales;	f__Bulleribasidiaceae;	g__Vishniacozyma;	s__unclassified_Vishniacozyma
1718	k__Fungi;	p__Ascomycota;	c__Sordariomycetes;	o__Microascales;	f__Microascaceae;	g__Scedosporium;	s__Scedosporium_dehoogii
1719	k__Fungi;	p__unclassified_Fungi;	c__unclassified_Fungi;	o__unclassified_Fungi;	f__unclassified_Fungi;	g__unclassified_Fungi;	s__unclassified_Fungi
1720	k__Fungi;	p__Basidiomycota;	c__Exobasidiomycetes;	o__Microstromatales;	Unclassified;	g__Sympodiomycopsis;	s__Sympodiomycopsis_kandeliae
1721	k__Fungi;	p__Ascomycota;	c__Eurotiomycetes;	o__Chaetothyriales;	f__Trichomeriaceae;	Unclassified;	Unclassified
1722	k__Fungi;	p__Ascomycota;	c__Dothideomycetes;	o__Pleosporales;	f__Didymosphaeriaceae;	g__unclassified_Didymosphaeriaceae;	s__unclassified_Didymosphaeriaceae
1723	k__Fungi;	p__Ascomycota;	c__Sordariomycetes;	o__Sordariales;	f__Sordariales_fam_Incertae_sedis;	g__Ramophialophora;	Unclassified
1724	k__Fungi;	p__Glomeromycota;	c__Paraglomeromycetes;	o__Paraglomerales;	f__Paraglomeraceae;	g__Paraglomus;	s__Paraglomus_occultum
1725	k__Fungi;	p__Ascomycota;	c__Dothideomycetes;	o__Mycosphaerellales;	f__Mycosphaerellaceae;	g__Pseudocercospora;	s__Pseudocercospora_neriicola
1726	k__Fungi;	p__Basidiomycota;	c__Agaricomycetes;	o__Cantharellales;	f__Cantharellales_fam_Incertae_sedis;	g__Minimedusa;	s__Minimedusa_polyspora
1727	k__Fungi;	p__Basidiomycota;	c__Agaricomycetes;	o__Polyporales;	f__Meruliaceae;	g__Phlebiopsis;	Unclassified
1728	k__Fungi;	p__Ascomycota;	c__Pezizomycetes;	o__Pezizales;	f__Tuberaceae;	g__Tuber;	s__unclassified_Tuber
1729	k__Fungi;	p__Basidiomycota;	c__Cystobasidiomycetes;	o__Cystobasidiales;	f__Cystobasidiaceae;	g__Cystobasidium;	s__Cystobasidium_calyptogenae
1730	k__Fungi;	p__Ascomycota;	c__Sordariomycetes;	o__Hypocreales;	f__Nectriaceae;	g__Dactylonectria;	s__Dactylonectria_alcacerensis
1731	k__Fungi;	p__Glomeromycota;	Unclassified;	Unclassified;	Unclassified;	Unclassified;	Unclassified
1732	k__Fungi;	p__Ascomycota;	c__Dothideomycetes;	o__Mycosphaerellales;	f__Dissoconiaceae;	g__Uwebraunia;	s__Uwebraunia_dekkeri
1733	k__Fungi;	p__Ascomycota;	c__Sordariomycetes;	o__Hypocreales;	f__Nectriaceae;	g__Fusarium;	s__Fusarium_circinatum
1734	k__Fungi;	p__Ascomycota;	c__Dothideomycetes;	o__Cladosporiales;	f__Cladosporiaceae;	g__Cladosporium;	s__unclassified_Cladosporium
1735	k__Fungi;	p__Basidiomycota;	c__Agaricomycetes;	o__Cantharellales;	f__Ceratobasidiaceae;	g__Thanatephorus;	s__Thanatephorus_cucumeris
1736	k__Fungi;	p__Ascomycota;	c__Dothideomycetes;	o__Pleosporales;	f__Sporormiaceae;	g__Preussia;	s__Preussia_polymorpha
1737	k__Fungi;	p__Basidiomycota;	c__Tremellomycetes;	o__Tremellales;	f__Bulleribasidiaceae;	g__Vishniacozyma;	s__Vishniacozyma_victoriae
1738	k__Fungi;	p__Ascomycota;	c__Sordariomycetes;	o__Xylariales;	f__Xylariaceae;	g__Rosellinia;	s__Rosellinia_australiensis
1739	k__Fungi;	p__Ascomycota;	Unclassified;	Unclassified;	Unclassified;	Unclassified;	Unclassified
1740	k__Fungi;	p__unclassified_Fungi;	c__unclassified_Fungi;	o__unclassified_Fungi;	f__unclassified_Fungi;	g__unclassified_Fungi;	s__unclassified_Fungi
1741	k__Fungi;	p__Chytridiomycota;	c__unclassified_Chytridiomycota;	o__unclassified_Chytridiomycota;	f__unclassified_Chytridiomycota;	g__unclassified_Chytridiomycota;	s__unclassified_Chytridiomycota
1742	k__Fungi;	p__Olpidiomycota;	c__Olpidiomycetes;	o__Olpidiales;	f__Olpidiaceae;	g__Olpidium;	s__Olpidium_brassicae
1743	k__Fungi;	p__Ascomycota;	c__Sordariomycetes;	o__Hypocreales;	f__Nectriaceae;	g__Fusarium;	s__Fusarium_equiseti
1744	k__Fungi;	p__Ascomycota;	c__Sordariomycetes;	o__Hypocreales;	f__unclassified_Hypocreales;	g__unclassified_Hypocreales;	s__unclassified_Hypocreales
1745	k__Fungi;	p__Basidiomycota;	c__Tremellomycetes;	o__Tremellales;	f__Tremellaceae;	g__Cryptococcus;	Unclassified
1746	k__Fungi;	p__Chytridiomycota;	Unclassified;	Unclassified;	Unclassified;	Unclassified;	Unclassified
1747	k__Fungi;	p__Ascomycota;	c__Sordariomycetes;	o__Hypocreales;	f__Nectriaceae;	g__Fusarium;	s__unclassified_Fusarium
1748	k__Fungi;	p__Mortierellomycota;	c__Mortierellomycetes;	o__Mortierellales;	f__Mortierellaceae;	g__Mortierella;	s__unclassified_Mortierella
1749	k__Fungi;	p__Ascomycota;	Unclassified;	Unclassified;	Unclassified;	g__Tetracladium;	s__Tetracladium_furcatum
1750	k__Fungi;	p__Ascomycota;	c__Eurotiomycetes;	o__Chaetothyriales;	f__Herpotrichiellaceae;	g__Coniosporium;	Unclassified
1751	k__Fungi;	p__Basidiomycota;	c__Agaricomycetes;	o__Russulales;	f__Russulaceae;	g__Lactarius;	s__Lactarius_blennius
1752	k__Fungi;	p__Chytridiomycota;	c__Chytridiomycetes;	o__Rhizophydiales;	f__Terramycetaceae;	g__Boothiomyces;	s__Boothiomyces_macroporosum
1753	k__Fungi;	p__unclassified_Fungi;	c__unclassified_Fungi;	o__unclassified_Fungi;	f__unclassified_Fungi;	g__unclassified_Fungi;	s__unclassified_Fungi
1754	k__Fungi;	p__Ascomycota;	c__Sordariomycetes;	o__Hypocreales;	f__Nectriaceae;	g__Fusarium;	s__Fusarium_equiseti
1755	k__Fungi;	p__Ascomycota;	c__Sordariomycetes;	o__Hypocreales;	Unclassified;	Unclassified;	Unclassified
1756	k__Fungi;	p__Ascomycota;	c__Dothideomycetes;	o__Pleosporales;	f__Didymellaceae;	g__Didymella;	s__unclassified_Didymella
1757	k__Fungi;	p__Mortierellomycota;	c__Mortierellomycetes;	o__Mortierellales;	f__Mortierellaceae;	g__Mortierella;	Unclassified
1758	k__Fungi;	p__Basidiomycota;	c__Tremellomycetes;	o__Cystofilobasidiales;	f__Mrakiaceae;	g__Tausonia;	s__Tausonia_pullulans
1759	k__Fungi;	p__Basidiomycota;	c__Agaricomycetes;	o__Russulales;	f__Russulaceae;	g__Russula;	Unclassified
1760	k__Fungi;	p__unclassified_Fungi;	c__unclassified_Fungi;	o__unclassified_Fungi;	f__unclassified_Fungi;	g__unclassified_Fungi;	s__unclassified_Fungi
1761	k__Fungi;	p__Glomeromycota;	c__Glomeromycetes;	o__Glomerales;	f__Glomeraceae;	g__Rhizophagus;	s__unclassified_Rhizophagus
1762	k__Fungi;	p__Ascomycota;	c__Dothideomycetes;	o__Pleosporales;	f__Didymellaceae;	g__unclassified_Didymellaceae;	s__unclassified_Didymellaceae
1763	k__Fungi;	p__Ascomycota;	c__Sordariomycetes;	o__Hypocreales;	Unclassified;	Unclassified;	Unclassified
1764	k__Fungi;	p__Basidiomycota;	c__Agaricomycetes;	o__Russulales;	f__Russulaceae;	g__Russula;	s__unclassified_Russula
1765	k__Fungi;	p__Basidiomycota;	c__unclassified_Basidiomycota;	o__unclassified_Basidiomycota;	f__unclassified_Basidiomycota;	g__unclassified_Basidiomycota;	s__unclassified_Basidiomycota
1766	k__Fungi;	p__Ascomycota;	c__Dothideomycetes;	o__Mycosphaerellales;	f__Teratosphaeriaceae;	g__Catenulostroma;	s__Catenulostroma_hermanusense
1767	k__Fungi;	p__Basidiomycota;	c__Ustilaginomycetes;	o__Ustilaginales;	f__Ustilaginaceae;	g__Pseudozyma;	s__Pseudozyma_hubeiensis
1768	k__Fungi;	p__Ascomycota;	c__Sordariomycetes;	o__Xylariales;	f__Diatrypaceae;	g__Diatrypella;	s__Diatrypella_vulgaris
1769	k__Fungi;	p__Ascomycota;	c__Leotiomycetes;	o__Thelebolales;	f__Thelebolaceae;	g__Thelebolus;	s__Thelebolus_ellipsoideus
1770	k__Fungi;	p__Ascomycota;	c__unclassified_Ascomycota;	o__unclassified_Ascomycota;	f__unclassified_Ascomycota;	g__unclassified_Ascomycota;	s__unclassified_Ascomycota
1771	k__Fungi;	p__Mortierellomycota;	c__Mortierellomycetes;	o__Mortierellales;	f__Mortierellaceae;	g__Mortierella;	s__unclassified_Mortierella
1772	k__Fungi;	p__Basidiomycota;	c__Wallemiomycetes;	o__Wallemiales;	f__Wallemiaceae;	g__Wallemia;	s__unclassified_Wallemia
1773	k__Fungi;	p__Ascomycota;	c__Sordariomycetes;	o__Hypocreales;	f__Nectriaceae;	g__Fusarium;	s__Fusarium_equiseti
1774	k__Fungi;	p__Basidiomycota;	c__Tremellomycetes;	o__Filobasidiales;	f__Filobasidiaceae;	g__Naganishia;	s__Naganishia_albidosimilis
1775	k__Fungi;	p__Ascomycota;	c__Sordariomycetes;	Unclassified;	Unclassified;	Unclassified;	Unclassified
1776	k__Fungi;	p__Ascomycota;	c__Saccharomycetes;	o__Saccharomycetales;	f__Saccharomycetaceae;	g__Naumovozyma;	s__Naumovozyma_castellii
1777	k__Fungi;	p__Ascomycota;	c__Dothideomycetes;	o__Dothideales;	f__Saccotheciaceae;	g__Aureobasidium;	s__Aureobasidium_melanogenum
1778	k__Fungi;	p__Basidiomycota;	c__Tremellomycetes;	o__Trichosporonales;	f__Trichosporonaceae;	g__Trichosporon;	s__Trichosporon_coremiiforme
1779	k__Fungi;	p__Ascomycota;	c__Sordariomycetes;	o__Xylariales;	f__Xylariales_fam_Incertae_sedis;	g__Hansfordia;	s__Hansfordia_pulvinata
1780	k__Fungi;	p__Ascomycota;	c__Dothideomycetes;	o__Mycosphaerellales;	f__Mycosphaerellaceae;	g__Pallidocercospora;	s__Pallidocercospora_ventilago
1781	k__Fungi;	p__Ascomycota;	Unclassified;	Unclassified;	Unclassified;	Unclassified;	Unclassified
1782	k__Fungi;	p__Ascomycota;	c__Dothideomycetes;	o__Pleosporales;	f__Pleosporaceae;	Unclassified;	Unclassified
1783	k__Fungi;	p__Basidiomycota;	c__Tremellomycetes;	o__Cystofilobasidiales;	f__Mrakiaceae;	g__Mrakia;	s__Mrakia_aquatica
1784	k__Fungi;	p__Ascomycota;	c__Saccharomycetes;	o__Saccharomycetales;	f__Pichiaceae;	g__Ogataea;	s__[Candida]_boidinii
1785	k__Fungi;	p__unclassified_Fungi;	c__unclassified_Fungi;	o__unclassified_Fungi;	f__unclassified_Fungi;	g__unclassified_Fungi;	s__unclassified_Fungi
1786	k__Fungi;	p__Rozellomycota;	Unclassified;	Unclassified;	Unclassified;	Unclassified;	Unclassified
1787	k__Fungi;	p__Ascomycota;	c__Dothideomycetes;	o__Pleosporales;	f__Pleosporaceae;	g__Curvularia;	s__Curvularia_pisi
1788	k__Fungi;	p__Ascomycota;	c__Dothideomycetes;	o__Pleosporales;	f__Pyrenochaetopsidaceae;	g__Pyrenochaetopsis;	s__Pyrenochaetopsis_microspora
1789	k__Fungi;	p__Ascomycota;	c__Archaeorhizomycetes;	o__Archaeorhizomycetales;	f__Archaeorhizomycetaceae;	g__Archaeorhizomyces;	s__unclassified_Archaeorhizomyces
1790	k__Fungi;	p__Basidiomycota;	c__Pucciniomycetes;	o__Platygloeales;	f__Platygloeaceae;	Unclassified;	Unclassified
1791	k__Fungi;	p__Ascomycota;	c__Dothideomycetes;	o__Pleosporales;	f__Phaeosphaeriaceae;	g__Phaeosphaeria;	s__Phaeosphaeria_phoenicicola
1792	k__Fungi;	p__Basidiomycota;	c__Ustilaginomycetes;	o__Ustilaginales;	f__unclassified_Ustilaginales;	g__unclassified_Ustilaginales;	s__unclassified_Ustilaginales
1793	k__Fungi;	p__Ascomycota;	c__Sordariomycetes;	o__Hypocreales;	f__Ophiocordycipitaceae;	g__Ophiocordyceps;	s__unclassified_Ophiocordyceps
1794	k__Fungi;	p__Ascomycota;	c__Leotiomycetes;	o__Thelebolales;	f__Thelebolaceae;	g__Ramgea;	s__Ramgea_ozimecii
1795	k__Fungi;	p__Ascomycota;	c__Eurotiomycetes;	o__Chaetothyriales;	Unclassified;	Unclassified;	Unclassified
1796	k__Fungi;	p__Basidiomycota;	c__Agaricomycetes;	o__Cantharellales;	f__Ceratobasidiaceae;	Unclassified;	Unclassified
1797	k__Fungi;	p__unclassified_Fungi;	c__unclassified_Fungi;	o__unclassified_Fungi;	f__unclassified_Fungi;	g__unclassified_Fungi;	s__unclassified_Fungi
1798	k__Fungi;	p__unclassified_Fungi;	c__unclassified_Fungi;	o__unclassified_Fungi;	f__unclassified_Fungi;	g__unclassified_Fungi;	s__unclassified_Fungi
1799	k__Fungi;	p__Ascomycota;	c__Dothideomycetes;	o__Pleosporales;	f__Sporormiaceae;	g__Preussia;	s__Preussia_persica
1800	k__Fungi;	p__Ascomycota;	c__Eurotiomycetes;	o__Eurotiales;	f__Aspergillaceae;	g__Aspergillus;	s__Aspergillus_versicolor
1801	k__Fungi;	p__Ascomycota;	c__Sordariomycetes;	o__Sordariales;	f__Chaetomiaceae;	g__Chaetomium;	s__Chaetomium_nepalense
1802	k__Fungi;	p__unclassified_Fungi;	c__unclassified_Fungi;	o__unclassified_Fungi;	f__unclassified_Fungi;	g__unclassified_Fungi;	s__unclassified_Fungi
1803	k__Fungi;	p__Ascomycota;	c__Eurotiomycetes;	o__Chaetothyriales;	f__Herpotrichiellaceae;	g__Exophiala;	s__Exophiala_tremulae
1804	k__Fungi;	p__Ascomycota;	c__Dothideomycetes;	o__Cladosporiales;	f__Cladosporiaceae;	g__Cladosporium;	s__Cladosporium_endophytica
1805	k__Fungi;	p__Ascomycota;	c__Leotiomycetes;	o__unclassified_Leotiomycetes;	f__unclassified_Leotiomycetes;	g__unclassified_Leotiomycetes;	s__unclassified_Leotiomycetes
1806	k__Fungi;	p__Basidiomycota;	c__Agaricomycetes;	o__Agaricales;	f__Tricholomataceae;	g__Clitocybula;	Unclassified
1807	k__Fungi;	p__Basidiomycota;	c__Agaricomycetes;	o__Russulales;	f__Russulaceae;	g__Russula;	Unclassified
1808	k__Fungi;	p__Ascomycota;	c__Sordariomycetes;	o__Glomerellales;	f__Plectosphaerellaceae;	g__Gibellulopsis;	s__Gibellulopsis_serrae
1809	k__Fungi;	p__Ascomycota;	c__Sordariomycetes;	o__Hypocreales;	f__Nectriaceae;	g__Fusarium;	s__Fusarium_domesticum
1810	k__Fungi;	p__Ascomycota;	c__Sordariomycetes;	o__Xylariales;	Unclassified;	g__Polyscytalum;	s__Polyscytalum_neofecundissimum
1811	k__Fungi;	p__unclassified_Fungi;	c__unclassified_Fungi;	o__unclassified_Fungi;	f__unclassified_Fungi;	g__unclassified_Fungi;	s__unclassified_Fungi
1812	k__Fungi;	p__Ascomycota;	c__Eurotiomycetes;	o__Eurotiales;	f__Aspergillaceae;	g__Aspergillus;	s__Aspergillus_brunneus
1813	k__Fungi;	p__Ascomycota;	c__Sordariomycetes;	o__unclassified_Sordariomycetes;	f__unclassified_Sordariomycetes;	g__unclassified_Sordariomycetes;	s__unclassified_Sordariomycetes
1814	k__Fungi;	p__Ascomycota;	c__Pezizomycetes;	o__Pezizales;	f__Pyronemataceae;	g__Byssonectria;	s__Byssonectria_fusispora
1815	k__Fungi;	p__Basidiomycota;	c__Agaricomycetes;	o__Agaricales;	f__Clavariaceae;	g__Clavaria;	s__Clavaria_californica
1816	k__Fungi;	p__Ascomycota;	c__Dothideomycetes;	Unclassified;	Unclassified;	Unclassified;	Unclassified
1817	k__Fungi;	p__Ascomycota;	c__Saccharomycetes;	o__Saccharomycetales;	f__Debaryomycetaceae;	g__Debaryomyces;	s__Debaryomyces_subglobosus
1818	k__Fungi;	p__Ascomycota;	c__Eurotiomycetes;	o__Chaetothyriales;	f__Trichomeriaceae;	g__Knufia;	s__Knufia_epidermidis
1819	k__Fungi;	p__Mortierellomycota;	c__Mortierellomycetes;	o__Mortierellales;	f__Mortierellaceae;	g__Mortierella;	Unclassified
1820	k__Fungi;	p__Ascomycota;	c__Dothideomycetes;	o__Pleosporales;	f__Phaeosphaeriaceae;	g__Phaeosphaeria;	s__Phaeosphaeria_thysanolaenicola
1821	k__Fungi;	p__Ascomycota;	c__Archaeorhizomycetes;	o__Archaeorhizomycetales;	f__Archaeorhizomycetaceae;	g__Archaeorhizomyces;	Unclassified
1822	k__Fungi;	p__Glomeromycota;	c__Glomeromycetes;	o__Diversisporales;	f__Diversisporaceae;	g__Diversispora;	s__Diversispora_spurca
1823	k__Fungi;	p__Basidiomycota;	c__Tremellomycetes;	o__Trichosporonales;	f__Trichosporonaceae;	g__Apiotrichum;	s__unclassified_Apiotrichum
1824	k__Fungi;	p__Basidiomycota;	c__Tremellomycetes;	o__Trichosporonales;	f__Trichosporonaceae;	g__Apiotrichum;	s__Apiotrichum_montevideense
1825	k__Fungi;	p__Basidiomycota;	c__Tremellomycetes;	o__Tremellales;	f__Rhynchogastremataceae;	g__Papiliotrema;	s__Papiliotrema_flavescens
1826	k__Fungi;	p__unclassified_Fungi;	c__unclassified_Fungi;	o__unclassified_Fungi;	f__unclassified_Fungi;	g__unclassified_Fungi;	s__unclassified_Fungi
1827	k__Fungi;	p__Ascomycota;	c__Leotiomycetes;	o__Helotiales;	f__Myxotrichaceae;	Unclassified;	Unclassified
1828	k__Fungi;	p__Ascomycota;	c__unclassified_Ascomycota;	o__unclassified_Ascomycota;	f__unclassified_Ascomycota;	g__unclassified_Ascomycota;	s__unclassified_Ascomycota
1829	k__Fungi;	p__unclassified_Fungi;	c__unclassified_Fungi;	o__unclassified_Fungi;	f__unclassified_Fungi;	g__unclassified_Fungi;	s__unclassified_Fungi
1830	k__Fungi;	p__Ascomycota;	Unclassified;	Unclassified;	Unclassified;	g__Tetracladium;	s__Tetracladium_furcatum
1831	k__Fungi;	p__Basidiomycota;	c__Agaricomycetes;	Unclassified;	Unclassified;	Unclassified;	Unclassified
1832	k__Fungi;	p__unclassified_Fungi;	c__unclassified_Fungi;	o__unclassified_Fungi;	f__unclassified_Fungi;	g__unclassified_Fungi;	s__unclassified_Fungi
1833	k__Fungi;	p__unclassified_Fungi;	c__unclassified_Fungi;	o__unclassified_Fungi;	f__unclassified_Fungi;	g__unclassified_Fungi;	s__unclassified_Fungi
1834	k__Fungi;	p__Ascomycota;	c__unclassified_Ascomycota;	o__unclassified_Ascomycota;	f__unclassified_Ascomycota;	g__unclassified_Ascomycota;	s__unclassified_Ascomycota
1835	k__Fungi;	p__Basidiomycota;	c__unclassified_Basidiomycota;	o__unclassified_Basidiomycota;	f__unclassified_Basidiomycota;	g__unclassified_Basidiomycota;	s__unclassified_Basidiomycota
1836	k__Fungi;	p__Basidiomycota;	c__Tremellomycetes;	o__Trichosporonales;	f__Trichosporonaceae;	g__Apiotrichum;	s__Apiotrichum_chiropterorum
1837	k__Fungi;	p__Ascomycota;	c__Sordariomycetes;	o__Sordariales;	f__Lasiosphaeriaceae;	Unclassified;	Unclassified
1838	k__Fungi;	p__unclassified_Fungi;	c__unclassified_Fungi;	o__unclassified_Fungi;	f__unclassified_Fungi;	g__unclassified_Fungi;	s__unclassified_Fungi
1839	k__Fungi;	p__Rozellomycota;	Unclassified;	Unclassified;	Unclassified;	Unclassified;	Unclassified
1840	k__Fungi;	p__Basidiomycota;	c__unclassified_Basidiomycota;	o__unclassified_Basidiomycota;	f__unclassified_Basidiomycota;	g__unclassified_Basidiomycota;	s__unclassified_Basidiomycota
1841	k__Fungi;	p__Ascomycota;	c__Orbiliomycetes;	o__Orbiliales;	f__Orbiliaceae;	Unclassified;	Unclassified
1842	k__Fungi;	p__Ascomycota;	c__Dothideomycetes;	o__Pleosporales;	f__Phaeosphaeriaceae;	g__Leptospora;	s__Leptospora_rubella
1843	k__Fungi;	p__unclassified_Fungi;	c__unclassified_Fungi;	o__unclassified_Fungi;	f__unclassified_Fungi;	g__unclassified_Fungi;	s__unclassified_Fungi
1844	k__Fungi;	p__Chytridiomycota;	Unclassified;	Unclassified;	Unclassified;	Unclassified;	Unclassified
1845	k__Fungi;	p__Chytridiomycota;	c__Spizellomycetes;	o__Spizellomycetales;	f__Powellomycetaceae;	Unclassified;	Unclassified
1846	k__Fungi;	p__Mucoromycota;	c__Mucoromycetes;	o__Mucorales;	f__Rhizopodaceae;	g__Rhizopus;	s__Rhizopus_microsporus
1847	k__Fungi;	p__Ascomycota;	c__Eurotiomycetes;	o__Chaetothyriales;	Unclassified;	Unclassified;	Unclassified
1848	k__Fungi;	p__Ascomycota;	c__Sordariomycetes;	o__Xylariales;	f__unclassified_Xylariales;	g__unclassified_Xylariales;	s__unclassified_Xylariales
1849	k__Fungi;	p__Ascomycota;	c__Pezizomycetes;	o__Pezizales;	f__Tuberaceae;	g__Tuber;	s__Tuber_puberulum
1850	k__Fungi;	p__Basidiomycota;	c__Exobasidiomycetes;	o__Microstromatales;	Unclassified;	g__Sympodiomycopsis;	s__Sympodiomycopsis_kandeliae
1851	k__Fungi;	p__unclassified_Fungi;	c__unclassified_Fungi;	o__unclassified_Fungi;	f__unclassified_Fungi;	g__unclassified_Fungi;	s__unclassified_Fungi
1852	k__Fungi;	p__Ascomycota;	c__Eurotiomycetes;	o__Chaetothyriales;	Unclassified;	Unclassified;	Unclassified
1853	k__Fungi;	p__Basidiomycota;	c__unclassified_Basidiomycota;	o__unclassified_Basidiomycota;	f__unclassified_Basidiomycota;	g__unclassified_Basidiomycota;	s__unclassified_Basidiomycota
1854	k__Fungi;	p__Mortierellomycota;	c__Mortierellomycetes;	o__Mortierellales;	f__Mortierellaceae;	g__Mortierella;	s__Mortierella_elongata
1855	k__Fungi;	p__Ascomycota;	c__Dothideomycetes;	o__Pleosporales;	f__Cucurbitariaceae;	g__Neocucurbitaria;	s__unclassified_Neocucurbitaria
1856	k__Fungi;	p__Basidiomycota;	c__unclassified_Basidiomycota;	o__unclassified_Basidiomycota;	f__unclassified_Basidiomycota;	g__unclassified_Basidiomycota;	s__unclassified_Basidiomycota
1857	k__Fungi;	p__Basidiomycota;	c__Tremellomycetes;	o__Cystofilobasidiales;	f__Mrakiaceae;	g__Tausonia;	s__Tausonia_pullulans
1858	k__Fungi;	p__unclassified_Fungi;	c__unclassified_Fungi;	o__unclassified_Fungi;	f__unclassified_Fungi;	g__unclassified_Fungi;	s__unclassified_Fungi
1859	k__Fungi;	p__Basidiomycota;	c__Tremellomycetes;	o__Trichosporonales;	f__Trichosporonaceae;	g__Cutaneotrichosporon;	s__Cutaneotrichosporon_oleaginosum
1860	k__Fungi;	p__Ascomycota;	c__Dothideomycetes;	o__Pleosporales;	f__Pleosporaceae;	g__Alternaria;	s__Alternaria_zantedeschiae
1861	k__Fungi;	p__Ascomycota;	c__Eurotiomycetes;	o__Chaetothyriales;	f__Herpotrichiellaceae;	g__Cladophialophora;	s__Cladophialophora_boppii
1862	k__Fungi;	p__Ascomycota;	c__Dothideomycetes;	o__Cladosporiales;	f__Cladosporiaceae;	g__Cladosporium;	s__unclassified_Cladosporium
1863	k__Fungi;	p__Mortierellomycota;	c__Mortierellomycetes;	o__Mortierellales;	f__Mortierellaceae;	g__Mortierella;	s__Mortierella_gamsii
1864	k__Fungi;	p__Chytridiomycota;	Unclassified;	Unclassified;	Unclassified;	Unclassified;	Unclassified
1865	k__Fungi;	p__unclassified_Fungi;	c__unclassified_Fungi;	o__unclassified_Fungi;	f__unclassified_Fungi;	g__unclassified_Fungi;	s__unclassified_Fungi
1866	k__Fungi;	p__unclassified_Fungi;	c__unclassified_Fungi;	o__unclassified_Fungi;	f__unclassified_Fungi;	g__unclassified_Fungi;	s__unclassified_Fungi
1867	k__Fungi;	p__Glomeromycota;	c__Glomeromycetes;	o__Glomerales;	f__Glomeraceae;	g__Glomus;	s__Glomus_indicum
1868	k__Fungi;	p__Basidiomycota;	c__Agaricomycetes;	o__unclassified_Agaricomycetes;	f__unclassified_Agaricomycetes;	g__unclassified_Agaricomycetes;	s__unclassified_Agaricomycetes
1869	k__Fungi;	p__Ascomycota;	c__Geoglossomycetes;	o__Geoglossales;	f__Geoglossaceae;	g__unclassified_Geoglossaceae;	s__unclassified_Geoglossaceae
1870	k__Fungi;	p__Chytridiomycota;	Unclassified;	Unclassified;	Unclassified;	Unclassified;	Unclassified
1871	k__Fungi;	p__Ascomycota;	c__Saccharomycetes;	o__Saccharomycetales;	f__Saccharomycetaceae;	g__Saccharomyces;	s__Saccharomyces_cerevisiae
1872	k__Fungi;	p__Basidiomycota;	c__Pucciniomycetes;	o__Pucciniales;	f__Melampsoraceae;	g__Melampsora;	s__Melampsora_laricis-populina
1873	k__Fungi;	p__Ascomycota;	c__Leotiomycetes;	o__Erysiphales;	f__Erysiphaceae;	g__Erysiphe;	s__Erysiphe_aucubae
1874	k__Fungi;	p__Basidiomycota;	c__Tremellomycetes;	o__unclassified_Tremellomycetes;	f__unclassified_Tremellomycetes;	g__unclassified_Tremellomycetes;	s__unclassified_Tremellomycetes
1875	k__Fungi;	p__Rozellomycota;	Unclassified;	Unclassified;	Unclassified;	Unclassified;	Unclassified
1876	k__Fungi;	p__Ascomycota;	c__unclassified_Ascomycota;	o__unclassified_Ascomycota;	f__unclassified_Ascomycota;	g__unclassified_Ascomycota;	s__unclassified_Ascomycota
1877	k__Fungi;	p__unclassified_Fungi;	c__unclassified_Fungi;	o__unclassified_Fungi;	f__unclassified_Fungi;	g__unclassified_Fungi;	s__unclassified_Fungi
1878	k__Fungi;	p__unclassified_Fungi;	c__unclassified_Fungi;	o__unclassified_Fungi;	f__unclassified_Fungi;	g__unclassified_Fungi;	s__unclassified_Fungi
1879	k__Fungi;	p__unclassified_Fungi;	c__unclassified_Fungi;	o__unclassified_Fungi;	f__unclassified_Fungi;	g__unclassified_Fungi;	s__unclassified_Fungi
1880	k__Fungi;	p__unclassified_Fungi;	c__unclassified_Fungi;	o__unclassified_Fungi;	f__unclassified_Fungi;	g__unclassified_Fungi;	s__unclassified_Fungi
1881	k__Fungi;	p__unclassified_Fungi;	c__unclassified_Fungi;	o__unclassified_Fungi;	f__unclassified_Fungi;	g__unclassified_Fungi;	s__unclassified_Fungi
1882	k__Fungi;	p__unclassified_Fungi;	c__unclassified_Fungi;	o__unclassified_Fungi;	f__unclassified_Fungi;	g__unclassified_Fungi;	s__unclassified_Fungi
1883	k__Fungi;	p__unclassified_Fungi;	c__unclassified_Fungi;	o__unclassified_Fungi;	f__unclassified_Fungi;	g__unclassified_Fungi;	s__unclassified_Fungi
1884	k__Fungi;	p__Basidiomycota;	c__Agaricomycetes;	o__Cantharellales;	f__Tulasnellaceae;	Unclassified;	Unclassified
1885	k__Fungi;	p__unclassified_Fungi;	c__unclassified_Fungi;	o__unclassified_Fungi;	f__unclassified_Fungi;	g__unclassified_Fungi;	s__unclassified_Fungi
1886	k__Fungi;	p__Basidiomycota;	c__unclassified_Basidiomycota;	o__unclassified_Basidiomycota;	f__unclassified_Basidiomycota;	g__unclassified_Basidiomycota;	s__unclassified_Basidiomycota
1887	k__Fungi;	p__Basidiomycota;	c__unclassified_Basidiomycota;	o__unclassified_Basidiomycota;	f__unclassified_Basidiomycota;	g__unclassified_Basidiomycota;	s__unclassified_Basidiomycota
1888	k__Fungi;	p__Basidiomycota;	c__Agaricomycetes;	o__Cantharellales;	f__Ceratobasidiaceae;	g__unclassified_Ceratobasidiaceae;	s__unclassified_Ceratobasidiaceae
1889	k__Fungi;	p__Ascomycota;	c__Sordariomycetes;	o__Hypocreales;	f__Nectriaceae;	g__Dactylonectria;	s__Dactylonectria_anthuriicola
1890	k__Fungi;	p__Ascomycota;	c__Sordariomycetes;	o__Branch06;	Unclassified;	Unclassified;	Unclassified
1891	k__Fungi;	p__Basidiomycota;	c__Agaricomycetes;	o__unclassified_Agaricomycetes;	f__unclassified_Agaricomycetes;	g__unclassified_Agaricomycetes;	s__unclassified_Agaricomycetes
1892	k__Fungi;	p__Ascomycota;	c__Sordariomycetes;	o__Sordariales;	f__Lasiosphaeriaceae;	g__Echria;	s__Echria_gigantospora
1893	k__Fungi;	p__Ascomycota;	c__Sordariomycetes;	o__Hypocreales;	f__Nectriaceae;	g__Fusarium;	s__unclassified_Fusarium
1894	k__Fungi;	p__Basidiomycota;	c__Agaricomycetes;	o__Agaricales;	f__Clavariaceae;	g__Clavulinopsis;	Unclassified
1895	k__Fungi;	p__Ascomycota;	c__Sordariomycetes;	o__Sordariales;	f__Lasiosphaeriaceae;	Unclassified;	Unclassified
1896	k__Fungi;	p__Ascomycota;	c__Sordariomycetes;	o__Myrmecridiales;	f__Myrmecridiaceae;	g__Myrmecridium;	s__Myrmecridium_pulvericola
1897	k__Fungi;	p__Ascomycota;	c__Sordariomycetes;	o__Sordariales;	f__Chaetomiaceae;	g__unclassified_Chaetomiaceae;	s__unclassified_Chaetomiaceae
1898	k__Fungi;	p__Basidiomycota;	c__Agaricomycetes;	o__Auriculariales;	Unclassified;	Unclassified;	Unclassified
1899	k__Fungi;	p__Glomeromycota;	c__Glomeromycetes;	o__Glomerales;	f__Glomeraceae;	g__Rhizophagus;	s__Rhizophagus_clarus
1900	k__Fungi;	p__Ascomycota;	c__Sordariomycetes;	o__Hypocreales;	f__Stachybotryaceae;	g__Alfaria;	s__Alfaria_terrestris
1901	k__Fungi;	p__Ascomycota;	c__Sordariomycetes;	o__Microascales;	f__Microascaceae;	g__Cephalotrichum;	s__Cephalotrichum_asperulum
1902	k__Fungi;	p__Basidiomycota;	c__Agaricomycetes;	o__Auriculariales;	Unclassified;	Unclassified;	Unclassified
1903	k__Fungi;	p__Basidiomycota;	Unclassified;	Unclassified;	Unclassified;	Unclassified;	Unclassified
1904	k__Fungi;	p__unclassified_Fungi;	c__unclassified_Fungi;	o__unclassified_Fungi;	f__unclassified_Fungi;	g__unclassified_Fungi;	s__unclassified_Fungi
1905	k__Fungi;	p__Ascomycota;	c__Sordariomycetes;	o__Hypocreales;	f__Stachybotryaceae;	g__Striaticonidium;	s__Striaticonidium_brachysporum
1906	k__Fungi;	p__Ascomycota;	c__Saccharomycetes;	o__Saccharomycetales;	f__Pichiaceae;	g__Pichia;	s__Pichia_fermentans
1907	k__Fungi;	p__Ascomycota;	c__Leotiomycetes;	o__Thelebolales;	f__Pseudeurotiaceae;	g__Pseudogymnoascus;	s__Pseudogymnoascus_verrucosus
1908	k__Fungi;	p__Ascomycota;	c__Geoglossomycetes;	o__Geoglossales;	f__Geoglossaceae;	g__unclassified_Geoglossaceae;	s__unclassified_Geoglossaceae
1909	k__Fungi;	p__Ascomycota;	c__Sordariomycetes;	o__Hypocreales;	f__Nectriaceae;	g__Dactylonectria;	s__Dactylonectria_anthuriicola
1910	k__Fungi;	p__Ascomycota;	c__Sordariomycetes;	o__Diaporthales;	f__Diaporthaceae;	g__Diaporthe;	s__unclassified_Diaporthe
1911	k__Fungi;	p__Ascomycota;	c__Dothideomycetes;	o__Pleosporales;	f__Phaeosphaeriaceae;	g__Setophoma;	s__Setophoma_brachypodii
1912	k__Fungi;	p__Ascomycota;	c__Sordariomycetes;	o__Hypocreales;	f__Hypocreaceae;	g__Trichoderma;	s__Trichoderma_lixii
1913	k__Fungi;	p__Ascomycota;	c__Dothideomycetes;	o__Pleosporales;	f__Didymellaceae;	g__Didymella;	s__Didymella_rosea
1914	k__Fungi;	p__Ascomycota;	c__Eurotiomycetes;	o__Eurotiales;	f__Aspergillaceae;	g__Penicillium;	s__Penicillium_fuscoglaucum
1915	k__Fungi;	p__Ascomycota;	c__Sordariomycetes;	o__Myrmecridiales;	f__Myrmecridiaceae;	g__Myrmecridium;	s__Myrmecridium_pulvericola
1916	k__Fungi;	p__Ascomycota;	c__Saccharomycetes;	o__Saccharomycetales;	f__Trichomonascaceae;	g__Wickerhamiella;	s__Wickerhamiella_spandovensis
1917	k__Fungi;	p__unclassified_Fungi;	c__unclassified_Fungi;	o__unclassified_Fungi;	f__unclassified_Fungi;	g__unclassified_Fungi;	s__unclassified_Fungi
1918	k__Fungi;	p__Chytridiomycota;	Unclassified;	Unclassified;	Unclassified;	Unclassified;	Unclassified
1919	k__Fungi;	p__unclassified_Fungi;	c__unclassified_Fungi;	o__unclassified_Fungi;	f__unclassified_Fungi;	g__unclassified_Fungi;	s__unclassified_Fungi
1920	k__Fungi;	p__Ascomycota;	c__Sordariomycetes;	o__Sordariales;	f__Chaetomiaceae;	g__unclassified_Chaetomiaceae;	s__unclassified_Chaetomiaceae
1921	k__Fungi;	p__Basidiomycota;	c__Agaricomycetes;	o__Cantharellales;	f__Ceratobasidiaceae;	Unclassified;	Unclassified
1922	k__Fungi;	p__unclassified_Fungi;	c__unclassified_Fungi;	o__unclassified_Fungi;	f__unclassified_Fungi;	g__unclassified_Fungi;	s__unclassified_Fungi
1923	k__Fungi;	p__unclassified_Fungi;	c__unclassified_Fungi;	o__unclassified_Fungi;	f__unclassified_Fungi;	g__unclassified_Fungi;	s__unclassified_Fungi
1924	k__Fungi;	p__Ascomycota;	c__Sordariomycetes;	o__Hypocreales;	f__Nectriaceae;	g__Fusarium;	s__Fusarium_equiseti
1925	k__Fungi;	p__Ascomycota;	c__Dothideomycetes;	o__Pleosporales;	f__Pleosporaceae;	g__Alternaria;	s__Alternaria_alstroemeriae
1926	k__Fungi;	p__Basidiomycota;	c__Agaricomycetes;	o__Boletales;	f__Boletaceae;	g__Boletus;	s__Boletus_reticulatus
1927	k__Fungi;	p__Rozellomycota;	Unclassified;	Unclassified;	Unclassified;	Unclassified;	Unclassified
1928	k__Fungi;	p__Ascomycota;	c__Saccharomycetes;	o__Saccharomycetales;	Unclassified;	Unclassified;	Unclassified
1929	k__Fungi;	p__Basidiomycota;	c__Agaricomycetes;	o__Sebacinales;	f__unclassified_Sebacinales;	g__unclassified_Sebacinales;	s__unclassified_Sebacinales
1930	k__Fungi;	p__Ascomycota;	c__Dothideomycetes;	o__Mycosphaerellales;	f__Teratosphaeriaceae;	g__unclassified_Teratosphaeriaceae;	s__unclassified_Teratosphaeriaceae
1931	k__Fungi;	p__Ascomycota;	c__Dothideomycetes;	o__Pleosporales;	f__Didymellaceae;	g__unclassified_Didymellaceae;	s__unclassified_Didymellaceae
1932	k__Fungi;	p__Ascomycota;	c__Dothideomycetes;	o__Pleosporales;	f__Pleosporaceae;	g__Curvularia;	s__Curvularia_petersonii
1933	k__Fungi;	p__Ascomycota;	c__Saccharomycetes;	o__Saccharomycetales;	f__Debaryomycetaceae;	g__Candida;	s__Candida_parapsilosis
1934	k__Fungi;	p__unclassified_Fungi;	c__unclassified_Fungi;	o__unclassified_Fungi;	f__unclassified_Fungi;	g__unclassified_Fungi;	s__unclassified_Fungi
1935	k__Fungi;	p__Ascomycota;	c__Dothideomycetes;	o__Pleosporales;	f__Phaeosphaeriaceae;	g__Paraphoma;	s__unclassified_Paraphoma
1936	k__Fungi;	p__Ascomycota;	c__Sordariomycetes;	o__Microascales;	f__Microascaceae;	g__Scedosporium;	s__Scedosporium_prolificans
1937	k__Fungi;	p__Ascomycota;	c__Sordariomycetes;	o__Hypocreales;	f__Nectriaceae;	g__Fusarium;	s__Fusarium_equiseti
1938	k__Fungi;	p__Ascomycota;	c__Sordariomycetes;	o__Xylariales;	f__Microdochiaceae;	g__Microdochium;	s__Microdochium_colombiense
1939	k__Fungi;	p__Basidiomycota;	c__Agaricomycetes;	o__Thelephorales;	f__Thelephoraceae;	g__Pseudotomentella;	Unclassified
1940	k__Fungi;	p__Ascomycota;	c__Dothideomycetes;	o__Pleosporales;	f__Morosphaeriaceae;	g__Acrocalymma;	s__Acrocalymma_pterocarpi
1941	k__Fungi;	p__Ascomycota;	c__Dothideomycetes;	o__Cladosporiales;	f__Cladosporiaceae;	g__Cladosporium;	s__Cladosporium_funiculosum
1942	k__Fungi;	p__unclassified_Fungi;	c__unclassified_Fungi;	o__unclassified_Fungi;	f__unclassified_Fungi;	g__unclassified_Fungi;	s__unclassified_Fungi
1943	k__Fungi;	p__Ascomycota;	c__unclassified_Ascomycota;	o__unclassified_Ascomycota;	f__unclassified_Ascomycota;	g__unclassified_Ascomycota;	s__unclassified_Ascomycota
1944	k__Fungi;	p__Ascomycota;	c__Sordariomycetes;	o__Hypocreales;	f__Nectriaceae;	g__Fusarium;	s__Fusarium_circinatum
1945	k__Fungi;	p__Basidiomycota;	c__Agaricomycetes;	o__Thelephorales;	f__Thelephoraceae;	g__Pseudotomentella;	Unclassified
1946	k__Fungi;	p__unclassified_Fungi;	c__unclassified_Fungi;	o__unclassified_Fungi;	f__unclassified_Fungi;	g__unclassified_Fungi;	s__unclassified_Fungi
1947	k__Fungi;	p__unclassified_Fungi;	c__unclassified_Fungi;	o__unclassified_Fungi;	f__unclassified_Fungi;	g__unclassified_Fungi;	s__unclassified_Fungi
1948	k__Fungi;	p__Basidiomycota;	c__unclassified_Basidiomycota;	o__unclassified_Basidiomycota;	f__unclassified_Basidiomycota;	g__unclassified_Basidiomycota;	s__unclassified_Basidiomycota
1949	k__Fungi;	p__Ascomycota;	c__Leotiomycetes;	o__unclassified_Leotiomycetes;	f__unclassified_Leotiomycetes;	g__unclassified_Leotiomycetes;	s__unclassified_Leotiomycetes
1950	k__Fungi;	p__Ascomycota;	c__Eurotiomycetes;	o__Eurotiales;	f__Thermoascaceae;	g__Thermoascus;	s__Thermoascus_crustaceus
1951	k__Fungi;	p__Ascomycota;	c__unclassified_Ascomycota;	o__unclassified_Ascomycota;	f__unclassified_Ascomycota;	g__unclassified_Ascomycota;	s__unclassified_Ascomycota
1952	k__Fungi;	p__Ascomycota;	c__Saccharomycetes;	o__Saccharomycetales;	f__Trichomonascaceae;	g__Trichomonascus;	s__[Candida]_mucifera
1953	k__Fungi;	p__Ascomycota;	c__Sordariomycetes;	o__unclassified_Sordariomycetes;	f__unclassified_Sordariomycetes;	g__unclassified_Sordariomycetes;	s__unclassified_Sordariomycetes
1954	k__Fungi;	p__Ascomycota;	c__Dothideomycetes;	o__Pleosporales;	f__Didymellaceae;	g__Didymella;	s__Didymella_rosea
1955	k__Fungi;	p__Ascomycota;	c__Sordariomycetes;	o__Xylariales;	f__Xylariales_fam_Incertae_sedis;	g__Hansfordia;	Unclassified
1956	k__Fungi;	p__Basidiomycota;	c__Agaricomycetes;	o__Agaricales;	f__Tricholomataceae;	g__Clitocybe;	s__Clitocybe_rivulosa
1957	k__Fungi;	p__Ascomycota;	c__Dothideomycetes;	o__Pleosporales;	Unclassified;	Unclassified;	Unclassified
1958	k__Fungi;	p__Ascomycota;	c__Eurotiomycetes;	o__Eurotiales;	f__Aspergillaceae;	g__Aspergillus;	s__Aspergillus_heterocaryoticus
1959	k__Fungi;	p__Basidiomycota;	c__Agaricomycetes;	o__Agaricales;	f__unclassified_Agaricales;	g__unclassified_Agaricales;	s__unclassified_Agaricales
1960	k__Fungi;	p__Ascomycota;	c__Sordariomycetes;	o__Hypocreales;	f__Nectriaceae;	g__Fusarium;	s__unclassified_Fusarium
1961	k__Fungi;	p__unclassified_Fungi;	c__unclassified_Fungi;	o__unclassified_Fungi;	f__unclassified_Fungi;	g__unclassified_Fungi;	s__unclassified_Fungi
1962	k__Fungi;	p__Basidiomycota;	c__Tremellomycetes;	o__Tremellales;	f__Bulleraceae;	g__Bullera;	s__Bullera_alba
1963	k__Fungi;	p__Basidiomycota;	c__unclassified_Basidiomycota;	o__unclassified_Basidiomycota;	f__unclassified_Basidiomycota;	g__unclassified_Basidiomycota;	s__unclassified_Basidiomycota
1964	k__Fungi;	p__Ascomycota;	c__Eurotiomycetes;	o__Eurotiales;	f__Aspergillaceae;	g__Aspergillus;	s__Aspergillus_brunneus
1965	k__Fungi;	p__Basidiomycota;	c__Agaricomycetes;	o__Sebacinales;	Unclassified;	Unclassified;	Unclassified
1966	k__Fungi;	p__Ascomycota;	c__Dothideomycetes;	o__Pleosporales;	f__Pyrenochaetopsidaceae;	g__Pyrenochaetopsis;	s__Pyrenochaetopsis_microspora
1967	k__Fungi;	p__unclassified_Fungi;	c__unclassified_Fungi;	o__unclassified_Fungi;	f__unclassified_Fungi;	g__unclassified_Fungi;	s__unclassified_Fungi
1968	k__Fungi;	p__Ascomycota;	c__Dothideomycetes;	o__Pleosporales;	f__Didymellaceae;	g__Neoascochyta;	s__Neoascochyta_cylindrispora
1969	k__Fungi;	p__Basidiomycota;	c__unclassified_Basidiomycota;	o__unclassified_Basidiomycota;	f__unclassified_Basidiomycota;	g__unclassified_Basidiomycota;	s__unclassified_Basidiomycota
1970	k__Fungi;	p__Ascomycota;	c__Sordariomycetes;	o__Sordariales;	f__Chaetomiaceae;	g__Achaetomium;	s__Achaetomium_strumarium
1971	k__Fungi;	p__Basidiomycota;	c__Tremellomycetes;	o__Filobasidiales;	f__Filobasidiaceae;	g__Naganishia;	s__Naganishia_friedmannii
1972	k__Fungi;	p__Basidiomycota;	c__unclassified_Basidiomycota;	o__unclassified_Basidiomycota;	f__unclassified_Basidiomycota;	g__unclassified_Basidiomycota;	s__unclassified_Basidiomycota
1973	k__Fungi;	p__Glomeromycota;	c__Paraglomeromycetes;	o__Paraglomerales;	f__Paraglomeraceae;	g__Paraglomus;	s__Paraglomus_laccatum
1974	k__Fungi;	p__Ascomycota;	c__Sordariomycetes;	Unclassified;	Unclassified;	Unclassified;	Unclassified
1975	k__Fungi;	p__Basidiomycota;	c__unclassified_Basidiomycota;	o__unclassified_Basidiomycota;	f__unclassified_Basidiomycota;	g__unclassified_Basidiomycota;	s__unclassified_Basidiomycota
1976	k__Fungi;	p__Glomeromycota;	c__Glomeromycetes;	o__Glomerales;	f__Glomeraceae;	g__Funneliformis;	s__Funneliformis_mosseae
1977	k__Fungi;	p__Ascomycota;	c__Sordariomycetes;	o__Savoryellales;	f__Savoryellaceae;	Unclassified;	Unclassified
1978	k__Fungi;	p__Basidiomycota;	c__unclassified_Basidiomycota;	o__unclassified_Basidiomycota;	f__unclassified_Basidiomycota;	g__unclassified_Basidiomycota;	s__unclassified_Basidiomycota
1979	k__Fungi;	p__Ascomycota;	c__Dothideomycetes;	o__Pleosporales;	f__Phaeosphaeriaceae;	g__Paraphoma;	s__Paraphoma_rhaphiolepidis
1980	k__Fungi;	p__unclassified_Fungi;	c__unclassified_Fungi;	o__unclassified_Fungi;	f__unclassified_Fungi;	g__unclassified_Fungi;	s__unclassified_Fungi
1981	k__Fungi;	p__Basidiomycota;	c__Cystobasidiomycetes;	o__Erythrobasidiales;	f__Erythrobasidiaceae;	g__Erythrobasidium;	s__Erythrobasidium_yunnanense
1982	k__Fungi;	p__Basidiomycota;	c__unclassified_Basidiomycota;	o__unclassified_Basidiomycota;	f__unclassified_Basidiomycota;	g__unclassified_Basidiomycota;	s__unclassified_Basidiomycota
1983	k__Fungi;	p__unclassified_Fungi;	c__unclassified_Fungi;	o__unclassified_Fungi;	f__unclassified_Fungi;	g__unclassified_Fungi;	s__unclassified_Fungi
1984	k__Fungi;	p__Ascomycota;	c__Pezizomycetes;	o__Pezizales;	f__Ascobolaceae;	g__Ascobolus;	Unclassified
1985	k__Fungi;	p__Ascomycota;	c__Leotiomycetes;	o__Helotiales;	f__Helotiaceae;	g__Tetracladium;	s__Tetracladium_marchalianum
1986	k__Fungi;	p__Basidiomycota;	c__unclassified_Basidiomycota;	o__unclassified_Basidiomycota;	f__unclassified_Basidiomycota;	g__unclassified_Basidiomycota;	s__unclassified_Basidiomycota
1987	k__Fungi;	p__Ascomycota;	c__Sordariomycetes;	o__Sordariales;	f__Chaetomiaceae;	g__Mycothermus;	s__Mycothermus_thermophilus
1988	k__Fungi;	p__unclassified_Fungi;	c__unclassified_Fungi;	o__unclassified_Fungi;	f__unclassified_Fungi;	g__unclassified_Fungi;	s__unclassified_Fungi
1989	k__Fungi;	p__Ascomycota;	c__Eurotiomycetes;	o__Eurotiales;	f__Aspergillaceae;	g__Aspergillus;	s__Aspergillus_flavus
1990	k__Fungi;	p__Basidiomycota;	c__Exobasidiomycetes;	o__Doassansiales;	f__Doassansiaceae;	g__Heterodoassansia;	s__Heterodoassansia_hygrophilae
1991	k__Fungi;	p__Basidiomycota;	c__Malasseziomycetes;	o__Malasseziales;	f__Malasseziaceae;	g__Malassezia;	s__Malassezia_globosa
1992	k__Fungi;	p__Basidiomycota;	c__unclassified_Basidiomycota;	o__unclassified_Basidiomycota;	f__unclassified_Basidiomycota;	g__unclassified_Basidiomycota;	s__unclassified_Basidiomycota
1993	k__Fungi;	p__Ascomycota;	c__Dothideomycetes;	o__Cladosporiales;	f__Cladosporiaceae;	g__Cladosporium;	s__Cladosporium_funiculosum
1994	k__Fungi;	p__unclassified_Fungi;	c__unclassified_Fungi;	o__unclassified_Fungi;	f__unclassified_Fungi;	g__unclassified_Fungi;	s__unclassified_Fungi
1995	k__Fungi;	p__Ascomycota;	c__Sordariomycetes;	o__Sordariales;	f__Chaetomiaceae;	g__Humicola;	s__Humicola_hyalothermophila
1996	k__Fungi;	p__Basidiomycota;	c__unclassified_Basidiomycota;	o__unclassified_Basidiomycota;	f__unclassified_Basidiomycota;	g__unclassified_Basidiomycota;	s__unclassified_Basidiomycota
1997	k__Fungi;	p__Basidiomycota;	c__unclassified_Basidiomycota;	o__unclassified_Basidiomycota;	f__unclassified_Basidiomycota;	g__unclassified_Basidiomycota;	s__unclassified_Basidiomycota
1998	k__Fungi;	p__Basidiomycota;	c__unclassified_Basidiomycota;	o__unclassified_Basidiomycota;	f__unclassified_Basidiomycota;	g__unclassified_Basidiomycota;	s__unclassified_Basidiomycota
[truncated: 1,131 more rows]
