# Supplementary material for: Community Structure Diversity of Endophytic Fungi in Cissampelos pareira from Different Habitats and Their α-Glucosidase Inhibitory Activity
Source: J Fungi (Basel). 2025 Aug 22;11(9):615. doi: 10.3390/jof11090615 (PMC12470284; doi:10.3390/jof11090615)
Supplement: Supplementary file 1 [file jof-11-00615-s001.zip › Table S4 OTUs of endophytic fungi from non-potted C. pareira.xlsx]

## Sheet: Sheet1
		Table S4 OTUs of endophytic fungi from non-potted C. pareira
No.	Kingdom	Phylum	Class	Order	Family	Genus	Species
1	k__Fungi;	p__Ascomycota;	c__Dothideomycetes;	o__Pleosporales;	f__Didymellaceae;	g__Pseudoascochyta;	s__Pseudoascochyta_novae-zelandiae
2	k__Fungi;	p__Ascomycota;	c__Sordariomycetes;	o__Sordariales;	f__Sordariaceae;	g__Gelasinospora;	s__Gelasinospora_brevispora
3	k__Fungi;	p__Ascomycota;	c__Leotiomycetes;	o__Thelebolales;	f__Thelebolaceae;	g__Thelebolus;	s__Thelebolus_ellipsoideus
4	k__Fungi;	p__Ascomycota;	c__Dothideomycetes;	o__Cladosporiales;	f__Cladosporiaceae;	g__Cladosporium;	s__Cladosporium_funiculosum
5	k__Fungi;	p__Ascomycota;	c__Leotiomycetes;	o__Thelebolales;	f__Thelebolaceae;	g__Thelebolus;	s__Thelebolus_ellipsoideus
6	k__Fungi;	p__Ascomycota;	c__Dothideomycetes;	o__Pleosporales;	f__Sporormiaceae;	g__Preussia;	Unclassified
7	k__Fungi;	p__Ascomycota;	c__unclassified_Ascomycota;	o__unclassified_Ascomycota;	f__unclassified_Ascomycota;	g__unclassified_Ascomycota;	s__unclassified_Ascomycota
8	k__Fungi;	p__Ascomycota;	c__Dothideomycetes;	o__Pleosporales;	f__Sporormiaceae;	Unclassified;	Unclassified
9	k__Fungi;	p__Ascomycota;	c__Dothideomycetes;	o__Pleosporales;	f__Sporormiaceae;	g__Preussia;	s__Preussia_minipascua
10	k__Fungi;	p__Ascomycota;	c__Sordariomycetes;	o__Hypocreales;	f__Nectriaceae;	g__Fusarium;	s__Fusarium_circinatum
11	k__Fungi;	p__unclassified_Fungi;	c__unclassified_Fungi;	o__unclassified_Fungi;	f__unclassified_Fungi;	g__unclassified_Fungi;	s__unclassified_Fungi
12	k__Fungi;	p__Ascomycota;	c__Dothideomycetes;	o__Cladosporiales;	f__Cladosporiaceae;	g__Cladosporium;	s__Cladosporium_funiculosum
13	k__Fungi;	p__Ascomycota;	c__Dothideomycetes;	o__unclassified_Dothideomycetes;	f__unclassified_Dothideomycetes;	g__unclassified_Dothideomycetes;	s__unclassified_Dothideomycetes
14	k__Fungi;	p__Ascomycota;	c__Eurotiomycetes;	o__Eurotiales;	f__Trichocomaceae;	g__Thermomyces;	s__Thermomyces_lanuginosus
15	k__Fungi;	p__Ascomycota;	c__Dothideomycetes;	o__Cladosporiales;	f__Cladosporiaceae;	g__Cladosporium;	s__Cladosporium_endophytica
16	k__Fungi;	p__unclassified_Fungi;	c__unclassified_Fungi;	o__unclassified_Fungi;	f__unclassified_Fungi;	g__unclassified_Fungi;	s__unclassified_Fungi
17	k__Fungi;	p__Chytridiomycota;	Unclassified;	Unclassified;	Unclassified;	Unclassified;	Unclassified
18	k__Fungi;	p__Ascomycota;	c__Dothideomycetes;	o__Cladosporiales;	f__Cladosporiaceae;	g__Cladosporium;	s__Cladosporium_funiculosum
19	k__Fungi;	p__Basidiomycota;	c__Tremellomycetes;	o__Cystofilobasidiales;	f__Mrakiaceae;	g__Tausonia;	s__Tausonia_pullulans
20	k__Fungi;	p__Ascomycota;	c__Dothideomycetes;	o__Pleosporales;	f__Didymellaceae;	g__Didymella;	s__Didymella_keratinophila
21	k__Fungi;	p__Ascomycota;	c__Eurotiomycetes;	o__Eurotiales;	f__Aspergillaceae;	g__Aspergillus;	s__Aspergillus_flavus
22	k__Fungi;	p__Ascomycota;	c__Sordariomycetes;	o__Hypocreales;	f__Nectriaceae;	g__Fusarium;	s__Fusarium_equiseti
23	k__Fungi;	p__Ascomycota;	c__Dothideomycetes;	o__Pleosporales;	f__Sporormiaceae;	g__Sporormiella;	s__Sporormiella_megalospora
24	k__Fungi;	p__Ascomycota;	c__Dothideomycetes;	o__Pleosporales;	f__Didymellaceae;	g__unclassified_Didymellaceae;	s__unclassified_Didymellaceae
25	k__Fungi;	p__Ascomycota;	c__Saccharomycetes;	o__Saccharomycetales;	f__Saccharomycetaceae;	g__Saccharomyces;	s__Saccharomyces_cerevisiae
26	k__Fungi;	p__Basidiomycota;	c__Wallemiomycetes;	o__Wallemiales;	f__Wallemiaceae;	g__Wallemia;	s__unclassified_Wallemia
27	k__Fungi;	p__Ascomycota;	c__Sordariomycetes;	o__Hypocreales;	f__Nectriaceae;	g__Fusicolla;	s__Fusicolla_ossicola
28	k__Fungi;	p__Ascomycota;	c__Pezizomycetes;	o__Pezizales;	Unclassified;	Unclassified;	Unclassified
29	k__Fungi;	p__Basidiomycota;	c__Tremellomycetes;	o__Filobasidiales;	f__Filobasidiaceae;	g__Naganishia;	s__Naganishia_albida
30	k__Fungi;	p__Ascomycota;	c__Sordariomycetes;	o__Glomerellales;	f__Plectosphaerellaceae;	g__Plectosphaerella;	s__Plectosphaerella_niemeijerarum
31	k__Fungi;	p__Ascomycota;	c__Sordariomycetes;	o__Sordariales;	f__Sordariaceae;	g__Neurospora;	s__Neurospora_dictyophora
32	k__Fungi;	p__Mortierellomycota;	c__Mortierellomycetes;	o__Mortierellales;	f__Mortierellaceae;	g__Mortierella;	s__unclassified_Mortierella
33	k__Fungi;	p__Mortierellomycota;	c__Mortierellomycetes;	o__Mortierellales;	f__Mortierellaceae;	g__Mortierella;	s__Mortierella_exigua
34	k__Fungi;	p__Ascomycota;	c__Eurotiomycetes;	o__Eurotiales;	f__Aspergillaceae;	g__Aspergillus;	s__Aspergillus_brunneus
35	k__Fungi;	p__Ascomycota;	c__Eurotiomycetes;	o__Eurotiales;	f__Aspergillaceae;	g__Aspergillus;	s__Aspergillus_heterocaryoticus
36	k__Fungi;	p__Ascomycota;	c__Dothideomycetes;	o__Cladosporiales;	f__Cladosporiaceae;	g__Cladosporium;	s__Cladosporium_angustiherbarum
37	k__Fungi;	p__Ascomycota;	c__Eurotiomycetes;	o__Eurotiales;	f__Aspergillaceae;	g__Penicillium;	Unclassified
38	k__Fungi;	p__Ascomycota;	c__Leotiomycetes;	o__Thelebolales;	f__Pseudeurotiaceae;	g__Pseudeurotium;	s__unclassified_Pseudeurotium
39	k__Fungi;	p__Ascomycota;	c__Eurotiomycetes;	o__Eurotiales;	f__Thermoascaceae;	g__Thermoascus;	s__Thermoascus_aurantiacus
40	k__Fungi;	p__Ascomycota;	c__Dothideomycetes;	o__Pleosporales;	f__Pleosporaceae;	g__Alternaria;	s__Alternaria_alstroemeriae
41	k__Fungi;	p__Ascomycota;	c__Sordariomycetes;	o__Sordariales;	f__Chaetomiaceae;	g__Humicola;	s__Humicola_nigrescens
42	k__Fungi;	p__Basidiomycota;	c__Agaricomycetes;	o__Agaricales;	f__Bolbitiaceae;	g__Panaeolus;	s__Panaeolus_papilionaceus
43	k__Fungi;	p__Ascomycota;	c__Pezizomycetes;	o__Pezizales;	f__Tuberaceae;	g__Tuber;	s__Tuber_indicum
44	k__Fungi;	p__unclassified_Fungi;	c__unclassified_Fungi;	o__unclassified_Fungi;	f__unclassified_Fungi;	g__unclassified_Fungi;	s__unclassified_Fungi
45	k__Fungi;	p__Ascomycota;	c__Sordariomycetes;	o__Microascales;	f__Microascaceae;	g__Enterocarpus;	s__Enterocarpus_grenotii
46	k__Fungi;	p__Ascomycota;	c__Saccharomycetes;	o__Saccharomycetales;	f__Metschnikowiaceae;	g__Metschnikowia;	s__Metschnikowia_cibodasensis
47	k__Fungi;	p__Ascomycota;	c__unclassified_Ascomycota;	o__unclassified_Ascomycota;	f__unclassified_Ascomycota;	g__unclassified_Ascomycota;	s__unclassified_Ascomycota
48	k__Fungi;	p__Basidiomycota;	c__unclassified_Basidiomycota;	o__unclassified_Basidiomycota;	f__unclassified_Basidiomycota;	g__unclassified_Basidiomycota;	s__unclassified_Basidiomycota
49	k__Fungi;	p__Basidiomycota;	c__Tremellomycetes;	o__Trichosporonales;	f__Trichosporonaceae;	g__Trichosporon;	s__Trichosporon_insectorum
50	k__Fungi;	p__Ascomycota;	c__Eurotiomycetes;	o__Eurotiales;	f__Aspergillaceae;	g__Penicillium;	s__Penicillium_fuscoglaucum
51	k__Fungi;	p__Basidiomycota;	c__Tremellomycetes;	o__Tremellales;	f__Trimorphomycetaceae;	g__Saitozyma;	s__Saitozyma_podzolica
52	k__Fungi;	p__Ascomycota;	c__Eurotiomycetes;	o__Eurotiales;	f__Aspergillaceae;	g__Penicillium;	s__Penicillium_simplicissimum
53	k__Fungi;	p__Ascomycota;	c__Sordariomycetes;	o__Coniochaetales;	f__Coniochaetaceae;	Unclassified;	Unclassified
54	k__Fungi;	p__Ascomycota;	c__Dothideomycetes;	o__Pleosporales;	f__Didymellaceae;	g__Epicoccum;	s__Epicoccum_phragmospora
55	k__Fungi;	p__Ascomycota;	c__Saccharomycetes;	o__Saccharomycetales;	f__Metschnikowiaceae;	g__Metschnikowia;	s__Metschnikowia_cibodasensis
56	k__Fungi;	p__Ascomycota;	c__Sordariomycetes;	o__Hypocreales;	f__Nectriaceae;	g__Dactylonectria;	s__Dactylonectria_alcacerensis
57	k__Fungi;	p__Ascomycota;	c__Sordariomycetes;	o__Sordariales;	f__Chaetomiaceae;	g__Botryotrichum;	s__Botryotrichum_domesticum
58	k__Fungi;	p__Mortierellomycota;	c__Mortierellomycetes;	o__Mortierellales;	f__Mortierellaceae;	g__Mortierella;	s__Mortierella_elongata
59	k__Fungi;	p__Ascomycota;	c__Saccharomycetes;	o__Saccharomycetales;	f__unclassified_Saccharomycetales;	g__unclassified_Saccharomycetales;	s__unclassified_Saccharomycetales
60	k__Fungi;	p__Ascomycota;	c__Sordariomycetes;	o__Sordariales;	f__Chaetomiaceae;	g__Condenascus;	s__Condenascus_tortuosus
61	k__Fungi;	p__Mortierellomycota;	c__Mortierellomycetes;	o__Mortierellales;	f__Mortierellaceae;	g__Mortierella;	s__unclassified_Mortierella
62	k__Fungi;	p__Basidiomycota;	c__Tremellomycetes;	o__Trichosporonales;	f__Trichosporonaceae;	g__Apiotrichum;	s__Apiotrichum_montevideense
63	k__Fungi;	p__Basidiomycota;	c__unclassified_Basidiomycota;	o__unclassified_Basidiomycota;	f__unclassified_Basidiomycota;	g__unclassified_Basidiomycota;	s__unclassified_Basidiomycota
64	k__Fungi;	p__Ascomycota;	Unclassified;	Unclassified;	Unclassified;	Unclassified;	Unclassified
65	k__Fungi;	p__Ascomycota;	c__unclassified_Ascomycota;	o__unclassified_Ascomycota;	f__unclassified_Ascomycota;	g__unclassified_Ascomycota;	s__unclassified_Ascomycota
66	k__Fungi;	p__unclassified_Fungi;	c__unclassified_Fungi;	o__unclassified_Fungi;	f__unclassified_Fungi;	g__unclassified_Fungi;	s__unclassified_Fungi
67	k__Fungi;	p__Ascomycota;	c__Sordariomycetes;	o__Glomerellales;	f__Plectosphaerellaceae;	g__Gibellulopsis;	s__Gibellulopsis_serrae
68	k__Fungi;	p__Ascomycota;	c__Sordariomycetes;	o__Hypocreales;	f__Nectriaceae;	g__Fusarium;	s__Fusarium_nurragi
69	k__Fungi;	p__Basidiomycota;	c__Tremellomycetes;	o__Filobasidiales;	f__Piskurozymaceae;	g__Solicoccozyma;	s__Solicoccozyma_aeria
70	k__Fungi;	p__Ascomycota;	c__Dothideomycetes;	o__Pleosporales;	f__Didymellaceae;	g__Allophoma;	s__Allophoma_cylindrispora
71	k__Fungi;	p__Ascomycota;	c__Sordariomycetes;	o__Hypocreales;	f__Ophiocordycipitaceae;	g__Purpureocillium;	s__Purpureocillium_lilacinum
72	k__Fungi;	p__Basidiomycota;	c__Tremellomycetes;	o__Filobasidiales;	f__Filobasidiaceae;	g__Filobasidium;	s__Filobasidium_magnum
73	k__Fungi;	p__Ascomycota;	c__Dothideomycetes;	o__Mycosphaerellales;	f__unclassified_Mycosphaerellales;	g__unclassified_Mycosphaerellales;	s__unclassified_Mycosphaerellales
74	k__Fungi;	p__Ascomycota;	c__Dothideomycetes;	o__Cladosporiales;	f__Cladosporiaceae;	g__Cladosporium;	s__unclassified_Cladosporium
75	k__Fungi;	p__Ascomycota;	c__Dothideomycetes;	o__Mycosphaerellales;	f__Mycosphaerellaceae;	g__Cercospora;	s__Cercospora_fagopyri
76	k__Fungi;	p__Ascomycota;	c__Sordariomycetes;	o__Sordariales;	f__Chaetomiaceae;	g__Mycothermus;	s__Mycothermus_thermophilus
77	k__Fungi;	p__Basidiomycota;	c__Tremellomycetes;	o__Cystofilobasidiales;	f__Cystofilobasidiaceae;	g__Cystofilobasidium;	s__Cystofilobasidium_capitatum
78	k__Fungi;	p__Basidiomycota;	c__Agaricomycetes;	o__Agaricales;	f__Psathyrellaceae;	Unclassified;	Unclassified
79	k__Fungi;	p__Ascomycota;	c__Archaeorhizomycetes;	o__Archaeorhizomycetales;	f__Archaeorhizomycetaceae;	g__Archaeorhizomyces;	Unclassified
80	k__Fungi;	p__unclassified_Fungi;	c__unclassified_Fungi;	o__unclassified_Fungi;	f__unclassified_Fungi;	g__unclassified_Fungi;	s__unclassified_Fungi
81	k__Fungi;	p__Ascomycota;	c__Saccharomycetes;	o__Saccharomycetales;	f__unclassified_Saccharomycetales;	g__unclassified_Saccharomycetales;	s__unclassified_Saccharomycetales
82	k__Fungi;	p__Ascomycota;	c__Archaeorhizomycetes;	o__Archaeorhizomycetales;	f__Archaeorhizomycetaceae;	g__Archaeorhizomyces;	s__Archaeorhizomyces_finlayi
83	k__Fungi;	p__Ascomycota;	c__Saccharomycetes;	o__Saccharomycetales;	Unclassified;	g__Diutina;	s__Diutina_catenulata
84	k__Fungi;	p__Basidiomycota;	c__Tremellomycetes;	o__Trichosporonales;	f__Trichosporonaceae;	g__Trichosporon;	s__Trichosporon_japonicum
85	k__Fungi;	p__Ascomycota;	c__Sordariomycetes;	o__Sordariales;	f__Sordariaceae;	g__unclassified_Sordariaceae;	s__unclassified_Sordariaceae
86	k__Fungi;	p__Mortierellomycota;	c__Mortierellomycetes;	o__Mortierellales;	f__Mortierellaceae;	g__Mortierella;	s__Mortierella_alpina
87	k__Fungi;	p__Basidiomycota;	c__Tremellomycetes;	o__Trichosporonales;	f__Trichosporonaceae;	g__Cutaneotrichosporon;	s__Cutaneotrichosporon_arboriformis
88	k__Fungi;	p__Ascomycota;	c__Sordariomycetes;	o__Sordariales;	f__Chaetomiaceae;	g__Podospora;	s__Podospora_multipilosa
89	k__Fungi;	p__Basidiomycota;	c__Microbotryomycetes;	o__Sporidiobolales;	f__Sporidiobolaceae;	g__Rhodotorula;	s__Rhodotorula_mucilaginosa
90	k__Fungi;	p__Ascomycota;	c__Leotiomycetes;	o__Thelebolales;	f__Thelebolaceae;	g__Thelebolus;	s__Thelebolus_ellipsoideus
91	k__Fungi;	p__Basidiomycota;	c__Agaricomycetes;	o__Agaricales;	f__Hygrophoraceae;	g__Gliophorus;	s__Gliophorus_psittacinus
92	k__Fungi;	p__Ascomycota;	c__Saccharomycetes;	o__Saccharomycetales;	f__Dipodascaceae;	g__Galactomyces;	s__Galactomyces_pseudocandidus
93	k__Fungi;	p__Ascomycota;	c__Dothideomycetes;	o__Pleosporales;	f__Sporormiaceae;	g__Preussia;	s__Preussia_dubia
94	k__Fungi;	p__Ascomycota;	c__Saccharomycetes;	o__Saccharomycetales;	f__Debaryomycetaceae;	g__Kodamaea;	s__Kodamaea_ohmeri
95	k__Fungi;	p__Ascomycota;	c__Eurotiomycetes;	o__Eurotiales;	f__Aspergillaceae;	g__Xeromyces;	s__Xeromyces_bisporus
96	k__Fungi;	p__Ascomycota;	c__Saccharomycetes;	o__Saccharomycetales;	f__Pichiaceae;	g__Pichia;	s__unclassified_Pichia
97	k__Fungi;	p__Basidiomycota;	c__unclassified_Basidiomycota;	o__unclassified_Basidiomycota;	f__unclassified_Basidiomycota;	g__unclassified_Basidiomycota;	s__unclassified_Basidiomycota
98	k__Fungi;	p__Basidiomycota;	c__Ustilaginomycetes;	o__Ustilaginales;	f__Ustilaginaceae;	g__Pseudozyma;	s__Pseudozyma_hubeiensis
99	k__Fungi;	p__Ascomycota;	c__Leotiomycetes;	o__Helotiales;	f__Chaetomellaceae;	g__Pilidium;	s__Pilidium_concavum
100	k__Fungi;	p__Ascomycota;	c__Sordariomycetes;	o__Hypocreales;	f__Nectriaceae;	g__Fusarium;	s__Fusarium_solani
101	k__Fungi;	p__Ascomycota;	c__Sordariomycetes;	o__Microascales;	f__Microascaceae;	g__Enterocarpus;	s__Enterocarpus_grenotii
102	k__Fungi;	p__Ascomycota;	c__Sordariomycetes;	o__Myrmecridiales;	f__Myrmecridiaceae;	g__Myrmecridium;	s__unclassified_Myrmecridium
103	k__Fungi;	p__Ascomycota;	c__Sordariomycetes;	o__Sordariales;	f__Chaetomiaceae;	g__Staphylotrichum;	s__Staphylotrichum_coccosporum
104	k__Fungi;	p__Ascomycota;	c__unclassified_Ascomycota;	o__unclassified_Ascomycota;	f__unclassified_Ascomycota;	g__unclassified_Ascomycota;	s__unclassified_Ascomycota
105	k__Fungi;	p__Ascomycota;	c__Sordariomycetes;	o__Trichosphaeriales;	f__Trichosphaeriaceae;	g__Nigrospora;	s__Nigrospora_zimmermanii
106	k__Fungi;	p__Basidiomycota;	c__Tremellomycetes;	o__Tremellales;	f__Rhynchogastremataceae;	g__Papiliotrema;	s__Papiliotrema_flavescens
107	k__Fungi;	p__Ascomycota;	c__Sordariomycetes;	o__Sordariales;	f__Chaetomiaceae;	g__Chaetomium;	s__Chaetomium_nepalense
108	k__Fungi;	p__Ascomycota;	c__Dothideomycetes;	o__Capnodiales;	f__Mycosphaerellaceae;	Unclassified;	Unclassified
109	k__Fungi;	p__Rozellomycota;	c__Rozellomycotina_cls_Incertae_sedis;	o__GS11;	Unclassified;	Unclassified;	Unclassified
110	k__Fungi;	p__unclassified_Fungi;	c__unclassified_Fungi;	o__unclassified_Fungi;	f__unclassified_Fungi;	g__unclassified_Fungi;	s__unclassified_Fungi
111	k__Fungi;	p__Ascomycota;	c__Sordariomycetes;	o__Hypocreales;	f__Nectriaceae;	g__Fusarium;	s__Fusarium_solani
112	k__Fungi;	p__Ascomycota;	c__Geoglossomycetes;	o__Geoglossales;	f__Geoglossaceae;	Unclassified;	Unclassified
113	k__Fungi;	p__Ascomycota;	c__Sordariomycetes;	o__Microascales;	f__Microascaceae;	g__unclassified_Microascaceae;	s__unclassified_Microascaceae
114	k__Fungi;	p__Ascomycota;	c__Saccharomycetes;	o__Saccharomycetales;	f__Pichiaceae;	g__Pichia;	s__Pichia_fermentans
115	k__Fungi;	p__Ascomycota;	c__Leotiomycetes;	o__Helotiales;	f__Sclerotiniaceae;	g__Botryotinia;	s__Botryotinia_ranunculi
116	k__Fungi;	p__Ascomycota;	c__Sordariomycetes;	o__Hypocreales;	f__Bionectriaceae;	g__Clonostachys;	s__Clonostachys_rosea
117	k__Fungi;	p__Ascomycota;	c__Saccharomycetes;	o__Saccharomycetales;	f__Pichiaceae;	g__Pichia;	s__Pichia_fermentans
118	k__Fungi;	p__Ascomycota;	c__Sordariomycetes;	o__Sordariales;	f__Chaetomiaceae;	g__Cladorrhinum;	s__unclassified_Cladorrhinum
119	k__Fungi;	p__Ascomycota;	c__Dothideomycetes;	o__Pleosporales;	f__Didymellaceae;	g__Epicoccum;	s__unclassified_Epicoccum
120	k__Fungi;	p__Ascomycota;	c__Sordariomycetes;	o__Sordariales;	f__Lasiosphaeriaceae;	g__Schizothecium;	s__Schizothecium_dakotense
121	k__Fungi;	p__Ascomycota;	c__Saccharomycetes;	o__Saccharomycetales;	f__Debaryomycetaceae;	g__Debaryomyces;	s__Debaryomyces_subglobosus
122	k__Fungi;	p__Basidiomycota;	c__Agaricomycetes;	o__Agaricales;	f__Hygrophoraceae;	g__Cuphophyllus;	s__Cuphophyllus_colemannianus
123	k__Fungi;	p__Mortierellomycota;	c__Mortierellomycetes;	o__Mortierellales;	f__Mortierellaceae;	g__Mortierella;	s__Mortierella_humilis
124	k__Fungi;	p__Ascomycota;	c__Sordariomycetes;	o__Hypocreales;	f__Nectriaceae;	g__Fusarium;	s__Fusarium_robustum
125	k__Fungi;	p__Ascomycota;	c__Sordariomycetes;	o__Sordariales;	f__Chaetomiaceae;	g__Trichocladium;	s__Trichocladium_seminis-citrulli
126	k__Fungi;	p__Basidiomycota;	c__Tremellomycetes;	o__Trichosporonales;	f__Trichosporonaceae;	g__Trichosporon;	s__Trichosporon_japonicum
127	k__Fungi;	p__Ascomycota;	c__Sordariomycetes;	o__Sordariales;	f__Chaetomiaceae;	g__Chaetomidium;	s__Chaetomidium_leptoderma
128	k__Fungi;	p__Ascomycota;	c__Sordariomycetes;	Unclassified;	Unclassified;	Unclassified;	Unclassified
129	k__Fungi;	p__Ascomycota;	c__Sordariomycetes;	o__Sordariales;	f__Lasiosphaeriaceae;	g__Podospora;	Unclassified
130	k__Fungi;	p__Ascomycota;	c__unclassified_Ascomycota;	o__unclassified_Ascomycota;	f__unclassified_Ascomycota;	g__unclassified_Ascomycota;	s__unclassified_Ascomycota
131	k__Fungi;	p__Ascomycota;	c__Dothideomycetes;	o__Mycosphaerellales;	f__Mycosphaerellaceae;	g__Pseudocercospora;	s__Pseudocercospora_jagerae
132	k__Fungi;	p__Ascomycota;	c__Eurotiomycetes;	o__Eurotiales;	f__Aspergillaceae;	g__Aspergillus;	s__Aspergillus_foveolatus
133	k__Fungi;	p__Ascomycota;	c__Eurotiomycetes;	o__Eurotiales;	f__Aspergillaceae;	g__Aspergillus;	s__Aspergillus_costaricensis
134	k__Fungi;	p__Ascomycota;	c__unclassified_Ascomycota;	o__unclassified_Ascomycota;	f__unclassified_Ascomycota;	g__unclassified_Ascomycota;	s__unclassified_Ascomycota
135	k__Fungi;	p__Ascomycota;	c__Dothideomycetes;	o__Pleosporales;	f__Didymellaceae;	g__Neoascochyta;	s__Neoascochyta_dactylidis
136	k__Fungi;	p__Basidiomycota;	c__Tremellomycetes;	o__Tremellales;	f__Bulleribasidiaceae;	g__Vishniacozyma;	s__Vishniacozyma_carnescens
137	k__Fungi;	p__Ascomycota;	c__Dothideomycetes;	o__Cladosporiales;	f__Cladosporiaceae;	g__Cladosporium;	s__Cladosporium_colombiae
138	k__Fungi;	p__Ascomycota;	c__Sordariomycetes;	o__Sordariales;	Unclassified;	Unclassified;	Unclassified
139	k__Fungi;	p__Ascomycota;	c__Sordariomycetes;	o__Sordariales;	f__Chaetomiaceae;	g__Stolonocarpus;	s__Stolonocarpus_gigasporus
140	k__Fungi;	p__Ascomycota;	c__Saccharomycetes;	o__Saccharomycetales;	Unclassified;	g__Candida;	s__[Candida]_subhashii
141	k__Fungi;	p__Olpidiomycota;	c__Olpidiomycetes;	o__Olpidiales;	f__Olpidiaceae;	g__Olpidium;	s__Olpidium_brassicae
142	k__Fungi;	p__Ascomycota;	c__Dothideomycetes;	o__Capnodiales;	f__Capnodiaceae;	g__Capnodium;	s__Capnodium_paracoartatum
143	k__Fungi;	p__Ascomycota;	c__Dothideomycetes;	o__Pleosporales;	f__unclassified_Pleosporales;	g__unclassified_Pleosporales;	s__unclassified_Pleosporales
144	k__Fungi;	p__Ascomycota;	c__Sordariomycetes;	o__Hypocreales;	f__Nectriaceae;	g__Fusarium;	s__Fusarium_circinatum
145	k__Fungi;	p__Ascomycota;	c__Sordariomycetes;	o__Trichosphaeriales;	f__Trichosphaeriaceae;	g__Nigrospora;	s__Nigrospora_zimmermanii
146	k__Fungi;	p__Ascomycota;	c__Saccharomycetes;	o__Saccharomycetales;	Unclassified;	g__Diutina;	s__Diutina_catenulata
147	k__Fungi;	p__Ascomycota;	c__Saccharomycetes;	o__Saccharomycetales;	f__Dipodascaceae;	g__Galactomyces;	s__Galactomyces_pseudocandidus
148	k__Fungi;	p__Mortierellomycota;	c__Mortierellomycetes;	o__Mortierellales;	f__Mortierellaceae;	g__Mortierella;	Unclassified
149	k__Fungi;	p__Ascomycota;	c__Saccharomycetes;	o__Saccharomycetales;	f__Dipodascaceae;	g__Galactomyces;	s__Galactomyces_pseudocandidus
150	k__Fungi;	p__unclassified_Fungi;	c__unclassified_Fungi;	o__unclassified_Fungi;	f__unclassified_Fungi;	g__unclassified_Fungi;	s__unclassified_Fungi
151	k__Fungi;	p__Basidiomycota;	c__unclassified_Basidiomycota;	o__unclassified_Basidiomycota;	f__unclassified_Basidiomycota;	g__unclassified_Basidiomycota;	s__unclassified_Basidiomycota
152	k__Fungi;	p__Ascomycota;	c__unclassified_Ascomycota;	o__unclassified_Ascomycota;	f__unclassified_Ascomycota;	g__unclassified_Ascomycota;	s__unclassified_Ascomycota
153	k__Fungi;	p__Ascomycota;	c__Sordariomycetes;	o__Sordariales;	f__Lasiosphaeriaceae;	g__Podospora;	s__Podospora_pleiospora
154	k__Fungi;	p__Ascomycota;	c__Sordariomycetes;	o__Hypocreales;	f__Cordycipitaceae;	g__Lecanicillium;	s__Lecanicillium_coprophilum
155	k__Fungi;	p__Ascomycota;	c__Sordariomycetes;	o__unclassified_Sordariomycetes;	f__unclassified_Sordariomycetes;	g__unclassified_Sordariomycetes;	s__unclassified_Sordariomycetes
156	k__Fungi;	p__Ascomycota;	c__Dothideomycetes;	o__Pleosporales;	f__Didymellaceae;	g__Stagonosporopsis;	s__Stagonosporopsis_centaureae
157	k__Fungi;	p__Ascomycota;	c__Dothideomycetes;	o__Pleosporales;	Unclassified;	Unclassified;	Unclassified
158	k__Fungi;	p__Ascomycota;	c__Eurotiomycetes;	o__Eurotiales;	f__Aspergillaceae;	g__Penicillium;	s__Penicillium_oxalicum
159	k__Fungi;	p__Ascomycota;	c__Eurotiomycetes;	o__Chaetothyriales;	f__Trichomeriaceae;	g__Knufia;	s__Knufia_epidermidis
160	k__Fungi;	p__Ascomycota;	c__unclassified_Ascomycota;	o__unclassified_Ascomycota;	f__unclassified_Ascomycota;	g__unclassified_Ascomycota;	s__unclassified_Ascomycota
161	k__Fungi;	p__Ascomycota;	c__Sordariomycetes;	o__Glomerellales;	f__Glomerellaceae;	g__Colletotrichum;	s__Colletotrichum_aeschynomenes
162	k__Fungi;	p__Ascomycota;	c__Eurotiomycetes;	o__Eurotiales;	f__Aspergillaceae;	g__Penicillium;	Unclassified
163	k__Fungi;	p__Ascomycota;	c__Dothideomycetes;	o__Mycosphaerellales;	f__Mycosphaerellaceae;	g__Ramularia;	s__Ramularia_pistaciae
164	k__Fungi;	p__Ascomycota;	c__Dothideomycetes;	o__Pleosporales;	f__Didymellaceae;	g__unclassified_Didymellaceae;	s__unclassified_Didymellaceae
165	k__Fungi;	p__Olpidiomycota;	c__Olpidiomycetes;	o__Olpidiales;	f__Olpidiaceae;	g__Olpidium;	s__Olpidium_brassicae
166	k__Fungi;	p__Ascomycota;	c__Saccharomycetes;	o__Saccharomycetales;	f__Trichomonascaceae;	g__Wickerhamiella;	s__Wickerhamiella_azyma
167	k__Fungi;	p__Basidiomycota;	c__Tremellomycetes;	o__Trichosporonales;	f__Trichosporonaceae;	g__Cutaneotrichosporon;	s__Cutaneotrichosporon_arboriformis
168	k__Fungi;	p__Ascomycota;	c__Sordariomycetes;	o__Microascales;	f__Microascaceae;	g__Wardomyces;	s__Wardomyces_anomalus
169	k__Fungi;	p__Ascomycota;	c__Leotiomycetes;	o__Helotiales;	f__Helotiaceae;	g__Tetracladium;	s__Tetracladium_marchalianum
170	k__Fungi;	p__Ascomycota;	c__Dothideomycetes;	o__Pleosporales;	f__Sporormiaceae;	g__Preussia;	s__Preussia_minipascua
171	k__Fungi;	p__Basidiomycota;	c__Tremellomycetes;	Unclassified;	Unclassified;	Unclassified;	Unclassified
172	k__Fungi;	p__Ascomycota;	c__Dothideomycetes;	o__Pleosporales;	f__Pleosporaceae;	g__Curvularia;	s__unclassified_Curvularia
173	k__Fungi;	p__Ascomycota;	c__Sordariomycetes;	o__Sordariales;	f__Chaetomiaceae;	g__Ovatospora;	s__Ovatospora_mollicella
174	k__Fungi;	p__Ascomycota;	c__Sordariomycetes;	o__Xylariales;	f__Apiosporaceae;	Unclassified;	Unclassified
175	k__Fungi;	p__Ascomycota;	c__Sordariomycetes;	o__Sordariales;	f__Chaetomiaceae;	g__Podospora;	s__Podospora_bulbillosa
176	k__Fungi;	p__Ascomycota;	c__Sordariomycetes;	o__Microascales;	f__Microascaceae;	g__Cephalotrichum;	s__Cephalotrichum_nanum
177	k__Fungi;	p__unclassified_Fungi;	c__unclassified_Fungi;	o__unclassified_Fungi;	f__unclassified_Fungi;	g__unclassified_Fungi;	s__unclassified_Fungi
178	k__Fungi;	p__Ascomycota;	c__Eurotiomycetes;	o__Eurotiales;	f__Trichocomaceae;	g__Rasamsonia;	s__Rasamsonia_emersonii
179	k__Fungi;	p__Ascomycota;	c__Eurotiomycetes;	o__Eurotiales;	f__Aspergillaceae;	g__Aspergillus;	Unclassified
180	k__Fungi;	p__Ascomycota;	c__Eurotiomycetes;	o__Chaetothyriales;	f__Cyphellophoraceae;	g__Cyphellophora;	s__Cyphellophora_pluriseptata
181	k__Fungi;	p__Ascomycota;	c__Dothideomycetes;	o__Pleosporales;	f__Didymellaceae;	g__Neoascochyta;	s__Neoascochyta_cylindrispora
182	k__Fungi;	p__Ascomycota;	c__Archaeorhizomycetes;	o__Archaeorhizomycetales;	f__Archaeorhizomycetaceae;	g__Archaeorhizomyces;	s__Archaeorhizomyces_finlayi
183	k__Fungi;	p__Ascomycota;	c__Sordariomycetes;	o__Sordariales;	f__unclassified_Sordariales;	g__unclassified_Sordariales;	s__unclassified_Sordariales
184	k__Fungi;	p__Ascomycota;	c__Sordariomycetes;	o__Hypocreales;	f__Nectriaceae;	g__unclassified_Nectriaceae;	s__unclassified_Nectriaceae
185	k__Fungi;	p__Ascomycota;	c__Sordariomycetes;	o__Sordariales;	f__Chaetomiaceae;	g__Humicola;	s__Humicola_phialophoroides
186	k__Fungi;	p__Ascomycota;	Unclassified;	Unclassified;	Unclassified;	g__Acremonium;	s__Acremonium_salmoneum
187	k__Fungi;	p__Ascomycota;	c__Eurotiomycetes;	o__Eurotiales;	f__Aspergillaceae;	g__Penicillium;	s__Penicillium_bissettii
188	k__Fungi;	p__Basidiomycota;	c__Agaricomycetes;	o__Russulales;	Unclassified;	Unclassified;	Unclassified
189	k__Fungi;	p__Ascomycota;	c__Saccharomycetes;	o__Saccharomycetales;	f__Debaryomycetaceae;	g__Teunomyces;	s__[Candida]_sake
190	k__Fungi;	p__Basidiomycota;	c__Tremellomycetes;	o__Trichosporonales;	f__Trichosporonaceae;	g__Cutaneotrichosporon;	s__unclassified_Cutaneotrichosporon
191	k__Fungi;	p__Ascomycota;	c__Saccharomycetes;	o__Saccharomycetales;	Unclassified;	g__Diutina;	s__Diutina_catenulata
192	k__Fungi;	p__Ascomycota;	c__Saccharomycetes;	o__Saccharomycetales;	f__Metschnikowiaceae;	g__Metschnikowia;	s__Metschnikowia_cibodasensis
193	k__Fungi;	p__Basidiomycota;	c__Microbotryomycetes;	Unclassified;	f__Chrysozymaceae;	g__Sampaiozyma;	s__Sampaiozyma_ingeniosa
194	k__Fungi;	p__Ascomycota;	c__unclassified_Ascomycota;	o__unclassified_Ascomycota;	f__unclassified_Ascomycota;	g__unclassified_Ascomycota;	s__unclassified_Ascomycota
195	k__Fungi;	p__Basidiomycota;	c__unclassified_Basidiomycota;	o__unclassified_Basidiomycota;	f__unclassified_Basidiomycota;	g__unclassified_Basidiomycota;	s__unclassified_Basidiomycota
196	k__Fungi;	p__Ascomycota;	c__Saccharomycetes;	o__Saccharomycetales;	Unclassified;	g__Diutina;	s__Diutina_catenulata
197	k__Fungi;	p__Ascomycota;	c__Saccharomycetes;	o__Saccharomycetales;	f__unclassified_Saccharomycetales;	g__unclassified_Saccharomycetales;	s__unclassified_Saccharomycetales
198	k__Fungi;	p__Ascomycota;	c__Sordariomycetes;	o__Microascales;	f__Microascaceae;	g__Pithoascus;	s__Pithoascus_ater
199	k__Fungi;	p__Ascomycota;	c__Dothideomycetes;	o__Pleosporales;	f__Periconiaceae;	g__Periconia;	s__Periconia_byssoides
200	k__Fungi;	p__Ascomycota;	c__Pezizomycetes;	o__Pezizales;	f__Pezizaceae;	g__unclassified_Pezizaceae;	s__unclassified_Pezizaceae
201	k__Fungi;	p__Ascomycota;	c__Dothideomycetes;	o__Pleosporales;	f__Didymellaceae;	g__unclassified_Didymellaceae;	s__unclassified_Didymellaceae
202	k__Fungi;	p__Ascomycota;	c__Sordariomycetes;	o__Conioscyphales;	Unclassified;	Unclassified;	Unclassified
203	k__Fungi;	p__unclassified_Fungi;	c__unclassified_Fungi;	o__unclassified_Fungi;	f__unclassified_Fungi;	g__unclassified_Fungi;	s__unclassified_Fungi
204	k__Fungi;	p__Ascomycota;	c__Sordariomycetes;	o__Glomerellales;	f__Glomerellaceae;	g__Colletotrichum;	s__Colletotrichum_incanum
205	k__Fungi;	p__Ascomycota;	Unclassified;	Unclassified;	Unclassified;	Unclassified;	Unclassified
206	k__Fungi;	p__Rozellomycota;	Unclassified;	Unclassified;	Unclassified;	Unclassified;	Unclassified
207	k__Fungi;	p__Ascomycota;	c__Eurotiomycetes;	o__Chaetothyriales;	f__unclassified_Chaetothyriales;	g__unclassified_Chaetothyriales;	s__unclassified_Chaetothyriales
208	k__Fungi;	p__Basidiomycota;	c__Agaricomycetes;	o__Agaricales;	f__Clavariaceae;	g__Clavulinopsis;	s__Clavulinopsis_luteonana
209	k__Fungi;	p__Ascomycota;	c__Dothideomycetes;	o__Pleosporales;	f__Torulaceae;	g__Dendryphion;	s__Dendryphion_europaeum
210	k__Fungi;	p__Ascomycota;	c__Saccharomycetes;	o__Saccharomycetales;	f__unclassified_Saccharomycetales;	g__unclassified_Saccharomycetales;	s__unclassified_Saccharomycetales
211	k__Fungi;	p__Basidiomycota;	c__unclassified_Basidiomycota;	o__unclassified_Basidiomycota;	f__unclassified_Basidiomycota;	g__unclassified_Basidiomycota;	s__unclassified_Basidiomycota
212	k__Fungi;	p__Basidiomycota;	c__Tremellomycetes;	o__Trichosporonales;	f__Trichosporonaceae;	g__Apiotrichum;	s__Apiotrichum_dehoogii
213	k__Fungi;	p__Basidiomycota;	c__Agaricomycetes;	o__Thelephorales;	f__Thelephoraceae;	g__Tomentella;	s__Tomentella_ellisii
214	k__Fungi;	p__Basidiomycota;	c__Agaricomycetes;	o__Auriculariales;	f__unclassified_Auriculariales;	g__unclassified_Auriculariales;	s__unclassified_Auriculariales
215	k__Fungi;	p__Ascomycota;	c__unclassified_Ascomycota;	o__unclassified_Ascomycota;	f__unclassified_Ascomycota;	g__unclassified_Ascomycota;	s__unclassified_Ascomycota
216	k__Fungi;	p__Ascomycota;	c__Dothideomycetes;	o__Pleosporales;	f__Didymellaceae;	g__Didymella;	s__Didymella_keratinophila
217	k__Fungi;	p__Ascomycota;	c__Dothideomycetes;	o__unclassified_Dothideomycetes;	f__unclassified_Dothideomycetes;	g__unclassified_Dothideomycetes;	s__unclassified_Dothideomycetes
218	k__Fungi;	p__unclassified_Fungi;	c__unclassified_Fungi;	o__unclassified_Fungi;	f__unclassified_Fungi;	g__unclassified_Fungi;	s__unclassified_Fungi
219	k__Fungi;	p__Ascomycota;	c__Sordariomycetes;	o__Xylariales;	Unclassified;	g__Hansfordia;	s__Hansfordia_pruni
220	k__Fungi;	p__Ascomycota;	c__Sordariomycetes;	o__Hypocreales;	f__Nectriaceae;	g__Fusarium;	s__Fusarium_aethiopicum
221	k__Fungi;	p__Basidiomycota;	c__Tremellomycetes;	o__Trichosporonales;	f__Trichosporonaceae;	g__Cutaneotrichosporon;	s__Cutaneotrichosporon_arboriformis
222	k__Fungi;	p__Ascomycota;	c__Dothideomycetes;	o__Pleosporales;	f__Didymellaceae;	g__Stagonosporopsis;	s__Stagonosporopsis_valerianellae
223	k__Fungi;	p__Ascomycota;	c__Saccharomycetes;	o__Saccharomycetales;	f__Pichiaceae;	g__Pichia;	s__Pichia_fermentans
224	k__Fungi;	p__unclassified_Fungi;	c__unclassified_Fungi;	o__unclassified_Fungi;	f__unclassified_Fungi;	g__unclassified_Fungi;	s__unclassified_Fungi
225	k__Fungi;	p__Ascomycota;	c__Saccharomycetes;	o__Saccharomycetales;	f__Debaryomycetaceae;	g__Candida;	s__Candida_parapsilosis
226	k__Fungi;	p__Ascomycota;	c__Sordariomycetes;	o__Sordariales;	f__Lasiosphaeriaceae;	g__Cercophora;	s__Cercophora_samala
227	k__Fungi;	p__Ascomycota;	c__Dothideomycetes;	o__Pleosporales;	Unclassified;	Unclassified;	Unclassified
228	k__Fungi;	p__Ascomycota;	c__Eurotiomycetes;	o__Eurotiales;	f__Aspergillaceae;	g__Penicillium;	s__Penicillium_fusisporum
229	k__Fungi;	p__Ascomycota;	c__Dothideomycetes;	o__Eremomycetales;	f__Eremomycetaceae;	g__Arthrographis;	s__unclassified_Arthrographis
230	k__Fungi;	p__Ascomycota;	c__unclassified_Ascomycota;	o__unclassified_Ascomycota;	f__unclassified_Ascomycota;	g__unclassified_Ascomycota;	s__unclassified_Ascomycota
231	k__Fungi;	p__Basidiomycota;	c__Tremellomycetes;	o__Trichosporonales;	f__Trichosporonaceae;	g__Cutaneotrichosporon;	s__Cutaneotrichosporon_daszewskae
232	k__Fungi;	p__unclassified_Fungi;	c__unclassified_Fungi;	o__unclassified_Fungi;	f__unclassified_Fungi;	g__unclassified_Fungi;	s__unclassified_Fungi
233	k__Fungi;	p__Ascomycota;	c__Sordariomycetes;	o__Magnaporthales;	f__unclassified_Magnaporthales;	g__unclassified_Magnaporthales;	s__unclassified_Magnaporthales
234	k__Fungi;	p__Basidiomycota;	c__Tremellomycetes;	o__Trichosporonales;	f__Trichosporonaceae;	g__Trichosporon;	s__Trichosporon_japonicum
235	k__Fungi;	p__Ascomycota;	c__Dothideomycetes;	o__Pleosporales;	f__Didymellaceae;	g__unclassified_Didymellaceae;	s__unclassified_Didymellaceae
236	k__Fungi;	p__Ascomycota;	c__Sordariomycetes;	o__Hypocreales;	f__Clavicipitaceae;	g__Metarhizium;	s__Metarhizium_robertsii
237	k__Fungi;	p__Ascomycota;	c__Sordariomycetes;	o__Hypocreales;	f__Nectriaceae;	g__Fusicolla;	s__Fusicolla_melogrammae
238	k__Fungi;	p__Ascomycota;	c__Dothideomycetes;	o__Dothideales;	f__Saccotheciaceae;	g__Aureobasidium;	s__Aureobasidium_melanogenum
239	k__Fungi;	p__Ascomycota;	c__Saccharomycetes;	o__Saccharomycetales;	Unclassified;	Unclassified;	Unclassified
240	k__Fungi;	p__Basidiomycota;	c__Tremellomycetes;	o__Tremellales;	f__Tremellaceae;	g__Cryptococcus;	Unclassified
241	k__Fungi;	p__Ascomycota;	c__Sordariomycetes;	o__unclassified_Sordariomycetes;	f__unclassified_Sordariomycetes;	g__unclassified_Sordariomycetes;	s__unclassified_Sordariomycetes
242	k__Fungi;	p__Rozellomycota;	Unclassified;	Unclassified;	Unclassified;	Unclassified;	Unclassified
243	k__Fungi;	p__unclassified_Fungi;	c__unclassified_Fungi;	o__unclassified_Fungi;	f__unclassified_Fungi;	g__unclassified_Fungi;	s__unclassified_Fungi
244	k__Fungi;	p__Rozellomycota;	Unclassified;	Unclassified;	Unclassified;	Unclassified;	Unclassified
245	k__Fungi;	p__Ascomycota;	c__Saccharomycetes;	o__Saccharomycetales;	f__Pichiaceae;	g__Pichia;	s__Pichia_fermentans
246	k__Fungi;	p__Basidiomycota;	c__Tremellomycetes;	o__Trichosporonales;	f__Trichosporonaceae;	g__Apiotrichum;	s__Apiotrichum_chiropterorum
247	k__Fungi;	p__Ascomycota;	c__Dothideomycetes;	o__Pleosporales;	f__Pleosporaceae;	g__Bipolaris;	s__Bipolaris_sivanesaniana
248	k__Fungi;	p__Ascomycota;	c__Sordariomycetes;	o__Sordariales;	f__Chaetomiaceae;	g__Cladorrhinum;	s__Cladorrhinum_flexuosum
249	k__Fungi;	p__unclassified_Fungi;	c__unclassified_Fungi;	o__unclassified_Fungi;	f__unclassified_Fungi;	g__unclassified_Fungi;	s__unclassified_Fungi
250	k__Fungi;	p__Ascomycota;	c__Eurotiomycetes;	o__Chaetothyriales;	f__Herpotrichiellaceae;	g__Exophiala;	s__Exophiala_tremulae
251	k__Fungi;	p__Ascomycota;	c__Pezizomycetes;	o__Pezizales;	f__Pezizaceae;	g__Peziza;	s__Peziza_fruticosa
252	k__Fungi;	p__Ascomycota;	c__Saccharomycetes;	o__Saccharomycetales;	f__Debaryomycetaceae;	g__Candida;	s__Candida_metapsilosis
253	k__Fungi;	p__Ascomycota;	c__Eurotiomycetes;	o__Eurotiales;	f__Aspergillaceae;	g__Aspergillus;	s__Aspergillus_lanosus
254	k__Fungi;	p__Ascomycota;	c__Dothideomycetes;	o__Pleosporales;	f__Phaeosphaeriaceae;	g__Paraphoma;	s__Paraphoma_rhaphiolepidis
255	k__Fungi;	p__unclassified_Fungi;	c__unclassified_Fungi;	o__unclassified_Fungi;	f__unclassified_Fungi;	g__unclassified_Fungi;	s__unclassified_Fungi
256	k__Fungi;	p__Basidiomycota;	c__unclassified_Basidiomycota;	o__unclassified_Basidiomycota;	f__unclassified_Basidiomycota;	g__unclassified_Basidiomycota;	s__unclassified_Basidiomycota
257	k__Fungi;	p__unclassified_Fungi;	c__unclassified_Fungi;	o__unclassified_Fungi;	f__unclassified_Fungi;	g__unclassified_Fungi;	s__unclassified_Fungi
258	k__Fungi;	p__Ascomycota;	c__Saccharomycetes;	o__Saccharomycetales;	f__Metschnikowiaceae;	g__Clavispora;	s__Clavispora_lusitaniae
259	k__Fungi;	p__Ascomycota;	c__Saccharomycetes;	o__Saccharomycetales;	f__Metschnikowiaceae;	g__Clavispora;	s__Clavispora_lusitaniae
260	k__Fungi;	p__Ascomycota;	c__Saccharomycetes;	o__Saccharomycetales;	f__Dipodascaceae;	g__Galactomyces;	s__Galactomyces_pseudocandidus
261	k__Fungi;	p__Rozellomycota;	Unclassified;	Unclassified;	Unclassified;	Unclassified;	Unclassified
262	k__Fungi;	p__Ascomycota;	c__Dothideomycetes;	o__Pleosporales;	f__unclassified_Pleosporales;	g__unclassified_Pleosporales;	s__unclassified_Pleosporales
263	k__Fungi;	p__Ascomycota;	c__unclassified_Ascomycota;	o__unclassified_Ascomycota;	f__unclassified_Ascomycota;	g__unclassified_Ascomycota;	s__unclassified_Ascomycota
264	k__Fungi;	p__Ascomycota;	c__unclassified_Ascomycota;	o__unclassified_Ascomycota;	f__unclassified_Ascomycota;	g__unclassified_Ascomycota;	s__unclassified_Ascomycota
265	k__Fungi;	p__Ascomycota;	c__unclassified_Ascomycota;	o__unclassified_Ascomycota;	f__unclassified_Ascomycota;	g__unclassified_Ascomycota;	s__unclassified_Ascomycota
266	k__Fungi;	p__Ascomycota;	c__Archaeorhizomycetes;	o__Archaeorhizomycetales;	f__Archaeorhizomycetaceae;	g__Archaeorhizomyces;	s__Archaeorhizomyces_finlayi
267	k__Fungi;	p__Ascomycota;	c__Saccharomycetes;	o__Saccharomycetales;	f__Pichiaceae;	g__Pichia;	s__Pichia_fermentans
268	k__Fungi;	p__Ascomycota;	c__Saccharomycetes;	o__Saccharomycetales;	f__Dipodascaceae;	g__Galactomyces;	s__Galactomyces_pseudocandidus
269	k__Fungi;	p__Ascomycota;	c__Archaeorhizomycetes;	o__Archaeorhizomycetales;	f__Archaeorhizomycetaceae;	g__Archaeorhizomyces;	Unclassified
270	k__Fungi;	p__Ascomycota;	c__Sordariomycetes;	o__Hypocreales;	f__Clavicipitaceae;	g__Metarhizium;	s__Metarhizium_marquandii
271	k__Fungi;	p__Ascomycota;	c__Eurotiomycetes;	o__Eurotiales;	f__Trichocomaceae;	g__Talaromyces;	s__Talaromyces_viridulus
272	k__Fungi;	p__Ascomycota;	c__Sordariomycetes;	o__Microascales;	f__Microascaceae;	g__Microascus;	s__Microascus_senegalensis
273	k__Fungi;	p__Ascomycota;	c__Sordariomycetes;	o__Hypocreales;	Unclassified;	g__Acremonium;	s__unclassified_Acremonium
274	k__Fungi;	p__Ascomycota;	c__Sordariomycetes;	o__Xylariales;	f__Sporocadaceae;	g__Pestalotiopsis;	s__Pestalotiopsis_parva
275	k__Fungi;	p__Basidiomycota;	c__Agaricomycetes;	o__Polyporales;	f__Polyporaceae;	g__Trametes;	s__Trametes_versicolor
276	k__Fungi;	p__Ascomycota;	c__Dothideomycetes;	o__Pleosporales;	f__Phaeosphaeriaceae;	g__Paraphoma;	s__Paraphoma_radicina
277	k__Fungi;	p__Basidiomycota;	c__Agaricomycetes;	o__Agaricales;	f__Hygrophoraceae;	g__Hygrocybe;	s__unclassified_Hygrocybe
278	k__Fungi;	p__Ascomycota;	c__Pezizomycetes;	o__Pezizales;	f__Pezizaceae;	Unclassified;	Unclassified
279	k__Fungi;	p__Basidiomycota;	c__unclassified_Basidiomycota;	o__unclassified_Basidiomycota;	f__unclassified_Basidiomycota;	g__unclassified_Basidiomycota;	s__unclassified_Basidiomycota
280	k__Fungi;	p__Ascomycota;	c__unclassified_Ascomycota;	o__unclassified_Ascomycota;	f__unclassified_Ascomycota;	g__unclassified_Ascomycota;	s__unclassified_Ascomycota
281	k__Fungi;	p__Ascomycota;	c__Sordariomycetes;	o__Hypocreales;	f__Clavicipitaceae;	g__Metarhizium;	s__Metarhizium_robertsii
282	k__Fungi;	p__Ascomycota;	c__unclassified_Ascomycota;	o__unclassified_Ascomycota;	f__unclassified_Ascomycota;	g__unclassified_Ascomycota;	s__unclassified_Ascomycota
283	k__Fungi;	p__Ascomycota;	c__unclassified_Ascomycota;	o__unclassified_Ascomycota;	f__unclassified_Ascomycota;	g__unclassified_Ascomycota;	s__unclassified_Ascomycota
284	k__Fungi;	p__unclassified_Fungi;	c__unclassified_Fungi;	o__unclassified_Fungi;	f__unclassified_Fungi;	g__unclassified_Fungi;	s__unclassified_Fungi
285	k__Fungi;	p__Basidiomycota;	c__Tremellomycetes;	o__Tremellales;	f__Bulleribasidiaceae;	g__Hannaella;	s__Hannaella_oryzae
286	k__Fungi;	p__Ascomycota;	c__Sordariomycetes;	o__Sordariales;	f__Chaetomiaceae;	g__unclassified_Chaetomiaceae;	s__unclassified_Chaetomiaceae
287	k__Fungi;	p__Ascomycota;	c__Sordariomycetes;	o__Coniochaetales;	f__Coniochaetaceae;	g__Coniochaeta;	s__Coniochaeta_hoffmannii
288	k__Fungi;	p__Ascomycota;	c__Sordariomycetes;	o__Hypocreales;	Unclassified;	g__Acremonium;	s__Acremonium_egyptiacum
289	k__Fungi;	p__Ascomycota;	c__Eurotiomycetes;	o__Eurotiales;	f__Aspergillaceae;	g__Penicillium;	s__Penicillium_bissettii
290	k__Fungi;	p__Ascomycota;	c__Leotiomycetes;	o__Helotiales;	f__Helotiaceae;	g__Tetracladium;	s__Tetracladium_marchalianum
291	k__Fungi;	p__Basidiomycota;	c__Agaricomycetes;	o__Agaricales;	f__Clavariaceae;	g__Clavulinopsis;	s__Clavulinopsis_luteonana
292	k__Fungi;	p__Ascomycota;	c__Sordariomycetes;	o__Hypocreales;	f__Nectriaceae;	g__Fusicolla;	s__Fusicolla_ossicola
293	k__Fungi;	p__unclassified_Fungi;	c__unclassified_Fungi;	o__unclassified_Fungi;	f__unclassified_Fungi;	g__unclassified_Fungi;	s__unclassified_Fungi
294	k__Fungi;	p__Basidiomycota;	c__Tremellomycetes;	o__Tremellales;	f__Rhynchogastremataceae;	g__Rhynchogastrema;	s__Rhynchogastrema_complexa
295	k__Fungi;	p__unclassified_Fungi;	c__unclassified_Fungi;	o__unclassified_Fungi;	f__unclassified_Fungi;	g__unclassified_Fungi;	s__unclassified_Fungi
296	k__Fungi;	p__Rozellomycota;	Unclassified;	Unclassified;	Unclassified;	Unclassified;	Unclassified
297	k__Fungi;	p__Basidiomycota;	c__Tremellomycetes;	o__Tremellales;	f__Bulleribasidiaceae;	g__Vishniacozyma;	s__unclassified_Vishniacozyma
298	k__Fungi;	p__Ascomycota;	c__unclassified_Ascomycota;	o__unclassified_Ascomycota;	f__unclassified_Ascomycota;	g__unclassified_Ascomycota;	s__unclassified_Ascomycota
299	k__Fungi;	p__Basidiomycota;	c__Tremellomycetes;	o__Tremellales;	f__Bulleribasidiaceae;	g__Hannaella;	s__Hannaella_surugaensis
300	k__Fungi;	p__Basidiomycota;	c__unclassified_Basidiomycota;	o__unclassified_Basidiomycota;	f__unclassified_Basidiomycota;	g__unclassified_Basidiomycota;	s__unclassified_Basidiomycota
301	k__Fungi;	p__Ascomycota;	c__Saccharomycetes;	o__Saccharomycetales;	f__Metschnikowiaceae;	g__Clavispora;	s__Clavispora_fructus
302	k__Fungi;	p__Mortierellomycota;	c__Mortierellomycetes;	o__Mortierellales;	f__Mortierellaceae;	g__Mortierella;	s__unclassified_Mortierella
303	k__Fungi;	p__Ascomycota;	c__Dothideomycetes;	o__Pleosporales;	Unclassified;	Unclassified;	Unclassified
304	k__Fungi;	p__Basidiomycota;	c__unclassified_Basidiomycota;	o__unclassified_Basidiomycota;	f__unclassified_Basidiomycota;	g__unclassified_Basidiomycota;	s__unclassified_Basidiomycota
305	k__Fungi;	p__Basidiomycota;	c__Agaricomycetes;	o__Thelephorales;	f__Thelephoraceae;	Unclassified;	Unclassified
306	k__Fungi;	p__Ascomycota;	c__Sordariomycetes;	o__Sordariales;	f__Chaetomiaceae;	g__Arxotrichum;	s__Arxotrichum_succineum
307	k__Fungi;	p__Ascomycota;	c__Sordariomycetes;	o__Hypocreales;	f__Nectriaceae;	g__Fusarium;	s__Fusarium_solani
308	k__Fungi;	p__Ascomycota;	c__Sordariomycetes;	o__unclassified_Sordariomycetes;	f__unclassified_Sordariomycetes;	g__unclassified_Sordariomycetes;	s__unclassified_Sordariomycetes
309	k__Fungi;	p__Ascomycota;	c__Dothideomycetes;	o__Pleosporales;	Unclassified;	g__Aaosphaeria;	s__Aaosphaeria_arxii
310	k__Fungi;	p__Mortierellomycota;	c__Mortierellomycetes;	o__Mortierellales;	f__Mortierellaceae;	g__Mortierella;	s__Mortierella_globulifera
311	k__Fungi;	p__Ascomycota;	c__unclassified_Ascomycota;	o__unclassified_Ascomycota;	f__unclassified_Ascomycota;	g__unclassified_Ascomycota;	s__unclassified_Ascomycota
312	k__Fungi;	p__unclassified_Fungi;	c__unclassified_Fungi;	o__unclassified_Fungi;	f__unclassified_Fungi;	g__unclassified_Fungi;	s__unclassified_Fungi
313	k__Fungi;	p__Ascomycota;	c__Archaeorhizomycetes;	o__Archaeorhizomycetales;	f__Archaeorhizomycetaceae;	g__Archaeorhizomyces;	s__unclassified_Archaeorhizomyces
314	k__Fungi;	p__Ascomycota;	c__Saccharomycetes;	o__Saccharomycetales;	Unclassified;	g__Candida;	s__[Candida]_subhashii
315	k__Fungi;	p__Basidiomycota;	c__unclassified_Basidiomycota;	o__unclassified_Basidiomycota;	f__unclassified_Basidiomycota;	g__unclassified_Basidiomycota;	s__unclassified_Basidiomycota
316	k__Fungi;	p__Ascomycota;	c__unclassified_Ascomycota;	o__unclassified_Ascomycota;	f__unclassified_Ascomycota;	g__unclassified_Ascomycota;	s__unclassified_Ascomycota
317	k__Fungi;	p__Olpidiomycota;	c__Olpidiomycetes;	o__Olpidiales;	f__Olpidiaceae;	Unclassified;	Unclassified
318	k__Fungi;	p__unclassified_Fungi;	c__unclassified_Fungi;	o__unclassified_Fungi;	f__unclassified_Fungi;	g__unclassified_Fungi;	s__unclassified_Fungi
319	k__Fungi;	p__Ascomycota;	c__Sordariomycetes;	o__Hypocreales;	Unclassified;	g__Acremonium;	s__Acremonium_collariferum
320	k__Fungi;	p__Ascomycota;	c__Dothideomycetes;	o__Pleosporales;	f__Sporormiaceae;	g__Preussia;	s__unclassified_Preussia
321	k__Fungi;	p__Ascomycota;	c__Dothideomycetes;	o__Pleosporales;	f__Pleosporaceae;	g__Alternaria;	s__Alternaria_sorghi
322	k__Fungi;	p__Ascomycota;	c__Sordariomycetes;	o__Coniochaetales;	f__Coniochaetaceae;	g__Coniochaeta;	s__Coniochaeta_rosae
323	k__Fungi;	p__Ascomycota;	c__Sordariomycetes;	o__Xylariales;	f__Diatrypaceae;	g__Eutypella;	s__Eutypella_citricola
324	k__Fungi;	p__Ascomycota;	c__Sordariomycetes;	o__Chaetosphaeriales;	f__Chaetosphaeriaceae;	g__Dinemasporium;	s__Dinemasporium_morbidum
325	k__Fungi;	p__Ascomycota;	c__Sordariomycetes;	o__Hypocreales;	f__Hypocreaceae;	g__Monocillium;	s__Monocillium_indicum
326	k__Fungi;	p__Ascomycota;	c__Sordariomycetes;	o__Hypocreales;	Unclassified;	Unclassified;	Unclassified
327	k__Fungi;	p__Ascomycota;	c__Pezizomycetes;	o__Pezizales;	f__Pyronemataceae;	g__Pseudaleuria;	Unclassified
328	k__Fungi;	p__Ascomycota;	c__Leotiomycetes;	o__Helotiales;	Unclassified;	g__Cadophora;	s__unclassified_Cadophora
329	k__Fungi;	p__Ascomycota;	c__Geoglossomycetes;	o__Geoglossales;	f__Geoglossaceae;	g__Trichoglossum;	Unclassified
330	k__Fungi;	p__Ascomycota;	c__Eurotiomycetes;	o__Eurotiales;	f__Trichocomaceae;	g__Talaromyces;	s__Talaromyces_amestolkiae
331	k__Fungi;	p__Ascomycota;	c__Dothideomycetes;	Unclassified;	Unclassified;	g__Leptospora;	s__Leptospora_phraeana
332	k__Fungi;	p__unclassified_Fungi;	c__unclassified_Fungi;	o__unclassified_Fungi;	f__unclassified_Fungi;	g__unclassified_Fungi;	s__unclassified_Fungi
333	k__Fungi;	p__Ascomycota;	c__unclassified_Ascomycota;	o__unclassified_Ascomycota;	f__unclassified_Ascomycota;	g__unclassified_Ascomycota;	s__unclassified_Ascomycota
334	k__Fungi;	p__unclassified_Fungi;	c__unclassified_Fungi;	o__unclassified_Fungi;	f__unclassified_Fungi;	g__unclassified_Fungi;	s__unclassified_Fungi
335	k__Fungi;	p__Basidiomycota;	c__Tremellomycetes;	o__Tremellales;	f__Bulleribasidiaceae;	g__Hannaella;	s__Hannaella_sinensis
336	k__Fungi;	p__Ascomycota;	c__Dothideomycetes;	o__Pleosporales;	f__Didymellaceae;	g__unclassified_Didymellaceae;	s__unclassified_Didymellaceae
337	k__Fungi;	p__Rozellomycota;	Unclassified;	Unclassified;	Unclassified;	Unclassified;	Unclassified
338	k__Fungi;	p__Ascomycota;	c__Saccharomycetes;	o__Saccharomycetales;	f__Metschnikowiaceae;	g__Clavispora;	s__[Candida]_pseudointermedia
339	k__Fungi;	p__Ascomycota;	c__unclassified_Ascomycota;	o__unclassified_Ascomycota;	f__unclassified_Ascomycota;	g__unclassified_Ascomycota;	s__unclassified_Ascomycota
340	k__Fungi;	p__Ascomycota;	c__Dothideomycetes;	o__Pleosporales;	f__Didymellaceae;	g__Didymella;	s__Didymella_rosea
341	k__Fungi;	p__Basidiomycota;	c__unclassified_Basidiomycota;	o__unclassified_Basidiomycota;	f__unclassified_Basidiomycota;	g__unclassified_Basidiomycota;	s__unclassified_Basidiomycota
342	k__Fungi;	p__Ascomycota;	c__Sordariomycetes;	o__Hypocreales;	f__Nectriaceae;	g__Fusarium;	s__unclassified_Fusarium
343	k__Fungi;	p__Ascomycota;	c__Sordariomycetes;	o__Coniochaetales;	f__Coniochaetaceae;	Unclassified;	Unclassified
344	k__Fungi;	p__Ascomycota;	c__Sordariomycetes;	o__Chaetosphaeriales;	f__Chaetosphaeriaceae;	g__Chaetosphaeria;	s__Chaetosphaeria_vermicularioides
345	k__Fungi;	p__Ascomycota;	c__Sordariomycetes;	o__Hypocreales;	Unclassified;	g__Acremonium;	s__Acremonium_persicinum
346	k__Fungi;	p__Ascomycota;	c__Sordariomycetes;	o__Hypocreales;	f__Nectriaceae;	g__Thelonectria;	s__Thelonectria_nodosa
347	k__Fungi;	p__Ascomycota;	c__Sordariomycetes;	o__Hypocreales;	f__Cordycipitaceae;	g__Beauveria;	Unclassified
348	k__Fungi;	p__Ascomycota;	c__Eurotiomycetes;	o__Onygenales;	f__Arachnomycetaceae;	g__Arachnomyces;	s__Arachnomyces_kanei
349	k__Fungi;	p__Ascomycota;	c__Eurotiomycetes;	o__Eurotiales;	f__Aspergillaceae;	g__Penicillium;	s__Penicillium_expansum
350	k__Fungi;	p__Ascomycota;	c__Eurotiomycetes;	o__Eurotiales;	f__Aspergillaceae;	g__Monascus;	s__Monascus_pilosus
351	k__Fungi;	p__Ascomycota;	c__Leotiomycetes;	o__Helotiales;	f__Helotiaceae;	g__Tetracladium;	s__Tetracladium_marchalianum
352	k__Fungi;	p__Basidiomycota;	c__Tremellomycetes;	o__Filobasidiales;	f__Piskurozymaceae;	g__Solicoccozyma;	s__unclassified_Solicoccozyma
353	k__Fungi;	p__Basidiomycota;	c__Agaricomycetes;	o__Phallales;	f__Phallaceae;	g__Phallus;	s__Phallus_rugulosus
354	k__Fungi;	p__Ascomycota;	c__Saccharomycetes;	o__Saccharomycetales;	f__Dipodascaceae;	g__Galactomyces;	s__Galactomyces_pseudocandidus
355	k__Fungi;	p__unclassified_Fungi;	c__unclassified_Fungi;	o__unclassified_Fungi;	f__unclassified_Fungi;	g__unclassified_Fungi;	s__unclassified_Fungi
356	k__Fungi;	p__Ascomycota;	c__Sordariomycetes;	o__Sordariales;	f__Chaetomiaceae;	g__Cladorrhinum;	s__Cladorrhinum_brunnescens
357	k__Fungi;	p__unclassified_Fungi;	c__unclassified_Fungi;	o__unclassified_Fungi;	f__unclassified_Fungi;	g__unclassified_Fungi;	s__unclassified_Fungi
358	k__Fungi;	p__Ascomycota;	c__Dothideomycetes;	o__Capnodiales;	Unclassified;	Unclassified;	Unclassified
359	k__Fungi;	p__Ascomycota;	c__Archaeorhizomycetes;	o__Archaeorhizomycetales;	f__Archaeorhizomycetaceae;	g__Archaeorhizomyces;	Unclassified
360	k__Fungi;	p__Glomeromycota;	c__Glomeromycetes;	o__Glomerales;	f__Glomeraceae;	g__Glomus;	s__Glomus_indicum
361	k__Fungi;	p__Ascomycota;	c__unclassified_Ascomycota;	o__unclassified_Ascomycota;	f__unclassified_Ascomycota;	g__unclassified_Ascomycota;	s__unclassified_Ascomycota
362	k__Fungi;	p__Ascomycota;	c__unclassified_Ascomycota;	o__unclassified_Ascomycota;	f__unclassified_Ascomycota;	g__unclassified_Ascomycota;	s__unclassified_Ascomycota
363	k__Fungi;	p__Basidiomycota;	c__unclassified_Basidiomycota;	o__unclassified_Basidiomycota;	f__unclassified_Basidiomycota;	g__unclassified_Basidiomycota;	s__unclassified_Basidiomycota
364	k__Fungi;	p__Ascomycota;	c__Dothideomycetes;	o__Cladosporiales;	f__Cladosporiaceae;	g__Cladosporium;	s__Cladosporium_aggregatocicatricatum
365	k__Fungi;	p__Ascomycota;	c__Sordariomycetes;	o__unclassified_Sordariomycetes;	f__unclassified_Sordariomycetes;	g__unclassified_Sordariomycetes;	s__unclassified_Sordariomycetes
366	k__Fungi;	p__Ascomycota;	c__Leotiomycetes;	o__Helotiales;	f__unclassified_Helotiales;	g__unclassified_Helotiales;	s__unclassified_Helotiales
367	k__Fungi;	p__Rozellomycota;	Unclassified;	Unclassified;	Unclassified;	Unclassified;	Unclassified
368	k__Fungi;	p__Ascomycota;	c__Dothideomycetes;	o__Pleosporales;	Unclassified;	Unclassified;	Unclassified
369	k__Fungi;	p__Ascomycota;	c__Saccharomycetes;	o__Saccharomycetales;	f__Debaryomycetaceae;	g__Meyerozyma;	Unclassified
370	k__Fungi;	p__Ascomycota;	c__Eurotiomycetes;	o__Eurotiales;	f__unclassified_Eurotiales;	g__unclassified_Eurotiales;	s__unclassified_Eurotiales
371	k__Fungi;	p__Basidiomycota;	c__Microbotryomycetes;	o__Sporidiobolales;	f__Sporidiobolaceae;	g__Rhodotorula;	s__Rhodotorula_diobovata
372	k__Fungi;	p__Basidiomycota;	c__Agaricomycetes;	o__Boletales;	f__Pisolithaceae;	g__Pisolithus;	s__Pisolithus_orientalis
373	k__Fungi;	p__Ascomycota;	c__Saccharomycetes;	o__Saccharomycetales;	f__Debaryomycetaceae;	g__Candida;	s__Candida_tropicalis
374	k__Fungi;	p__Ascomycota;	c__Dothideomycetes;	o__Pleosporales;	Unclassified;	Unclassified;	Unclassified
375	k__Fungi;	p__Ascomycota;	c__Archaeorhizomycetes;	o__Archaeorhizomycetales;	f__Archaeorhizomycetaceae;	g__Archaeorhizomyces;	Unclassified
376	k__Fungi;	p__Ascomycota;	c__unclassified_Ascomycota;	o__unclassified_Ascomycota;	f__unclassified_Ascomycota;	g__unclassified_Ascomycota;	s__unclassified_Ascomycota
377	k__Fungi;	p__Ascomycota;	c__Saccharomycetes;	o__Saccharomycetales;	f__Metschnikowiaceae;	g__Clavispora;	s__Clavispora_lusitaniae
378	k__Fungi;	p__Ascomycota;	c__Saccharomycetes;	o__Saccharomycetales;	f__Pichiaceae;	g__Pichia;	s__Pichia_mandshurica
379	k__Fungi;	p__Ascomycota;	c__Sordariomycetes;	o__Hypocreales;	f__Nectriaceae;	g__Ilyonectria;	s__Ilyonectria_cyclaminicola
380	k__Fungi;	p__unclassified_Fungi;	c__unclassified_Fungi;	o__unclassified_Fungi;	f__unclassified_Fungi;	g__unclassified_Fungi;	s__unclassified_Fungi
381	k__Fungi;	p__Ascomycota;	c__Sordariomycetes;	o__Hypocreales;	f__Nectriaceae;	g__Thelonectria;	s__Thelonectria_westlandica
382	k__Fungi;	p__Ascomycota;	c__Sordariomycetes;	o__Hypocreales;	f__Stachybotryaceae;	g__Stachybotrys;	s__Stachybotrys_chartarum
383	k__Fungi;	p__Ascomycota;	c__Sordariomycetes;	o__Glomerellales;	f__Glomerellaceae;	g__Colletotrichum;	s__Colletotrichum_higginsianum
384	k__Fungi;	p__Basidiomycota;	c__Agaricomycetes;	o__Agaricales;	f__Psathyrellaceae;	g__Coprinellus;	s__Coprinellus_velatopruinatus
385	k__Fungi;	p__Ascomycota;	c__Dothideomycetes;	o__Acrospermales;	f__Acrospermales_fam_Incertae_sedis;	g__Leptodiscella;	Unclassified
386	k__Fungi;	p__Ascomycota;	c__Dothideomycetes;	o__Pleosporales;	Unclassified;	Unclassified;	Unclassified
387	k__Fungi;	p__Basidiomycota;	c__Tremellomycetes;	o__Filobasidiales;	f__Filobasidiaceae;	g__Filobasidium;	s__Filobasidium_chernovii
388	k__Fungi;	p__Ascomycota;	c__Sordariomycetes;	o__Hypocreales;	f__Nectriaceae;	g__Fusarium;	s__Fusarium_keratoplasticum
389	k__Fungi;	p__unclassified_Fungi;	c__unclassified_Fungi;	o__unclassified_Fungi;	f__unclassified_Fungi;	g__unclassified_Fungi;	s__unclassified_Fungi
390	k__Fungi;	p__Ascomycota;	c__unclassified_Ascomycota;	o__unclassified_Ascomycota;	f__unclassified_Ascomycota;	g__unclassified_Ascomycota;	s__unclassified_Ascomycota
391	k__Fungi;	p__Ascomycota;	c__Saccharomycetes;	o__Saccharomycetales;	f__Debaryomycetaceae;	g__Teunomyces;	s__[Candida]_sake
392	k__Fungi;	p__Ascomycota;	c__unclassified_Ascomycota;	o__unclassified_Ascomycota;	f__unclassified_Ascomycota;	g__unclassified_Ascomycota;	s__unclassified_Ascomycota
393	k__Fungi;	p__Ascomycota;	c__Leotiomycetes;	o__Helotiales;	f__Sclerotiniaceae;	g__Amphobotrys;	s__Amphobotrys_ricini
394	k__Fungi;	p__Rozellomycota;	Unclassified;	Unclassified;	Unclassified;	Unclassified;	Unclassified
395	k__Fungi;	p__Ascomycota;	c__Dothideomycetes;	o__Pleosporales;	f__Didymellaceae;	g__Cumuliphoma;	s__Cumuliphoma_indica
396	k__Fungi;	p__Ascomycota;	c__Sordariomycetes;	Unclassified;	Unclassified;	g__Myxocephala;	s__Myxocephala_albida
397	k__Fungi;	p__Ascomycota;	c__Dothideomycetes;	o__unclassified_Dothideomycetes;	f__unclassified_Dothideomycetes;	g__unclassified_Dothideomycetes;	s__unclassified_Dothideomycetes
398	k__Fungi;	p__Ascomycota;	c__Leotiomycetes;	o__Helotiales;	f__Hyaloscyphaceae;	Unclassified;	Unclassified
399	k__Fungi;	p__Ascomycota;	c__Sordariomycetes;	o__Sordariales;	f__Chaetomiaceae;	g__Stellatospora;	s__Stellatospora_terricola
400	k__Fungi;	p__Ascomycota;	c__Sordariomycetes;	o__Sordariales;	f__Chaetomiaceae;	g__Acrophialophora;	s__Acrophialophora_levis
401	k__Fungi;	p__Ascomycota;	c__Sordariomycetes;	o__Sordariales;	f__Chaetomiaceae;	g__Acrophialophora;	s__Acrophialophora_levis
402	k__Fungi;	p__Ascomycota;	c__Sordariomycetes;	o__Glomerellales;	f__Glomerellaceae;	g__Colletotrichum;	s__Colletotrichum_plurivorum
403	k__Fungi;	p__Ascomycota;	c__Leotiomycetes;	o__Helotiales;	f__Helotiaceae;	g__Scytalidium;	s__Scytalidium_circinatum
404	k__Fungi;	p__Ascomycota;	c__Eurotiomycetes;	o__Eurotiales;	f__Aspergillaceae;	g__Aspergillus;	s__Aspergillus_niger
405	k__Fungi;	p__Ascomycota;	c__Eurotiomycetes;	o__Eurotiales;	f__Aspergillaceae;	g__Penicillium;	s__Penicillium_paneum
406	k__Fungi;	p__unclassified_Fungi;	c__unclassified_Fungi;	o__unclassified_Fungi;	f__unclassified_Fungi;	g__unclassified_Fungi;	s__unclassified_Fungi
407	k__Fungi;	p__Ascomycota;	c__Dothideomycetes;	o__Pleosporales;	f__Melanommataceae;	g__Pleotrichocladium;	s__Pleotrichocladium_opacum
408	k__Fungi;	p__Ascomycota;	c__Dothideomycetes;	o__Pleosporales;	Unclassified;	Unclassified;	Unclassified
409	k__Fungi;	p__Ascomycota;	c__Saccharomycetes;	o__Saccharomycetales;	f__Debaryomycetaceae;	g__Lodderomyces;	s__Lodderomyces_elongisporus
410	k__Fungi;	p__Ascomycota;	c__Eurotiomycetes;	o__Eurotiales;	f__Trichocomaceae;	g__Talaromyces;	s__unclassified_Talaromyces
411	k__Fungi;	p__Ascomycota;	c__Eurotiomycetes;	o__Eurotiales;	f__Aspergillaceae;	Unclassified;	Unclassified
412	k__Fungi;	p__Ascomycota;	c__Eurotiomycetes;	o__Chaetothyriales;	Unclassified;	Unclassified;	Unclassified
413	k__Fungi;	p__unclassified_Fungi;	c__unclassified_Fungi;	o__unclassified_Fungi;	f__unclassified_Fungi;	g__unclassified_Fungi;	s__unclassified_Fungi
414	k__Fungi;	p__unclassified_Fungi;	c__unclassified_Fungi;	o__unclassified_Fungi;	f__unclassified_Fungi;	g__unclassified_Fungi;	s__unclassified_Fungi
415	k__Fungi;	p__Ascomycota;	c__Pezizomycetes;	o__Pezizales;	f__Pezizaceae;	Unclassified;	Unclassified
416	k__Fungi;	p__Basidiomycota;	c__Agaricomycetes;	o__Agaricales;	f__Clavariaceae;	g__Clavaria;	s__Clavaria_flavostellifera
417	k__Fungi;	p__Basidiomycota;	c__unclassified_Basidiomycota;	o__unclassified_Basidiomycota;	f__unclassified_Basidiomycota;	g__unclassified_Basidiomycota;	s__unclassified_Basidiomycota
418	k__Fungi;	p__Ascomycota;	c__Saccharomycetes;	o__Saccharomycetales;	Unclassified;	g__Starmerella;	s__Starmerella_apicola
419	k__Fungi;	p__Ascomycota;	c__Dothideomycetes;	o__Mycosphaerellales;	f__unclassified_Mycosphaerellales;	g__unclassified_Mycosphaerellales;	s__unclassified_Mycosphaerellales
420	k__Fungi;	p__Basidiomycota;	c__Tremellomycetes;	o__Tremellales;	f__Phaeotremellaceae;	g__Phaeotremella;	s__Phaeotremella_eugeniae
421	k__Fungi;	p__Basidiomycota;	c__unclassified_Basidiomycota;	o__unclassified_Basidiomycota;	f__unclassified_Basidiomycota;	g__unclassified_Basidiomycota;	s__unclassified_Basidiomycota
422	k__Fungi;	p__Ascomycota;	c__Dothideomycetes;	o__Pleosporales;	f__Pyrenochaetopsidaceae;	g__Pyrenochaetopsis;	s__Pyrenochaetopsis_microspora
423	k__Fungi;	p__Ascomycota;	c__Dothideomycetes;	o__Pleosporales;	f__Cucurbitariaceae;	g__unclassified_Cucurbitariaceae;	s__unclassified_Cucurbitariaceae
424	k__Fungi;	p__Ascomycota;	c__Sordariomycetes;	o__Coniochaetales;	f__Coniochaetaceae;	Unclassified;	Unclassified
425	k__Fungi;	p__Ascomycota;	c__Dothideomycetes;	o__Cladosporiales;	f__Cladosporiaceae;	g__Cladosporium;	s__Cladosporium_endophytica
426	k__Fungi;	p__Ascomycota;	c__Sordariomycetes;	o__Sordariales;	f__Chaetomiaceae;	g__Acrophialophora;	s__Acrophialophora_levis
427	k__Fungi;	p__Ascomycota;	c__Sordariomycetes;	o__Sordariales;	f__Chaetomiaceae;	g__unclassified_Chaetomiaceae;	s__unclassified_Chaetomiaceae
428	k__Fungi;	p__Ascomycota;	c__Sordariomycetes;	o__Hypocreales;	f__unclassified_Hypocreales;	g__unclassified_Hypocreales;	s__unclassified_Hypocreales
429	k__Fungi;	p__Ascomycota;	c__Leotiomycetes;	o__Helotiales;	Unclassified;	Unclassified;	Unclassified
430	k__Fungi;	p__Ascomycota;	c__Leotiomycetes;	o__Thelebolales;	f__Thelebolaceae;	g__Antarctomyces;	s__Antarctomyces_psychrotrophicus
431	k__Fungi;	p__Basidiomycota;	c__Agaricomycetes;	o__Auriculariales;	f__unclassified_Auriculariales;	g__unclassified_Auriculariales;	s__unclassified_Auriculariales
432	k__Fungi;	p__Ascomycota;	c__Eurotiomycetes;	o__Chaetothyriales;	f__Trichomeriaceae;	g__Lithohypha;	s__Lithohypha_aloicola
433	k__Fungi;	p__Ascomycota;	c__Eurotiomycetes;	o__Eurotiales;	f__Trichocomaceae;	g__Talaromyces;	s__Talaromyces_wortmannii
434	k__Fungi;	p__Ascomycota;	c__Eurotiomycetes;	o__Chaetothyriales;	f__Herpotrichiellaceae;	g__Exophiala;	s__Exophiala_xenobiotica
435	k__Fungi;	p__Ascomycota;	c__Dothideomycetes;	o__Pleosporales;	f__Sporormiaceae;	g__Preussia;	s__Preussia_terricola
436	k__Fungi;	p__Ascomycota;	c__Dothideomycetes;	Unclassified;	Unclassified;	g__Leptospora;	s__Leptospora_galii
437	k__Fungi;	p__Ascomycota;	c__Sordariomycetes;	o__Hypocreales;	f__Hypocreales_fam_Incertae_sedis;	g__Acremonium;	s__Acremonium_hyalinulum
438	k__Fungi;	p__unclassified_Fungi;	c__unclassified_Fungi;	o__unclassified_Fungi;	f__unclassified_Fungi;	g__unclassified_Fungi;	s__unclassified_Fungi
439	k__Fungi;	p__Ascomycota;	c__Dothideomycetes;	o__unclassified_Dothideomycetes;	f__unclassified_Dothideomycetes;	g__unclassified_Dothideomycetes;	s__unclassified_Dothideomycetes
440	k__Fungi;	p__unclassified_Fungi;	c__unclassified_Fungi;	o__unclassified_Fungi;	f__unclassified_Fungi;	g__unclassified_Fungi;	s__unclassified_Fungi
441	k__Fungi;	p__Ascomycota;	c__Dothideomycetes;	o__Pleosporales;	f__Phaeosphaeriaceae;	g__Phaeosphaeria;	s__Phaeosphaeria_podocarpi
442	k__Fungi;	p__Glomeromycota;	c__Archaeosporomycetes;	o__Archaeosporales;	f__Ambisporaceae;	Unclassified;	Unclassified
443	k__Fungi;	p__Basidiomycota;	c__Tremellomycetes;	o__Tremellales;	f__Rhynchogastremataceae;	g__Papiliotrema;	s__unclassified_Papiliotrema
444	k__Fungi;	p__unclassified_Fungi;	c__unclassified_Fungi;	o__unclassified_Fungi;	f__unclassified_Fungi;	g__unclassified_Fungi;	s__unclassified_Fungi
445	k__Fungi;	p__unclassified_Fungi;	c__unclassified_Fungi;	o__unclassified_Fungi;	f__unclassified_Fungi;	g__unclassified_Fungi;	s__unclassified_Fungi
446	k__Fungi;	p__Glomeromycota;	c__Archaeosporomycetes;	o__Archaeosporales;	f__Ambisporaceae;	g__Ambispora;	Unclassified
447	k__Fungi;	p__Chytridiomycota;	Unclassified;	Unclassified;	Unclassified;	Unclassified;	Unclassified
448	k__Fungi;	p__Ascomycota;	c__Sordariomycetes;	o__unclassified_Sordariomycetes;	f__unclassified_Sordariomycetes;	g__unclassified_Sordariomycetes;	s__unclassified_Sordariomycetes
449	k__Fungi;	p__Ascomycota;	c__Saccharomycetes;	o__Saccharomycetales;	f__unclassified_Saccharomycetales;	g__unclassified_Saccharomycetales;	s__unclassified_Saccharomycetales
450	k__Fungi;	p__Ascomycota;	c__Archaeorhizomycetes;	o__Archaeorhizomycetales;	f__Archaeorhizomycetaceae;	g__Archaeorhizomyces;	s__unclassified_Archaeorhizomyces
451	k__Fungi;	p__Ascomycota;	c__Saccharomycetes;	o__Saccharomycetales;	f__Dipodascaceae;	g__Yarrowia;	s__unclassified_Yarrowia
452	k__Fungi;	p__Ascomycota;	c__Sordariomycetes;	o__Hypocreales;	f__Hypocreales_fam_Incertae_sedis;	g__Sarocladium;	s__Sarocladium_kiliense
453	k__Fungi;	p__Ascomycota;	c__Dothideomycetes;	o__unclassified_Dothideomycetes;	f__unclassified_Dothideomycetes;	g__unclassified_Dothideomycetes;	s__unclassified_Dothideomycetes
454	k__Fungi;	p__Ascomycota;	c__unclassified_Ascomycota;	o__unclassified_Ascomycota;	f__unclassified_Ascomycota;	g__unclassified_Ascomycota;	s__unclassified_Ascomycota
455	k__Fungi;	p__Ascomycota;	c__Sordariomycetes;	o__Xylariales;	f__Sporocadaceae;	g__Truncatella;	s__Truncatella_angustata
456	k__Fungi;	p__Ascomycota;	c__Sordariomycetes;	o__Sordariales;	f__Chaetomiaceae;	g__Thermothielavioides;	s__Thermothielavioides_terrestris
457	k__Fungi;	p__Ascomycota;	c__Dothideomycetes;	o__Minutisphaerales;	f__Minutisphaeraceae;	g__Minutisphaera;	s__Minutisphaera_aspera
458	k__Fungi;	p__Basidiomycota;	c__Agaricomycetes;	o__unclassified_Agaricomycetes;	f__unclassified_Agaricomycetes;	g__unclassified_Agaricomycetes;	s__unclassified_Agaricomycetes
459	k__Fungi;	p__Ascomycota;	c__Dothideomycetes;	o__Pleosporales;	f__Lentitheciaceae;	g__Lentithecium;	s__Lentithecium_aquaticum
460	k__Fungi;	p__Basidiomycota;	c__Agaricomycetes;	Unclassified;	Unclassified;	Unclassified;	Unclassified
461	k__Fungi;	p__Ascomycota;	c__Eurotiomycetes;	o__Eurotiales;	f__Aspergillaceae;	g__Aspergillus;	s__Aspergillus_fumigatus
462	k__Fungi;	p__Ascomycota;	c__Eurotiomycetes;	o__Chaetothyriales;	f__Cyphellophoraceae;	g__Cyphellophora;	s__Cyphellophora_phyllostachydis
463	k__Fungi;	p__Ascomycota;	c__Dothideomycetes;	o__Botryosphaeriales;	f__Botryosphaeriaceae;	g__Diplodia;	s__Diplodia_sapinea
464	k__Fungi;	p__Basidiomycota;	c__unclassified_Basidiomycota;	o__unclassified_Basidiomycota;	f__unclassified_Basidiomycota;	g__unclassified_Basidiomycota;	s__unclassified_Basidiomycota
465	k__Fungi;	p__Ascomycota;	c__Dothideomycetes;	o__Pleosporales;	Unclassified;	Unclassified;	Unclassified
466	k__Fungi;	p__Basidiomycota;	c__Agaricomycetes;	o__Polyporales;	f__Meruliaceae;	g__Bjerkandera;	s__Bjerkandera_adusta
467	k__Fungi;	p__Ascomycota;	c__Sordariomycetes;	o__Sordariales;	f__Sordariaceae;	g__unclassified_Sordariaceae;	s__unclassified_Sordariaceae
468	k__Fungi;	p__Ascomycota;	c__Dothideomycetes;	o__Pleosporales;	f__Sporormiaceae;	g__Preussia;	s__Preussia_terricola
469	k__Fungi;	p__unclassified_Fungi;	c__unclassified_Fungi;	o__unclassified_Fungi;	f__unclassified_Fungi;	g__unclassified_Fungi;	s__unclassified_Fungi
470	k__Fungi;	p__Ascomycota;	c__Sordariomycetes;	o__Sordariales;	f__unclassified_Sordariales;	g__unclassified_Sordariales;	s__unclassified_Sordariales
471	k__Fungi;	p__Basidiomycota;	c__Agaricostilbomycetes;	o__Agaricostilbales;	f__Ruineniaceae;	g__Ruinenia;	s__Ruinenia_pyrrosiae
472	k__Fungi;	p__unclassified_Fungi;	c__unclassified_Fungi;	o__unclassified_Fungi;	f__unclassified_Fungi;	g__unclassified_Fungi;	s__unclassified_Fungi
473	k__Fungi;	p__Ascomycota;	Unclassified;	Unclassified;	Unclassified;	Unclassified;	Unclassified
474	k__Fungi;	p__unclassified_Fungi;	c__unclassified_Fungi;	o__unclassified_Fungi;	f__unclassified_Fungi;	g__unclassified_Fungi;	s__unclassified_Fungi
475	k__Fungi;	p__Ascomycota;	c__unclassified_Ascomycota;	o__unclassified_Ascomycota;	f__unclassified_Ascomycota;	g__unclassified_Ascomycota;	s__unclassified_Ascomycota
476	k__Fungi;	p__unclassified_Fungi;	c__unclassified_Fungi;	o__unclassified_Fungi;	f__unclassified_Fungi;	g__unclassified_Fungi;	s__unclassified_Fungi
477	k__Fungi;	p__Ascomycota;	c__Saccharomycetes;	o__Saccharomycetales;	f__Dipodascaceae;	g__Galactomyces;	s__Galactomyces_pseudocandidus
478	k__Fungi;	p__unclassified_Fungi;	c__unclassified_Fungi;	o__unclassified_Fungi;	f__unclassified_Fungi;	g__unclassified_Fungi;	s__unclassified_Fungi
479	k__Fungi;	p__unclassified_Fungi;	c__unclassified_Fungi;	o__unclassified_Fungi;	f__unclassified_Fungi;	g__unclassified_Fungi;	s__unclassified_Fungi
480	k__Fungi;	p__Ascomycota;	c__Sordariomycetes;	o__Sordariales;	f__Sordariales_fam_Incertae_sedis;	g__Ramophialophora;	Unclassified
481	k__Fungi;	p__unclassified_Fungi;	c__unclassified_Fungi;	o__unclassified_Fungi;	f__unclassified_Fungi;	g__unclassified_Fungi;	s__unclassified_Fungi
482	k__Fungi;	p__unclassified_Fungi;	c__unclassified_Fungi;	o__unclassified_Fungi;	f__unclassified_Fungi;	g__unclassified_Fungi;	s__unclassified_Fungi
483	k__Fungi;	p__Ascomycota;	c__Dothideomycetes;	o__Mycosphaerellales;	f__Mycosphaerellaceae;	g__unclassified_Mycosphaerellaceae;	s__unclassified_Mycosphaerellaceae
484	k__Fungi;	p__Ascomycota;	c__Sordariomycetes;	o__Sordariales;	f__Lasiosphaeriaceae;	Unclassified;	Unclassified
485	k__Fungi;	p__Ascomycota;	c__Saccharomycetes;	o__Saccharomycetales;	f__unclassified_Saccharomycetales;	g__unclassified_Saccharomycetales;	s__unclassified_Saccharomycetales
486	k__Fungi;	p__Ascomycota;	c__Sordariomycetes;	o__Hypocreales;	f__Nectriaceae;	g__Cylindrocladiella;	s__Cylindrocladiella_vitis
487	k__Fungi;	p__Ascomycota;	c__Sordariomycetes;	o__Hypocreales;	f__Clavicipitaceae;	g__Marquandomyces;	s__Metarhizium_marquandii
488	k__Fungi;	p__Basidiomycota;	c__Tremellomycetes;	o__Tremellales;	f__Tremellaceae;	g__Tremella;	s__Tremella_cinnabarina
489	k__Fungi;	p__Ascomycota;	c__Saccharomycetes;	o__Saccharomycetales;	Unclassified;	g__Diutina;	s__Diutina_catenulata
490	k__Fungi;	p__Basidiomycota;	c__Tremellomycetes;	o__Tremellales;	f__unclassified_Tremellales;	g__unclassified_Tremellales;	s__unclassified_Tremellales
491	k__Fungi;	p__Ascomycota;	c__Dothideomycetes;	o__Pleosporales;	f__Didymellaceae;	g__unclassified_Didymellaceae;	s__unclassified_Didymellaceae
492	k__Fungi;	p__Ascomycota;	c__Dothideomycetes;	o__Pleosporales;	f__Sporormiaceae;	g__Preussia;	s__Preussia_pilosella
493	k__Fungi;	p__Basidiomycota;	c__Agaricostilbomycetes;	o__Agaricostilbales;	f__Chionosphaeraceae;	Unclassified;	Unclassified
494	k__Fungi;	p__Ascomycota;	c__Sordariomycetes;	Unclassified;	Unclassified;	Unclassified;	Unclassified
495	k__Fungi;	p__Chytridiomycota;	Unclassified;	Unclassified;	Unclassified;	Unclassified;	Unclassified
496	k__Fungi;	p__Ascomycota;	c__unclassified_Ascomycota;	o__unclassified_Ascomycota;	f__unclassified_Ascomycota;	g__unclassified_Ascomycota;	s__unclassified_Ascomycota
497	k__Fungi;	p__Ascomycota;	c__Eurotiomycetes;	o__Chaetothyriales;	f__Herpotrichiellaceae;	g__Exophiala;	s__Exophiala_cancerae
498	k__Fungi;	p__Ascomycota;	c__Dothideomycetes;	o__Pleosporales;	f__Pleosporaceae;	g__Exserohilum;	s__Exserohilum_turcicum
499	k__Fungi;	p__Ascomycota;	c__Dothideomycetes;	o__Pleosporales;	f__Pleosporaceae;	g__Curvularia;	s__unclassified_Curvularia
500	k__Fungi;	p__Basidiomycota;	c__unclassified_Basidiomycota;	o__unclassified_Basidiomycota;	f__unclassified_Basidiomycota;	g__unclassified_Basidiomycota;	s__unclassified_Basidiomycota
501	k__Fungi;	p__Ascomycota;	c__Sordariomycetes;	o__Microascales;	f__Microascaceae;	g__Pseudallescheria;	s__unclassified_Pseudallescheria
502	k__Fungi;	p__Ascomycota;	c__Sordariomycetes;	o__Xylariales;	f__Zygosporiaceae;	g__Zygosporium;	s__Zygosporium_pseudogibbum
503	k__Fungi;	p__Ascomycota;	c__Sordariomycetes;	o__Hypocreales;	f__Nectriaceae;	g__Fusicolla;	s__unclassified_Fusicolla
504	k__Fungi;	p__Ascomycota;	c__Sordariomycetes;	Unclassified;	f__Phomatosporaceae;	g__Phomatospora;	s__unclassified_Phomatospora
505	k__Fungi;	p__Ascomycota;	c__Eurotiomycetes;	o__Chaetothyriales;	f__Herpotrichiellaceae;	g__Exophiala;	s__Exophiala_oligosperma
506	k__Fungi;	p__Ascomycota;	c__Eurotiomycetes;	o__Eurotiales;	f__Trichocomaceae;	g__Thermomyces;	s__Thermomyces_lanuginosus
507	k__Fungi;	p__Ascomycota;	c__Eurotiomycetes;	o__Eurotiales;	f__Aspergillaceae;	g__Penicillium;	s__unclassified_Penicillium
508	k__Fungi;	p__Ascomycota;	c__Sordariomycetes;	o__Xylariales;	f__Microdochiaceae;	g__Idriella;	Unclassified
509	k__Fungi;	p__Ascomycota;	c__Orbiliomycetes;	o__Orbiliales;	f__Orbiliales_fam_Incertae_sedis;	g__Vermispora;	s__Vermispora_fusarina
510	k__Fungi;	p__Ascomycota;	c__Leotiomycetes;	o__Helotiales;	f__Hyaloscyphaceae;	g__Lachnum;	s__unclassified_Lachnum
511	k__Fungi;	p__unclassified_Fungi;	c__unclassified_Fungi;	o__unclassified_Fungi;	f__unclassified_Fungi;	g__unclassified_Fungi;	s__unclassified_Fungi
512	k__Fungi;	p__Basidiomycota;	c__Agaricomycetes;	o__Thelephorales;	f__Thelephoraceae;	g__Tomentella;	Unclassified
513	k__Fungi;	p__Ascomycota;	c__Eurotiomycetes;	o__Chaetothyriales;	Unclassified;	g__Strelitziana;	s__Strelitziana_australiensis
514	k__Fungi;	p__Ascomycota;	c__Dothideomycetes;	o__Tubeufiales;	f__Wiesneriomycetaceae;	g__Spissiomyces;	Unclassified
515	k__Fungi;	p__unclassified_Fungi;	c__unclassified_Fungi;	o__unclassified_Fungi;	f__unclassified_Fungi;	g__unclassified_Fungi;	s__unclassified_Fungi
516	k__Fungi;	p__Ascomycota;	c__Sordariomycetes;	o__Xylariales;	f__Xylariales_fam_Incertae_sedis;	g__Hansfordia;	s__Hansfordia_pulvinata
517	k__Fungi;	p__Ascomycota;	c__Sordariomycetes;	o__Microascales;	f__Microascaceae;	g__Petriella;	s__Petriella_setifera
518	k__Fungi;	p__Ascomycota;	c__unclassified_Ascomycota;	o__unclassified_Ascomycota;	f__unclassified_Ascomycota;	g__unclassified_Ascomycota;	s__unclassified_Ascomycota
519	k__Fungi;	p__Ascomycota;	c__Sordariomycetes;	o__Hypocreales;	f__Nectriaceae;	g__Dactylonectria;	s__Dactylonectria_anthuriicola
520	k__Fungi;	p__Ascomycota;	c__unclassified_Ascomycota;	o__unclassified_Ascomycota;	f__unclassified_Ascomycota;	g__unclassified_Ascomycota;	s__unclassified_Ascomycota
521	k__Fungi;	p__Mortierellomycota;	c__Mortierellomycetes;	o__Mortierellales;	f__Mortierellaceae;	g__Mortierella;	s__Mortierella_basiparvispora
522	k__Fungi;	p__Ascomycota;	c__Sordariomycetes;	o__Ophiostomatales;	f__Ophiostomataceae;	g__Phialocephala;	s__Phialocephala_humicola
523	k__Fungi;	p__Ascomycota;	c__Sordariomycetes;	o__unclassified_Sordariomycetes;	f__unclassified_Sordariomycetes;	g__unclassified_Sordariomycetes;	s__unclassified_Sordariomycetes
524	k__Fungi;	p__Ascomycota;	c__Saccharomycetes;	o__Saccharomycetales;	f__Dipodascaceae;	g__Yarrowia;	s__Yarrowia_alimentaria
525	k__Fungi;	p__Ascomycota;	c__Saccharomycetes;	o__Saccharomycetales;	f__Metschnikowiaceae;	g__Clavispora;	s__[Candida]_pseudointermedia
526	k__Fungi;	p__Basidiomycota;	c__Tremellomycetes;	o__Tremellales;	f__Bulleribasidiaceae;	g__Hannaella;	s__Hannaella_kunmingensis
527	k__Fungi;	p__Glomeromycota;	c__Glomeromycetes;	o__Glomerales;	f__Glomeraceae;	g__Funneliformis;	s__Funneliformis_mosseae
528	k__Fungi;	p__Ascomycota;	c__Leotiomycetes;	Unclassified;	Unclassified;	g__Leohumicola;	s__Leohumicola_minima
529	k__Fungi;	p__unclassified_Fungi;	c__unclassified_Fungi;	o__unclassified_Fungi;	f__unclassified_Fungi;	g__unclassified_Fungi;	s__unclassified_Fungi
530	k__Fungi;	p__Ascomycota;	c__unclassified_Ascomycota;	o__unclassified_Ascomycota;	f__unclassified_Ascomycota;	g__unclassified_Ascomycota;	s__unclassified_Ascomycota
531	k__Fungi;	p__Ascomycota;	c__unclassified_Ascomycota;	o__unclassified_Ascomycota;	f__unclassified_Ascomycota;	g__unclassified_Ascomycota;	s__unclassified_Ascomycota
532	k__Fungi;	p__Ascomycota;	c__Sordariomycetes;	o__Sordariales;	Unclassified;	Unclassified;	Unclassified
533	k__Fungi;	p__Basidiomycota;	c__Microbotryomycetes;	Unclassified;	Unclassified;	g__Curvibasidium;	s__Curvibasidium_cygneicollum
534	k__Fungi;	p__Basidiomycota;	Unclassified;	Unclassified;	Unclassified;	Unclassified;	Unclassified
535	k__Fungi;	p__Chytridiomycota;	Unclassified;	Unclassified;	Unclassified;	Unclassified;	Unclassified
536	k__Fungi;	p__unclassified_Fungi;	c__unclassified_Fungi;	o__unclassified_Fungi;	f__unclassified_Fungi;	g__unclassified_Fungi;	s__unclassified_Fungi
537	k__Fungi;	p__Ascomycota;	c__Dothideomycetes;	o__Pleosporales;	Unclassified;	Unclassified;	Unclassified
538	k__Fungi;	p__Ascomycota;	c__Sordariomycetes;	o__unclassified_Sordariomycetes;	f__unclassified_Sordariomycetes;	g__unclassified_Sordariomycetes;	s__unclassified_Sordariomycetes
539	k__Fungi;	p__Ascomycota;	c__Sordariomycetes;	o__Hypocreales;	f__Bionectriaceae;	g__Gliomastix;	s__Gliomastix_polychroma
540	k__Fungi;	p__Ascomycota;	c__unclassified_Ascomycota;	o__unclassified_Ascomycota;	f__unclassified_Ascomycota;	g__unclassified_Ascomycota;	s__unclassified_Ascomycota
541	k__Fungi;	p__Ascomycota;	c__Sordariomycetes;	o__unclassified_Sordariomycetes;	f__unclassified_Sordariomycetes;	g__unclassified_Sordariomycetes;	s__unclassified_Sordariomycetes
542	k__Fungi;	p__Basidiomycota;	c__Agaricomycetes;	o__Sebacinales;	f__Sebacinaceae;	g__Sebacina;	Unclassified
543	k__Fungi;	p__Ascomycota;	c__Eurotiomycetes;	o__Onygenales;	f__Gymnoascaceae;	Unclassified;	Unclassified
544	k__Fungi;	p__unclassified_Fungi;	c__unclassified_Fungi;	o__unclassified_Fungi;	f__unclassified_Fungi;	g__unclassified_Fungi;	s__unclassified_Fungi
545	k__Fungi;	p__Ascomycota;	c__Leotiomycetes;	o__Thelebolales;	f__unclassified_Thelebolales;	g__unclassified_Thelebolales;	s__unclassified_Thelebolales
546	k__Fungi;	p__Ascomycota;	c__Leotiomycetes;	o__unclassified_Leotiomycetes;	f__unclassified_Leotiomycetes;	g__unclassified_Leotiomycetes;	s__unclassified_Leotiomycetes
547	k__Fungi;	p__unclassified_Fungi;	c__unclassified_Fungi;	o__unclassified_Fungi;	f__unclassified_Fungi;	g__unclassified_Fungi;	s__unclassified_Fungi
548	k__Fungi;	p__Basidiomycota;	c__unclassified_Basidiomycota;	o__unclassified_Basidiomycota;	f__unclassified_Basidiomycota;	g__unclassified_Basidiomycota;	s__unclassified_Basidiomycota
549	k__Fungi;	p__Basidiomycota;	c__Agaricomycetes;	o__Sebacinales;	f__unclassified_Sebacinales;	g__unclassified_Sebacinales;	s__unclassified_Sebacinales
550	k__Fungi;	p__Basidiomycota;	c__Agaricomycetes;	o__Russulales;	f__Stereaceae;	g__Stereum;	s__Stereum_hirsutum
551	k__Fungi;	p__unclassified_Fungi;	c__unclassified_Fungi;	o__unclassified_Fungi;	f__unclassified_Fungi;	g__unclassified_Fungi;	s__unclassified_Fungi
552	k__Fungi;	p__Ascomycota;	c__Leotiomycetes;	o__Helotiales;	Unclassified;	Unclassified;	Unclassified
553	k__Fungi;	p__Ascomycota;	c__unclassified_Ascomycota;	o__unclassified_Ascomycota;	f__unclassified_Ascomycota;	g__unclassified_Ascomycota;	s__unclassified_Ascomycota
554	k__Fungi;	p__unclassified_Fungi;	c__unclassified_Fungi;	o__unclassified_Fungi;	f__unclassified_Fungi;	g__unclassified_Fungi;	s__unclassified_Fungi
555	k__Fungi;	p__Ascomycota;	c__Dothideomycetes;	o__Pleosporales;	f__Leptosphaeriaceae;	g__Leptosphaeria;	s__Leptosphaeria_ebuli
556	k__Fungi;	p__Ascomycota;	c__unclassified_Ascomycota;	o__unclassified_Ascomycota;	f__unclassified_Ascomycota;	g__unclassified_Ascomycota;	s__unclassified_Ascomycota
557	k__Fungi;	p__Ascomycota;	c__Eurotiomycetes;	o__Eurotiales;	f__Aspergillaceae;	g__Aspergillus;	s__Aspergillus_penicillioides
558	k__Fungi;	p__Ascomycota;	c__Eurotiomycetes;	o__Chaetothyriales;	f__Trichomeriaceae;	Unclassified;	Unclassified
559	k__Fungi;	p__Ascomycota;	Unclassified;	Unclassified;	Unclassified;	Unclassified;	Unclassified
560	k__Fungi;	p__Ascomycota;	c__Dothideomycetes;	o__Pleosporales;	f__Lentitheciaceae;	g__Keissleriella;	s__Keissleriella_quadriseptata
561	k__Fungi;	p__Ascomycota;	c__Leotiomycetes;	o__Helotiales;	f__unclassified_Helotiales;	g__unclassified_Helotiales;	s__unclassified_Helotiales
562	k__Fungi;	p__Ascomycota;	c__Leotiomycetes;	o__Helotiales;	Unclassified;	Unclassified;	Unclassified
563	k__Fungi;	p__Basidiomycota;	c__Agaricomycetes;	o__Agaricales;	f__Hygrophoraceae;	g__Hygrocybe;	s__Hygrocybe_conica
564	k__Fungi;	p__Ascomycota;	c__Eurotiomycetes;	o__Eurotiales;	f__Aspergillaceae;	g__Aspergillus;	s__Aspergillus_flocculosus
565	k__Fungi;	p__Basidiomycota;	c__Agaricomycetes;	o__Thelephorales;	f__Thelephoraceae;	Unclassified;	Unclassified
566	k__Fungi;	p__Ascomycota;	c__Eurotiomycetes;	o__Chaetothyriales;	Unclassified;	g__Neophaeococcomyces;	s__Neophaeococcomyces_aloes
567	k__Fungi;	p__Ascomycota;	c__Eurotiomycetes;	o__Chaetothyriales;	f__Herpotrichiellaceae;	Unclassified;	Unclassified
568	k__Fungi;	p__Ascomycota;	c__Leotiomycetes;	o__Helotiales;	f__Hyaloscyphaceae;	g__Cistella;	Unclassified
569	k__Fungi;	p__Basidiomycota;	c__Agaricomycetes;	o__Agaricales;	f__Clavariaceae;	g__Clavaria;	s__unclassified_Clavaria
570	k__Fungi;	p__Ascomycota;	c__Leotiomycetes;	o__Helotiales;	Unclassified;	Unclassified;	Unclassified
571	k__Fungi;	p__Basidiomycota;	c__Agaricomycetes;	o__Atheliales;	f__Atheliaceae;	g__Amphinema;	Unclassified
572	k__Fungi;	p__Ascomycota;	c__unclassified_Ascomycota;	o__unclassified_Ascomycota;	f__unclassified_Ascomycota;	g__unclassified_Ascomycota;	s__unclassified_Ascomycota
573	k__Fungi;	p__Basidiomycota;	c__Agaricomycetes;	o__unclassified_Agaricomycetes;	f__unclassified_Agaricomycetes;	g__unclassified_Agaricomycetes;	s__unclassified_Agaricomycetes
574	k__Fungi;	p__Ascomycota;	c__unclassified_Ascomycota;	o__unclassified_Ascomycota;	f__unclassified_Ascomycota;	g__unclassified_Ascomycota;	s__unclassified_Ascomycota
575	k__Fungi;	p__unclassified_Fungi;	c__unclassified_Fungi;	o__unclassified_Fungi;	f__unclassified_Fungi;	g__unclassified_Fungi;	s__unclassified_Fungi
576	k__Fungi;	p__unclassified_Fungi;	c__unclassified_Fungi;	o__unclassified_Fungi;	f__unclassified_Fungi;	g__unclassified_Fungi;	s__unclassified_Fungi
577	k__Fungi;	p__Ascomycota;	c__Sordariomycetes;	o__Chaetosphaeriales;	f__Chaetosphaeriaceae;	g__Chloridium;	s__Chloridium_aseptatum
578	k__Fungi;	p__Ascomycota;	c__unclassified_Ascomycota;	o__unclassified_Ascomycota;	f__unclassified_Ascomycota;	g__unclassified_Ascomycota;	s__unclassified_Ascomycota
579	k__Fungi;	p__Basidiomycota;	c__unclassified_Basidiomycota;	o__unclassified_Basidiomycota;	f__unclassified_Basidiomycota;	g__unclassified_Basidiomycota;	s__unclassified_Basidiomycota
580	k__Fungi;	p__Rozellomycota;	c__Rozellomycotina_cls_Incertae_sedis;	o__GS11;	Unclassified;	Unclassified;	Unclassified
581	k__Fungi;	p__Basidiomycota;	c__Tremellomycetes;	o__Tremellales;	f__Bulleribasidiaceae;	g__Vishniacozyma;	s__Vishniacozyma_dimennae
582	k__Fungi;	p__Rozellomycota;	Unclassified;	Unclassified;	Unclassified;	Unclassified;	Unclassified
583	k__Fungi;	p__Ascomycota;	c__Dothideomycetes;	o__unclassified_Dothideomycetes;	f__unclassified_Dothideomycetes;	g__unclassified_Dothideomycetes;	s__unclassified_Dothideomycetes
584	k__Fungi;	p__Ascomycota;	c__unclassified_Ascomycota;	o__unclassified_Ascomycota;	f__unclassified_Ascomycota;	g__unclassified_Ascomycota;	s__unclassified_Ascomycota
585	k__Fungi;	p__Ascomycota;	c__Saccharomycetes;	o__Saccharomycetales;	f__Dipodascaceae;	g__Galactomyces;	s__Galactomyces_pseudocandidus
586	k__Fungi;	p__Rozellomycota;	Unclassified;	Unclassified;	Unclassified;	Unclassified;	Unclassified
587	k__Fungi;	p__Ascomycota;	c__Sordariomycetes;	o__Hypocreales;	f__Nectriaceae;	g__Fusarium;	s__unclassified_Fusarium
588	k__Fungi;	p__Rozellomycota;	Unclassified;	Unclassified;	Unclassified;	Unclassified;	Unclassified
589	k__Fungi;	p__Ascomycota;	c__Saccharomycetes;	o__Saccharomycetales;	f__Dipodascaceae;	g__Galactomyces;	s__Galactomyces_pseudocandidus
590	k__Fungi;	p__unclassified_Fungi;	c__unclassified_Fungi;	o__unclassified_Fungi;	f__unclassified_Fungi;	g__unclassified_Fungi;	s__unclassified_Fungi
591	k__Fungi;	p__Basidiomycota;	c__unclassified_Basidiomycota;	o__unclassified_Basidiomycota;	f__unclassified_Basidiomycota;	g__unclassified_Basidiomycota;	s__unclassified_Basidiomycota
592	k__Fungi;	p__Basidiomycota;	c__Tremellomycetes;	o__Trichosporonales;	Unclassified;	g__Pascua;	s__Pascua_guehoae
593	k__Fungi;	p__Chytridiomycota;	c__unclassified_Chytridiomycota;	o__unclassified_Chytridiomycota;	f__unclassified_Chytridiomycota;	g__unclassified_Chytridiomycota;	s__unclassified_Chytridiomycota
594	k__Fungi;	p__Ascomycota;	c__Saccharomycetes;	o__Saccharomycetales;	f__Dipodascaceae;	g__Galactomyces;	s__Galactomyces_pseudocandidus
595	k__Fungi;	p__Basidiomycota;	c__Tremellomycetes;	o__Tremellales;	f__Bulleribasidiaceae;	g__Hannaella;	s__Bullera_coprosmae
596	k__Fungi;	p__Basidiomycota;	c__unclassified_Basidiomycota;	o__unclassified_Basidiomycota;	f__unclassified_Basidiomycota;	g__unclassified_Basidiomycota;	s__unclassified_Basidiomycota
597	k__Fungi;	p__unclassified_Fungi;	c__unclassified_Fungi;	o__unclassified_Fungi;	f__unclassified_Fungi;	g__unclassified_Fungi;	s__unclassified_Fungi
598	k__Fungi;	p__Ascomycota;	c__Sordariomycetes;	o__unclassified_Sordariomycetes;	f__unclassified_Sordariomycetes;	g__unclassified_Sordariomycetes;	s__unclassified_Sordariomycetes
599	k__Fungi;	p__Chytridiomycota;	c__Rhizophydiomycetes;	o__Rhizophydiales;	Unclassified;	Unclassified;	Unclassified
600	k__Fungi;	p__Ascomycota;	c__Sordariomycetes;	o__Xylariales;	Unclassified;	Unclassified;	Unclassified
601	k__Fungi;	p__Ascomycota;	c__Sordariomycetes;	o__Hypocreales;	f__Nectriaceae;	g__unclassified_Nectriaceae;	s__unclassified_Nectriaceae
602	k__Fungi;	p__Ascomycota;	c__Dothideomycetes;	o__Pleosporales;	f__Pleosporaceae;	g__Alternaria;	s__Alternaria_eureka
603	k__Fungi;	p__unclassified_Fungi;	c__unclassified_Fungi;	o__unclassified_Fungi;	f__unclassified_Fungi;	g__unclassified_Fungi;	s__unclassified_Fungi
604	k__Fungi;	p__Ascomycota;	c__Sordariomycetes;	o__Xylariales;	f__Xylariaceae;	g__Xylaria;	s__unclassified_Xylaria
605	k__Fungi;	p__Ascomycota;	c__Sordariomycetes;	Unclassified;	Unclassified;	Unclassified;	Unclassified
606	k__Fungi;	p__Ascomycota;	c__Leotiomycetes;	o__Helotiales;	f__Helotiales_fam_Incertae_sedis;	g__Chalara;	s__Chalara_vaccinii
607	k__Fungi;	p__Ascomycota;	c__Sordariomycetes;	o__Coniochaetales;	f__Coniochaetaceae;	g__Coniochaeta;	Unclassified
608	k__Fungi;	p__Ascomycota;	c__Sordariomycetes;	o__Sordariales;	f__Chaetomiaceae;	g__Chaetomium;	s__Chaetomium_hexagonosporum
609	k__Fungi;	p__Ascomycota;	Unclassified;	Unclassified;	Unclassified;	Unclassified;	Unclassified
610	k__Fungi;	p__Basidiomycota;	c__Agaricomycetes;	o__Auriculariales;	f__unclassified_Auriculariales;	g__unclassified_Auriculariales;	s__unclassified_Auriculariales
611	k__Fungi;	p__Ascomycota;	c__Dothideomycetes;	o__Pleosporales;	f__Phaeosphaeriaceae;	g__Neosetophoma;	s__Neosetophoma_poaceicola
612	k__Fungi;	p__Basidiomycota;	c__Tremellomycetes;	o__Filobasidiales;	f__Filobasidiaceae;	g__Naganishia;	s__Naganishia_albidosimilis
613	k__Fungi;	p__Ascomycota;	c__Pezizomycetes;	o__Pezizales;	f__Pyronemataceae;	Unclassified;	Unclassified
614	k__Fungi;	p__unclassified_Fungi;	c__unclassified_Fungi;	o__unclassified_Fungi;	f__unclassified_Fungi;	g__unclassified_Fungi;	s__unclassified_Fungi
615	k__Fungi;	p__Ascomycota;	c__Dothideomycetes;	o__Pleosporales;	Unclassified;	Unclassified;	Unclassified
616	k__Fungi;	p__Ascomycota;	c__Pezizomycetes;	o__Pezizales;	f__Pyronemataceae;	Unclassified;	Unclassified
617	k__Fungi;	p__Ascomycota;	c__Laboulbeniomycetes;	o__Pyxidiophorales;	Unclassified;	Unclassified;	Unclassified
618	k__Fungi;	p__Rozellomycota;	Unclassified;	Unclassified;	Unclassified;	Unclassified;	Unclassified
619	k__Fungi;	p__Basidiomycota;	c__Agaricomycetes;	o__Agaricales;	f__Clavariaceae;	g__Clavaria;	s__Clavaria_pullei
620	k__Fungi;	p__Basidiomycota;	c__Microbotryomycetes;	o__Sporidiobolales;	f__Sporidiobolaceae;	g__Rhodotorula;	s__Rhodotorula_diobovata
621	k__Fungi;	p__Mortierellomycota;	c__Mortierellomycetes;	o__Mortierellales;	f__Mortierellaceae;	g__Mortierella;	Unclassified
622	k__Fungi;	p__Ascomycota;	c__unclassified_Ascomycota;	o__unclassified_Ascomycota;	f__unclassified_Ascomycota;	g__unclassified_Ascomycota;	s__unclassified_Ascomycota
623	k__Fungi;	p__Glomeromycota;	c__Glomeromycetes;	o__Glomerales;	f__Glomeraceae;	g__unclassified_Glomeraceae;	s__unclassified_Glomeraceae
624	k__Fungi;	p__Ascomycota;	c__Sordariomycetes;	o__unclassified_Sordariomycetes;	f__unclassified_Sordariomycetes;	g__unclassified_Sordariomycetes;	s__unclassified_Sordariomycetes
625	k__Fungi;	p__Ascomycota;	c__Sordariomycetes;	o__unclassified_Sordariomycetes;	f__unclassified_Sordariomycetes;	g__unclassified_Sordariomycetes;	s__unclassified_Sordariomycetes
626	k__Fungi;	p__Basidiomycota;	c__unclassified_Basidiomycota;	o__unclassified_Basidiomycota;	f__unclassified_Basidiomycota;	g__unclassified_Basidiomycota;	s__unclassified_Basidiomycota
627	k__Fungi;	p__unclassified_Fungi;	c__unclassified_Fungi;	o__unclassified_Fungi;	f__unclassified_Fungi;	g__unclassified_Fungi;	s__unclassified_Fungi
628	k__Fungi;	p__Ascomycota;	c__Archaeorhizomycetes;	o__Archaeorhizomycetales;	f__Archaeorhizomycetaceae;	g__Archaeorhizomyces;	s__unclassified_Archaeorhizomyces
629	k__Fungi;	p__Ascomycota;	c__Saccharomycetes;	o__Saccharomycetales;	f__Saccharomycetales_fam_Incertae_sedis;	g__Starmerella;	s__Starmerella_bacillaris
630	k__Fungi;	p__Ascomycota;	c__Saccharomycetes;	o__Saccharomycetales;	f__unclassified_Saccharomycetales;	g__unclassified_Saccharomycetales;	s__unclassified_Saccharomycetales
631	k__Fungi;	p__unclassified_Fungi;	c__unclassified_Fungi;	o__unclassified_Fungi;	f__unclassified_Fungi;	g__unclassified_Fungi;	s__unclassified_Fungi
632	k__Fungi;	p__Basidiomycota;	c__Tremellomycetes;	o__Tremellales;	f__Bulleraceae;	g__Bullera;	s__Bullera_alba
633	k__Fungi;	p__unclassified_Fungi;	c__unclassified_Fungi;	o__unclassified_Fungi;	f__unclassified_Fungi;	g__unclassified_Fungi;	s__unclassified_Fungi
634	k__Fungi;	p__Basidiomycota;	Unclassified;	Unclassified;	Unclassified;	Unclassified;	Unclassified
635	k__Fungi;	p__Ascomycota;	c__Sordariomycetes;	o__unclassified_Sordariomycetes;	f__unclassified_Sordariomycetes;	g__unclassified_Sordariomycetes;	s__unclassified_Sordariomycetes
636	k__Fungi;	p__Ascomycota;	c__Sordariomycetes;	o__Hypocreales;	f__Nectriaceae;	g__Neonectria;	s__Neonectria_major
637	k__Fungi;	p__Ascomycota;	c__Eurotiomycetes;	o__Onygenales;	f__Onygenales_fam_Incertae_sedis;	g__Malbranchea;	s__Malbranchea_cinnamomea
638	k__Fungi;	p__Ascomycota;	c__Sordariomycetes;	o__Sordariales;	f__Chaetomiaceae;	g__Chaetomium;	s__unclassified_Chaetomium
639	k__Fungi;	p__Ascomycota;	c__Sordariomycetes;	o__Sordariales;	f__Chaetomiaceae;	g__Melanocarpus;	s__Melanocarpus_albomyces
640	k__Fungi;	p__Ascomycota;	c__Sordariomycetes;	o__Xylariales;	Unclassified;	g__Hansfordia;	s__Hansfordia_pruni
641	k__Fungi;	p__Ascomycota;	c__Sordariomycetes;	o__Hypocreales;	f__unclassified_Hypocreales;	g__unclassified_Hypocreales;	s__unclassified_Hypocreales
642	k__Fungi;	p__Ascomycota;	c__Sordariomycetes;	o__Hypocreales;	f__Nectriaceae;	g__Cylindrocarpon;	Unclassified
643	k__Fungi;	p__Ascomycota;	c__Sordariomycetes;	o__Hypocreales;	f__Hypocreaceae;	g__Trichoderma;	s__Trichoderma_yunnanense
644	k__Fungi;	p__Ascomycota;	c__Sordariomycetes;	o__Hypocreales;	f__Hypocreales_fam_Incertae_sedis;	g__Trichothecium;	s__Trichothecium_roseum
645	k__Fungi;	p__Basidiomycota;	c__Agaricomycetes;	Unclassified;	Unclassified;	Unclassified;	Unclassified
646	k__Fungi;	p__Rozellomycota;	Unclassified;	Unclassified;	Unclassified;	Unclassified;	Unclassified
647	k__Fungi;	p__Basidiomycota;	c__Agaricomycetes;	o__Sebacinales;	f__unclassified_Sebacinales;	g__unclassified_Sebacinales;	s__unclassified_Sebacinales
648	k__Fungi;	p__Basidiomycota;	c__Agaricomycetes;	o__Sebacinales;	f__unclassified_Sebacinales;	g__unclassified_Sebacinales;	s__unclassified_Sebacinales
649	k__Fungi;	p__Ascomycota;	c__Leotiomycetes;	o__unclassified_Leotiomycetes;	f__unclassified_Leotiomycetes;	g__unclassified_Leotiomycetes;	s__unclassified_Leotiomycetes
650	k__Fungi;	p__Ascomycota;	c__Eurotiomycetes;	o__Eurotiales;	f__Aspergillaceae;	g__Penicillium;	s__Penicillium_vanoranjei
651	k__Fungi;	p__Ascomycota;	c__Pezizomycetes;	o__Pezizales;	f__Pezizaceae;	g__Iodophanus;	s__Iodophanus_carneus
652	k__Fungi;	p__Ascomycota;	c__Dothideomycetes;	o__Pleosporales;	f__Neopyrenochaetaceae;	g__Neopyrenochaeta;	s__Neopyrenochaeta_chromolaenae
653	k__Fungi;	p__Basidiomycota;	c__Agaricomycetes;	o__Agaricales;	Unclassified;	Unclassified;	Unclassified
654	k__Fungi;	p__Mortierellomycota;	c__Mortierellomycetes;	o__Mortierellales;	f__Mortierellaceae;	g__Mortierella;	s__Mortierella_capitata
655	k__Fungi;	p__Mortierellomycota;	c__Mortierellomycetes;	o__Mortierellales;	f__Mortierellaceae;	g__Mortierella;	s__Mortierella_chlamydospora
656	k__Fungi;	p__Mortierellomycota;	c__Mortierellomycetes;	o__Mortierellales;	f__Mortierellaceae;	g__Mortierella;	s__Mortierella_alpina
657	k__Fungi;	p__Ascomycota;	c__unclassified_Ascomycota;	o__unclassified_Ascomycota;	f__unclassified_Ascomycota;	g__unclassified_Ascomycota;	s__unclassified_Ascomycota
658	k__Fungi;	p__Basidiomycota;	c__unclassified_Basidiomycota;	o__unclassified_Basidiomycota;	f__unclassified_Basidiomycota;	g__unclassified_Basidiomycota;	s__unclassified_Basidiomycota
659	k__Fungi;	p__Basidiomycota;	c__Agaricomycetes;	o__Agaricales;	f__Cortinariaceae;	g__Cortinarius;	s__unclassified_Cortinarius
660	k__Fungi;	p__unclassified_Fungi;	c__unclassified_Fungi;	o__unclassified_Fungi;	f__unclassified_Fungi;	g__unclassified_Fungi;	s__unclassified_Fungi
661	k__Fungi;	p__Chytridiomycota;	Unclassified;	Unclassified;	Unclassified;	Unclassified;	Unclassified
662	k__Fungi;	p__Ascomycota;	c__Eurotiomycetes;	o__Eurotiales;	f__Aspergillaceae;	g__unclassified_Aspergillaceae;	s__unclassified_Aspergillaceae
663	k__Fungi;	p__unclassified_Fungi;	c__unclassified_Fungi;	o__unclassified_Fungi;	f__unclassified_Fungi;	g__unclassified_Fungi;	s__unclassified_Fungi
664	k__Fungi;	p__Ascomycota;	c__Sordariomycetes;	o__Sordariales;	f__Lasiosphaeriaceae;	g__Podospora;	s__Podospora_dimorpha
665	k__Fungi;	p__Glomeromycota;	c__Glomeromycetes;	o__Diversisporales;	f__Gigasporaceae;	g__Dentiscutata;	s__Dentiscutata_savannicola
666	k__Fungi;	p__Mortierellomycota;	c__Mortierellomycetes;	o__Mortierellales;	Unclassified;	Unclassified;	Unclassified
667	k__Fungi;	p__Glomeromycota;	c__Glomeromycetes;	o__Glomerales;	f__Glomeraceae;	Unclassified;	Unclassified
668	k__Fungi;	p__Ascomycota;	c__Sordariomycetes;	o__unclassified_Sordariomycetes;	f__unclassified_Sordariomycetes;	g__unclassified_Sordariomycetes;	s__unclassified_Sordariomycetes
669	k__Fungi;	p__Ascomycota;	c__Dothideomycetes;	o__unclassified_Dothideomycetes;	f__unclassified_Dothideomycetes;	g__unclassified_Dothideomycetes;	s__unclassified_Dothideomycetes
670	k__Fungi;	p__Ascomycota;	c__Saccharomycetes;	o__Saccharomycetales;	f__Dipodascaceae;	g__Galactomyces;	s__Galactomyces_pseudocandidus
671	k__Fungi;	p__Ascomycota;	c__unclassified_Ascomycota;	o__unclassified_Ascomycota;	f__unclassified_Ascomycota;	g__unclassified_Ascomycota;	s__unclassified_Ascomycota
672	k__Fungi;	p__unclassified_Fungi;	c__unclassified_Fungi;	o__unclassified_Fungi;	f__unclassified_Fungi;	g__unclassified_Fungi;	s__unclassified_Fungi
673	k__Fungi;	p__Basidiomycota;	c__Tremellomycetes;	o__Tremellales;	f__Bulleribasidiaceae;	g__Hannaella;	s__Hannaella_luteola
674	k__Fungi;	p__Glomeromycota;	c__Glomeromycetes;	o__Glomerales;	f__Glomeraceae;	Unclassified;	Unclassified
675	k__Fungi;	p__Ascomycota;	c__Dothideomycetes;	o__Pleosporales;	Unclassified;	Unclassified;	Unclassified
676	k__Fungi;	p__Chytridiomycota;	Unclassified;	Unclassified;	Unclassified;	Unclassified;	Unclassified
677	k__Fungi;	p__unclassified_Fungi;	c__unclassified_Fungi;	o__unclassified_Fungi;	f__unclassified_Fungi;	g__unclassified_Fungi;	s__unclassified_Fungi
678	k__Fungi;	p__Basidiomycota;	c__unclassified_Basidiomycota;	o__unclassified_Basidiomycota;	f__unclassified_Basidiomycota;	g__unclassified_Basidiomycota;	s__unclassified_Basidiomycota
679	k__Fungi;	p__Ascomycota;	c__Sordariomycetes;	o__Hypocreales;	f__Stachybotryaceae;	g__Paramyrothecium;	s__Paramyrothecium_parvum
680	k__Fungi;	p__Ascomycota;	c__Sordariomycetes;	o__Coniochaetales;	f__Coniochaetaceae;	g__Coniochaeta;	s__Coniochaeta_lignicola
681	k__Fungi;	p__Ascomycota;	c__Pezizomycetes;	o__Pezizales;	f__Pyronemataceae;	g__unclassified_Pyronemataceae;	s__unclassified_Pyronemataceae
682	k__Fungi;	p__unclassified_Fungi;	c__unclassified_Fungi;	o__unclassified_Fungi;	f__unclassified_Fungi;	g__unclassified_Fungi;	s__unclassified_Fungi
683	k__Fungi;	p__Basidiomycota;	c__Agaricomycetes;	o__Agaricales;	f__Bolbitiaceae;	g__Conocybe;	s__Conocybe_coniferarum
684	k__Fungi;	p__Ascomycota;	c__Leotiomycetes;	o__unclassified_Leotiomycetes;	f__unclassified_Leotiomycetes;	g__unclassified_Leotiomycetes;	s__unclassified_Leotiomycetes
685	k__Fungi;	p__Ascomycota;	c__Leotiomycetes;	o__Thelebolales;	f__Pseudeurotiaceae;	g__Pseudogymnoascus;	s__unclassified_Pseudogymnoascus
686	k__Fungi;	p__unclassified_Fungi;	c__unclassified_Fungi;	o__unclassified_Fungi;	f__unclassified_Fungi;	g__unclassified_Fungi;	s__unclassified_Fungi
687	k__Fungi;	p__Ascomycota;	c__Eurotiomycetes;	o__Chaetothyriales;	f__Cyphellophoraceae;	g__Cyphellophora;	s__unclassified_Cyphellophora
688	k__Fungi;	p__Ascomycota;	c__Eurotiomycetes;	o__Chaetothyriales;	f__unclassified_Chaetothyriales;	g__unclassified_Chaetothyriales;	s__unclassified_Chaetothyriales
689	k__Fungi;	p__Ascomycota;	c__Geoglossomycetes;	o__Geoglossales;	f__Geoglossaceae;	g__Trichoglossum;	s__Trichoglossum_durandii
690	k__Fungi;	p__Ascomycota;	c__Dothideomycetes;	o__Pleosporales;	f__Neopyrenochaetaceae;	g__Neopyrenochaeta;	s__Neopyrenochaeta_acicola
691	k__Fungi;	p__Ascomycota;	c__Dothideomycetes;	o__Pleosporales;	f__Didymosphaeriaceae;	Unclassified;	Unclassified
692	k__Fungi;	p__Basidiomycota;	c__Agaricomycetes;	o__Agaricales;	f__Psathyrellaceae;	g__Parasola;	s__unclassified_Parasola
693	k__Fungi;	p__Basidiomycota;	c__unclassified_Basidiomycota;	o__unclassified_Basidiomycota;	f__unclassified_Basidiomycota;	g__unclassified_Basidiomycota;	s__unclassified_Basidiomycota
694	k__Fungi;	p__Basidiomycota;	c__Agaricomycetes;	o__Cantharellales;	f__Ceratobasidiaceae;	g__Ceratobasidium;	Unclassified
695	k__Fungi;	p__Basidiomycota;	c__Agaricomycetes;	o__Agaricales;	Unclassified;	Unclassified;	Unclassified
696	k__Fungi;	p__Ascomycota;	c__Eurotiomycetes;	o__Eurotiales;	f__Aspergillaceae;	g__Aspergillus;	Unclassified
697	k__Fungi;	p__Basidiomycota;	c__Malasseziomycetes;	o__Malasseziales;	Unclassified;	Unclassified;	Unclassified
698	k__Fungi;	p__Basidiomycota;	c__unclassified_Basidiomycota;	o__unclassified_Basidiomycota;	f__unclassified_Basidiomycota;	g__unclassified_Basidiomycota;	s__unclassified_Basidiomycota
699	k__Fungi;	p__Basidiomycota;	c__Cystobasidiomycetes;	o__Cystobasidiales;	f__Cystobasidiaceae;	g__Cystobasidium;	s__Cystobasidium_minutum
700	k__Fungi;	p__unclassified_Fungi;	c__unclassified_Fungi;	o__unclassified_Fungi;	f__unclassified_Fungi;	g__unclassified_Fungi;	s__unclassified_Fungi
701	k__Fungi;	p__unclassified_Fungi;	c__unclassified_Fungi;	o__unclassified_Fungi;	f__unclassified_Fungi;	g__unclassified_Fungi;	s__unclassified_Fungi
702	k__Fungi;	p__Basidiomycota;	c__Tremellomycetes;	o__Cystofilobasidiales;	f__Cystofilobasidiaceae;	g__Cystofilobasidium;	s__Cystofilobasidium_macerans
703	k__Fungi;	p__Ascomycota;	c__Sordariomycetes;	o__Hypocreales;	f__unclassified_Hypocreales;	g__unclassified_Hypocreales;	s__unclassified_Hypocreales
704	k__Fungi;	p__Ascomycota;	c__Sordariomycetes;	o__unclassified_Sordariomycetes;	f__unclassified_Sordariomycetes;	g__unclassified_Sordariomycetes;	s__unclassified_Sordariomycetes
705	k__Fungi;	p__unclassified_Fungi;	c__unclassified_Fungi;	o__unclassified_Fungi;	f__unclassified_Fungi;	g__unclassified_Fungi;	s__unclassified_Fungi
706	k__Fungi;	p__unclassified_Fungi;	c__unclassified_Fungi;	o__unclassified_Fungi;	f__unclassified_Fungi;	g__unclassified_Fungi;	s__unclassified_Fungi
707	k__Fungi;	p__unclassified_Fungi;	c__unclassified_Fungi;	o__unclassified_Fungi;	f__unclassified_Fungi;	g__unclassified_Fungi;	s__unclassified_Fungi
708	k__Fungi;	p__Ascomycota;	c__Saccharomycetes;	o__Saccharomycetales;	f__Dipodascaceae;	g__Galactomyces;	s__Galactomyces_pseudocandidus
709	k__Fungi;	p__unclassified_Fungi;	c__unclassified_Fungi;	o__unclassified_Fungi;	f__unclassified_Fungi;	g__unclassified_Fungi;	s__unclassified_Fungi
710	k__Fungi;	p__Ascomycota;	c__Saccharomycetes;	o__Saccharomycetales;	f__Dipodascaceae;	g__Galactomyces;	s__Galactomyces_pseudocandidus
711	k__Fungi;	p__unclassified_Fungi;	c__unclassified_Fungi;	o__unclassified_Fungi;	f__unclassified_Fungi;	g__unclassified_Fungi;	s__unclassified_Fungi
712	k__Fungi;	p__Ascomycota;	c__Sordariomycetes;	o__unclassified_Sordariomycetes;	f__unclassified_Sordariomycetes;	g__unclassified_Sordariomycetes;	s__unclassified_Sordariomycetes
713	k__Fungi;	p__Ascomycota;	c__Saccharomycetes;	o__Saccharomycetales;	Unclassified;	g__Candida;	s__[Candida]_africana
714	k__Fungi;	p__Basidiomycota;	c__Agaricomycetes;	o__Agaricales;	f__Clavariaceae;	g__Clavaria;	Unclassified
715	k__Fungi;	p__Basidiomycota;	c__Agaricomycetes;	o__unclassified_Agaricomycetes;	f__unclassified_Agaricomycetes;	g__unclassified_Agaricomycetes;	s__unclassified_Agaricomycetes
716	k__Fungi;	p__Rozellomycota;	Unclassified;	Unclassified;	Unclassified;	Unclassified;	Unclassified
717	k__Fungi;	p__unclassified_Fungi;	c__unclassified_Fungi;	o__unclassified_Fungi;	f__unclassified_Fungi;	g__unclassified_Fungi;	s__unclassified_Fungi
718	k__Fungi;	p__Ascomycota;	c__Sordariomycetes;	o__Sordariales;	f__Chaetomiaceae;	g__Chaetomium;	Unclassified
719	k__Fungi;	p__Ascomycota;	c__Sordariomycetes;	o__Sordariales;	f__Cephalothecaceae;	Unclassified;	Unclassified
720	k__Fungi;	p__Ascomycota;	c__Sordariomycetes;	o__Hypocreales;	f__Cordycipitaceae;	g__Lecanicillium;	s__Lecanicillium_dimorphum
721	k__Fungi;	p__Ascomycota;	c__Sordariomycetes;	o__Microascales;	f__Microascaceae;	g__Acaulium;	s__Acaulium_caviariforme
722	k__Fungi;	p__Ascomycota;	c__Sordariomycetes;	o__Hypocreales;	f__Hypocreales_fam_Incertae_sedis;	g__Fusariella;	Unclassified
723	k__Fungi;	p__Basidiomycota;	c__unclassified_Basidiomycota;	o__unclassified_Basidiomycota;	f__unclassified_Basidiomycota;	g__unclassified_Basidiomycota;	s__unclassified_Basidiomycota
724	k__Fungi;	p__Basidiomycota;	c__Agaricomycetes;	o__Agaricales;	f__Psathyrellaceae;	g__Coprinellus;	s__Coprinellus_radians
725	k__Fungi;	p__Basidiomycota;	c__Agaricomycetes;	o__Agaricales;	f__Clavariaceae;	g__Hodophilus;	s__Hodophilus_praecox
726	k__Fungi;	p__Ascomycota;	c__Leotiomycetes;	o__Helotiales;	f__Helotiales_fam_Incertae_sedis;	g__Leohumicola;	Unclassified
727	k__Fungi;	p__Ascomycota;	c__Geoglossomycetes;	o__Geoglossales;	f__Geoglossaceae;	g__Trichoglossum;	s__Trichoglossum_farlowii
728	k__Fungi;	p__Ascomycota;	c__Saccharomycetes;	o__Saccharomycetales;	f__Debaryomycetaceae;	g__Meyerozyma;	s__Meyerozyma_caribbica
729	k__Fungi;	p__Ascomycota;	c__Saccharomycetes;	o__Saccharomycetales;	f__Phaffomycetaceae;	g__Barnettozyma;	s__Barnettozyma_californica
730	k__Fungi;	p__unclassified_Fungi;	c__unclassified_Fungi;	o__unclassified_Fungi;	f__unclassified_Fungi;	g__unclassified_Fungi;	s__unclassified_Fungi
731	k__Fungi;	p__Ascomycota;	c__Eurotiomycetes;	o__Eurotiales;	f__Trichocomaceae;	g__Talaromyces;	s__unclassified_Talaromyces
732	k__Fungi;	p__Basidiomycota;	c__Agaricomycetes;	o__Thelephorales;	f__Thelephoraceae;	g__Tomentella;	Unclassified
733	k__Fungi;	p__Ascomycota;	c__Dothideomycetes;	o__Venturiales;	f__Sympoventuriaceae;	g__Scolecobasidium;	Unclassified
734	k__Fungi;	p__unclassified_Fungi;	c__unclassified_Fungi;	o__unclassified_Fungi;	f__unclassified_Fungi;	g__unclassified_Fungi;	s__unclassified_Fungi
735	k__Fungi;	p__Ascomycota;	c__Eurotiomycetes;	o__Chaetothyriales;	f__unclassified_Chaetothyriales;	g__unclassified_Chaetothyriales;	s__unclassified_Chaetothyriales
736	k__Fungi;	p__Ascomycota;	c__Dothideomycetes;	o__Pleosporales;	f__Sporormiaceae;	g__Sporormiella;	s__Sporormiella_megalospora
737	k__Fungi;	p__Ascomycota;	c__Eurotiomycetes;	o__Eurotiales;	f__Aspergillaceae;	g__Penicillium;	s__Penicillium_bialowiezense
738	k__Fungi;	p__Basidiomycota;	c__Agaricomycetes;	o__Polyporales;	f__Podoscyphaceae;	g__Abortiporus;	s__Abortiporus_biennis
739	k__Fungi;	p__Basidiomycota;	c__Malasseziomycetes;	o__Malasseziales;	f__Malasseziaceae;	g__Malassezia;	s__Malassezia_restricta
740	k__Fungi;	p__Ascomycota;	c__Sordariomycetes;	o__Hypocreales;	f__Nectriaceae;	g__Fusarium;	s__unclassified_Fusarium
741	k__Fungi;	p__unclassified_Fungi;	c__unclassified_Fungi;	o__unclassified_Fungi;	f__unclassified_Fungi;	g__unclassified_Fungi;	s__unclassified_Fungi
742	k__Fungi;	p__Ascomycota;	c__Saccharomycetes;	o__Saccharomycetales;	f__Metschnikowiaceae;	g__Clavispora;	s__Clavispora_lusitaniae
743	k__Fungi;	p__unclassified_Fungi;	c__unclassified_Fungi;	o__unclassified_Fungi;	f__unclassified_Fungi;	g__unclassified_Fungi;	s__unclassified_Fungi
744	k__Fungi;	p__Ascomycota;	c__Dothideomycetes;	o__Mycosphaerellales;	f__unclassified_Mycosphaerellales;	g__unclassified_Mycosphaerellales;	s__unclassified_Mycosphaerellales
745	k__Fungi;	p__Ascomycota;	c__Saccharomycetes;	o__Saccharomycetales;	f__unclassified_Saccharomycetales;	g__unclassified_Saccharomycetales;	s__unclassified_Saccharomycetales
746	k__Fungi;	p__unclassified_Fungi;	c__unclassified_Fungi;	o__unclassified_Fungi;	f__unclassified_Fungi;	g__unclassified_Fungi;	s__unclassified_Fungi
747	k__Fungi;	p__Ascomycota;	c__Sordariomycetes;	o__Sordariales;	f__Lasiosphaeriaceae;	g__Podospora;	Unclassified
748	k__Fungi;	p__Ascomycota;	c__Saccharomycetes;	o__Saccharomycetales;	f__Dipodascaceae;	g__Galactomyces;	s__Galactomyces_pseudocandidus
749	k__Fungi;	p__unclassified_Fungi;	c__unclassified_Fungi;	o__unclassified_Fungi;	f__unclassified_Fungi;	g__unclassified_Fungi;	s__unclassified_Fungi
750	k__Fungi;	p__Basidiomycota;	c__Microbotryomycetes;	o__Sporidiobolales;	f__Sporidiobolaceae;	g__Rhodotorula;	s__Rhodotorula_toruloides
751	k__Fungi;	p__Ascomycota;	c__Pezizomycetes;	o__Pezizales;	f__Pyronemataceae;	Unclassified;	Unclassified
752	k__Fungi;	p__Chytridiomycota;	c__Chytridiomycetes;	o__Chytridiales;	f__Chytridiaceae;	Unclassified;	Unclassified
753	k__Fungi;	p__unclassified_Fungi;	c__unclassified_Fungi;	o__unclassified_Fungi;	f__unclassified_Fungi;	g__unclassified_Fungi;	s__unclassified_Fungi
754	k__Fungi;	p__Ascomycota;	c__Dothideomycetes;	o__Cladosporiales;	f__Cladosporiaceae;	g__Rachicladosporium;	s__Rachicladosporium_iridis
755	k__Fungi;	p__Ascomycota;	c__Dothideomycetes;	o__Pleosporales;	Unclassified;	Unclassified;	Unclassified
756	k__Fungi;	p__Ascomycota;	c__Dothideomycetes;	o__Capnodiales;	f__unclassified_Capnodiales;	g__unclassified_Capnodiales;	s__unclassified_Capnodiales
757	k__Fungi;	p__Ascomycota;	c__Saccharomycetes;	o__Saccharomycetales;	Unclassified;	Unclassified;	Unclassified
758	k__Fungi;	p__Ascomycota;	c__Sordariomycetes;	o__Hypocreales;	Unclassified;	Unclassified;	Unclassified
759	k__Fungi;	p__Ascomycota;	c__Sordariomycetes;	o__Coniochaetales;	f__Coniochaetaceae;	g__Coniochaeta;	s__unclassified_Coniochaeta
760	k__Fungi;	p__Ascomycota;	c__Sordariomycetes;	o__unclassified_Sordariomycetes;	f__unclassified_Sordariomycetes;	g__unclassified_Sordariomycetes;	s__unclassified_Sordariomycetes
761	k__Fungi;	p__Ascomycota;	c__Sordariomycetes;	o__unclassified_Sordariomycetes;	f__unclassified_Sordariomycetes;	g__unclassified_Sordariomycetes;	s__unclassified_Sordariomycetes
762	k__Fungi;	p__Ascomycota;	c__Leotiomycetes;	o__Thelebolales;	f__Pseudeurotiaceae;	g__Gymnostellatospora;	s__unclassified_Gymnostellatospora
763	k__Fungi;	p__Basidiomycota;	c__unclassified_Basidiomycota;	o__unclassified_Basidiomycota;	f__unclassified_Basidiomycota;	g__unclassified_Basidiomycota;	s__unclassified_Basidiomycota
764	k__Fungi;	p__Mucoromycota;	c__Mucoromycetes;	o__Mucorales;	f__Mucoraceae;	g__Actinomucor;	s__Actinomucor_elegans
765	k__Fungi;	p__Basidiomycota;	c__Agaricomycetes;	o__Cantharellales;	f__Ceratobasidiaceae;	Unclassified;	Unclassified
766	k__Fungi;	p__Basidiomycota;	c__Agaricomycetes;	o__Polyporales;	Unclassified;	Unclassified;	Unclassified
767	k__Fungi;	p__Basidiomycota;	c__Agaricomycetes;	Unclassified;	Unclassified;	Unclassified;	Unclassified
768	k__Fungi;	p__Ascomycota;	c__Dothideomycetes;	o__Pleosporales;	f__Phaeosphaeriaceae;	g__Ophiosphaerella;	Unclassified
769	k__Fungi;	p__Ascomycota;	c__Dothideomycetes;	o__Pleosporales;	Unclassified;	Unclassified;	Unclassified
770	k__Fungi;	p__Ascomycota;	c__Eurotiomycetes;	o__Eurotiales;	f__Trichocomaceae;	g__Sagenomella;	s__Sagenomella_verticillata
771	k__Fungi;	p__Ascomycota;	c__Leotiomycetes;	o__Helotiales;	f__Helotiaceae;	g__Tetracladium;	Unclassified
772	k__Fungi;	p__Ascomycota;	c__unclassified_Ascomycota;	o__unclassified_Ascomycota;	f__unclassified_Ascomycota;	g__unclassified_Ascomycota;	s__unclassified_Ascomycota
773	k__Fungi;	p__Ascomycota;	c__Eurotiomycetes;	o__Chaetothyriales;	Unclassified;	Unclassified;	Unclassified
774	k__Fungi;	p__Ascomycota;	c__Dothideomycetes;	o__Pleosporales;	f__Cucurbitariaceae;	g__Pyrenochaeta;	Unclassified
775	k__Fungi;	p__Ascomycota;	c__unclassified_Ascomycota;	o__unclassified_Ascomycota;	f__unclassified_Ascomycota;	g__unclassified_Ascomycota;	s__unclassified_Ascomycota
776	k__Fungi;	p__unclassified_Fungi;	c__unclassified_Fungi;	o__unclassified_Fungi;	f__unclassified_Fungi;	g__unclassified_Fungi;	s__unclassified_Fungi
777	k__Fungi;	p__Basidiomycota;	c__Agaricomycetes;	o__Boletales;	f__Sclerodermataceae;	g__Scleroderma;	Unclassified
778	k__Fungi;	p__Basidiomycota;	c__Agaricomycetes;	o__Agaricales;	f__Inocybaceae;	g__Inocybe;	Unclassified
779	k__Fungi;	p__Basidiomycota;	c__Agaricomycetes;	o__Agaricales;	f__Bolbitiaceae;	g__Panaeolus;	s__Panaeolus_papilionaceus
780	k__Fungi;	p__Basidiomycota;	c__Agaricomycetes;	o__Agaricales;	f__Clavariaceae;	g__Clavulinopsis;	s__Clavulinopsis_fusiformis
781	k__Fungi;	p__Basidiomycota;	c__Agaricomycetes;	o__Boletales;	f__Boletaceae;	Unclassified;	Unclassified
782	k__Fungi;	p__Ascomycota;	c__Dothideomycetes;	o__Pleosporales;	f__Phaeosphaeriaceae;	g__Leptospora;	Unclassified
783	k__Fungi;	p__unclassified_Fungi;	c__unclassified_Fungi;	o__unclassified_Fungi;	f__unclassified_Fungi;	g__unclassified_Fungi;	s__unclassified_Fungi
784	k__Fungi;	p__Basidiomycota;	c__Agaricomycetes;	o__Agaricales;	f__unclassified_Agaricales;	g__unclassified_Agaricales;	s__unclassified_Agaricales
785	k__Fungi;	p__Basidiomycota;	c__Agaricomycetes;	o__Agaricales;	f__Clavariaceae;	g__unclassified_Clavariaceae;	s__unclassified_Clavariaceae
786	k__Fungi;	p__Mortierellomycota;	c__Mortierellomycetes;	o__Mortierellales;	f__Mortierellaceae;	g__Mortierella;	s__Mortierella_ambigua
787	k__Fungi;	p__Mortierellomycota;	c__Mortierellomycetes;	o__Mortierellales;	f__Mortierellaceae;	g__Mortierella;	Unclassified
788	k__Fungi;	p__unclassified_Fungi;	c__unclassified_Fungi;	o__unclassified_Fungi;	f__unclassified_Fungi;	g__unclassified_Fungi;	s__unclassified_Fungi
789	k__Fungi;	p__Basidiomycota;	c__Agaricomycetes;	Unclassified;	Unclassified;	Unclassified;	Unclassified
790	k__Fungi;	p__Basidiomycota;	c__Agaricomycetes;	o__Agaricales;	f__Psathyrellaceae;	g__Coprinellus;	s__Coprinellus_verrucispermus
791	k__Fungi;	p__unclassified_Fungi;	c__unclassified_Fungi;	o__unclassified_Fungi;	f__unclassified_Fungi;	g__unclassified_Fungi;	s__unclassified_Fungi
792	k__Fungi;	p__Basidiomycota;	c__unclassified_Basidiomycota;	o__unclassified_Basidiomycota;	f__unclassified_Basidiomycota;	g__unclassified_Basidiomycota;	s__unclassified_Basidiomycota
793	k__Fungi;	p__Basidiomycota;	c__Tremellomycetes;	o__Tremellales;	f__Tremellaceae;	g__Cryptococcus;	Unclassified
794	k__Fungi;	p__Ascomycota;	c__Sordariomycetes;	o__unclassified_Sordariomycetes;	f__unclassified_Sordariomycetes;	g__unclassified_Sordariomycetes;	s__unclassified_Sordariomycetes
795	k__Fungi;	p__Ascomycota;	c__Saccharomycetes;	o__Saccharomycetales;	f__Metschnikowiaceae;	g__Metschnikowia;	s__Metschnikowia_chrysoperlae
796	k__Fungi;	p__Ascomycota;	c__Saccharomycetes;	o__Saccharomycetales;	f__Debaryomycetaceae;	g__Candida;	s__Candida_magnoliae
797	k__Fungi;	p__Ascomycota;	c__Dothideomycetes;	o__Cladosporiales;	f__Cladosporiaceae;	g__Cladosporium;	s__Cladosporium_endophytica
798	k__Fungi;	p__Ascomycota;	c__Sordariomycetes;	o__Xylariales;	f__Xylariaceae;	g__Zygosporium;	Unclassified
799	k__Fungi;	p__Ascomycota;	c__Dothideomycetes;	o__Pleosporales;	f__Lophiostomataceae;	g__Sigarispora;	s__unclassified_Sigarispora
800	k__Fungi;	p__Ascomycota;	c__unclassified_Ascomycota;	o__unclassified_Ascomycota;	f__unclassified_Ascomycota;	g__unclassified_Ascomycota;	s__unclassified_Ascomycota
801	k__Fungi;	p__Ascomycota;	c__Archaeorhizomycetes;	o__Archaeorhizomycetales;	f__Archaeorhizomycetaceae;	g__Archaeorhizomyces;	s__Archaeorhizomyces_finlayi
802	k__Fungi;	p__Ascomycota;	c__Sordariomycetes;	o__Sordariales;	f__Chaetomiaceae;	g__Triangularia;	s__Triangularia_mangenotii
803	k__Fungi;	p__unclassified_Fungi;	c__unclassified_Fungi;	o__unclassified_Fungi;	f__unclassified_Fungi;	g__unclassified_Fungi;	s__unclassified_Fungi
804	k__Fungi;	p__unclassified_Fungi;	c__unclassified_Fungi;	o__unclassified_Fungi;	f__unclassified_Fungi;	g__unclassified_Fungi;	s__unclassified_Fungi
805	k__Fungi;	p__Basidiomycota;	c__Tremellomycetes;	o__Filobasidiales;	f__Filobasidiaceae;	g__Filobasidium;	s__unclassified_Filobasidium
806	k__Fungi;	p__Ascomycota;	c__Sordariomycetes;	o__unclassified_Sordariomycetes;	f__unclassified_Sordariomycetes;	g__unclassified_Sordariomycetes;	s__unclassified_Sordariomycetes
807	k__Fungi;	p__Ascomycota;	c__Sordariomycetes;	o__Hypocreales;	f__Nectriaceae;	g__Volutella;	s__unclassified_Volutella
808	k__Fungi;	p__Ascomycota;	c__Sordariomycetes;	Unclassified;	Unclassified;	Unclassified;	Unclassified
809	k__Fungi;	p__Ascomycota;	c__Xylonomycetes;	o__GS34;	Unclassified;	Unclassified;	Unclassified
810	k__Fungi;	p__Basidiomycota;	c__Agaricomycetes;	o__Auriculariales;	f__unclassified_Auriculariales;	g__unclassified_Auriculariales;	s__unclassified_Auriculariales
811	k__Fungi;	p__Rozellomycota;	Unclassified;	Unclassified;	Unclassified;	Unclassified;	Unclassified
812	k__Fungi;	p__Ascomycota;	c__Leotiomycetes;	o__Helotiales;	f__Hyaloscyphaceae;	Unclassified;	Unclassified
813	k__Fungi;	p__Ascomycota;	c__Pezizomycetes;	o__Pezizales;	f__Pyronemataceae;	g__Geopora;	s__Geopora_arenicola
814	k__Fungi;	p__Basidiomycota;	c__Agaricomycetes;	o__Agaricales;	f__Hygrophoraceae;	g__Hygrocybe;	s__Hygrocybe_cantharellus
815	k__Fungi;	p__Basidiomycota;	c__Agaricomycetes;	o__Sebacinales;	f__Sebacinaceae;	g__Sebacina;	Unclassified
816	k__Fungi;	p__Ascomycota;	c__Pezizomycetes;	o__Pezizales;	f__Ascodesmidaceae;	g__Cephaliophora;	s__Cephaliophora_tropica
817	k__Fungi;	p__Ascomycota;	c__Eurotiomycetes;	o__Chaetothyriales;	f__Trichomeriaceae;	Unclassified;	Unclassified
818	k__Fungi;	p__Basidiomycota;	c__Agaricomycetes;	o__Agaricales;	f__Hygrophoraceae;	g__Hygrocybe;	s__Hygrocybe_glutinipes
819	k__Fungi;	p__Ascomycota;	c__Dothideomycetes;	o__Pleosporales;	f__Phaeosphaeriaceae;	g__Phaeosphaeria;	Unclassified
820	k__Fungi;	p__Basidiomycota;	c__Atractiellomycetes;	o__Atractiellales;	f__Hoehnelomycetaceae;	g__Atractiella;	s__Atractiella_rhizophila
821	k__Fungi;	p__Basidiomycota;	c__Microbotryomycetes;	o__Microbotryales;	Unclassified;	Unclassified;	Unclassified
822	k__Fungi;	p__Basidiomycota;	c__Agaricomycetes;	o__Agaricales;	f__Clavariaceae;	g__Clavulinopsis;	Unclassified
823	k__Fungi;	p__Basidiomycota;	c__Agaricomycetes;	o__Russulales;	f__Russulaceae;	g__Russula;	s__unclassified_Russula
824	k__Fungi;	p__Ascomycota;	c__Dothideomycetes;	o__Pleosporales;	f__Sporormiaceae;	g__unclassified_Sporormiaceae;	s__unclassified_Sporormiaceae
825	k__Fungi;	p__Basidiomycota;	c__Agaricomycetes;	o__Agaricales;	f__Strophariaceae;	g__Deconica;	s__Deconica_phillipsii
826	k__Fungi;	p__Basidiomycota;	c__Agaricomycetes;	o__Agaricales;	f__Tricholomataceae;	g__Tricholoma;	s__Tricholoma_boreosulphurescens
827	k__Fungi;	p__Basidiomycota;	c__unclassified_Basidiomycota;	o__unclassified_Basidiomycota;	f__unclassified_Basidiomycota;	g__unclassified_Basidiomycota;	s__unclassified_Basidiomycota
828	k__Fungi;	p__Ascomycota;	c__Dothideomycetes;	o__Pleosporales;	f__unclassified_Pleosporales;	g__unclassified_Pleosporales;	s__unclassified_Pleosporales
829	k__Fungi;	p__Glomeromycota;	c__unclassified_Glomeromycota;	o__unclassified_Glomeromycota;	f__unclassified_Glomeromycota;	g__unclassified_Glomeromycota;	s__unclassified_Glomeromycota
830	k__Fungi;	p__Basidiomycota;	c__Cystobasidiomycetes;	o__Erythrobasidiales;	f__Erythrobasidiaceae;	g__Erythrobasidium;	Unclassified
831	k__Fungi;	p__Glomeromycota;	c__Glomeromycetes;	o__Glomerales;	f__Glomeraceae;	g__Glomus;	s__Glomus_aggregatum
832	k__Fungi;	p__Ascomycota;	c__Dothideomycetes;	o__Cladosporiales;	f__Cladosporiaceae;	g__Cladosporium;	s__Cladosporium_phaenocomae
833	k__Fungi;	p__Basidiomycota;	c__Tremellomycetes;	o__Trichosporonales;	f__Trichosporonaceae;	g__Cutaneotrichosporon;	s__unclassified_Cutaneotrichosporon
834	k__Fungi;	p__Ascomycota;	c__Saccharomycetes;	o__Saccharomycetales;	f__Dipodascaceae;	g__unclassified_Dipodascaceae;	s__unclassified_Dipodascaceae
835	k__Fungi;	p__Ascomycota;	c__unclassified_Ascomycota;	o__unclassified_Ascomycota;	f__unclassified_Ascomycota;	g__unclassified_Ascomycota;	s__unclassified_Ascomycota
836	k__Fungi;	p__Basidiomycota;	c__Wallemiomycetes;	o__Wallemiales;	f__Wallemiaceae;	g__Wallemia;	Unclassified
837	k__Fungi;	p__Ascomycota;	c__Saccharomycetes;	o__Saccharomycetales;	f__Phaffomycetaceae;	g__Wickerhamomyces;	s__Wickerhamomyces_anomalus
838	k__Fungi;	p__unclassified_Fungi;	c__unclassified_Fungi;	o__unclassified_Fungi;	f__unclassified_Fungi;	g__unclassified_Fungi;	s__unclassified_Fungi
839	k__Fungi;	p__Basidiomycota;	c__Agaricomycetes;	Unclassified;	Unclassified;	Unclassified;	Unclassified
840	k__Fungi;	p__Basidiomycota;	c__unclassified_Basidiomycota;	o__unclassified_Basidiomycota;	f__unclassified_Basidiomycota;	g__unclassified_Basidiomycota;	s__unclassified_Basidiomycota
841	k__Fungi;	p__Basidiomycota;	c__Agaricomycetes;	o__Thelephorales;	f__Bankeraceae;	Unclassified;	Unclassified
842	k__Fungi;	p__Basidiomycota;	c__Agaricomycetes;	o__Agaricales;	f__Psathyrellaceae;	g__Psathyrella;	s__Psathyrella_magnispora
843	k__Fungi;	p__Ascomycota;	c__Dothideomycetes;	o__Pleosporales;	f__Phaeosphaeriaceae;	g__Ophiosphaerella;	s__Ophiosphaerella_aquatica
844	k__Fungi;	p__Ascomycota;	c__Eurotiomycetes;	o__Chaetothyriales;	f__Trichomeriaceae;	g__Trichomerium;	s__Trichomerium_camporesii
845	k__Fungi;	p__Ascomycota;	c__Eurotiomycetes;	o__Eurotiales;	f__Aspergillaceae;	g__Aspergillus;	s__Aspergillus_sclerotiorum
846	k__Fungi;	p__Basidiomycota;	c__Microbotryomycetes;	o__Sporidiobolales;	f__Sporidiobolaceae;	g__Rhodosporidiobolus;	s__Rhodosporidiobolus_fluvialis
847	k__Fungi;	p__Basidiomycota;	c__Agaricomycetes;	o__Russulales;	f__Russulaceae;	g__Lactarius;	s__Lactarius_salmonicolor
848	k__Fungi;	p__Basidiomycota;	c__Agaricomycetes;	o__Agaricales;	f__Bolbitiaceae;	g__Agrocybe;	s__Agrocybe_pediades
849	k__Fungi;	p__Basidiomycota;	c__Agaricomycetes;	o__Agaricales;	f__Psathyrellaceae;	g__Coprinopsis;	s__Coprinopsis_pachyderma
850	k__Fungi;	p__unclassified_Fungi;	c__unclassified_Fungi;	o__unclassified_Fungi;	f__unclassified_Fungi;	g__unclassified_Fungi;	s__unclassified_Fungi
851	k__Fungi;	p__Ascomycota;	c__unclassified_Ascomycota;	o__unclassified_Ascomycota;	f__unclassified_Ascomycota;	g__unclassified_Ascomycota;	s__unclassified_Ascomycota
852	k__Fungi;	p__Basidiomycota;	c__Agaricomycetes;	o__Phallales;	f__Phallaceae;	Unclassified;	Unclassified
853	k__Fungi;	p__Ascomycota;	c__Saccharomycetes;	o__Saccharomycetales;	f__Saccharomycodaceae;	g__Hanseniaspora;	s__Hanseniaspora_pseudoguilliermondii
854	k__Fungi;	p__Ascomycota;	c__Sordariomycetes;	o__Sordariales;	f__Chaetomiaceae;	g__unclassified_Chaetomiaceae;	s__unclassified_Chaetomiaceae
855	k__Fungi;	p__Glomeromycota;	c__Glomeromycetes;	o__Diversisporales;	f__Gigasporaceae;	g__Racocetra;	s__Racocetra_crispa
856	k__Fungi;	p__Basidiomycota;	c__Tremellomycetes;	o__Tremellales;	f__Bulleribasidiaceae;	g__Hannaella;	s__Hannaella_pagnoccae
857	k__Fungi;	p__Basidiomycota;	c__unclassified_Basidiomycota;	o__unclassified_Basidiomycota;	f__unclassified_Basidiomycota;	g__unclassified_Basidiomycota;	s__unclassified_Basidiomycota
858	k__Fungi;	p__Ascomycota;	c__Sordariomycetes;	o__Xylariales;	f__Hyponectriaceae;	g__Monographella;	s__Monographella_nivalis
859	k__Fungi;	p__Ascomycota;	c__Sordariomycetes;	o__Hypocreales;	f__unclassified_Hypocreales;	g__unclassified_Hypocreales;	s__unclassified_Hypocreales
860	k__Fungi;	p__Basidiomycota;	c__Microbotryomycetes;	o__Sporidiobolales;	f__Sporidiobolaceae;	g__Sporobolomyces;	s__Sporobolomyces_bannaensis
861	k__Fungi;	p__Basidiomycota;	c__Tremellomycetes;	o__Trichosporonales;	f__Trichosporonaceae;	g__Apiotrichum;	s__unclassified_Apiotrichum
862	k__Fungi;	p__Ascomycota;	c__Sordariomycetes;	o__Hypocreales;	f__Clavicipitaceae;	g__Metarhizium;	s__Metarhizium_marquandii
863	k__Fungi;	p__Basidiomycota;	c__unclassified_Basidiomycota;	o__unclassified_Basidiomycota;	f__unclassified_Basidiomycota;	g__unclassified_Basidiomycota;	s__unclassified_Basidiomycota
864	k__Fungi;	p__Ascomycota;	c__Sordariomycetes;	o__Pleurotheciales;	f__Pleurotheciaceae;	Unclassified;	Unclassified
865	k__Fungi;	p__Ascomycota;	c__Sordariomycetes;	o__unclassified_Sordariomycetes;	f__unclassified_Sordariomycetes;	g__unclassified_Sordariomycetes;	s__unclassified_Sordariomycetes
866	k__Fungi;	p__Ascomycota;	c__unclassified_Ascomycota;	o__unclassified_Ascomycota;	f__unclassified_Ascomycota;	g__unclassified_Ascomycota;	s__unclassified_Ascomycota
867	k__Fungi;	p__Basidiomycota;	c__Agaricomycetes;	o__Russulales;	f__Russulaceae;	g__Lactarius;	Unclassified
868	k__Fungi;	p__Ascomycota;	c__Dothideomycetes;	o__Pleosporales;	f__Coniothyriaceae;	g__Coniothyrium;	Unclassified
869	k__Fungi;	p__unclassified_Fungi;	c__unclassified_Fungi;	o__unclassified_Fungi;	f__unclassified_Fungi;	g__unclassified_Fungi;	s__unclassified_Fungi
870	k__Fungi;	p__unclassified_Fungi;	c__unclassified_Fungi;	o__unclassified_Fungi;	f__unclassified_Fungi;	g__unclassified_Fungi;	s__unclassified_Fungi
871	k__Fungi;	p__unclassified_Fungi;	c__unclassified_Fungi;	o__unclassified_Fungi;	f__unclassified_Fungi;	g__unclassified_Fungi;	s__unclassified_Fungi
872	k__Fungi;	p__Basidiomycota;	c__Agaricomycetes;	o__Agaricales;	f__Tricholomataceae;	g__Melanoleuca;	s__Melanoleuca_porphyropoda
873	k__Fungi;	p__Basidiomycota;	c__Agaricomycetes;	o__Agaricales;	f__Entolomataceae;	g__Clitopilus;	s__Clitopilus_hobsonii
874	k__Fungi;	p__Ascomycota;	c__Pezizomycetes;	o__Pezizales;	f__Ascodesmidaceae;	g__Cephaliophora;	Unclassified
875	k__Fungi;	p__Basidiomycota;	c__Agaricomycetes;	o__Thelephorales;	f__Thelephoraceae;	Unclassified;	Unclassified
876	k__Fungi;	p__Ascomycota;	c__Eurotiomycetes;	o__Eurotiales;	f__Aspergillaceae;	g__Aspergillus;	s__Aspergillus_gracilis
877	k__Fungi;	p__Ascomycota;	c__Eurotiomycetes;	o__Chaetothyriales;	f__Chaetothyriales_fam_Incertae_sedis;	g__Strelitziana;	s__Strelitziana_africana
878	k__Fungi;	p__Basidiomycota;	c__Agaricomycetes;	o__unclassified_Agaricomycetes;	f__unclassified_Agaricomycetes;	g__unclassified_Agaricomycetes;	s__unclassified_Agaricomycetes
879	k__Fungi;	p__Basidiomycota;	c__Agaricomycetes;	o__Cantharellales;	f__Ceratobasidiaceae;	Unclassified;	Unclassified
880	k__Fungi;	p__Basidiomycota;	c__Agaricomycetes;	o__Agaricales;	f__Agaricaceae;	g__Agaricus;	Unclassified
881	k__Fungi;	p__Ascomycota;	c__Pezizomycetes;	o__Pezizales;	f__Pezizaceae;	g__unclassified_Pezizaceae;	s__unclassified_Pezizaceae
882	k__Fungi;	p__Ascomycota;	c__Pezizomycetes;	o__Pezizales;	f__Pyronemataceae;	Unclassified;	Unclassified
883	k__Fungi;	p__Ascomycota;	c__Dothideomycetes;	o__Pleosporales;	Unclassified;	g__Phaeomycocentrospora;	s__Phaeomycocentrospora_cantuariensis
884	k__Fungi;	p__Ascomycota;	c__Dothideomycetes;	o__Pleosporales;	f__Massarinaceae;	g__Stagonospora;	s__Stagonospora_pseudoperfecta
885	k__Fungi;	p__Ascomycota;	c__Eurotiomycetes;	o__Eurotiales;	f__Aspergillaceae;	g__Penicillium;	Unclassified
886	k__Fungi;	p__Ascomycota;	c__Sordariomycetes;	o__Sordariales;	f__Chaetomiaceae;	g__Condenascus;	s__Condenascus_tortuosus
887	k__Fungi;	p__unclassified_Fungi;	c__unclassified_Fungi;	o__unclassified_Fungi;	f__unclassified_Fungi;	g__unclassified_Fungi;	s__unclassified_Fungi
888	k__Fungi;	p__Chytridiomycota;	c__unclassified_Chytridiomycota;	o__unclassified_Chytridiomycota;	f__unclassified_Chytridiomycota;	g__unclassified_Chytridiomycota;	s__unclassified_Chytridiomycota
889	k__Fungi;	p__Basidiomycota;	c__Agaricomycetes;	o__Agaricales;	f__Strophariaceae;	g__Hypholoma;	s__unclassified_Hypholoma
890	k__Fungi;	p__unclassified_Fungi;	c__unclassified_Fungi;	o__unclassified_Fungi;	f__unclassified_Fungi;	g__unclassified_Fungi;	s__unclassified_Fungi
891	k__Fungi;	p__unclassified_Fungi;	c__unclassified_Fungi;	o__unclassified_Fungi;	f__unclassified_Fungi;	g__unclassified_Fungi;	s__unclassified_Fungi
892	k__Fungi;	p__Ascomycota;	c__Sordariomycetes;	o__unclassified_Sordariomycetes;	f__unclassified_Sordariomycetes;	g__unclassified_Sordariomycetes;	s__unclassified_Sordariomycetes
893	k__Fungi;	p__Chytridiomycota;	Unclassified;	Unclassified;	Unclassified;	Unclassified;	Unclassified
894	k__Fungi;	p__unclassified_Fungi;	c__unclassified_Fungi;	o__unclassified_Fungi;	f__unclassified_Fungi;	g__unclassified_Fungi;	s__unclassified_Fungi
895	k__Fungi;	p__Ascomycota;	c__Sordariomycetes;	o__Hypocreales;	Unclassified;	g__Acremonium;	s__Acremonium_sordidulum
896	k__Fungi;	p__Ascomycota;	c__Eurotiomycetes;	o__Eurotiales;	f__unclassified_Eurotiales;	g__unclassified_Eurotiales;	s__unclassified_Eurotiales
897	k__Fungi;	p__Basidiomycota;	c__Agaricomycetes;	o__Cantharellales;	f__Cantharellales_fam_Incertae_sedis;	g__Minimedusa;	s__Minimedusa_polyspora
898	k__Fungi;	p__Basidiomycota;	c__Agaricomycetes;	o__Agaricales;	Unclassified;	Unclassified;	Unclassified
899	k__Fungi;	p__Basidiomycota;	c__Agaricomycetes;	o__Agaricales;	f__Tricholomataceae;	g__Calyptella;	Unclassified
900	k__Fungi;	p__Basidiomycota;	c__Agaricomycetes;	o__Agaricales;	f__Clavariaceae;	g__Clavaria;	s__Clavaria_acuta
901	k__Fungi;	p__unclassified_Fungi;	c__unclassified_Fungi;	o__unclassified_Fungi;	f__unclassified_Fungi;	g__unclassified_Fungi;	s__unclassified_Fungi
902	k__Fungi;	p__Basidiomycota;	c__Agaricomycetes;	o__Agaricales;	f__Lycoperdaceae;	g__Bovista;	s__Bovista_hollosii
903	k__Fungi;	p__unclassified_Fungi;	c__unclassified_Fungi;	o__unclassified_Fungi;	f__unclassified_Fungi;	g__unclassified_Fungi;	s__unclassified_Fungi
904	k__Fungi;	p__Chytridiomycota;	c__Chytridiomycetes;	o__Rhizophydiales;	Unclassified;	g__Operculomyces;	s__Operculomyces_laminatus
905	k__Fungi;	p__Ascomycota;	c__Eurotiomycetes;	o__Eurotiales;	f__Aspergillaceae;	g__Penicillium;	s__Penicillium_cryptum
906	k__Fungi;	p__Ascomycota;	c__unclassified_Ascomycota;	o__unclassified_Ascomycota;	f__unclassified_Ascomycota;	g__unclassified_Ascomycota;	s__unclassified_Ascomycota
907	k__Fungi;	p__Basidiomycota;	c__Microbotryomycetes;	Unclassified;	Unclassified;	Unclassified;	Unclassified
908	k__Fungi;	p__Basidiomycota;	c__Ustilaginomycetes;	o__Ustilaginales;	f__Ustilaginaceae;	g__Moesziomyces;	s__Moesziomyces_aphidis
909	k__Fungi;	p__unclassified_Fungi;	c__unclassified_Fungi;	o__unclassified_Fungi;	f__unclassified_Fungi;	g__unclassified_Fungi;	s__unclassified_Fungi
910	k__Fungi;	p__Ascomycota;	c__Saccharomycetes;	o__Saccharomycetales;	f__Saccharomycetaceae;	g__Saccharomyces;	s__Saccharomyces_cerevisiae
911	k__Fungi;	p__Basidiomycota;	c__unclassified_Basidiomycota;	o__unclassified_Basidiomycota;	f__unclassified_Basidiomycota;	g__unclassified_Basidiomycota;	s__unclassified_Basidiomycota
912	k__Fungi;	p__Ascomycota;	c__unclassified_Ascomycota;	o__unclassified_Ascomycota;	f__unclassified_Ascomycota;	g__unclassified_Ascomycota;	s__unclassified_Ascomycota
913	k__Fungi;	p__Ascomycota;	c__Dothideomycetes;	o__Dothideales;	f__Saccotheciaceae;	g__Aureobasidium;	s__Aureobasidium_leucospermi
914	k__Fungi;	p__Ascomycota;	c__Sordariomycetes;	o__Coniochaetales;	f__Coniochaetaceae;	Unclassified;	Unclassified
915	k__Fungi;	p__Ascomycota;	c__Sordariomycetes;	o__Glomerellales;	f__Plectosphaerellaceae;	g__Lectera;	s__Lectera_capsici
916	k__Fungi;	p__Ascomycota;	c__Leotiomycetes;	o__Thelebolales;	f__Pseudeurotiaceae;	g__Pseudeurotium;	s__Pseudeurotium_hygrophilum
917	k__Fungi;	p__Ascomycota;	c__Sordariomycetes;	o__Glomerellales;	f__Plectosphaerellaceae;	g__Plectosphaerella;	s__Plectosphaerella_niemeijerarum
918	k__Fungi;	p__Ascomycota;	c__Sordariomycetes;	o__Coniochaetales;	f__Coniochaetaceae;	Unclassified;	Unclassified
919	k__Fungi;	p__Ascomycota;	c__Sordariomycetes;	o__Hypocreales;	f__Nectriaceae;	g__Fusarium;	s__Fusarium_equiseti
920	k__Fungi;	p__Olpidiomycota;	c__Olpidiomycetes;	o__Olpidiales;	f__Olpidiaceae;	g__Olpidium;	s__Olpidium_brassicae
921	k__Fungi;	p__Ascomycota;	c__Dothideomycetes;	o__Cladosporiales;	f__Cladosporiaceae;	g__Cladosporium;	s__Cladosporium_varians
922	k__Fungi;	p__Ascomycota;	c__Eurotiomycetes;	o__Eurotiales;	f__Aspergillaceae;	g__Aspergillus;	s__Aspergillus_heterocaryoticus
923	k__Fungi;	p__Ascomycota;	c__Dothideomycetes;	o__Mycosphaerellales;	f__Mycosphaerellaceae;	g__Collarispora;	s__Collarispora_valgourgensis
924	k__Fungi;	p__Ascomycota;	c__Dothideomycetes;	o__Pleosporales;	f__Didymellaceae;	g__Didymella;	s__Didymella_rosea
925	k__Fungi;	p__Ascomycota;	c__Sordariomycetes;	o__Hypocreales;	f__Nectriaceae;	g__Fusarium;	s__Fusarium_circinatum
926	k__Fungi;	p__Ascomycota;	c__Sordariomycetes;	o__Glomerellales;	f__Plectosphaerellaceae;	g__Gibellulopsis;	s__Gibellulopsis_serrae
927	k__Fungi;	p__Ascomycota;	c__Sordariomycetes;	o__Hypocreales;	f__Hypocreaceae;	g__Trichoderma;	s__Trichoderma_parapiluliferum
928	k__Fungi;	p__Ascomycota;	c__Sordariomycetes;	o__Glomerellales;	f__Plectosphaerellaceae;	g__Plectosphaerella;	s__unclassified_Plectosphaerella
929	k__Fungi;	p__Ascomycota;	c__Sordariomycetes;	o__Hypocreales;	f__Nectriaceae;	g__Fusarium;	s__Fusarium_domesticum
930	k__Fungi;	p__Basidiomycota;	c__Tremellomycetes;	o__Tremellales;	f__Bulleribasidiaceae;	g__Hannaella;	s__Hannaella_surugaensis
931	k__Fungi;	p__Ascomycota;	c__Sordariomycetes;	o__Xylariales;	f__unclassified_Xylariales;	g__unclassified_Xylariales;	s__unclassified_Xylariales
932	k__Fungi;	p__Ascomycota;	c__Dothideomycetes;	o__Pleosporales;	Unclassified;	Unclassified;	Unclassified
933	k__Fungi;	p__Ascomycota;	c__Eurotiomycetes;	o__Eurotiales;	f__Thermoascaceae;	g__Byssochlamys;	Unclassified
934	k__Fungi;	p__Ascomycota;	c__Sordariomycetes;	o__Hypocreales;	f__Nectriaceae;	g__Fusarium;	s__Fusarium_equiseti
935	k__Fungi;	p__Ascomycota;	c__Sordariomycetes;	o__Hypocreales;	f__Clavicipitaceae;	g__Metarhizium;	s__Metarhizium_robertsii
936	k__Fungi;	p__Basidiomycota;	c__Tremellomycetes;	o__Cystofilobasidiales;	f__Mrakiaceae;	g__Itersonilia;	s__Itersonilia_perplexans
937	k__Fungi;	p__Ascomycota;	c__Dothideomycetes;	o__Pleosporales;	f__Didymellaceae;	g__Epicoccum;	s__unclassified_Epicoccum
938	k__Fungi;	p__Ascomycota;	c__Sordariomycetes;	o__Trichosphaeriales;	f__Trichosphaeriaceae;	g__Nigrospora;	s__Nigrospora_zimmermanii
939	k__Fungi;	p__Ascomycota;	c__Saccharomycetes;	o__Saccharomycetales;	f__Trichomonascaceae;	g__Wickerhamiella;	s__Wickerhamiella_pararugosa
940	k__Fungi;	p__Ascomycota;	c__Dothideomycetes;	o__Mycosphaerellales;	f__Mycosphaerellaceae;	g__Cercospora;	s__Cercospora_fagopyri
941	k__Fungi;	p__Ascomycota;	c__Sordariomycetes;	o__Hypocreales;	f__Nectriaceae;	g__Fusarium;	s__Fusarium_solani
942	k__Fungi;	p__Ascomycota;	c__Pezizomycetes;	o__Pezizales;	f__Pezizaceae;	Unclassified;	Unclassified
943	k__Fungi;	p__Basidiomycota;	c__Cystobasidiomycetes;	Unclassified;	f__Symmetrosporaceae;	g__Symmetrospora;	s__Symmetrospora_oryzicola
944	k__Fungi;	p__Ascomycota;	c__Sordariomycetes;	o__Hypocreales;	f__Stachybotryaceae;	g__Albifimbria;	s__Albifimbria_lateralis
945	k__Fungi;	p__Ascomycota;	c__Sordariomycetes;	o__Sordariales;	f__Lasiosphaeriaceae;	g__Podospora;	Unclassified
946	k__Fungi;	p__Ascomycota;	c__Dothideomycetes;	o__Pleosporales;	f__Pleosporaceae;	g__Bipolaris;	s__Bipolaris_sorokiniana
947	k__Fungi;	p__Basidiomycota;	c__Tremellomycetes;	o__Cystofilobasidiales;	f__Mrakiaceae;	g__Tausonia;	s__Tausonia_pullulans
948	k__Fungi;	p__Mortierellomycota;	c__Mortierellomycetes;	o__Mortierellales;	f__Mortierellaceae;	g__Mortierella;	s__unclassified_Mortierella
949	k__Fungi;	p__Ascomycota;	c__Sordariomycetes;	o__Hypocreales;	f__Hypocreales_fam_Incertae_sedis;	g__Fusariella;	Unclassified
950	k__Fungi;	p__Ascomycota;	c__Eurotiomycetes;	o__Eurotiales;	f__Trichocomaceae;	g__Thermomyces;	s__Thermomyces_lanuginosus
951	k__Fungi;	p__Ascomycota;	c__Sordariomycetes;	o__Coniochaetales;	f__Coniochaetaceae;	Unclassified;	Unclassified
952	k__Fungi;	p__Ascomycota;	c__Dothideomycetes;	o__Mycosphaerellales;	f__Mycosphaerellaceae;	g__Passalora;	s__Passalora_arctostaphyli
953	k__Fungi;	p__Ascomycota;	c__Sordariomycetes;	o__Sordariales;	f__Chaetomiaceae;	g__Podospora;	s__Podospora_multipilosa
954	k__Fungi;	p__Ascomycota;	c__Sordariomycetes;	o__Hypocreales;	f__Cordycipitaceae;	Unclassified;	Unclassified
955	k__Fungi;	p__Ascomycota;	c__Sordariomycetes;	o__Glomerellales;	f__Plectosphaerellaceae;	g__Gibellulopsis;	s__Gibellulopsis_serrae
956	k__Fungi;	p__Ascomycota;	c__Leotiomycetes;	o__Helotiales;	f__Sclerotiniaceae;	g__Botryotinia;	s__Botryotinia_ranunculi
957	k__Fungi;	p__Ascomycota;	c__Eurotiomycetes;	o__Chaetothyriales;	Unclassified;	Unclassified;	Unclassified
958	k__Fungi;	p__Ascomycota;	c__Dothideomycetes;	o__Eremomycetales;	f__Eremomycetaceae;	g__Arthrographis;	s__Arthrographis_kalrae
959	k__Fungi;	p__Ascomycota;	c__Sordariomycetes;	o__Microascales;	f__Microascaceae;	g__Pseudallescheria;	s__Pseudallescheria_boydii
960	k__Fungi;	p__Ascomycota;	c__Leotiomycetes;	o__Helotiales;	f__Helotiaceae;	g__Tetracladium;	s__unclassified_Tetracladium
961	k__Fungi;	p__Ascomycota;	c__Sordariomycetes;	o__Sordariales;	f__Chaetomiaceae;	g__Humicola;	s__Humicola_nigrescens
962	k__Fungi;	p__Ascomycota;	c__Eurotiomycetes;	o__Eurotiales;	f__Trichocomaceae;	g__Talaromyces;	s__Talaromyces_pratensis
963	k__Fungi;	p__Chytridiomycota;	Unclassified;	Unclassified;	Unclassified;	Unclassified;	Unclassified
964	k__Fungi;	p__Ascomycota;	c__Sordariomycetes;	o__Hypocreales;	f__Nectriaceae;	g__Lasionectria;	s__Lasionectria_hilhorstii
965	k__Fungi;	p__Ascomycota;	c__Sordariomycetes;	o__Hypocreales;	f__Nectriaceae;	g__unclassified_Nectriaceae;	s__unclassified_Nectriaceae
966	k__Fungi;	p__Ascomycota;	c__Sordariomycetes;	o__Microascales;	f__Microascaceae;	g__Enterocarpus;	s__Enterocarpus_grenotii
967	k__Fungi;	p__Ascomycota;	c__Eurotiomycetes;	o__Eurotiales;	f__Aspergillaceae;	g__Aspergillus;	s__Aspergillus_awamori
968	k__Fungi;	p__Mortierellomycota;	c__Mortierellomycetes;	o__Mortierellales;	f__Mortierellaceae;	g__Mortierella;	s__Mortierella_globalpina
969	k__Fungi;	p__Ascomycota;	c__Saccharomycetes;	o__Saccharomycetales;	Unclassified;	g__Diutina;	s__Diutina_catenulata
970	k__Fungi;	p__Mortierellomycota;	c__Mortierellomycetes;	o__Mortierellales;	f__Mortierellaceae;	g__Mortierella;	s__Mortierella_zychae
971	k__Fungi;	p__Ascomycota;	c__Sordariomycetes;	o__Hypocreales;	f__Hypocreales_fam_Incertae_sedis;	g__Stilbella;	s__Stilbella_byssiseda
972	k__Fungi;	p__Basidiomycota;	c__Tremellomycetes;	o__Tremellales;	f__Bulleribasidiaceae;	g__Vishniacozyma;	s__unclassified_Vishniacozyma
973	k__Fungi;	p__Ascomycota;	c__Dothideomycetes;	o__Pleosporales;	f__Didymellaceae;	g__unclassified_Didymellaceae;	s__unclassified_Didymellaceae
974	k__Fungi;	p__Basidiomycota;	c__Agaricomycetes;	o__Polyporales;	f__Podoscyphaceae;	g__Cotylidia;	s__Cotylidia_carpatica
975	k__Fungi;	p__unclassified_Fungi;	c__unclassified_Fungi;	o__unclassified_Fungi;	f__unclassified_Fungi;	g__unclassified_Fungi;	s__unclassified_Fungi
976	k__Fungi;	p__unclassified_Fungi;	c__unclassified_Fungi;	o__unclassified_Fungi;	f__unclassified_Fungi;	g__unclassified_Fungi;	s__unclassified_Fungi
977	k__Fungi;	p__Ascomycota;	c__Dothideomycetes;	o__Pleosporales;	f__Melanommataceae;	g__Alpinaria;	s__Alpinaria_rhododendri
978	k__Fungi;	p__Ascomycota;	c__Dothideomycetes;	o__Pleosporales;	f__Didymellaceae;	g__Pseudoascochyta;	s__Pseudoascochyta_pratensis
979	k__Fungi;	p__Ascomycota;	c__Dothideomycetes;	o__Cladosporiales;	f__Cladosporiaceae;	g__Cladosporium;	s__unclassified_Cladosporium
980	k__Fungi;	p__Ascomycota;	c__Sordariomycetes;	o__Hypocreales;	f__Nectriaceae;	g__Fusarium;	s__Fusarium_equiseti
981	k__Fungi;	p__Ascomycota;	c__Eurotiomycetes;	o__Eurotiales;	f__Aspergillaceae;	g__Aspergillus;	Unclassified
982	k__Fungi;	p__Ascomycota;	c__Eurotiomycetes;	o__Onygenales;	f__Onygenales_fam_Incertae_sedis;	g__Malbranchea;	s__Malbranchea_gypsea
983	k__Fungi;	p__Ascomycota;	c__Sordariomycetes;	o__Hypocreales;	f__unclassified_Hypocreales;	g__unclassified_Hypocreales;	s__unclassified_Hypocreales
984	k__Fungi;	p__unclassified_Fungi;	c__unclassified_Fungi;	o__unclassified_Fungi;	f__unclassified_Fungi;	g__unclassified_Fungi;	s__unclassified_Fungi
985	k__Fungi;	p__Olpidiomycota;	c__Olpidiomycetes;	o__Olpidiales;	f__Olpidiaceae;	g__Olpidium;	s__Olpidium_brassicae
986	k__Fungi;	p__Ascomycota;	c__Sordariomycetes;	o__Hypocreales;	f__Nectriaceae;	g__Neonectria;	s__Neonectria_major
987	k__Fungi;	p__Ascomycota;	c__Dothideomycetes;	o__Pleosporales;	f__Didymellaceae;	g__Didymella;	s__Didymella_rosea
988	k__Fungi;	p__Ascomycota;	c__Sordariomycetes;	o__Hypocreales;	f__Nectriaceae;	g__Fusarium;	s__Fusarium_circinatum
989	k__Fungi;	p__Ascomycota;	c__Sordariomycetes;	o__Hypocreales;	f__Nectriaceae;	g__Fusarium;	s__Fusarium_solani
990	k__Fungi;	p__Ascomycota;	c__Eurotiomycetes;	o__Eurotiales;	f__Aspergillaceae;	g__Aspergillus;	s__Aspergillus_brunneus
991	k__Fungi;	p__Ascomycota;	c__Sordariomycetes;	o__Hypocreales;	f__Nectriaceae;	g__Fusarium;	s__Fusarium_aethiopicum
992	k__Fungi;	p__Ascomycota;	c__Sordariomycetes;	o__Sordariales;	f__Chaetomiaceae;	g__Chaetomium;	s__Chaetomium_megalocarpum
993	k__Fungi;	p__unclassified_Fungi;	c__unclassified_Fungi;	o__unclassified_Fungi;	f__unclassified_Fungi;	g__unclassified_Fungi;	s__unclassified_Fungi
994	k__Fungi;	p__Ascomycota;	c__Sordariomycetes;	o__Chaetosphaeriales;	f__Chaetosphaeriaceae;	g__Chloridium;	s__Chloridium_aseptatum
995	k__Fungi;	p__Ascomycota;	c__Dothideomycetes;	o__Pleosporales;	f__Pyrenochaetopsidaceae;	g__Pyrenochaetopsis;	s__Pyrenochaetopsis_microspora
996	k__Fungi;	p__Mortierellomycota;	c__Mortierellomycetes;	o__Mortierellales;	f__Mortierellaceae;	g__Mortierella;	s__Mortierella_elongata
997	k__Fungi;	p__Ascomycota;	c__Sordariomycetes;	o__Sordariales;	f__Lasiosphaeriaceae;	g__Cercophora;	s__Cercophora_samala
998	k__Fungi;	p__Basidiomycota;	c__Tremellomycetes;	o__Tremellales;	f__Rhynchogastremataceae;	g__Papiliotrema;	s__Papiliotrema_flavescens
999	k__Fungi;	p__Ascomycota;	c__Sordariomycetes;	o__Xylariales;	f__Microdochiaceae;	g__Microdochium;	s__Microdochium_novae-zelandiae
1000	k__Fungi;	p__Ascomycota;	c__Sordariomycetes;	o__Glomerellales;	f__Plectosphaerellaceae;	g__Plectosphaerella;	s__Plectosphaerella_niemeijerarum
1001	k__Fungi;	p__Ascomycota;	c__Eurotiomycetes;	o__Eurotiales;	f__Aspergillaceae;	g__Penicillium;	s__Penicillium_simplicissimum
1002	k__Fungi;	p__Kickxellomycota;	c__Kickxellomycetes;	o__Kickxellales;	f__Kickxellaceae;	g__Ramicandelaber;	Unclassified
1003	k__Fungi;	p__unclassified_Fungi;	c__unclassified_Fungi;	o__unclassified_Fungi;	f__unclassified_Fungi;	g__unclassified_Fungi;	s__unclassified_Fungi
1004	k__Fungi;	p__Rozellomycota;	Unclassified;	Unclassified;	Unclassified;	g__Paramicrosporidium;	s__Paramicrosporidium_saccamoebae
1005	k__Fungi;	p__Ascomycota;	c__Eurotiomycetes;	o__Chaetothyriales;	f__Herpotrichiellaceae;	g__Exophiala;	Unclassified
1006	k__Fungi;	p__Ascomycota;	c__Sordariomycetes;	o__unclassified_Sordariomycetes;	f__unclassified_Sordariomycetes;	g__unclassified_Sordariomycetes;	s__unclassified_Sordariomycetes
1007	k__Fungi;	p__Ascomycota;	c__Dothideomycetes;	o__Venturiales;	f__Venturiaceae;	g__Tyrannosorus;	s__Tyrannosorus_hystrioides
1008	k__Fungi;	p__Ascomycota;	c__Sordariomycetes;	o__Glomerellales;	f__Plectosphaerellaceae;	g__Verticillium;	s__Verticillium_dahliae
1009	k__Fungi;	p__Kickxellomycota;	c__Kickxellomycetes;	o__Kickxellales;	f__Kickxellaceae;	g__Ramicandelaber;	Unclassified
1010	k__Fungi;	p__Ascomycota;	c__Sordariomycetes;	o__Coniochaetales;	f__Coniochaetaceae;	Unclassified;	Unclassified
1011	k__Fungi;	p__Ascomycota;	c__unclassified_Ascomycota;	o__unclassified_Ascomycota;	f__unclassified_Ascomycota;	g__unclassified_Ascomycota;	s__unclassified_Ascomycota
1012	k__Fungi;	p__Ascomycota;	c__Sordariomycetes;	o__unclassified_Sordariomycetes;	f__unclassified_Sordariomycetes;	g__unclassified_Sordariomycetes;	s__unclassified_Sordariomycetes
1013	k__Fungi;	p__Ascomycota;	c__Sordariomycetes;	o__Microascales;	f__Microascaceae;	g__Wardomyces;	s__Wardomyces_anomalus
1014	k__Fungi;	p__Ascomycota;	c__Sordariomycetes;	o__Hypocreales;	f__Nectriaceae;	g__Ilyonectria;	s__Ilyonectria_cyclaminicola
1015	k__Fungi;	p__Basidiomycota;	c__Tremellomycetes;	o__Trichosporonales;	f__Trichosporonaceae;	g__Trichosporon;	s__Trichosporon_japonicum
1016	k__Fungi;	p__Ascomycota;	c__Dothideomycetes;	o__Cladosporiales;	f__Cladosporiaceae;	g__Cladosporium;	s__Cladosporium_aggregatocicatricatum
1017	k__Fungi;	p__Ascomycota;	c__Sordariomycetes;	o__Hypocreales;	Unclassified;	g__Emericellopsis;	s__Emericellopsis_pusilla
1018	k__Fungi;	p__Basidiomycota;	c__Agaricomycetes;	o__Agaricales;	f__Hygrophoraceae;	g__Hygrocybe;	s__Hygrocybe_conicoides
1019	k__Fungi;	p__Basidiomycota;	c__Tremellomycetes;	o__Tremellales;	f__Bulleribasidiaceae;	g__Vishniacozyma;	s__Vishniacozyma_victoriae
1020	k__Fungi;	p__unclassified_Fungi;	c__unclassified_Fungi;	o__unclassified_Fungi;	f__unclassified_Fungi;	g__unclassified_Fungi;	s__unclassified_Fungi
1021	k__Fungi;	p__Basidiomycota;	c__Agaricomycetes;	Unclassified;	Unclassified;	Unclassified;	Unclassified
1022	k__Fungi;	p__Ascomycota;	c__Dothideomycetes;	o__Pleosporales;	f__Didymellaceae;	g__Epicoccum;	s__unclassified_Epicoccum
1023	k__Fungi;	p__Mortierellomycota;	c__Mortierellomycetes;	o__Mortierellales;	f__Mortierellaceae;	g__Mortierella;	s__Mortierella_gamsii
1024	k__Fungi;	p__Mortierellomycota;	c__Mortierellomycetes;	o__Mortierellales;	f__Mortierellaceae;	g__Mortierella;	s__Mortierella_elongata
1025	k__Fungi;	p__Ascomycota;	c__Saccharomycetes;	o__Saccharomycetales;	f__unclassified_Saccharomycetales;	g__unclassified_Saccharomycetales;	s__unclassified_Saccharomycetales
1026	k__Fungi;	p__Basidiomycota;	c__Tremellomycetes;	o__Cystofilobasidiales;	f__Mrakiaceae;	g__Tausonia;	s__Tausonia_pullulans
1027	k__Fungi;	p__Ascomycota;	c__Sordariomycetes;	o__Sordariales;	f__Chaetomiaceae;	g__Acrophialophora;	s__Acrophialophora_levis
1028	k__Fungi;	p__Ascomycota;	c__Eurotiomycetes;	o__Chaetothyriales;	Unclassified;	g__Strelitziana;	s__Strelitziana_australiensis
1029	k__Fungi;	p__Basidiomycota;	c__Agaricomycetes;	o__Cantharellales;	f__Ceratobasidiaceae;	g__Ceratobasidium;	Unclassified
1030	k__Fungi;	p__Ascomycota;	c__Sordariomycetes;	o__Hypocreales;	f__Nectriaceae;	g__Dactylonectria;	s__Dactylonectria_alcacerensis
1031	k__Fungi;	p__Basidiomycota;	c__Agaricomycetes;	o__Polyporales;	f__Ganodermataceae;	g__Ganoderma;	s__Ganoderma_sichuanense
1032	k__Fungi;	p__Ascomycota;	c__Dothideomycetes;	o__Pleosporales;	f__Pleosporaceae;	g__Curvularia;	s__unclassified_Curvularia
1033	k__Fungi;	p__Ascomycota;	c__Dothideomycetes;	o__Pleosporales;	f__Amorosiaceae;	g__Angustimassarina;	s__unclassified_Angustimassarina
1034	k__Fungi;	p__Ascomycota;	c__Dothideomycetes;	o__Venturiales;	f__Venturiaceae;	g__Tyrannosorus;	s__Tyrannosorus_hystrioides
1035	k__Fungi;	p__Ascomycota;	c__Leotiomycetes;	o__Helotiales;	f__unclassified_Helotiales;	g__unclassified_Helotiales;	s__unclassified_Helotiales
1036	k__Fungi;	p__Ascomycota;	c__Sordariomycetes;	o__Trichosphaeriales;	f__Trichosphaeriaceae;	g__Nigrospora;	s__Nigrospora_oryzae
1037	k__Fungi;	p__Ascomycota;	c__Saccharomycetes;	o__Saccharomycetales;	f__Dipodascaceae;	g__Galactomyces;	s__Galactomyces_pseudocandidus
1038	k__Fungi;	p__unclassified_Fungi;	c__unclassified_Fungi;	o__unclassified_Fungi;	f__unclassified_Fungi;	g__unclassified_Fungi;	s__unclassified_Fungi
1039	k__Fungi;	p__Ascomycota;	c__Sordariomycetes;	o__Hypocreales;	f__Nectriaceae;	g__Fusarium;	s__Fusarium_equiseti
1040	k__Fungi;	p__Ascomycota;	Unclassified;	Unclassified;	Unclassified;	Unclassified;	Unclassified
1041	k__Fungi;	p__Ascomycota;	c__Sordariomycetes;	o__Hypocreales;	f__Nectriaceae;	g__Fusarium;	s__Fusarium_asiaticum
1042	k__Fungi;	p__Ascomycota;	c__Sordariomycetes;	o__Hypocreales;	f__Nectriaceae;	g__Fusarium;	s__Fusarium_kyushuense
1043	k__Fungi;	p__Ascomycota;	c__Sordariomycetes;	o__Hypocreales;	f__Nectriaceae;	g__Fusarium;	s__unclassified_Fusarium
1044	k__Fungi;	p__Ascomycota;	c__Sordariomycetes;	o__Hypocreales;	f__Nectriaceae;	g__Fusarium;	s__Fusarium_circinatum
1045	k__Fungi;	p__Ascomycota;	c__Sordariomycetes;	o__Coniochaetales;	f__Coniochaetaceae;	Unclassified;	Unclassified
1046	k__Fungi;	p__Ascomycota;	c__Sordariomycetes;	o__Hypocreales;	f__Hypocreales_fam_Incertae_sedis;	g__Acremonium;	s__Acremonium_furcatum
1047	k__Fungi;	p__Ascomycota;	c__Sordariomycetes;	o__Hypocreales;	f__Hypocreales_fam_Incertae_sedis;	g__Sarocladium;	s__Sarocladium_strictum
1048	k__Fungi;	p__Ascomycota;	c__Saccharomycetes;	o__Saccharomycetales;	Unclassified;	Unclassified;	Unclassified
1049	k__Fungi;	p__Basidiomycota;	c__Agaricomycetes;	o__Agaricales;	f__Psathyrellaceae;	g__Coprinellus;	s__Coprinellus_curtus
1050	k__Fungi;	p__Ascomycota;	c__Saccharomycetes;	o__Saccharomycetales;	f__Metschnikowiaceae;	g__Clavispora;	s__[Candida]_pseudointermedia
1051	k__Fungi;	p__Ascomycota;	c__Sordariomycetes;	o__Hypocreales;	f__Nectriaceae;	g__Fusarium;	s__Fusarium_kyushuense
1052	k__Fungi;	p__Ascomycota;	c__Sordariomycetes;	o__Microascales;	f__Microascaceae;	g__Cephalotrichum;	s__Cephalotrichum_cylindricum
1053	k__Fungi;	p__Ascomycota;	c__Sordariomycetes;	o__Glomerellales;	f__Plectosphaerellaceae;	g__Gibellulopsis;	s__Gibellulopsis_serrae
1054	k__Fungi;	p__Ascomycota;	c__Sordariomycetes;	o__Hypocreales;	f__Nectriaceae;	g__Penicillifer;	s__Penicillifer_diparietisporus
1055	k__Fungi;	p__Ascomycota;	c__Sordariomycetes;	o__Coniochaetales;	f__Coniochaetaceae;	Unclassified;	Unclassified
1056	k__Fungi;	p__unclassified_Fungi;	c__unclassified_Fungi;	o__unclassified_Fungi;	f__unclassified_Fungi;	g__unclassified_Fungi;	s__unclassified_Fungi
1057	k__Fungi;	p__Ascomycota;	c__Sordariomycetes;	o__Glomerellales;	f__Plectosphaerellaceae;	g__Gibellulopsis;	s__unclassified_Gibellulopsis
1058	k__Fungi;	p__Mortierellomycota;	c__Mortierellomycetes;	o__Mortierellales;	f__Mortierellaceae;	g__Mortierella;	s__Mortierella_oligospora
1059	k__Fungi;	p__Ascomycota;	c__Sordariomycetes;	o__Sordariales;	f__unclassified_Sordariales;	g__unclassified_Sordariales;	s__unclassified_Sordariales
1060	k__Fungi;	p__Ascomycota;	c__Sordariomycetes;	o__Hypocreales;	f__Nectriaceae;	g__Cosmospora;	s__Cosmospora_arxii
1061	k__Fungi;	p__Ascomycota;	c__Eurotiomycetes;	o__Onygenales;	f__Onygenales_fam_Incertae_sedis;	g__Malbranchea;	s__Malbranchea_gypsea
1062	k__Fungi;	p__Basidiomycota;	c__Agaricomycetes;	o__Sebacinales;	f__unclassified_Sebacinales;	g__unclassified_Sebacinales;	s__unclassified_Sebacinales
1063	k__Fungi;	p__Ascomycota;	c__Sordariomycetes;	o__Glomerellales;	f__Glomerellaceae;	g__Colletotrichum;	s__Colletotrichum_jasminigenum
1064	k__Fungi;	p__Ascomycota;	c__Sordariomycetes;	o__Hypocreales;	f__Nectriaceae;	g__Fusarium;	s__[Bisifusarium]_tonghuanum
1065	k__Fungi;	p__Ascomycota;	c__Sordariomycetes;	o__Hypocreales;	f__Nectriaceae;	g__Fusarium;	s__[Bisifusarium]_tonghuanum
1066	k__Fungi;	p__Ascomycota;	c__Sordariomycetes;	o__Glomerellales;	f__Plectosphaerellaceae;	g__Plectosphaerella;	s__Plectosphaerella_niemeijerarum
1067	k__Fungi;	p__Basidiomycota;	c__unclassified_Basidiomycota;	o__unclassified_Basidiomycota;	f__unclassified_Basidiomycota;	g__unclassified_Basidiomycota;	s__unclassified_Basidiomycota
1068	k__Fungi;	p__Ascomycota;	c__Saccharomycetes;	o__Saccharomycetales;	f__Debaryomycetaceae;	g__Meyerozyma;	s__Meyerozyma_caribbica
1069	k__Fungi;	p__Ascomycota;	c__Eurotiomycetes;	o__Eurotiales;	f__Trichocomaceae;	g__Talaromyces;	s__Talaromyces_purpureogenus
1070	k__Fungi;	p__Ascomycota;	c__Sordariomycetes;	o__Glomerellales;	f__Plectosphaerellaceae;	g__Gibellulopsis;	s__Gibellulopsis_serrae
1071	k__Fungi;	p__Basidiomycota;	c__Agaricomycetes;	o__Agaricales;	f__unclassified_Agaricales;	g__unclassified_Agaricales;	s__unclassified_Agaricales
1072	k__Fungi;	p__Basidiomycota;	c__Tremellomycetes;	o__Tremellales;	f__Bulleraceae;	g__Bullera;	s__Bullera_alba
1073	k__Fungi;	p__Ascomycota;	Unclassified;	Unclassified;	Unclassified;	Unclassified;	Unclassified
1074	k__Fungi;	p__Ascomycota;	c__Sordariomycetes;	o__Hypocreales;	f__Nectriaceae;	g__Fusarium;	s__Fusarium_nurragi
1075	k__Fungi;	p__Ascomycota;	c__Eurotiomycetes;	o__Chaetothyriales;	Unclassified;	g__Strelitziana;	s__Strelitziana_australiensis
1076	k__Fungi;	p__Ascomycota;	c__Sordariomycetes;	o__Coniochaetales;	f__Coniochaetaceae;	g__Coniochaeta;	Unclassified
1077	k__Fungi;	p__Ascomycota;	c__Sordariomycetes;	o__Sordariales;	f__Lasiosphaeriaceae;	g__Schizothecium;	s__Schizothecium_carpinicola
1078	k__Fungi;	p__Ascomycota;	c__Pezizomycetes;	o__Pezizales;	Unclassified;	Unclassified;	Unclassified
1079	k__Fungi;	p__Ascomycota;	c__Saccharomycetes;	o__Saccharomycetales;	f__Debaryomycetaceae;	g__Candida;	s__Candida_sorbosivorans
1080	k__Fungi;	p__Basidiomycota;	c__unclassified_Basidiomycota;	o__unclassified_Basidiomycota;	f__unclassified_Basidiomycota;	g__unclassified_Basidiomycota;	s__unclassified_Basidiomycota
1081	k__Fungi;	p__Ascomycota;	c__Dothideomycetes;	o__Mycosphaerellales;	f__Neodevriesiaceae;	g__Neodevriesia;	s__unclassified_Neodevriesia
1082	k__Fungi;	p__Ascomycota;	c__Sordariomycetes;	o__Hypocreales;	f__Cordycipitaceae;	g__Lecanicillium;	s__Lecanicillium_primulinum
1083	k__Fungi;	p__Basidiomycota;	c__Tremellomycetes;	o__Trichosporonales;	f__Trichosporonaceae;	g__Cutaneotrichosporon;	s__unclassified_Cutaneotrichosporon
1084	k__Fungi;	p__Basidiomycota;	c__unclassified_Basidiomycota;	o__unclassified_Basidiomycota;	f__unclassified_Basidiomycota;	g__unclassified_Basidiomycota;	s__unclassified_Basidiomycota
1085	k__Fungi;	p__Ascomycota;	c__Sordariomycetes;	o__Hypocreales;	f__Nectriaceae;	g__Dactylonectria;	s__Dactylonectria_alcacerensis
1086	k__Fungi;	p__Chytridiomycota;	Unclassified;	Unclassified;	Unclassified;	Unclassified;	Unclassified
1087	k__Fungi;	p__Ascomycota;	Unclassified;	Unclassified;	Unclassified;	Unclassified;	Unclassified
1088	k__Fungi;	p__Ascomycota;	c__Sordariomycetes;	o__Hypocreales;	f__Nectriaceae;	g__Fusarium;	s__unclassified_Fusarium
1089	k__Fungi;	p__unclassified_Fungi;	c__unclassified_Fungi;	o__unclassified_Fungi;	f__unclassified_Fungi;	g__unclassified_Fungi;	s__unclassified_Fungi
1090	k__Fungi;	p__Ascomycota;	c__Sordariomycetes;	o__Hypocreales;	f__Hypocreales_fam_Incertae_sedis;	g__Sarocladium;	s__Sarocladium_kiliense
1091	k__Fungi;	p__Ascomycota;	c__Sordariomycetes;	o__Microascales;	f__Microascaceae;	g__Cephalotrichum;	s__Cephalotrichum_cylindricum
1092	k__Fungi;	p__Ascomycota;	c__Sordariomycetes;	o__Microascales;	f__Microascaceae;	g__Acaulium;	s__Acaulium_caviariforme
1093	k__Fungi;	p__Basidiomycota;	c__Agaricomycetes;	o__Russulales;	f__Peniophoraceae;	g__Peniophora;	Unclassified
1094	k__Fungi;	p__Ascomycota;	c__unclassified_Ascomycota;	o__unclassified_Ascomycota;	f__unclassified_Ascomycota;	g__unclassified_Ascomycota;	s__unclassified_Ascomycota
1095	k__Fungi;	p__Ascomycota;	c__Sordariomycetes;	o__Glomerellales;	f__Plectosphaerellaceae;	g__Plectosphaerella;	s__Plectosphaerella_niemeijerarum
1096	k__Fungi;	p__Ascomycota;	c__Sordariomycetes;	o__Sordariales;	f__unclassified_Sordariales;	g__unclassified_Sordariales;	s__unclassified_Sordariales
1097	k__Fungi;	p__Ascomycota;	c__unclassified_Ascomycota;	o__unclassified_Ascomycota;	f__unclassified_Ascomycota;	g__unclassified_Ascomycota;	s__unclassified_Ascomycota
1098	k__Fungi;	p__Mortierellomycota;	c__Mortierellomycetes;	o__Mortierellales;	f__Mortierellaceae;	g__Mortierella;	s__unclassified_Mortierella
1099	k__Fungi;	p__Ascomycota;	c__Sordariomycetes;	o__Microascales;	f__Microascaceae;	g__Cephalotrichum;	s__Cephalotrichum_nanum
1100	k__Fungi;	p__unclassified_Fungi;	c__unclassified_Fungi;	o__unclassified_Fungi;	f__unclassified_Fungi;	g__unclassified_Fungi;	s__unclassified_Fungi
1101	k__Fungi;	p__Basidiomycota;	c__Tremellomycetes;	o__Tremellales;	f__Bulleribasidiaceae;	g__Dioszegia;	s__Dioszegia_catarinonii
1102	k__Fungi;	p__Rozellomycota;	Unclassified;	Unclassified;	Unclassified;	Unclassified;	Unclassified
1103	k__Fungi;	p__Ascomycota;	c__Sordariomycetes;	o__unclassified_Sordariomycetes;	f__unclassified_Sordariomycetes;	g__unclassified_Sordariomycetes;	s__unclassified_Sordariomycetes
1104	k__Fungi;	p__Ascomycota;	c__Eurotiomycetes;	o__Chaetothyriales;	Unclassified;	g__Strelitziana;	s__Strelitziana_australiensis
1105	k__Fungi;	p__Ascomycota;	c__Eurotiomycetes;	o__Eurotiales;	f__Aspergillaceae;	g__Aspergillus;	s__Aspergillus_chlamydosporus
1106	k__Fungi;	p__Ascomycota;	c__Eurotiomycetes;	o__Eurotiales;	f__Aspergillaceae;	g__Aspergillus;	s__Aspergillus_terreus
1107	k__Fungi;	p__Ascomycota;	c__Saccharomycetes;	o__Saccharomycetales;	f__unclassified_Saccharomycetales;	g__unclassified_Saccharomycetales;	s__unclassified_Saccharomycetales
1108	k__Fungi;	p__Ascomycota;	c__Saccharomycetes;	o__Saccharomycetales;	f__Dipodascaceae;	g__Galactomyces;	s__Galactomyces_pseudocandidus
1109	k__Fungi;	p__unclassified_Fungi;	c__unclassified_Fungi;	o__unclassified_Fungi;	f__unclassified_Fungi;	g__unclassified_Fungi;	s__unclassified_Fungi
1110	k__Fungi;	p__Ascomycota;	c__Saccharomycetes;	o__Saccharomycetales;	f__unclassified_Saccharomycetales;	g__unclassified_Saccharomycetales;	s__unclassified_Saccharomycetales
1111	k__Fungi;	p__Ascomycota;	c__Dothideomycetes;	o__Pleosporales;	f__Sporormiaceae;	g__Preussia;	s__Preussia_persica
1112	k__Fungi;	p__Ascomycota;	c__Dothideomycetes;	o__Mycosphaerellales;	f__Mycosphaerellaceae;	g__unclassified_Mycosphaerellaceae;	s__unclassified_Mycosphaerellaceae
1113	k__Fungi;	p__Ascomycota;	c__Sordariomycetes;	o__Sordariales;	f__Chaetomiaceae;	g__Chaetomium;	s__Chaetomium_megalocarpum
1114	k__Fungi;	p__Ascomycota;	c__Saccharomycetes;	o__Saccharomycetales;	f__Pichiaceae;	g__Pichia;	s__Pichia_fermentans
1115	k__Fungi;	p__Basidiomycota;	c__unclassified_Basidiomycota;	o__unclassified_Basidiomycota;	f__unclassified_Basidiomycota;	g__unclassified_Basidiomycota;	s__unclassified_Basidiomycota
1116	k__Fungi;	p__Basidiomycota;	c__Tremellomycetes;	o__Tremellales;	f__Rhynchogastremataceae;	g__Papiliotrema;	s__unclassified_Papiliotrema
1117	k__Fungi;	p__Ascomycota;	c__Saccharomycetes;	o__Saccharomycetales;	f__unclassified_Saccharomycetales;	g__unclassified_Saccharomycetales;	s__unclassified_Saccharomycetales
1118	k__Fungi;	p__Basidiomycota;	c__Tremellomycetes;	o__Tremellales;	f__Bulleribasidiaceae;	g__Hannaella;	s__Hannaella_sinensis
1119	k__Fungi;	p__unclassified_Fungi;	c__unclassified_Fungi;	o__unclassified_Fungi;	f__unclassified_Fungi;	g__unclassified_Fungi;	s__unclassified_Fungi
1120	k__Fungi;	p__Basidiomycota;	c__Tremellomycetes;	o__Tremellales;	f__Bulleribasidiaceae;	g__Hannaella;	s__Hannaella_luteola
1121	k__Fungi;	p__Ascomycota;	c__Sordariomycetes;	o__Hypocreales;	f__Hypocreales_fam_Incertae_sedis;	g__Sarocladium;	s__Sarocladium_kiliense
1122	k__Fungi;	p__Ascomycota;	c__Eurotiomycetes;	o__Chaetothyriales;	f__Herpotrichiellaceae;	g__Exophiala;	s__Exophiala_opportunistica
1123	k__Fungi;	p__Ascomycota;	c__Sordariomycetes;	o__Hypocreales;	f__Hypocreales_fam_Incertae_sedis;	g__Trichothecium;	s__Trichothecium_roseum
1124	k__Fungi;	p__Ascomycota;	c__Eurotiomycetes;	o__Eurotiales;	f__Aspergillaceae;	g__Xeromyces;	s__Xeromyces_bisporus
1125	k__Fungi;	p__Basidiomycota;	c__Malasseziomycetes;	o__Malasseziales;	f__Malasseziaceae;	g__Malassezia;	s__Malassezia_arunalokei
1126	k__Fungi;	p__Ascomycota;	c__Sordariomycetes;	o__Glomerellales;	f__Plectosphaerellaceae;	g__Plectosphaerella;	s__Plectosphaerella_niemeijerarum
1127	k__Fungi;	p__Ascomycota;	c__Sordariomycetes;	o__Hypocreales;	f__Nectriaceae;	g__Fusicolla;	s__Fusicolla_ossicola
1128	k__Fungi;	p__Ascomycota;	c__Dothideomycetes;	o__Pleosporales;	f__Didymellaceae;	g__Allophoma;	s__Allophoma_cylindrispora
1129	k__Fungi;	p__Ascomycota;	c__Sordariomycetes;	o__unclassified_Sordariomycetes;	f__unclassified_Sordariomycetes;	g__unclassified_Sordariomycetes;	s__unclassified_Sordariomycetes
1130	k__Fungi;	p__Ascomycota;	c__Sordariomycetes;	o__Microascales;	f__Microascaceae;	g__Kernia;	s__Kernia_geniculotricha
1131	k__Fungi;	p__Ascomycota;	c__Sordariomycetes;	o__Hypocreales;	f__Bionectriaceae;	g__Gliomastix;	s__unclassified_Gliomastix
1132	k__Fungi;	p__Ascomycota;	c__Dothideomycetes;	o__Pleosporales;	Unclassified;	Unclassified;	Unclassified
1133	k__Fungi;	p__Ascomycota;	c__Sordariomycetes;	o__unclassified_Sordariomycetes;	f__unclassified_Sordariomycetes;	g__unclassified_Sordariomycetes;	s__unclassified_Sordariomycetes
1134	k__Fungi;	p__Rozellomycota;	Unclassified;	Unclassified;	Unclassified;	Unclassified;	Unclassified
1135	k__Fungi;	p__Ascomycota;	c__Sordariomycetes;	o__Hypocreales;	f__Nectriaceae;	g__Fusarium;	s__Fusarium_circinatum
1136	k__Fungi;	p__Ascomycota;	c__Dothideomycetes;	o__Cladosporiales;	f__Cladosporiaceae;	g__Cladosporium;	s__Cladosporium_chasmanthicola
1137	k__Fungi;	p__Ascomycota;	c__Sordariomycetes;	o__Hypocreales;	f__Hypocreaceae;	g__Trichoderma;	s__Trichoderma_viridescens
1138	k__Fungi;	p__Ascomycota;	c__Sordariomycetes;	o__Hypocreales;	f__Cordycipitaceae;	g__Beauveria;	s__Beauveria_brongniartii
1139	k__Fungi;	p__Ascomycota;	c__Eurotiomycetes;	o__Eurotiales;	f__Aspergillaceae;	g__Penicillium;	s__Penicillium_chalabudae
1140	k__Fungi;	p__unclassified_Fungi;	c__unclassified_Fungi;	o__unclassified_Fungi;	f__unclassified_Fungi;	g__unclassified_Fungi;	s__unclassified_Fungi
1141	k__Fungi;	p__Ascomycota;	c__Saccharomycetes;	o__Saccharomycetales;	f__unclassified_Saccharomycetales;	g__unclassified_Saccharomycetales;	s__unclassified_Saccharomycetales
1142	k__Fungi;	p__Ascomycota;	c__Saccharomycetes;	o__Saccharomycetales;	f__Pichiaceae;	g__Pichia;	s__Pichia_cephalocereana
1143	k__Fungi;	p__Ascomycota;	c__Dothideomycetes;	o__Mycosphaerellales;	f__Mycosphaerellaceae;	g__Ramularia;	s__Ramularia_heraclei
1144	k__Fungi;	p__Ascomycota;	c__Sordariomycetes;	o__Sordariales;	f__Chaetomiaceae;	g__Chaetomium;	s__Chaetomium_megalocarpum
1145	k__Fungi;	p__Ascomycota;	c__Sordariomycetes;	o__Coniochaetales;	f__Coniochaetaceae;	g__Coniochaeta;	s__Coniochaeta_verticillata
1146	k__Fungi;	p__Ascomycota;	c__Sordariomycetes;	o__Glomerellales;	f__Plectosphaerellaceae;	g__Stachylidium;	Unclassified
1147	k__Fungi;	p__Ascomycota;	c__Geoglossomycetes;	o__Geoglossales;	f__Geoglossaceae;	g__Trichoglossum;	s__Trichoglossum_farlowii
1148	k__Fungi;	p__Ascomycota;	c__Eurotiomycetes;	o__Eurotiales;	f__Thermoascaceae;	g__Byssochlamys;	s__Byssochlamys_zollerniae
1149	k__Fungi;	p__Ascomycota;	c__unclassified_Ascomycota;	o__unclassified_Ascomycota;	f__unclassified_Ascomycota;	g__unclassified_Ascomycota;	s__unclassified_Ascomycota
1150	k__Fungi;	p__Ascomycota;	c__Sordariomycetes;	o__Hypocreales;	f__Nectriaceae;	g__Fusarium;	s__Fusarium_aethiopicum
1151	k__Fungi;	p__unclassified_Fungi;	c__unclassified_Fungi;	o__unclassified_Fungi;	f__unclassified_Fungi;	g__unclassified_Fungi;	s__unclassified_Fungi
1152	k__Fungi;	p__Ascomycota;	c__Saccharomycetes;	o__Saccharomycetales;	f__Dipodascaceae;	g__Galactomyces;	s__Galactomyces_pseudocandidus
1153	k__Fungi;	p__unclassified_Fungi;	c__unclassified_Fungi;	o__unclassified_Fungi;	f__unclassified_Fungi;	g__unclassified_Fungi;	s__unclassified_Fungi
1154	k__Fungi;	p__Ascomycota;	c__Sordariomycetes;	o__Sordariales;	f__Chaetomiaceae;	g__unclassified_Chaetomiaceae;	s__unclassified_Chaetomiaceae
1155	k__Fungi;	p__Ascomycota;	c__Sordariomycetes;	o__Hypocreales;	f__Ophiocordycipitaceae;	g__Purpureocillium;	s__Purpureocillium_lilacinum
1156	k__Fungi;	p__Mortierellomycota;	c__Mortierellomycetes;	o__Mortierellales;	f__Mortierellaceae;	g__Mortierella;	s__Mortierella_globalpina
1157	k__Fungi;	p__Ascomycota;	c__Sordariomycetes;	o__Microascales;	f__Microascaceae;	g__unclassified_Microascaceae;	s__unclassified_Microascaceae
1158	k__Fungi;	p__Ascomycota;	c__Sordariomycetes;	o__Xylariales;	f__Xylariales_fam_Incertae_sedis;	g__Hansfordia;	Unclassified
1159	k__Fungi;	p__Ascomycota;	Unclassified;	Unclassified;	Unclassified;	Unclassified;	Unclassified
1160	k__Fungi;	p__Ascomycota;	c__Eurotiomycetes;	o__Eurotiales;	f__Trichocomaceae;	g__Talaromyces;	s__Talaromyces_argentinensis
1161	k__Fungi;	p__Ascomycota;	c__Eurotiomycetes;	o__Chaetothyriales;	Unclassified;	g__Strelitziana;	s__Strelitziana_australiensis
1162	k__Fungi;	p__Ascomycota;	c__Eurotiomycetes;	o__Onygenales;	f__Gymnoascaceae;	Unclassified;	Unclassified
1163	k__Fungi;	p__Basidiomycota;	c__Agaricomycetes;	o__Russulales;	f__Russulaceae;	g__Russula;	Unclassified
1164	k__Fungi;	p__Basidiomycota;	c__unclassified_Basidiomycota;	o__unclassified_Basidiomycota;	f__unclassified_Basidiomycota;	g__unclassified_Basidiomycota;	s__unclassified_Basidiomycota
1165	k__Fungi;	p__Ascomycota;	c__Saccharomycetes;	o__Saccharomycetales;	Unclassified;	Unclassified;	Unclassified
1166	k__Fungi;	p__Ascomycota;	c__Dothideomycetes;	Unclassified;	Unclassified;	Unclassified;	Unclassified
1167	k__Fungi;	p__Ascomycota;	c__Saccharomycetes;	o__Saccharomycetales;	f__Metschnikowiaceae;	g__Clavispora;	s__Clavispora_lusitaniae
1168	k__Fungi;	p__Rozellomycota;	Unclassified;	Unclassified;	Unclassified;	Unclassified;	Unclassified
1169	k__Fungi;	p__Ascomycota;	Unclassified;	Unclassified;	Unclassified;	Unclassified;	Unclassified
1170	k__Fungi;	p__Ascomycota;	c__Sordariomycetes;	o__Hypocreales;	Unclassified;	g__Emericellopsis;	s__Emericellopsis_robusta
1171	k__Fungi;	p__Ascomycota;	c__Leotiomycetes;	o__Helotiales;	f__Helotiales_fam_Incertae_sedis;	g__Leptodontidium;	s__unclassified_Leptodontidium
1172	k__Fungi;	p__Ascomycota;	c__Sordariomycetes;	o__Sordariales;	f__Chaetomiaceae;	g__Mycothermus;	s__Mycothermus_thermophilus
1173	k__Fungi;	p__Basidiomycota;	c__Tremellomycetes;	o__Trichosporonales;	f__Trichosporonaceae;	g__Cutaneotrichosporon;	s__unclassified_Cutaneotrichosporon
1174	k__Fungi;	p__unclassified_Fungi;	c__unclassified_Fungi;	o__unclassified_Fungi;	f__unclassified_Fungi;	g__unclassified_Fungi;	s__unclassified_Fungi
1175	k__Fungi;	p__Ascomycota;	c__Leotiomycetes;	o__Thelebolales;	f__Pseudeurotiaceae;	g__Pseudeurotium;	s__Pseudeurotium_ovale
1176	k__Fungi;	p__Ascomycota;	c__Eurotiomycetes;	o__Eurotiales;	f__Aspergillaceae;	g__Aspergillus;	s__Aspergillus_chlamydosporus
1177	k__Fungi;	p__Chytridiomycota;	c__Spizellomycetes;	o__Spizellomycetales;	f__Spizellomycetaceae;	g__Triparticalcar;	Unclassified
1178	k__Fungi;	p__Ascomycota;	c__Dothideomycetes;	o__Mycosphaerellales;	f__Mycosphaerellaceae;	g__Zasmidium;	s__unclassified_Zasmidium
1179	k__Fungi;	p__Ascomycota;	c__Sordariomycetes;	o__Xylariales;	f__Diatrypaceae;	g__Monosporascus;	s__unclassified_Monosporascus
1180	k__Fungi;	p__Ascomycota;	c__Sordariomycetes;	o__Sordariales;	f__Chaetomiaceae;	g__Mycothermus;	s__Mycothermus_thermophilus
1181	k__Fungi;	p__Ascomycota;	c__Eurotiomycetes;	o__Eurotiales;	f__Aspergillaceae;	g__Penicillium;	s__Penicillium_kongii
1182	k__Fungi;	p__Ascomycota;	c__Dothideomycetes;	o__Pleosporales;	f__Sporormiaceae;	Unclassified;	Unclassified
1183	k__Fungi;	p__Rozellomycota;	Unclassified;	Unclassified;	Unclassified;	Unclassified;	Unclassified
1184	k__Fungi;	p__Ascomycota;	c__unclassified_Ascomycota;	o__unclassified_Ascomycota;	f__unclassified_Ascomycota;	g__unclassified_Ascomycota;	s__unclassified_Ascomycota
1185	k__Fungi;	p__unclassified_Fungi;	c__unclassified_Fungi;	o__unclassified_Fungi;	f__unclassified_Fungi;	g__unclassified_Fungi;	s__unclassified_Fungi
1186	k__Fungi;	p__Basidiomycota;	c__Tremellomycetes;	o__Tremellales;	f__Tremellaceae;	g__Cryptococcus;	Unclassified
1187	k__Fungi;	p__Ascomycota;	c__Eurotiomycetes;	o__Chaetothyriales;	f__Herpotrichiellaceae;	g__Exophiala;	s__Exophiala_opportunistica
1188	k__Fungi;	p__Ascomycota;	c__Sordariomycetes;	o__Sordariales;	f__Chaetomiaceae;	g__Chaetomium;	s__Chaetomium_megalocarpum
1189	k__Fungi;	p__Ascomycota;	c__Eurotiomycetes;	o__Chaetothyriales;	f__Herpotrichiellaceae;	g__Exophiala;	s__Exophiala_pisciphila
1190	k__Fungi;	p__unclassified_Fungi;	c__unclassified_Fungi;	o__unclassified_Fungi;	f__unclassified_Fungi;	g__unclassified_Fungi;	s__unclassified_Fungi
1191	k__Fungi;	p__Ascomycota;	c__Sordariomycetes;	o__unclassified_Sordariomycetes;	f__unclassified_Sordariomycetes;	g__unclassified_Sordariomycetes;	s__unclassified_Sordariomycetes
1192	k__Fungi;	p__Basidiomycota;	c__Tremellomycetes;	o__Holtermanniales;	Unclassified;	g__Holtermanniella;	s__Holtermanniella_nyarrowii
1193	k__Fungi;	p__unclassified_Fungi;	c__unclassified_Fungi;	o__unclassified_Fungi;	f__unclassified_Fungi;	g__unclassified_Fungi;	s__unclassified_Fungi
1194	k__Fungi;	p__Ascomycota;	c__Sordariomycetes;	o__Sordariales;	f__unclassified_Sordariales;	g__unclassified_Sordariales;	s__unclassified_Sordariales
1195	k__Fungi;	p__Ascomycota;	c__Sordariomycetes;	o__Sordariales;	f__Chaetomiaceae;	g__Botryotrichum;	s__Botryotrichum_domesticum
1196	k__Fungi;	p__Ascomycota;	c__Sordariomycetes;	o__Chaetosphaeriales;	f__Chaetosphaeriaceae;	g__Chaetosphaeria;	s__Chaetosphaeria_vermicularioides
1197	k__Fungi;	p__Ascomycota;	c__Sordariomycetes;	o__Hypocreales;	f__Hypocreaceae;	g__Trichoderma;	s__Trichoderma_simmonsii
1198	k__Fungi;	p__Ascomycota;	c__Eurotiomycetes;	o__Eurotiales;	f__Aspergillaceae;	g__Penicillium;	s__Penicillium_abidjanum
1199	k__Fungi;	p__Ascomycota;	c__Archaeorhizomycetes;	o__Archaeorhizomycetales;	f__Archaeorhizomycetaceae;	g__Archaeorhizomyces;	Unclassified
1200	k__Fungi;	p__Ascomycota;	c__Saccharomycetes;	o__Saccharomycetales;	f__Metschnikowiaceae;	g__Clavispora;	s__[Candida]_pseudointermedia
1201	k__Fungi;	p__Ascomycota;	c__Sordariomycetes;	Unclassified;	Unclassified;	Unclassified;	Unclassified
1202	k__Fungi;	p__Basidiomycota;	c__Tremellomycetes;	o__Tremellales;	f__Bulleribasidiaceae;	g__Dioszegia;	s__Dioszegia_catarinonii
1203	k__Fungi;	p__Ascomycota;	c__Sordariomycetes;	o__unclassified_Sordariomycetes;	f__unclassified_Sordariomycetes;	g__unclassified_Sordariomycetes;	s__unclassified_Sordariomycetes
1204	k__Fungi;	p__Basidiomycota;	c__Tremellomycetes;	o__Trichosporonales;	f__Trichosporonaceae;	g__Apiotrichum;	s__Apiotrichum_chiropterorum
1205	k__Fungi;	p__Rozellomycota;	Unclassified;	Unclassified;	Unclassified;	Unclassified;	Unclassified
1206	k__Fungi;	p__Basidiomycota;	c__Tremellomycetes;	o__Cystofilobasidiales;	f__Cystofilobasidiaceae;	g__Cystofilobasidium;	s__Cystofilobasidium_infirmominiatum
1207	k__Fungi;	p__Monoblepharomycota;	c__Monoblepharidomycetes;	o__Monoblepharidales;	Unclassified;	Unclassified;	Unclassified
1208	k__Fungi;	p__Ascomycota;	c__Sordariomycetes;	o__Sordariales;	f__Sordariaceae;	g__Gelasinospora;	s__Gelasinospora_brevispora
1209	k__Fungi;	p__Ascomycota;	c__Leotiomycetes;	o__Helotiales;	Unclassified;	Unclassified;	Unclassified
1210	k__Fungi;	p__Ascomycota;	c__Dothideomycetes;	o__Pleosporales;	f__Massarinaceae;	g__Massarina;	Unclassified
1211	k__Fungi;	p__Ascomycota;	c__Leotiomycetes;	o__Helotiales;	Unclassified;	Unclassified;	Unclassified
1212	k__Fungi;	p__unclassified_Fungi;	c__unclassified_Fungi;	o__unclassified_Fungi;	f__unclassified_Fungi;	g__unclassified_Fungi;	s__unclassified_Fungi
1213	k__Fungi;	p__Basidiomycota;	c__unclassified_Basidiomycota;	o__unclassified_Basidiomycota;	f__unclassified_Basidiomycota;	g__unclassified_Basidiomycota;	s__unclassified_Basidiomycota
1214	k__Fungi;	p__Ascomycota;	c__Eurotiomycetes;	o__Chaetothyriales;	f__Herpotrichiellaceae;	g__Cladophialophora;	s__Cladophialophora_chaetospira
1215	k__Fungi;	p__Mucoromycota;	c__Mucoromycetes;	o__Mucorales;	f__Rhizopodaceae;	g__Rhizopus;	s__Rhizopus_arrhizus
1216	k__Fungi;	p__Ascomycota;	c__Leotiomycetes;	o__Erysiphales;	f__Erysiphaceae;	g__Pseudoidium;	s__Pseudoidium_neolycopersici
1217	k__Fungi;	p__Ascomycota;	c__Pezizomycetes;	Unclassified;	Unclassified;	Unclassified;	Unclassified
1218	k__Fungi;	p__Ascomycota;	c__Leotiomycetes;	o__Helotiales;	f__Helotiales_fam_Incertae_sedis;	g__Chalara;	s__Chalara_piceae-abietis
1219	k__Fungi;	p__Ascomycota;	c__Eurotiomycetes;	o__Chaetothyriales;	Unclassified;	g__Strelitziana;	s__Strelitziana_syzygii
1220	k__Fungi;	p__Ascomycota;	c__unclassified_Ascomycota;	o__unclassified_Ascomycota;	f__unclassified_Ascomycota;	g__unclassified_Ascomycota;	s__unclassified_Ascomycota
1221	k__Fungi;	p__Glomeromycota;	c__Glomeromycetes;	o__Glomerales;	f__Glomeraceae;	g__Glomus;	s__Glomus_indicum
1222	k__Fungi;	p__Basidiomycota;	c__Tremellomycetes;	o__Tremellales;	f__Bulleribasidiaceae;	g__Hannaella;	s__Hannaella_zeae
1223	k__Fungi;	p__Ascomycota;	c__Sordariomycetes;	o__Glomerellales;	f__Plectosphaerellaceae;	g__Lectera;	s__Lectera_longa
1224	k__Fungi;	p__Ascomycota;	c__Saccharomycetes;	o__Saccharomycetales;	f__Debaryomycetaceae;	g__unclassified_Debaryomycetaceae;	s__unclassified_Debaryomycetaceae
1225	k__Fungi;	p__unclassified_Fungi;	c__unclassified_Fungi;	o__unclassified_Fungi;	f__unclassified_Fungi;	g__unclassified_Fungi;	s__unclassified_Fungi
1226	k__Fungi;	p__Basidiomycota;	c__Tremellomycetes;	o__Tremellales;	f__Rhynchogastremataceae;	g__Rhynchogastrema;	s__Rhynchogastrema_complexa
1227	k__Fungi;	p__Ascomycota;	c__Archaeorhizomycetes;	Unclassified;	Unclassified;	Unclassified;	Unclassified
1228	k__Fungi;	p__Ascomycota;	c__Saccharomycetes;	o__Saccharomycetales;	f__Debaryomycetaceae;	g__Teunomyces;	s__[Candida]_sake
1229	k__Fungi;	p__Ascomycota;	c__Sordariomycetes;	o__Hypocreales;	f__Nectriaceae;	g__Fusarium;	s__Fusarium_solani
1230	k__Fungi;	p__Ascomycota;	c__Leotiomycetes;	o__Helotiales;	f__Hyaloscyphaceae;	g__Clathrosphaerina;	s__Clathrosphaerina_zalewskii
1231	k__Fungi;	p__Ascomycota;	c__Eurotiomycetes;	o__Eurotiales;	f__Aspergillaceae;	g__Penicillium;	s__Penicillium_fusisporum
1232	k__Fungi;	p__Ascomycota;	c__unclassified_Ascomycota;	o__unclassified_Ascomycota;	f__unclassified_Ascomycota;	g__unclassified_Ascomycota;	s__unclassified_Ascomycota
1233	k__Fungi;	p__Ascomycota;	c__Saccharomycetes;	o__Saccharomycetales;	f__unclassified_Saccharomycetales;	g__unclassified_Saccharomycetales;	s__unclassified_Saccharomycetales
1234	k__Fungi;	p__Olpidiomycota;	c__Olpidiomycetes;	o__Olpidiales;	f__Olpidiaceae;	Unclassified;	Unclassified
1235	k__Fungi;	p__Ascomycota;	c__Saccharomycetes;	o__Saccharomycetales;	f__Dipodascaceae;	g__Galactomyces;	s__Galactomyces_pseudocandidus
1236	k__Fungi;	p__Basidiobolomycota;	c__Basidiobolomycetes;	o__Basidiobolales;	f__Basidiobolaceae;	g__Basidiobolus;	s__Basidiobolus_magnus
1237	k__Fungi;	p__unclassified_Fungi;	c__unclassified_Fungi;	o__unclassified_Fungi;	f__unclassified_Fungi;	g__unclassified_Fungi;	s__unclassified_Fungi
1238	k__Fungi;	p__Ascomycota;	c__Dothideomycetes;	o__Pleosporales;	f__Didymellaceae;	g__Stagonosporopsis;	s__Stagonosporopsis_valerianellae
1239	k__Fungi;	p__Basidiomycota;	c__Tremellomycetes;	o__Tremellales;	f__Rhynchogastremataceae;	g__Papiliotrema;	s__Papiliotrema_flavescens
1240	k__Fungi;	p__Ascomycota;	c__Saccharomycetes;	o__Saccharomycetales;	f__Trichomonascaceae;	g__Wickerhamiella;	s__Wickerhamiella_versatilis
1241	k__Fungi;	p__Basidiomycota;	c__Tremellomycetes;	o__Tremellales;	f__Bulleribasidiaceae;	g__Vishniacozyma;	s__Vishniacozyma_tephrensis
1242	k__Fungi;	p__Ascomycota;	c__Sordariomycetes;	o__unclassified_Sordariomycetes;	f__unclassified_Sordariomycetes;	g__unclassified_Sordariomycetes;	s__unclassified_Sordariomycetes
1243	k__Fungi;	p__Ascomycota;	c__Dothideomycetes;	o__Pleosporales;	f__Didymellaceae;	g__Neoascochyta;	s__Neoascochyta_cylindrispora
1244	k__Fungi;	p__Ascomycota;	c__Eurotiomycetes;	o__Eurotiales;	f__Aspergillaceae;	g__unclassified_Aspergillaceae;	s__unclassified_Aspergillaceae
1245	k__Fungi;	p__unclassified_Fungi;	c__unclassified_Fungi;	o__unclassified_Fungi;	f__unclassified_Fungi;	g__unclassified_Fungi;	s__unclassified_Fungi
1246	k__Fungi;	p__Ascomycota;	c__unclassified_Ascomycota;	o__unclassified_Ascomycota;	f__unclassified_Ascomycota;	g__unclassified_Ascomycota;	s__unclassified_Ascomycota
1247	k__Fungi;	p__Ascomycota;	c__Eurotiomycetes;	o__Onygenales;	f__Gymnoascaceae;	Unclassified;	Unclassified
1248	k__Fungi;	p__Basidiomycota;	c__Malasseziomycetes;	o__Malasseziales;	f__Malasseziaceae;	g__Malassezia;	s__Malassezia_globosa
1249	k__Fungi;	p__Ascomycota;	c__Sordariomycetes;	o__unclassified_Sordariomycetes;	f__unclassified_Sordariomycetes;	g__unclassified_Sordariomycetes;	s__unclassified_Sordariomycetes
1250	k__Fungi;	p__Basidiomycota;	c__Tremellomycetes;	o__Tremellales;	f__Cryptococcaceae;	g__Cryptococcus;	s__Cryptococcus_neoformans
1251	k__Fungi;	p__Ascomycota;	c__unclassified_Ascomycota;	o__unclassified_Ascomycota;	f__unclassified_Ascomycota;	g__unclassified_Ascomycota;	s__unclassified_Ascomycota
1252	k__Fungi;	p__Ascomycota;	c__Saccharomycetes;	o__Saccharomycetales;	f__Metschnikowiaceae;	g__Clavispora;	s__[Candida]_pseudointermedia
1253	k__Fungi;	p__Ascomycota;	c__Saccharomycetes;	o__Saccharomycetales;	f__Pichiaceae;	g__Pichia;	s__Pichia_membranifaciens
1254	k__Fungi;	p__Ascomycota;	c__Sordariomycetes;	o__Sordariales;	f__Chaetomiaceae;	g__unclassified_Chaetomiaceae;	s__unclassified_Chaetomiaceae
1255	k__Fungi;	p__Ascomycota;	c__Leotiomycetes;	o__Erysiphales;	f__Erysiphaceae;	g__Leveillula;	s__Leveillula_taurica
1256	k__Fungi;	p__Mortierellomycota;	c__Mortierellomycetes;	o__Mortierellales;	f__Mortierellaceae;	g__Mortierella;	s__Mortierella_humilis
1257	k__Fungi;	p__Ascomycota;	c__Dothideomycetes;	o__Pleosporales;	f__Didymellaceae;	g__Nothophoma;	s__Nothophoma_variabilis
1258	k__Fungi;	p__unclassified_Fungi;	c__unclassified_Fungi;	o__unclassified_Fungi;	f__unclassified_Fungi;	g__unclassified_Fungi;	s__unclassified_Fungi
1259	k__Fungi;	p__Ascomycota;	c__Archaeorhizomycetes;	o__Archaeorhizomycetales;	f__Archaeorhizomycetaceae;	g__Archaeorhizomyces;	Unclassified
1260	k__Fungi;	p__Ascomycota;	c__Saccharomycetes;	o__Saccharomycetales;	f__Metschnikowiaceae;	g__unclassified_Metschnikowiaceae;	s__unclassified_Metschnikowiaceae
1261	k__Fungi;	p__Ascomycota;	c__Saccharomycetes;	o__Saccharomycetales;	f__unclassified_Saccharomycetales;	g__unclassified_Saccharomycetales;	s__unclassified_Saccharomycetales
1262	k__Fungi;	p__Basidiomycota;	c__Tremellomycetes;	o__Tremellales;	f__Bulleribasidiaceae;	g__Vishniacozyma;	s__Vishniacozyma_heimaeyensis
1263	k__Fungi;	p__Basidiomycota;	c__Microbotryomycetes;	o__Sporidiobolales;	f__Sporidiobolaceae;	g__Sporobolomyces;	s__Sporobolomyces_roseus
1264	k__Fungi;	p__Ascomycota;	c__unclassified_Ascomycota;	o__unclassified_Ascomycota;	f__unclassified_Ascomycota;	g__unclassified_Ascomycota;	s__unclassified_Ascomycota
1265	k__Fungi;	p__Ascomycota;	c__Eurotiomycetes;	o__Eurotiales;	f__Aspergillaceae;	g__Aspergillus;	s__Aspergillus_inflatus
1266	k__Fungi;	p__Ascomycota;	c__Eurotiomycetes;	o__Eurotiales;	f__Aspergillaceae;	g__Xeromyces;	s__Xeromyces_bisporus
1267	k__Fungi;	p__Basidiomycota;	c__unclassified_Basidiomycota;	o__unclassified_Basidiomycota;	f__unclassified_Basidiomycota;	g__unclassified_Basidiomycota;	s__unclassified_Basidiomycota
1268	k__Fungi;	p__Ascomycota;	c__Dothideomycetes;	o__Pleosporales;	f__Pyrenochaetopsidaceae;	g__Pyrenochaetopsis;	s__unclassified_Pyrenochaetopsis
1269	k__Fungi;	p__unclassified_Fungi;	c__unclassified_Fungi;	o__unclassified_Fungi;	f__unclassified_Fungi;	g__unclassified_Fungi;	s__unclassified_Fungi
1270	k__Fungi;	p__Ascomycota;	c__Leotiomycetes;	o__Helotiales;	f__Sclerotiniaceae;	g__Botryotinia;	s__Botryotinia_ranunculi
1271	k__Fungi;	p__Ascomycota;	c__Sordariomycetes;	o__Sordariales;	f__Chaetomiaceae;	g__unclassified_Chaetomiaceae;	s__unclassified_Chaetomiaceae
1272	k__Fungi;	p__Ascomycota;	c__Dothideomycetes;	o__Pleosporales;	f__Pleosporaceae;	g__Comoclathris;	s__Comoclathris_lini
1273	k__Fungi;	p__Basidiomycota;	c__unclassified_Basidiomycota;	o__unclassified_Basidiomycota;	f__unclassified_Basidiomycota;	g__unclassified_Basidiomycota;	s__unclassified_Basidiomycota
1274	k__Fungi;	p__Ascomycota;	c__Dothideomycetes;	o__Pleosporales;	f__Didymosphaeriaceae;	g__Paraphaeosphaeria;	s__Paraphaeosphaeria_sardoa
1275	k__Fungi;	p__Mortierellomycota;	c__Mortierellomycetes;	o__Mortierellales;	f__Mortierellaceae;	g__Mortierella;	s__unclassified_Mortierella
1276	k__Fungi;	p__Ascomycota;	c__Leotiomycetes;	o__Helotiales;	Unclassified;	Unclassified;	Unclassified
1277	k__Fungi;	p__unclassified_Fungi;	c__unclassified_Fungi;	o__unclassified_Fungi;	f__unclassified_Fungi;	g__unclassified_Fungi;	s__unclassified_Fungi
1278	k__Fungi;	p__Basidiomycota;	c__Cystobasidiomycetes;	o__Erythrobasidiales;	f__Erythrobasidiaceae;	g__Erythrobasidium;	s__Erythrobasidium_yunnanense
1279	k__Fungi;	p__Ascomycota;	c__Sordariomycetes;	o__Hypocreales;	f__Nectriaceae;	g__Fusarium;	s__Fusarium_equiseti
1280	k__Fungi;	p__Ascomycota;	c__Saccharomycetes;	o__Saccharomycetales;	f__unclassified_Saccharomycetales;	g__unclassified_Saccharomycetales;	s__unclassified_Saccharomycetales
1281	k__Fungi;	p__unclassified_Fungi;	c__unclassified_Fungi;	o__unclassified_Fungi;	f__unclassified_Fungi;	g__unclassified_Fungi;	s__unclassified_Fungi
1282	k__Fungi;	p__unclassified_Fungi;	c__unclassified_Fungi;	o__unclassified_Fungi;	f__unclassified_Fungi;	g__unclassified_Fungi;	s__unclassified_Fungi
1283	k__Fungi;	p__Ascomycota;	c__Sordariomycetes;	o__Microascales;	f__Microascaceae;	g__Acaulium;	s__Acaulium_retardatum
1284	k__Fungi;	p__Ascomycota;	c__Sordariomycetes;	Unclassified;	f__Phomatosporaceae;	g__Phomatospora;	s__unclassified_Phomatospora
1285	k__Fungi;	p__Ascomycota;	c__unclassified_Ascomycota;	o__unclassified_Ascomycota;	f__unclassified_Ascomycota;	g__unclassified_Ascomycota;	s__unclassified_Ascomycota
1286	k__Fungi;	p__Ascomycota;	c__Dothideomycetes;	o__Pleosporales;	Unclassified;	Unclassified;	Unclassified
1287	k__Fungi;	p__Ascomycota;	c__Eurotiomycetes;	o__Chaetothyriales;	Unclassified;	g__Strelitziana;	s__unclassified_Strelitziana
1288	k__Fungi;	p__Ascomycota;	c__Pezizomycetes;	o__Pezizales;	f__Pyronemataceae;	Unclassified;	Unclassified
1289	k__Fungi;	p__Basidiomycota;	c__Cystobasidiomycetes;	o__unclassified_Cystobasidiomycetes;	f__unclassified_Cystobasidiomycetes;	g__unclassified_Cystobasidiomycetes;	s__unclassified_Cystobasidiomycetes
1290	k__Fungi;	p__unclassified_Fungi;	c__unclassified_Fungi;	o__unclassified_Fungi;	f__unclassified_Fungi;	g__unclassified_Fungi;	s__unclassified_Fungi
1291	k__Fungi;	p__Glomeromycota;	c__Glomeromycetes;	o__Glomerales;	f__Glomeraceae;	g__unclassified_Glomeraceae;	s__unclassified_Glomeraceae
1292	k__Fungi;	p__Basidiomycota;	c__Tremellomycetes;	o__Trichosporonales;	f__Trichosporonaceae;	g__Cutaneotrichosporon;	s__Cutaneotrichosporon_arboriformis
1293	k__Fungi;	p__unclassified_Fungi;	c__unclassified_Fungi;	o__unclassified_Fungi;	f__unclassified_Fungi;	g__unclassified_Fungi;	s__unclassified_Fungi
1294	k__Fungi;	p__Ascomycota;	c__Leotiomycetes;	o__Helotiales;	f__Myxotrichaceae;	g__Oidiodendron;	s__Oidiodendron_maius
1295	k__Fungi;	p__Ascomycota;	c__Orbiliomycetes;	o__Orbiliales;	f__Orbiliaceae;	g__unclassified_Orbiliaceae;	s__unclassified_Orbiliaceae
1296	k__Fungi;	p__Ascomycota;	c__Dothideomycetes;	o__Pleosporales;	f__Didymosphaeriaceae;	g__Paraphaeosphaeria;	s__Paraphaeosphaeria_michotii
1297	k__Fungi;	p__Mortierellomycota;	c__Mortierellomycetes;	o__Mortierellales;	f__Mortierellaceae;	g__Mortierella;	s__Mortierella_hyalina
1298	k__Fungi;	p__Glomeromycota;	c__Glomeromycetes;	o__Diversisporales;	f__Diversisporaceae;	g__Diversispora;	s__Diversispora_spurca
1299	k__Fungi;	p__unclassified_Fungi;	c__unclassified_Fungi;	o__unclassified_Fungi;	f__unclassified_Fungi;	g__unclassified_Fungi;	s__unclassified_Fungi
1300	k__Fungi;	p__Ascomycota;	c__Archaeorhizomycetes;	o__Archaeorhizomycetales;	f__Archaeorhizomycetaceae;	g__Archaeorhizomyces;	Unclassified
1301	k__Fungi;	p__Glomeromycota;	c__Glomeromycetes;	o__Glomerales;	f__Glomeraceae;	g__unclassified_Glomeraceae;	s__unclassified_Glomeraceae
1302	k__Fungi;	p__Rozellomycota;	Unclassified;	Unclassified;	Unclassified;	Unclassified;	Unclassified
1303	k__Fungi;	p__unclassified_Fungi;	c__unclassified_Fungi;	o__unclassified_Fungi;	f__unclassified_Fungi;	g__unclassified_Fungi;	s__unclassified_Fungi
1304	k__Fungi;	p__Basidiomycota;	c__Tremellomycetes;	o__Cystofilobasidiales;	f__Cystofilobasidiaceae;	g__Cystofilobasidium;	s__Cystofilobasidium_macerans
1305	k__Fungi;	p__Chytridiomycota;	c__Chytridiomycetes;	o__Chytridiales;	f__Chytridiaceae;	Unclassified;	Unclassified
1306	k__Fungi;	p__Ascomycota;	c__Sordariomycetes;	o__Sordariales;	f__Chaetomiaceae;	g__Chaetomium;	s__Chaetomium_acropullum
1307	k__Fungi;	p__Basidiomycota;	c__Agaricomycetes;	o__Agaricales;	f__Schizophyllaceae;	g__Schizophyllum;	s__Schizophyllum_commune
1308	k__Fungi;	p__Ascomycota;	c__Pezizomycetes;	o__Pezizales;	Unclassified;	Unclassified;	Unclassified
1309	k__Fungi;	p__Basidiomycota;	c__Malasseziomycetes;	o__Malasseziales;	Unclassified;	Unclassified;	Unclassified
1310	k__Fungi;	p__Ascomycota;	c__Dothideomycetes;	o__Pleosporales;	f__Didymellaceae;	g__Epicoccum;	s__unclassified_Epicoccum
1311	k__Fungi;	p__Ascomycota;	c__Dothideomycetes;	o__Pleosporales;	f__Pleosporaceae;	g__Edenia;	s__Edenia_gomezpompae
1312	k__Fungi;	p__Ascomycota;	c__Sordariomycetes;	o__Coniochaetales;	f__Coniochaetaceae;	g__Coniochaeta;	s__Coniochaeta_simbalensis
1313	k__Fungi;	p__Ascomycota;	c__Dothideomycetes;	o__Pleosporales;	f__Didymellaceae;	g__Neomicrosphaeropsis;	s__Neomicrosphaeropsis_tamaricicola
1314	k__Fungi;	p__Basidiomycota;	c__Tremellomycetes;	o__Tremellales;	f__Rhynchogastremataceae;	g__Papiliotrema;	s__unclassified_Papiliotrema
1315	k__Fungi;	p__unclassified_Fungi;	c__unclassified_Fungi;	o__unclassified_Fungi;	f__unclassified_Fungi;	g__unclassified_Fungi;	s__unclassified_Fungi
1316	k__Fungi;	p__Basidiomycota;	c__Tremellomycetes;	o__Tremellales;	f__Bulleraceae;	g__Bullera;	s__Bullera_alba
1317	k__Fungi;	p__Basidiomycota;	c__Tremellomycetes;	o__Trichosporonales;	f__Trichosporonaceae;	g__Trichosporon;	s__Trichosporon_japonicum
1318	k__Fungi;	p__unclassified_Fungi;	c__unclassified_Fungi;	o__unclassified_Fungi;	f__unclassified_Fungi;	g__unclassified_Fungi;	s__unclassified_Fungi
1319	k__Fungi;	p__Basidiomycota;	c__Microbotryomycetes;	o__Sporidiobolales;	f__Sporidiobolaceae;	g__Rhodosporidiobolus;	s__Rhodosporidiobolus_azoricus
1320	k__Fungi;	p__Basidiomycota;	c__Tremellomycetes;	o__Filobasidiales;	f__Filobasidiaceae;	g__Naganishia;	s__Naganishia_albida
1321	k__Fungi;	p__Ascomycota;	c__Eurotiomycetes;	o__Eurotiales;	f__Aspergillaceae;	g__Xeromyces;	s__Xeromyces_bisporus
1322	k__Fungi;	p__Ascomycota;	c__Dothideomycetes;	o__Pleosporales;	f__Phaeosphaeriaceae;	g__Paraphoma;	s__Paraphoma_chrysanthemicola
1323	k__Fungi;	p__Ascomycota;	c__Leotiomycetes;	o__Helotiales;	f__Leotiaceae;	g__Neobulgaria;	s__Neobulgaria_koningiana
1324	k__Fungi;	p__Kickxellomycota;	c__Kickxellomycetes;	o__Kickxellales;	f__Kickxellaceae;	g__Ramicandelaber;	Unclassified
1325	k__Fungi;	p__Ascomycota;	c__Saccharomycetes;	o__Saccharomycetales;	Unclassified;	g__Candida;	s__[Candida]_africana
1326	k__Fungi;	p__Ascomycota;	c__Dothideomycetes;	o__Pleosporales;	f__Phaeosphaeriaceae;	g__Phaeosphaeria;	s__Phaeosphaeria_thysanolaenicola
1327	k__Fungi;	p__Ascomycota;	c__Saccharomycetes;	o__Saccharomycetales;	f__unclassified_Saccharomycetales;	g__unclassified_Saccharomycetales;	s__unclassified_Saccharomycetales
1328	k__Fungi;	p__Chytridiomycota;	Unclassified;	Unclassified;	Unclassified;	Unclassified;	Unclassified
1329	k__Fungi;	p__Basidiomycota;	c__unclassified_Basidiomycota;	o__unclassified_Basidiomycota;	f__unclassified_Basidiomycota;	g__unclassified_Basidiomycota;	s__unclassified_Basidiomycota
1330	k__Fungi;	p__Chytridiomycota;	c__Rhizophydiomycetes;	o__Rhizophydiales;	f__Alphamycetaceae;	g__Betamyces;	s__Betamyces_americae-meridionalis
1331	k__Fungi;	p__Ascomycota;	c__Pezizomycetes;	o__Pezizales;	f__Pyronemataceae;	Unclassified;	Unclassified
1332	k__Fungi;	p__unclassified_Fungi;	c__unclassified_Fungi;	o__unclassified_Fungi;	f__unclassified_Fungi;	g__unclassified_Fungi;	s__unclassified_Fungi
1333	k__Fungi;	p__Ascomycota;	c__Dothideomycetes;	o__Pleosporales;	f__Phaeosphaeriaceae;	g__Ophiosphaerella;	Unclassified
1334	k__Fungi;	p__Basidiomycota;	c__Agaricomycetes;	o__Polyporales;	f__Meruliaceae;	g__Bjerkandera;	s__Bjerkandera_adusta
1335	k__Fungi;	p__unclassified_Fungi;	c__unclassified_Fungi;	o__unclassified_Fungi;	f__unclassified_Fungi;	g__unclassified_Fungi;	s__unclassified_Fungi
1336	k__Fungi;	p__Ascomycota;	c__Archaeorhizomycetes;	o__Archaeorhizomycetales;	f__Archaeorhizomycetaceae;	g__Archaeorhizomyces;	Unclassified
1337	k__Fungi;	p__Basidiomycota;	c__Microbotryomycetes;	o__Sporidiobolales;	f__Sporidiobolaceae;	g__Sporidiobolus;	s__Sporidiobolus_pararoseus
1338	k__Fungi;	p__unclassified_Fungi;	c__unclassified_Fungi;	o__unclassified_Fungi;	f__unclassified_Fungi;	g__unclassified_Fungi;	s__unclassified_Fungi
1339	k__Fungi;	p__Basidiomycota;	c__Tremellomycetes;	o__Tremellales;	f__Bulleribasidiaceae;	g__Hannaella;	s__Hannaella_luteola
1340	k__Fungi;	p__Ascomycota;	c__unclassified_Ascomycota;	o__unclassified_Ascomycota;	f__unclassified_Ascomycota;	g__unclassified_Ascomycota;	s__unclassified_Ascomycota
1341	k__Fungi;	p__Ascomycota;	c__Sordariomycetes;	o__Hypocreales;	f__Nectriaceae;	Unclassified;	Unclassified
1342	k__Fungi;	p__Ascomycota;	c__unclassified_Ascomycota;	o__unclassified_Ascomycota;	f__unclassified_Ascomycota;	g__unclassified_Ascomycota;	s__unclassified_Ascomycota
1343	k__Fungi;	p__Basidiomycota;	c__Agaricomycetes;	o__Agaricales;	f__Entolomataceae;	g__Clitopilus;	s__Clitopilus_hobsonii
1344	k__Fungi;	p__Mortierellomycota;	c__Mortierellomycetes;	o__Mortierellales;	f__Mortierellaceae;	g__Mortierella;	Unclassified
1345	k__Fungi;	p__Mortierellomycota;	c__Mortierellomycetes;	o__Mortierellales;	f__Mortierellaceae;	g__Mortierella;	s__Mortierella_gamsii
1346	k__Fungi;	p__unclassified_Fungi;	c__unclassified_Fungi;	o__unclassified_Fungi;	f__unclassified_Fungi;	g__unclassified_Fungi;	s__unclassified_Fungi
1347	k__Fungi;	p__Mortierellomycota;	c__Mortierellomycetes;	o__Mortierellales;	f__Mortierellaceae;	g__Mortierella;	Unclassified
1348	k__Fungi;	p__Ascomycota;	c__Dothideomycetes;	o__Pleosporales;	f__unclassified_Pleosporales;	g__unclassified_Pleosporales;	s__unclassified_Pleosporales
1349	k__Fungi;	p__Basidiomycota;	c__Tremellomycetes;	o__Tremellales;	f__Bulleribasidiaceae;	g__Vishniacozyma;	s__Vishniacozyma_dimennae
1350	k__Fungi;	p__Basidiomycota;	c__Tremellomycetes;	o__Trichosporonales;	f__Trichosporonaceae;	g__Apiotrichum;	s__Apiotrichum_montevideense
1351	k__Fungi;	p__Mortierellomycota;	c__Mortierellomycetes;	o__Mortierellales;	f__Mortierellaceae;	g__Mortierella;	Unclassified
1352	k__Fungi;	p__Ascomycota;	c__Eurotiomycetes;	o__Eurotiales;	f__Aspergillaceae;	g__Penicillium;	Unclassified
1353	k__Fungi;	p__Ascomycota;	c__Dothideomycetes;	o__Pleosporales;	f__Leptosphaeriaceae;	g__Leptosphaeria;	s__Leptosphaeria_ebuli
1354	k__Fungi;	p__Glomeromycota;	c__Glomeromycetes;	o__Glomerales;	f__Glomeraceae;	g__unclassified_Glomeraceae;	s__unclassified_Glomeraceae
1355	k__Fungi;	p__Basidiomycota;	c__Tremellomycetes;	o__Tremellales;	f__Rhynchogastremataceae;	g__Papiliotrema;	s__Papiliotrema_flavescens
1356	k__Fungi;	p__Ascomycota;	c__Saccharomycetes;	o__Saccharomycetales;	Unclassified;	Unclassified;	Unclassified
1357	k__Fungi;	p__Basidiomycota;	c__unclassified_Basidiomycota;	o__unclassified_Basidiomycota;	f__unclassified_Basidiomycota;	g__unclassified_Basidiomycota;	s__unclassified_Basidiomycota
1358	k__Fungi;	p__Basidiomycota;	c__Tremellomycetes;	o__Tremellales;	f__Bulleribasidiaceae;	g__Vishniacozyma;	s__unclassified_Vishniacozyma
1359	k__Fungi;	p__Ascomycota;	c__Pezizomycetes;	o__Pezizales;	f__Ascodesmidaceae;	g__Cephaliophora;	s__Cephaliophora_tropica
1360	k__Fungi;	p__Ascomycota;	c__Leotiomycetes;	o__Helotiales;	Unclassified;	Unclassified;	Unclassified
1361	k__Fungi;	p__unclassified_Fungi;	c__unclassified_Fungi;	o__unclassified_Fungi;	f__unclassified_Fungi;	g__unclassified_Fungi;	s__unclassified_Fungi
1362	k__Fungi;	p__Basidiomycota;	c__Tremellomycetes;	o__Tremellales;	f__Bulleraceae;	g__Bullera;	s__Bullera_alba
1363	k__Fungi;	p__unclassified_Fungi;	c__unclassified_Fungi;	o__unclassified_Fungi;	f__unclassified_Fungi;	g__unclassified_Fungi;	s__unclassified_Fungi
1364	k__Fungi;	p__Basidiomycota;	c__Cystobasidiomycetes;	o__Cystobasidiales;	f__Cystobasidiaceae;	g__Cystobasidium;	s__Cystobasidium_calyptogenae
1365	k__Fungi;	p__Basidiomycota;	c__Tremellomycetes;	o__Tremellales;	f__Bulleribasidiaceae;	g__Dioszegia;	s__Dioszegia_catarinonii
1366	k__Fungi;	p__unclassified_Fungi;	c__unclassified_Fungi;	o__unclassified_Fungi;	f__unclassified_Fungi;	g__unclassified_Fungi;	s__unclassified_Fungi
1367	k__Fungi;	p__unclassified_Fungi;	c__unclassified_Fungi;	o__unclassified_Fungi;	f__unclassified_Fungi;	g__unclassified_Fungi;	s__unclassified_Fungi
1368	k__Fungi;	p__Basidiomycota;	c__Tremellomycetes;	o__Filobasidiales;	f__Filobasidiaceae;	g__Naganishia;	s__Naganishia_friedmannii
1369	k__Fungi;	p__Basidiomycota;	c__Tremellomycetes;	o__Filobasidiales;	f__Filobasidiaceae;	g__Naganishia;	s__Naganishia_friedmannii
1370	k__Fungi;	p__Basidiomycota;	c__Agaricomycetes;	o__Cantharellales;	f__Clavulinaceae;	g__Membranomyces;	Unclassified
1371	k__Fungi;	p__Ascomycota;	c__Eurotiomycetes;	o__Eurotiales;	Unclassified;	Unclassified;	Unclassified
1372	k__Fungi;	p__Basidiomycota;	c__Agaricomycetes;	o__Agaricales;	f__Clavariaceae;	g__Clavulinopsis;	s__Clavulinopsis_fusiformis
1373	k__Fungi;	p__Ascomycota;	c__unclassified_Ascomycota;	o__unclassified_Ascomycota;	f__unclassified_Ascomycota;	g__unclassified_Ascomycota;	s__unclassified_Ascomycota
1374	k__Fungi;	p__unclassified_Fungi;	c__unclassified_Fungi;	o__unclassified_Fungi;	f__unclassified_Fungi;	g__unclassified_Fungi;	s__unclassified_Fungi
1375	k__Fungi;	p__Basidiomycota;	c__Wallemiomycetes;	o__Wallemiales;	f__Wallemiaceae;	g__Wallemia;	s__Wallemia_canadensis
1376	k__Fungi;	p__Ascomycota;	c__Sordariomycetes;	o__Hypocreales;	f__unclassified_Hypocreales;	g__unclassified_Hypocreales;	s__unclassified_Hypocreales
1377	k__Fungi;	p__Basidiomycota;	c__Tremellomycetes;	o__Filobasidiales;	f__Filobasidiaceae;	g__Naganishia;	s__Naganishia_albida
1378	k__Fungi;	p__Ascomycota;	c__Eurotiomycetes;	o__Chaetothyriales;	Unclassified;	Unclassified;	Unclassified
1379	k__Fungi;	p__Basidiomycota;	c__Microbotryomycetes;	o__Sporidiobolales;	f__Sporidiobolaceae;	g__Rhodotorula;	s__Rhodotorula_babjevae
1380	k__Fungi;	p__unclassified_Fungi;	c__unclassified_Fungi;	o__unclassified_Fungi;	f__unclassified_Fungi;	g__unclassified_Fungi;	s__unclassified_Fungi
1381	k__Fungi;	p__Basidiomycota;	c__Agaricomycetes;	o__unclassified_Agaricomycetes;	f__unclassified_Agaricomycetes;	g__unclassified_Agaricomycetes;	s__unclassified_Agaricomycetes
1382	k__Fungi;	p__Basidiomycota;	c__Tremellomycetes;	o__Tremellales;	f__Rhynchogastremataceae;	g__Papiliotrema;	s__unclassified_Papiliotrema
1383	k__Fungi;	p__Ascomycota;	c__unclassified_Ascomycota;	o__unclassified_Ascomycota;	f__unclassified_Ascomycota;	g__unclassified_Ascomycota;	s__unclassified_Ascomycota
1384	k__Fungi;	p__Ascomycota;	c__unclassified_Ascomycota;	o__unclassified_Ascomycota;	f__unclassified_Ascomycota;	g__unclassified_Ascomycota;	s__unclassified_Ascomycota
1385	k__Fungi;	p__Ascomycota;	c__unclassified_Ascomycota;	o__unclassified_Ascomycota;	f__unclassified_Ascomycota;	g__unclassified_Ascomycota;	s__unclassified_Ascomycota
1386	k__Fungi;	p__unclassified_Fungi;	c__unclassified_Fungi;	o__unclassified_Fungi;	f__unclassified_Fungi;	g__unclassified_Fungi;	s__unclassified_Fungi
1387	k__Fungi;	p__Basidiomycota;	c__Tremellomycetes;	o__Tremellales;	f__Bulleribasidiaceae;	g__Hannaella;	s__Hannaella_sinensis
1388	k__Fungi;	p__Ascomycota;	c__Sordariomycetes;	o__Xylariales;	f__Sporocadaceae;	g__Pestalotiopsis;	s__Pestalotiopsis_oryzae
1389	k__Fungi;	p__Ascomycota;	c__Lecanoromycetes;	o__Ostropales;	Unclassified;	Unclassified;	Unclassified
1390	k__Fungi;	p__Basidiomycota;	c__Agaricomycetes;	o__Agaricales;	f__Psathyrellaceae;	g__Coprinellus;	s__Coprinellus_sclerocystidiosus
1391	k__Fungi;	p__Ascomycota;	c__Dothideomycetes;	o__Pleosporales;	Unclassified;	Unclassified;	Unclassified
1392	k__Fungi;	p__Ascomycota;	c__Eurotiomycetes;	o__Chaetothyriales;	f__Trichomeriaceae;	g__Knufia;	s__unclassified_Knufia
1393	k__Fungi;	p__Ascomycota;	c__Dothideomycetes;	o__Cladosporiales;	f__Cladosporiaceae;	g__Cladosporium;	s__unclassified_Cladosporium
1394	k__Fungi;	p__Ascomycota;	c__unclassified_Ascomycota;	o__unclassified_Ascomycota;	f__unclassified_Ascomycota;	g__unclassified_Ascomycota;	s__unclassified_Ascomycota
1395	k__Fungi;	p__Ascomycota;	c__Saccharomycetes;	o__Saccharomycetales;	f__unclassified_Saccharomycetales;	g__unclassified_Saccharomycetales;	s__unclassified_Saccharomycetales
1396	k__Fungi;	p__Ascomycota;	c__Saccharomycetes;	o__Saccharomycetales;	f__Pichiaceae;	g__Pichia;	s__Pichia_membranifaciens
1397	k__Fungi;	p__unclassified_Fungi;	c__unclassified_Fungi;	o__unclassified_Fungi;	f__unclassified_Fungi;	g__unclassified_Fungi;	s__unclassified_Fungi
1398	k__Fungi;	p__Ascomycota;	c__Eurotiomycetes;	o__Chaetothyriales;	f__Herpotrichiellaceae;	g__Cladophialophora;	Unclassified
1399	k__Fungi;	p__Basidiomycota;	c__Agaricomycetes;	o__Agaricales;	f__Bolbitiaceae;	g__Conocybe;	s__Conocybe_anthracophila
1400	k__Fungi;	p__Basidiomycota;	c__Agaricostilbomycetes;	o__Agaricostilbales;	f__Agaricostilbaceae;	g__Sterigmatomyces;	s__Sterigmatomyces_hyphaenes
1401	k__Fungi;	p__Ascomycota;	c__Dothideomycetes;	o__unclassified_Dothideomycetes;	f__unclassified_Dothideomycetes;	g__unclassified_Dothideomycetes;	s__unclassified_Dothideomycetes
1402	k__Fungi;	p__Ascomycota;	c__unclassified_Ascomycota;	o__unclassified_Ascomycota;	f__unclassified_Ascomycota;	g__unclassified_Ascomycota;	s__unclassified_Ascomycota
1403	k__Fungi;	p__Ascomycota;	c__Sordariomycetes;	o__unclassified_Sordariomycetes;	f__unclassified_Sordariomycetes;	g__unclassified_Sordariomycetes;	s__unclassified_Sordariomycetes
1404	k__Fungi;	p__Ascomycota;	c__Saccharomycetes;	o__Saccharomycetales;	f__unclassified_Saccharomycetales;	g__unclassified_Saccharomycetales;	s__unclassified_Saccharomycetales
1405	k__Fungi;	p__Basidiomycota;	c__Cystobasidiomycetes;	o__Cystobasidiales;	f__Cystobasidiaceae;	g__Cystobasidium;	s__Cystobasidium_minutum
1406	k__Fungi;	p__Ascomycota;	c__Pezizomycetes;	o__Pezizales;	f__Pyronemataceae;	Unclassified;	Unclassified
1407	k__Fungi;	p__Ascomycota;	c__Leotiomycetes;	o__Thelebolales;	f__Thelebolaceae;	g__Thelebolus;	s__unclassified_Thelebolus
1408	k__Fungi;	p__Ascomycota;	c__Eurotiomycetes;	o__Onygenales;	Unclassified;	Unclassified;	Unclassified
1409	k__Fungi;	p__Ascomycota;	c__Eurotiomycetes;	o__Chaetothyriales;	Unclassified;	g__Hyalocladosporiella;	s__Hyalocladosporiella_tectonae
1410	k__Fungi;	p__Ascomycota;	c__Saccharomycetes;	o__Saccharomycetales;	f__Debaryomycetaceae;	g__Candida;	Unclassified
1411	k__Fungi;	p__unclassified_Fungi;	c__unclassified_Fungi;	o__unclassified_Fungi;	f__unclassified_Fungi;	g__unclassified_Fungi;	s__unclassified_Fungi
1412	k__Fungi;	p__Ascomycota;	c__Sordariomycetes;	o__unclassified_Sordariomycetes;	f__unclassified_Sordariomycetes;	g__unclassified_Sordariomycetes;	s__unclassified_Sordariomycetes
1413	k__Fungi;	p__Ascomycota;	c__Sordariomycetes;	o__Hypocreales;	f__Stachybotryaceae;	g__Alfaria;	s__Alfaria_dandenongensis
1414	k__Fungi;	p__Ascomycota;	c__Pezizomycetes;	o__Pezizales;	f__Ascobolaceae;	Unclassified;	Unclassified
1415	k__Fungi;	p__Basidiomycota;	c__unclassified_Basidiomycota;	o__unclassified_Basidiomycota;	f__unclassified_Basidiomycota;	g__unclassified_Basidiomycota;	s__unclassified_Basidiomycota
1416	k__Fungi;	p__Ascomycota;	c__Eurotiomycetes;	o__Eurotiales;	f__Thermoascaceae;	g__Thermoascus;	s__Thermoascus_aurantiacus
1417	k__Fungi;	p__Ascomycota;	c__Archaeorhizomycetes;	o__Archaeorhizomycetales;	f__Archaeorhizomycetaceae;	g__Archaeorhizomyces;	Unclassified
1418	k__Fungi;	p__Ascomycota;	c__Sordariomycetes;	o__unclassified_Sordariomycetes;	f__unclassified_Sordariomycetes;	g__unclassified_Sordariomycetes;	s__unclassified_Sordariomycetes
1419	k__Fungi;	p__Ascomycota;	c__Saccharomycetes;	o__Saccharomycetales;	f__Metschnikowiaceae;	g__Clavispora;	s__Clavispora_lusitaniae
1420	k__Fungi;	p__Ascomycota;	c__Pezizomycetes;	o__Pezizales;	f__Pyronemataceae;	g__Scutellinia;	s__Scutellinia_scutellata
1421	k__Fungi;	p__Ascomycota;	c__Dothideomycetes;	o__Pleosporales;	Unclassified;	Unclassified;	Unclassified
1422	k__Fungi;	p__Basidiomycota;	c__unclassified_Basidiomycota;	o__unclassified_Basidiomycota;	f__unclassified_Basidiomycota;	g__unclassified_Basidiomycota;	s__unclassified_Basidiomycota
1423	k__Fungi;	p__Ascomycota;	c__Dothideomycetes;	o__Mycosphaerellales;	f__Mycosphaerellaceae;	g__Passalora;	s__Passalora_arctostaphyli
1424	k__Fungi;	p__unclassified_Fungi;	c__unclassified_Fungi;	o__unclassified_Fungi;	f__unclassified_Fungi;	g__unclassified_Fungi;	s__unclassified_Fungi
1425	k__Fungi;	p__Ascomycota;	c__Saccharomycetes;	o__Saccharomycetales;	f__Pichiaceae;	g__Pichia;	s__Pichia_cephalocereana
1426	k__Fungi;	p__Basidiomycota;	c__Tremellomycetes;	o__Tremellales;	f__Bulleribasidiaceae;	g__Hannaella;	s__Hannaella_luteola
1427	k__Fungi;	p__Chytridiomycota;	Unclassified;	Unclassified;	Unclassified;	Unclassified;	Unclassified
1428	k__Fungi;	p__Ascomycota;	c__Sordariomycetes;	o__Myrmecridiales;	f__Myrmecridiaceae;	g__Myrmecridium;	s__unclassified_Myrmecridium
1429	k__Fungi;	p__Ascomycota;	c__unclassified_Ascomycota;	o__unclassified_Ascomycota;	f__unclassified_Ascomycota;	g__unclassified_Ascomycota;	s__unclassified_Ascomycota
1430	k__Fungi;	p__Ascomycota;	c__Eurotiomycetes;	o__Onygenales;	f__unclassified_Onygenales;	g__unclassified_Onygenales;	s__unclassified_Onygenales
1431	k__Fungi;	p__Basidiomycota;	c__Agaricomycetes;	o__Agaricales;	Unclassified;	Unclassified;	Unclassified
1432	k__Fungi;	p__Ascomycota;	c__Laboulbeniomycetes;	o__Pyxidiophorales;	f__Pyxidiophoraceae;	g__Pyxidiophora;	s__Pyxidiophora_arvernensis
1433	k__Fungi;	p__unclassified_Fungi;	c__unclassified_Fungi;	o__unclassified_Fungi;	f__unclassified_Fungi;	g__unclassified_Fungi;	s__unclassified_Fungi
1434	k__Fungi;	p__Ascomycota;	c__Saccharomycetes;	o__Saccharomycetales;	f__Metschnikowiaceae;	g__Clavispora;	s__Clavispora_lusitaniae
1435	k__Fungi;	p__Basidiomycota;	c__Agaricomycetes;	o__Cantharellales;	f__Ceratobasidiaceae;	Unclassified;	Unclassified
1436	k__Fungi;	p__Ascomycota;	c__Saccharomycetes;	o__Saccharomycetales;	f__Debaryomycetaceae;	g__Candida;	s__Candida_metapsilosis
1437	k__Fungi;	p__Ascomycota;	c__Dothideomycetes;	o__Pleosporales;	f__Phaeosphaeriaceae;	g__Paraphoma;	s__Paraphoma_rhaphiolepidis
1438	k__Fungi;	p__Basidiomycota;	c__Agaricomycetes;	o__Russulales;	f__Russulaceae;	g__Russula;	s__Russula_pseudocompacta
1439	k__Fungi;	p__Basidiomycota;	c__Agaricomycetes;	o__Agaricales;	f__Cortinariaceae;	g__Cortinarius;	s__Cortinarius_tabularis
1440	k__Fungi;	p__Ascomycota;	c__unclassified_Ascomycota;	o__unclassified_Ascomycota;	f__unclassified_Ascomycota;	g__unclassified_Ascomycota;	s__unclassified_Ascomycota
1441	k__Fungi;	p__unclassified_Fungi;	c__unclassified_Fungi;	o__unclassified_Fungi;	f__unclassified_Fungi;	g__unclassified_Fungi;	s__unclassified_Fungi
1442	k__Fungi;	p__Basidiomycota;	c__Agaricomycetes;	o__Polyporales;	f__Meruliaceae;	g__Scopuloides;	s__unclassified_Scopuloides
1443	k__Fungi;	p__Ascomycota;	c__Saccharomycetes;	o__Saccharomycetales;	f__Metschnikowiaceae;	g__Clavispora;	s__[Candida]_pseudointermedia
1444	k__Fungi;	p__Basidiomycota;	c__Agaricomycetes;	o__Agaricales;	f__Lycoperdaceae;	g__Lycoperdon;	s__Lycoperdon_pratense
1445	k__Fungi;	p__Ascomycota;	c__Dothideomycetes;	Unclassified;	Unclassified;	g__Gonatophragmium;	s__Gonatophragmium_triuniae
1446	k__Fungi;	p__unclassified_Fungi;	c__unclassified_Fungi;	o__unclassified_Fungi;	f__unclassified_Fungi;	g__unclassified_Fungi;	s__unclassified_Fungi
1447	k__Fungi;	p__unclassified_Fungi;	c__unclassified_Fungi;	o__unclassified_Fungi;	f__unclassified_Fungi;	g__unclassified_Fungi;	s__unclassified_Fungi
1448	k__Fungi;	p__Ascomycota;	c__Saccharomycetes;	o__Saccharomycetales;	f__Pichiaceae;	g__Pichia;	s__Pichia_cephalocereana
1449	k__Fungi;	p__Ascomycota;	c__Saccharomycetes;	o__Saccharomycetales;	f__Debaryomycetaceae;	g__Candida;	s__Candida_sorbosivorans
1450	k__Fungi;	p__Chytridiomycota;	c__Rhizophlyctidomycetes;	o__Rhizophlyctidales;	f__Rhizophlyctidaceae;	g__Rhizophlyctis;	s__Rhizophlyctis_rosea
1451	k__Fungi;	p__Ascomycota;	c__Sordariomycetes;	o__Hypocreales;	f__Nectriaceae;	g__Fusarium;	s__Fusarium_circinatum
1452	k__Fungi;	p__Basidiomycota;	c__Tremellomycetes;	o__Tremellales;	f__Bulleribasidiaceae;	g__Hannaella;	s__Hannaella_sinensis
1453	k__Fungi;	p__Ascomycota;	c__Saccharomycetes;	o__Saccharomycetales;	f__Pichiaceae;	g__Pichia;	s__Pichia_cephalocereana
1454	k__Fungi;	p__Basidiomycota;	c__Ustilaginomycetes;	o__Ustilaginales;	f__Ustilaginaceae;	g__Pseudozyma;	s__Pseudozyma_hubeiensis
1455	k__Fungi;	p__Basidiomycota;	c__unclassified_Basidiomycota;	o__unclassified_Basidiomycota;	f__unclassified_Basidiomycota;	g__unclassified_Basidiomycota;	s__unclassified_Basidiomycota
1456	k__Fungi;	p__Ascomycota;	c__Pezizomycetes;	o__Pezizales;	f__Tuberaceae;	g__Tuber;	s__Tuber_himalayense
1457	k__Fungi;	p__Basidiomycota;	c__unclassified_Basidiomycota;	o__unclassified_Basidiomycota;	f__unclassified_Basidiomycota;	g__unclassified_Basidiomycota;	s__unclassified_Basidiomycota
1458	k__Fungi;	p__Basidiomycota;	c__Agaricomycetes;	o__Trechisporales;	f__Hydnodontaceae;	g__Trechispora;	s__Trechispora_caucasica
1459	k__Fungi;	p__Basidiomycota;	c__Agaricomycetes;	o__Polyporales;	f__unclassified_Polyporales;	g__unclassified_Polyporales;	s__unclassified_Polyporales
1460	k__Fungi;	p__Ascomycota;	c__Sordariomycetes;	Unclassified;	Unclassified;	Unclassified;	Unclassified
1461	k__Fungi;	p__Ascomycota;	c__Dothideomycetes;	o__Pleosporales;	f__Didymellaceae;	g__unclassified_Didymellaceae;	s__unclassified_Didymellaceae
1462	k__Fungi;	p__Basidiomycota;	c__unclassified_Basidiomycota;	o__unclassified_Basidiomycota;	f__unclassified_Basidiomycota;	g__unclassified_Basidiomycota;	s__unclassified_Basidiomycota
1463	k__Fungi;	p__Mortierellomycota;	c__Mortierellomycetes;	o__Mortierellales;	f__Mortierellaceae;	g__Mortierella;	Unclassified
1464	k__Fungi;	p__Chytridiomycota;	Unclassified;	Unclassified;	Unclassified;	Unclassified;	Unclassified
1465	k__Fungi;	p__Basidiomycota;	c__Agaricomycetes;	o__Agaricales;	f__Tricholomataceae;	g__Delicatula;	s__Delicatula_integrella
1466	k__Fungi;	p__unclassified_Fungi;	c__unclassified_Fungi;	o__unclassified_Fungi;	f__unclassified_Fungi;	g__unclassified_Fungi;	s__unclassified_Fungi
1467	k__Fungi;	p__Ascomycota;	c__Dothideomycetes;	o__Mycosphaerellales;	f__Mycosphaerellaceae;	g__Clypeosphaerella;	s__Clypeosphaerella_quasiparkii
1468	k__Fungi;	p__unclassified_Fungi;	c__unclassified_Fungi;	o__unclassified_Fungi;	f__unclassified_Fungi;	g__unclassified_Fungi;	s__unclassified_Fungi
1469	k__Fungi;	p__Ascomycota;	c__Dothideomycetes;	o__Pleosporales;	f__unclassified_Pleosporales;	g__unclassified_Pleosporales;	s__unclassified_Pleosporales
1470	k__Fungi;	p__Ascomycota;	c__Sordariomycetes;	o__Hypocreales;	f__Nectriaceae;	g__Fusarium;	s__Fusarium_kyushuense
1471	k__Fungi;	p__Ascomycota;	c__Archaeorhizomycetes;	o__Archaeorhizomycetales;	f__Archaeorhizomycetaceae;	g__Archaeorhizomyces;	Unclassified
1472	k__Fungi;	p__Ascomycota;	c__Saccharomycetes;	o__Saccharomycetales;	f__Metschnikowiaceae;	g__unclassified_Metschnikowiaceae;	s__unclassified_Metschnikowiaceae
1473	k__Fungi;	p__Basidiomycota;	c__Ustilaginomycetes;	o__Ustilaginales;	f__Ustilaginaceae;	g__Moesziomyces;	s__Moesziomyces_antarcticus
1474	k__Fungi;	p__Ascomycota;	c__Dothideomycetes;	Unclassified;	Unclassified;	g__Leptospora;	s__Leptospora_chromolaenae
1475	k__Fungi;	p__Ascomycota;	c__Sordariomycetes;	o__Glomerellales;	f__Plectosphaerellaceae;	g__Gibellulopsis;	s__Gibellulopsis_serrae
1476	k__Fungi;	p__Rozellomycota;	c__Rozellomycotina_cls_Incertae_sedis;	o__GS11;	Unclassified;	Unclassified;	Unclassified
1477	k__Fungi;	p__Ascomycota;	c__Saccharomycetes;	o__Saccharomycetales;	f__Pichiaceae;	g__Pichia;	s__Pichia_cephalocereana
1478	k__Fungi;	p__Ascomycota;	c__Saccharomycetes;	o__Saccharomycetales;	f__unclassified_Saccharomycetales;	g__unclassified_Saccharomycetales;	s__unclassified_Saccharomycetales
1479	k__Fungi;	p__Rozellomycota;	Unclassified;	Unclassified;	Unclassified;	Unclassified;	Unclassified
1480	k__Fungi;	p__Ascomycota;	c__Dothideomycetes;	o__Capnodiales;	Unclassified;	Unclassified;	Unclassified
1481	k__Fungi;	p__Ascomycota;	c__Sordariomycetes;	o__Microascales;	Unclassified;	g__Cephalotrichiella;	s__Cephalotrichiella_penicillata
1482	k__Fungi;	p__Basidiomycota;	c__unclassified_Basidiomycota;	o__unclassified_Basidiomycota;	f__unclassified_Basidiomycota;	g__unclassified_Basidiomycota;	s__unclassified_Basidiomycota
1483	k__Fungi;	p__Ascomycota;	c__Saccharomycetes;	o__Saccharomycetales;	f__Dipodascaceae;	g__Galactomyces;	s__Galactomyces_pseudocandidus
1484	k__Fungi;	p__unclassified_Fungi;	c__unclassified_Fungi;	o__unclassified_Fungi;	f__unclassified_Fungi;	g__unclassified_Fungi;	s__unclassified_Fungi
1485	k__Fungi;	p__Mortierellomycota;	c__Mortierellomycetes;	o__Mortierellales;	f__Mortierellaceae;	g__Mortierella;	s__Mortierella_pseudozygospora
1486	k__Fungi;	p__Ascomycota;	c__Dothideomycetes;	o__Mycosphaerellales;	f__Mycosphaerellaceae;	g__unclassified_Mycosphaerellaceae;	s__unclassified_Mycosphaerellaceae
1487	k__Fungi;	p__Rozellomycota;	Unclassified;	Unclassified;	Unclassified;	Unclassified;	Unclassified
1488	k__Fungi;	p__Basidiomycota;	c__Exobasidiomycetes;	o__Golubeviales;	f__Golubeviaceae;	g__Golubevia;	s__Golubevia_pallescens
1489	k__Fungi;	p__unclassified_Fungi;	c__unclassified_Fungi;	o__unclassified_Fungi;	f__unclassified_Fungi;	g__unclassified_Fungi;	s__unclassified_Fungi
1490	k__Fungi;	p__Basidiomycota;	c__Agaricomycetes;	o__Agaricales;	f__Entolomataceae;	g__Entoloma;	s__unclassified_Entoloma
1491	k__Fungi;	p__Ascomycota;	c__Sordariomycetes;	o__unclassified_Sordariomycetes;	f__unclassified_Sordariomycetes;	g__unclassified_Sordariomycetes;	s__unclassified_Sordariomycetes
1492	k__Fungi;	p__Ascomycota;	c__Dothideomycetes;	o__Pleosporales;	f__Didymellaceae;	g__unclassified_Didymellaceae;	s__unclassified_Didymellaceae
1493	k__Fungi;	p__Ascomycota;	c__Sordariomycetes;	o__Sordariales;	f__Chaetomiaceae;	g__Podospora;	s__Podospora_bulbillosa
1494	k__Fungi;	p__Basidiomycota;	c__unclassified_Basidiomycota;	o__unclassified_Basidiomycota;	f__unclassified_Basidiomycota;	g__unclassified_Basidiomycota;	s__unclassified_Basidiomycota
1495	k__Fungi;	p__Ascomycota;	c__Saccharomycetes;	o__Saccharomycetales;	f__unclassified_Saccharomycetales;	g__unclassified_Saccharomycetales;	s__unclassified_Saccharomycetales
1496	k__Fungi;	p__Ascomycota;	c__Sordariomycetes;	o__Hypocreales;	f__Stachybotryaceae;	g__Striaticonidium;	s__Striaticonidium_brachysporum
1497	k__Fungi;	p__Ascomycota;	c__Sordariomycetes;	o__Coniochaetales;	f__Coniochaetaceae;	Unclassified;	Unclassified
1498	k__Fungi;	p__Ascomycota;	c__Eurotiomycetes;	o__Onygenales;	f__Onygenales_fam_Incertae_sedis;	g__Chrysosporium;	s__Chrysosporium_lobatum
1499	k__Fungi;	p__Basidiomycota;	c__Malasseziomycetes;	o__Malasseziales;	f__Malasseziaceae;	g__Malassezia;	Unclassified
1500	k__Fungi;	p__Ascomycota;	c__Leotiomycetes;	o__Helotiales;	Unclassified;	Unclassified;	Unclassified
1501	k__Fungi;	p__Ascomycota;	c__Eurotiomycetes;	o__Onygenales;	f__Arachnomycetaceae;	g__Arachnomyces;	s__Arachnomyces_gracilis
1502	k__Fungi;	p__Ascomycota;	c__unclassified_Ascomycota;	o__unclassified_Ascomycota;	f__unclassified_Ascomycota;	g__unclassified_Ascomycota;	s__unclassified_Ascomycota
1503	k__Fungi;	p__unclassified_Fungi;	c__unclassified_Fungi;	o__unclassified_Fungi;	f__unclassified_Fungi;	g__unclassified_Fungi;	s__unclassified_Fungi
1504	k__Fungi;	p__Ascomycota;	c__Eurotiomycetes;	o__Eurotiales;	f__Aspergillaceae;	g__Penicillium;	s__Penicillium_hetheringtonii
1505	k__Fungi;	p__Ascomycota;	c__Sordariomycetes;	o__Microascales;	f__Microascaceae;	g__Scopulariopsis;	s__unclassified_Scopulariopsis
1506	k__Fungi;	p__Ascomycota;	c__Sordariomycetes;	o__Hypocreales;	f__Hypocreales_fam_Incertae_sedis;	g__Sarocladium;	s__Sarocladium_implicatum
1507	k__Fungi;	p__Ascomycota;	c__Dothideomycetes;	o__Pleosporales;	Unclassified;	g__Aaosphaeria;	s__Aaosphaeria_arxii
1508	k__Fungi;	p__Ascomycota;	c__Sordariomycetes;	o__Glomerellales;	f__Plectosphaerellaceae;	g__Plectosphaerella;	s__Plectosphaerella_niemeijerarum
1509	k__Fungi;	p__Olpidiomycota;	c__Olpidiomycetes;	o__Olpidiales;	f__Olpidiaceae;	g__Olpidium;	s__Olpidium_brassicae
1510	k__Fungi;	p__Ascomycota;	c__Sordariomycetes;	o__unclassified_Sordariomycetes;	f__unclassified_Sordariomycetes;	g__unclassified_Sordariomycetes;	s__unclassified_Sordariomycetes
1511	k__Fungi;	p__Basidiomycota;	c__Tremellomycetes;	o__Tremellales;	f__Bulleribasidiaceae;	g__Hannaella;	s__Hannaella_pagnoccae
1512	k__Fungi;	p__Ascomycota;	c__Sordariomycetes;	o__Sordariales;	f__Cephalothecaceae;	g__Phialemonium;	s__Phialemonium_inflatum
1513	k__Fungi;	p__Ascomycota;	c__Sordariomycetes;	o__Glomerellales;	f__Plectosphaerellaceae;	g__Gibellulopsis;	s__Gibellulopsis_serrae
1514	k__Fungi;	p__Ascomycota;	c__Saccharomycetes;	o__Saccharomycetales;	f__Saccharomycetaceae;	g__Saccharomyces;	s__Saccharomyces_cerevisiae
1515	k__Fungi;	p__Ascomycota;	c__Saccharomycetes;	o__Saccharomycetales;	f__Saccharomycetaceae;	g__Saccharomyces;	s__Saccharomyces_cerevisiae
1516	k__Fungi;	p__Basidiomycota;	c__unclassified_Basidiomycota;	o__unclassified_Basidiomycota;	f__unclassified_Basidiomycota;	g__unclassified_Basidiomycota;	s__unclassified_Basidiomycota
1517	k__Fungi;	p__Rozellomycota;	Unclassified;	Unclassified;	Unclassified;	Unclassified;	Unclassified
1518	k__Fungi;	p__Ascomycota;	c__Dothideomycetes;	o__Pleosporales;	f__Latoruaceae;	g__Polyschema;	s__Polyschema_sclerotigenum
1519	k__Fungi;	p__unclassified_Fungi;	c__unclassified_Fungi;	o__unclassified_Fungi;	f__unclassified_Fungi;	g__unclassified_Fungi;	s__unclassified_Fungi
1520	k__Fungi;	p__Ascomycota;	c__Pezizomycetes;	o__Pezizales;	f__Pezizaceae;	g__Iodophanus;	s__Iodophanus_carneus
1521	k__Fungi;	p__Basidiomycota;	c__unclassified_Basidiomycota;	o__unclassified_Basidiomycota;	f__unclassified_Basidiomycota;	g__unclassified_Basidiomycota;	s__unclassified_Basidiomycota
1522	k__Fungi;	p__Ascomycota;	c__Dothideomycetes;	o__Pleosporales;	f__Didymellaceae;	g__unclassified_Didymellaceae;	s__unclassified_Didymellaceae
1523	k__Fungi;	p__Basidiomycota;	c__Tremellomycetes;	o__Tremellales;	f__Bulleribasidiaceae;	g__Hannaella;	s__Hannaella_oryzae
1524	k__Fungi;	p__Ascomycota;	c__Dothideomycetes;	o__Mycosphaerellales;	f__Mycosphaerellaceae;	g__Cercospora;	s__Cercospora_fagopyri
1525	k__Fungi;	p__Ascomycota;	c__Dothideomycetes;	o__Pleosporales;	f__Pleosporaceae;	g__Bipolaris;	s__Bipolaris_sorokiniana
1526	k__Fungi;	p__Basidiomycota;	c__Tremellomycetes;	o__Tremellales;	f__Bulleribasidiaceae;	g__Hannaella;	s__Hannaella_sinensis
1527	k__Fungi;	p__Basidiomycota;	c__Tremellomycetes;	o__Tremellales;	f__Bulleribasidiaceae;	g__Vishniacozyma;	Unclassified
1528	k__Fungi;	p__Basidiomycota;	c__Tremellomycetes;	o__Tremellales;	f__Bulleribasidiaceae;	g__Vishniacozyma;	s__unclassified_Vishniacozyma
1529	k__Fungi;	p__Basidiomycota;	c__Tremellomycetes;	o__Tremellales;	f__Bulleribasidiaceae;	g__Hannaella;	s__Hannaella_oryzae
1530	k__Fungi;	p__Basidiomycota;	c__Tremellomycetes;	o__Tremellales;	f__Bulleribasidiaceae;	g__Hannaella;	s__Hannaella_oryzae
1531	k__Fungi;	p__Basidiomycota;	c__Tremellomycetes;	o__Tremellales;	f__Bulleribasidiaceae;	g__Hannaella;	s__Hannaella_oryzae
1532	k__Fungi;	p__Ascomycota;	c__Sordariomycetes;	o__Glomerellales;	f__Plectosphaerellaceae;	g__Gibellulopsis;	s__Gibellulopsis_serrae
1533	k__Fungi;	p__Ascomycota;	c__Eurotiomycetes;	o__Chaetothyriales;	Unclassified;	g__Hyalocladosporiella;	s__Hyalocladosporiella_tectonae
1534	k__Fungi;	p__Basidiomycota;	c__Tremellomycetes;	o__Tremellales;	f__Bulleribasidiaceae;	g__Vishniacozyma;	s__unclassified_Vishniacozyma
1535	k__Fungi;	p__Basidiomycota;	c__Tremellomycetes;	o__Tremellales;	f__Bulleribasidiaceae;	g__Hannaella;	s__Hannaella_oryzae
1536	k__Fungi;	p__Basidiomycota;	c__Tremellomycetes;	o__Tremellales;	f__Bulleribasidiaceae;	g__Hannaella;	s__Hannaella_oryzae
1537	k__Fungi;	p__Basidiomycota;	c__Tremellomycetes;	o__Tremellales;	f__Bulleribasidiaceae;	g__Vishniacozyma;	s__Vishniacozyma_taibaiensis
1538	k__Fungi;	p__Basidiomycota;	c__Tremellomycetes;	o__Tremellales;	f__Bulleribasidiaceae;	g__Vishniacozyma;	s__Vishniacozyma_taibaiensis
1539	k__Fungi;	p__Ascomycota;	c__Sordariomycetes;	o__Glomerellales;	f__Plectosphaerellaceae;	g__Plectosphaerella;	s__Plectosphaerella_niemeijerarum
1540	k__Fungi;	p__Ascomycota;	c__Dothideomycetes;	o__Capnodiales;	f__Mycosphaerellaceae;	Unclassified;	Unclassified
1541	k__Fungi;	p__Ascomycota;	c__Dothideomycetes;	o__Pleosporales;	f__Sporormiaceae;	g__Preussia;	Unclassified
1542	k__Fungi;	p__Basidiomycota;	c__Tremellomycetes;	o__Tremellales;	f__Bulleribasidiaceae;	g__Hannaella;	s__Hannaella_oryzae
1543	k__Fungi;	p__Ascomycota;	c__Dothideomycetes;	o__Pleosporales;	f__Didymellaceae;	g__Stagonosporopsis;	s__Stagonosporopsis_valerianellae
1544	k__Fungi;	p__Basidiomycota;	c__Tremellomycetes;	o__Tremellales;	f__Bulleribasidiaceae;	g__Hannaella;	s__Hannaella_oryzae
1545	k__Fungi;	p__Basidiomycota;	c__Tremellomycetes;	o__Tremellales;	f__Bulleribasidiaceae;	g__Hannaella;	s__Hannaella_luteola
1546	k__Fungi;	p__Ascomycota;	c__Eurotiomycetes;	o__Chaetothyriales;	f__Cyphellophoraceae;	g__Cyphellophora;	s__Cyphellophora_fusarioides
1547	k__Fungi;	p__Basidiomycota;	c__Tremellomycetes;	o__Tremellales;	f__Bulleribasidiaceae;	g__Vishniacozyma;	Unclassified
1548	k__Fungi;	p__Basidiomycota;	c__Tremellomycetes;	o__Tremellales;	f__Bulleribasidiaceae;	g__Hannaella;	s__Hannaella_sinensis
1549	k__Fungi;	p__Basidiomycota;	c__Tremellomycetes;	o__Tremellales;	f__Bulleribasidiaceae;	g__Hannaella;	s__Hannaella_oryzae
1550	k__Fungi;	p__Basidiomycota;	c__Tremellomycetes;	o__Tremellales;	f__Bulleribasidiaceae;	g__Vishniacozyma;	s__Vishniacozyma_taibaiensis
1551	k__Fungi;	p__Basidiomycota;	c__Tremellomycetes;	o__Tremellales;	f__Bulleribasidiaceae;	g__Vishniacozyma;	s__Vishniacozyma_taibaiensis
1552	k__Fungi;	p__Basidiomycota;	c__Tremellomycetes;	o__Tremellales;	f__Bulleribasidiaceae;	g__Hannaella;	s__Hannaella_oryzae
1553	k__Fungi;	p__Basidiomycota;	c__Tremellomycetes;	o__Tremellales;	f__Bulleribasidiaceae;	g__Hannaella;	s__Hannaella_sinensis
1554	k__Fungi;	p__Basidiomycota;	c__Tremellomycetes;	o__Tremellales;	f__Bulleribasidiaceae;	g__Hannaella;	s__Hannaella_sinensis
1555	k__Fungi;	p__Basidiomycota;	c__Tremellomycetes;	o__Tremellales;	f__Bulleribasidiaceae;	g__Hannaella;	s__Hannaella_oryzae
1556	k__Fungi;	p__Basidiomycota;	c__Tremellomycetes;	o__Tremellales;	f__Bulleribasidiaceae;	g__Vishniacozyma;	s__unclassified_Vishniacozyma
1557	k__Fungi;	p__Basidiomycota;	c__Tremellomycetes;	o__Tremellales;	f__Bulleribasidiaceae;	g__Vishniacozyma;	s__unclassified_Vishniacozyma
1558	k__Fungi;	p__Ascomycota;	c__Dothideomycetes;	o__Pleosporales;	f__Didymellaceae;	g__Neodidymella;	s__Neodidymella_thailandicum
1559	k__Fungi;	p__Basidiomycota;	c__Tremellomycetes;	o__Tremellales;	f__Bulleribasidiaceae;	g__Hannaella;	s__Hannaella_oryzae
1560	k__Fungi;	p__Ascomycota;	c__Sordariomycetes;	o__Hypocreales;	f__Nectriaceae;	g__Fusarium;	s__Fusarium_equiseti
1561	k__Fungi;	p__Ascomycota;	c__Dothideomycetes;	o__Mycosphaerellales;	f__Mycosphaerellaceae;	g__Clypeosphaerella;	s__Clypeosphaerella_quasiparkii
1562	k__Fungi;	p__Ascomycota;	c__Sordariomycetes;	o__Hypocreales;	Unclassified;	g__Acremonium;	s__Acremonium_sordidulum
1563	k__Fungi;	p__Basidiomycota;	c__Tremellomycetes;	o__Tremellales;	f__Bulleribasidiaceae;	g__Vishniacozyma;	s__unclassified_Vishniacozyma
1564	k__Fungi;	p__Basidiomycota;	c__Microbotryomycetes;	o__Sporidiobolales;	f__Sporidiobolaceae;	g__Sporidiobolus;	s__Sporidiobolus_pararoseus
1565	k__Fungi;	p__Ascomycota;	c__Dothideomycetes;	o__Pleosporales;	f__Sporormiaceae;	g__Preussia;	s__Preussia_minipascua
1566	k__Fungi;	p__Basidiomycota;	c__Tremellomycetes;	o__Tremellales;	f__Bulleribasidiaceae;	g__Hannaella;	s__Hannaella_oryzae
1567	k__Fungi;	p__Basidiomycota;	c__unclassified_Basidiomycota;	o__unclassified_Basidiomycota;	f__unclassified_Basidiomycota;	g__unclassified_Basidiomycota;	s__unclassified_Basidiomycota
1568	k__Fungi;	p__Basidiomycota;	c__Tremellomycetes;	o__Tremellales;	f__Bulleribasidiaceae;	g__Vishniacozyma;	s__unclassified_Vishniacozyma
1569	k__Fungi;	p__Basidiomycota;	c__Tremellomycetes;	o__Tremellales;	f__Bulleribasidiaceae;	g__Hannaella;	s__Hannaella_oryzae
1570	k__Fungi;	p__Basidiomycota;	c__Tremellomycetes;	o__Tremellales;	f__Bulleribasidiaceae;	g__Vishniacozyma;	s__unclassified_Vishniacozyma
1571	k__Fungi;	p__Ascomycota;	c__Sordariomycetes;	o__Glomerellales;	f__Plectosphaerellaceae;	g__Plectosphaerella;	s__Plectosphaerella_delsorboi
1572	k__Fungi;	p__Ascomycota;	c__Eurotiomycetes;	o__Chaetothyriales;	f__Cyphellophoraceae;	g__Cyphellophora;	s__Cyphellophora_fusarioides
1573	k__Fungi;	p__Ascomycota;	c__Sordariomycetes;	o__Hypocreales;	f__Nectriaceae;	g__Fusarium;	s__Fusarium_circinatum
1574	k__Fungi;	p__Basidiomycota;	c__Tremellomycetes;	o__Tremellales;	f__Bulleribasidiaceae;	g__Hannaella;	s__Hannaella_oryzae
1575	k__Fungi;	p__Basidiomycota;	c__Tremellomycetes;	o__Tremellales;	f__Bulleribasidiaceae;	g__Hannaella;	s__Hannaella_luteola
1576	k__Fungi;	p__Basidiomycota;	c__Tremellomycetes;	o__Tremellales;	f__Bulleribasidiaceae;	g__Hannaella;	s__Hannaella_oryzae
1577	k__Fungi;	p__Ascomycota;	c__Dothideomycetes;	o__Mycosphaerellales;	f__Mycosphaerellaceae;	g__Clypeosphaerella;	s__Clypeosphaerella_quasiparkii
1578	k__Fungi;	p__Basidiomycota;	c__Tremellomycetes;	o__Tremellales;	f__Bulleribasidiaceae;	g__Hannaella;	s__Hannaella_oryzae
1579	k__Fungi;	p__Ascomycota;	c__Dothideomycetes;	o__Mycosphaerellales;	f__Mycosphaerellaceae;	g__Clypeosphaerella;	s__Clypeosphaerella_quasiparkii
1580	k__Fungi;	p__Ascomycota;	c__Sordariomycetes;	o__Hypocreales;	f__Nectriaceae;	g__Fusarium;	s__Fusarium_domesticum
1581	k__Fungi;	p__Ascomycota;	c__Dothideomycetes;	o__Pleosporales;	f__Phaeosphaeriaceae;	g__Phaeosphaeria;	s__Phaeosphaeria_thysanolaenicola
1582	k__Fungi;	p__Basidiomycota;	c__unclassified_Basidiomycota;	o__unclassified_Basidiomycota;	f__unclassified_Basidiomycota;	g__unclassified_Basidiomycota;	s__unclassified_Basidiomycota
1583	k__Fungi;	p__Ascomycota;	c__Dothideomycetes;	o__Mycosphaerellales;	f__Mycosphaerellaceae;	g__Acervuloseptoria;	s__Acervuloseptoria_ziziphicola
1584	k__Fungi;	p__Basidiomycota;	c__Tremellomycetes;	o__Tremellales;	f__Bulleribasidiaceae;	g__Hannaella;	s__Hannaella_luteola
1585	k__Fungi;	p__Basidiomycota;	c__Tremellomycetes;	o__Tremellales;	f__Bulleribasidiaceae;	g__Hannaella;	s__Hannaella_oryzae
1586	k__Fungi;	p__Ascomycota;	c__Dothideomycetes;	o__Pleosporales;	f__Didymellaceae;	g__Stagonosporopsis;	s__unclassified_Stagonosporopsis
1587	k__Fungi;	p__Ascomycota;	c__Sordariomycetes;	o__Glomerellales;	f__Plectosphaerellaceae;	g__Lectera;	s__Lectera_capsici
1588	k__Fungi;	p__Basidiomycota;	c__Tremellomycetes;	o__Tremellales;	f__Bulleribasidiaceae;	g__Hannaella;	s__Hannaella_luteola
1589	k__Fungi;	p__Basidiomycota;	c__Tremellomycetes;	o__Tremellales;	f__Bulleribasidiaceae;	g__Vishniacozyma;	s__unclassified_Vishniacozyma
1590	k__Fungi;	p__Basidiomycota;	c__Tremellomycetes;	o__Tremellales;	f__Bulleribasidiaceae;	g__Vishniacozyma;	s__unclassified_Vishniacozyma
1591	k__Fungi;	p__Basidiomycota;	c__Tremellomycetes;	o__Tremellales;	f__Bulleribasidiaceae;	g__Hannaella;	s__Hannaella_sinensis
1592	k__Fungi;	p__Ascomycota;	c__Dothideomycetes;	o__unclassified_Dothideomycetes;	f__unclassified_Dothideomycetes;	g__unclassified_Dothideomycetes;	s__unclassified_Dothideomycetes
1593	k__Fungi;	p__Ascomycota;	c__Dothideomycetes;	o__Pleosporales;	f__Didymellaceae;	g__Allophoma;	s__Allophoma_cylindrispora
1594	k__Fungi;	p__Basidiomycota;	c__Tremellomycetes;	o__Tremellales;	f__Bulleribasidiaceae;	g__Hannaella;	s__Hannaella_sinensis
1595	k__Fungi;	p__Ascomycota;	c__Sordariomycetes;	o__Hypocreales;	Unclassified;	g__Acremonium;	s__Acremonium_sordidulum
1596	k__Fungi;	p__Ascomycota;	c__Dothideomycetes;	o__Pleosporales;	f__Phaeosphaeriaceae;	g__Phaeosphaeria;	s__Phaeosphaeria_thysanolaenicola
1597	k__Fungi;	p__Basidiomycota;	c__Tremellomycetes;	o__Tremellales;	f__Bulleribasidiaceae;	g__Hannaella;	s__unclassified_Hannaella
1598	k__Fungi;	p__Basidiomycota;	c__Tremellomycetes;	o__Tremellales;	f__Bulleribasidiaceae;	g__Hannaella;	s__Hannaella_oryzae
1599	k__Fungi;	p__Basidiomycota;	c__Tremellomycetes;	o__Tremellales;	f__Bulleribasidiaceae;	g__Hannaella;	s__Hannaella_oryzae
1600	k__Fungi;	p__Basidiomycota;	c__Tremellomycetes;	o__Tremellales;	f__Bulleribasidiaceae;	g__Hannaella;	s__Hannaella_surugaensis
1601	k__Fungi;	p__Basidiomycota;	c__Cystobasidiomycetes;	Unclassified;	f__Symmetrosporaceae;	g__Symmetrospora;	s__unclassified_Symmetrospora
1602	k__Fungi;	p__Basidiomycota;	c__Tremellomycetes;	o__Tremellales;	f__Rhynchogastremataceae;	g__Papiliotrema;	s__Papiliotrema_flavescens
1603	k__Fungi;	p__Basidiomycota;	c__Tremellomycetes;	o__Tremellales;	f__Bulleribasidiaceae;	g__Vishniacozyma;	s__unclassified_Vishniacozyma
1604	k__Fungi;	p__Ascomycota;	c__Dothideomycetes;	o__Mycosphaerellales;	f__Mycosphaerellaceae;	g__Pseudocercospora;	s__Pseudocercospora_neriicola
1605	k__Fungi;	p__Basidiomycota;	c__Tremellomycetes;	o__Tremellales;	f__Bulleribasidiaceae;	g__Hannaella;	s__Hannaella_sinensis
1606	k__Fungi;	p__Ascomycota;	c__Dothideomycetes;	o__Pleosporales;	f__Didymellaceae;	g__Didymella;	s__Didymella_keratinophila
1607	k__Fungi;	p__Basidiomycota;	c__Tremellomycetes;	o__Tremellales;	f__Bulleribasidiaceae;	g__Hannaella;	s__Hannaella_oryzae
1608	k__Fungi;	p__Basidiomycota;	c__Tremellomycetes;	o__Tremellales;	f__Bulleribasidiaceae;	g__Vishniacozyma;	s__unclassified_Vishniacozyma
1609	k__Fungi;	p__Basidiomycota;	c__Tremellomycetes;	o__Tremellales;	f__Bulleribasidiaceae;	g__Vishniacozyma;	s__unclassified_Vishniacozyma
1610	k__Fungi;	p__Basidiomycota;	c__Tremellomycetes;	o__Tremellales;	f__Bulleribasidiaceae;	g__Vishniacozyma;	s__unclassified_Vishniacozyma
1611	k__Fungi;	p__Ascomycota;	c__Dothideomycetes;	o__Pleosporales;	f__Didymellaceae;	g__unclassified_Didymellaceae;	s__unclassified_Didymellaceae
1612	k__Fungi;	p__Mortierellomycota;	c__Mortierellomycetes;	o__Mortierellales;	f__Mortierellaceae;	g__Mortierella;	s__unclassified_Mortierella
1613	k__Fungi;	p__Basidiomycota;	c__Tremellomycetes;	o__Tremellales;	f__Bulleribasidiaceae;	g__Hannaella;	s__Hannaella_oryzae
1614	k__Fungi;	p__Basidiomycota;	c__Tremellomycetes;	o__Tremellales;	f__Bulleribasidiaceae;	g__Hannaella;	s__Hannaella_luteola
1615	k__Fungi;	p__Basidiomycota;	c__Tremellomycetes;	o__Tremellales;	f__Bulleribasidiaceae;	g__Hannaella;	s__Hannaella_oryzae
1616	k__Fungi;	p__Ascomycota;	c__Sordariomycetes;	o__Coniochaetales;	f__Coniochaetaceae;	Unclassified;	Unclassified
1617	k__Fungi;	p__Ascomycota;	c__Dothideomycetes;	o__Pleosporales;	f__Didymellaceae;	g__Didymella;	s__Didymella_keratinophila
1618	k__Fungi;	p__Basidiomycota;	c__Tremellomycetes;	o__Tremellales;	f__Bulleribasidiaceae;	g__Hannaella;	s__Hannaella_oryzae
1619	k__Fungi;	p__Ascomycota;	c__Sordariomycetes;	o__Hypocreales;	f__Nectriaceae;	g__Fusarium;	s__Fusarium_nurragi
1620	k__Fungi;	p__Ascomycota;	c__Eurotiomycetes;	o__Chaetothyriales;	f__Herpotrichiellaceae;	g__Cladophialophora;	s__Cladophialophora_eucalypti
1621	k__Fungi;	p__Ascomycota;	c__Dothideomycetes;	o__Mycosphaerellales;	f__Neodevriesiaceae;	g__Neodevriesia;	s__Neodevriesia_pakbiae
1622	k__Fungi;	p__Basidiomycota;	c__Tremellomycetes;	o__Tremellales;	f__Bulleribasidiaceae;	g__Hannaella;	s__unclassified_Hannaella
1623	k__Fungi;	p__Basidiomycota;	c__Tremellomycetes;	o__Tremellales;	f__Bulleribasidiaceae;	g__Hannaella;	s__Hannaella_surugaensis
1624	k__Fungi;	p__Basidiomycota;	c__Tremellomycetes;	o__Trichosporonales;	f__Trichosporonaceae;	g__Trichosporon;	s__Trichosporon_japonicum
1625	k__Fungi;	p__Basidiomycota;	c__Tremellomycetes;	o__Tremellales;	f__Bulleribasidiaceae;	g__Hannaella;	s__Hannaella_luteola
1626	k__Fungi;	p__Basidiomycota;	c__Tremellomycetes;	o__Tremellales;	f__Trimorphomycetaceae;	g__Saitozyma;	s__Saitozyma_podzolica
1627	k__Fungi;	p__Ascomycota;	c__Dothideomycetes;	o__Pleosporales;	f__Phaeosphaeriaceae;	g__Setophaeosphaeria;	s__Setophaeosphaeria_sidae
1628	k__Fungi;	p__Ascomycota;	c__Dothideomycetes;	o__Mycosphaerellales;	f__Mycosphaerellaceae;	g__Mycosphaerella;	s__Mycosphaerella_etlingerae
1629	k__Fungi;	p__Basidiomycota;	c__Tremellomycetes;	o__Tremellales;	f__Bulleribasidiaceae;	g__Hannaella;	s__Hannaella_oryzae
1630	k__Fungi;	p__Ascomycota;	c__Dothideomycetes;	o__Mycosphaerellales;	f__Mycosphaerellaceae;	g__unclassified_Mycosphaerellaceae;	s__unclassified_Mycosphaerellaceae
1631	k__Fungi;	p__Basidiomycota;	c__Tremellomycetes;	o__Tremellales;	f__Bulleribasidiaceae;	g__Hannaella;	s__Hannaella_oryzae
1632	k__Fungi;	p__Basidiomycota;	c__Tremellomycetes;	o__Tremellales;	f__Bulleribasidiaceae;	g__Hannaella;	s__Hannaella_surugaensis
1633	k__Fungi;	p__Ascomycota;	c__Dothideomycetes;	o__Pleosporales;	f__Morosphaeriaceae;	g__Acrocalymma;	s__Acrocalymma_pterocarpi
1634	k__Fungi;	p__Ascomycota;	c__Saccharomycetes;	o__Saccharomycetales;	f__Dipodascaceae;	g__Galactomyces;	s__Galactomyces_pseudocandidus
1635	k__Fungi;	p__Basidiomycota;	c__Tremellomycetes;	o__Tremellales;	f__Bulleribasidiaceae;	g__Hannaella;	s__Hannaella_oryzae
1636	k__Fungi;	p__Basidiomycota;	c__Tremellomycetes;	o__Tremellales;	f__Bulleribasidiaceae;	g__Vishniacozyma;	s__unclassified_Vishniacozyma
1637	k__Fungi;	p__Ascomycota;	c__Dothideomycetes;	o__Pleosporales;	Unclassified;	Unclassified;	Unclassified
1638	k__Fungi;	p__Basidiomycota;	c__Cystobasidiomycetes;	o__Cystobasidiales;	f__Cystobasidiaceae;	g__Cystobasidium;	s__Cystobasidium_minutum
1639	k__Fungi;	p__Ascomycota;	c__Dothideomycetes;	o__Mycosphaerellales;	f__Neodevriesiaceae;	g__Neodevriesia;	s__Neodevriesia_pakbiae
1640	k__Fungi;	p__Ascomycota;	c__Sordariomycetes;	o__Hypocreales;	f__unclassified_Hypocreales;	g__unclassified_Hypocreales;	s__unclassified_Hypocreales
1641	k__Fungi;	p__Ascomycota;	c__Dothideomycetes;	Unclassified;	Unclassified;	Unclassified;	Unclassified
1642	k__Fungi;	p__Ascomycota;	c__unclassified_Ascomycota;	o__unclassified_Ascomycota;	f__unclassified_Ascomycota;	g__unclassified_Ascomycota;	s__unclassified_Ascomycota
1643	k__Fungi;	p__Ascomycota;	c__Eurotiomycetes;	o__Chaetothyriales;	f__Trichomeriaceae;	g__Trichomerium;	s__Trichomerium_deniquelatum
1644	k__Fungi;	p__unclassified_Fungi;	c__unclassified_Fungi;	o__unclassified_Fungi;	f__unclassified_Fungi;	g__unclassified_Fungi;	s__unclassified_Fungi
1645	k__Fungi;	p__Basidiomycota;	c__unclassified_Basidiomycota;	o__unclassified_Basidiomycota;	f__unclassified_Basidiomycota;	g__unclassified_Basidiomycota;	s__unclassified_Basidiomycota
1646	k__Fungi;	p__Basidiomycota;	c__Tremellomycetes;	o__Tremellales;	f__Bulleribasidiaceae;	g__Vishniacozyma;	s__unclassified_Vishniacozyma
1647	k__Fungi;	p__Basidiomycota;	c__Tremellomycetes;	o__Tremellales;	f__Bulleribasidiaceae;	g__Bulleribasidium;	s__Bulleribasidium_sanyaense
1648	k__Fungi;	p__Ascomycota;	c__Sordariomycetes;	o__Hypocreales;	f__Hypocreales_fam_Incertae_sedis;	g__Sarocladium;	s__Sarocladium_strictum
1649	k__Fungi;	p__Ascomycota;	c__Dothideomycetes;	o__Pleosporales;	f__Didymellaceae;	g__unclassified_Didymellaceae;	s__unclassified_Didymellaceae
1650	k__Fungi;	p__Basidiomycota;	c__Tremellomycetes;	o__Tremellales;	f__Bulleribasidiaceae;	g__Bulleribasidium;	s__Bulleribasidium_sanyaense
1651	k__Fungi;	p__Ascomycota;	c__Dothideomycetes;	o__Mycosphaerellales;	f__Neodevriesiaceae;	g__Neodevriesia;	s__Neodevriesia_pakbiae
1652	k__Fungi;	p__Basidiomycota;	c__Tremellomycetes;	o__Tremellales;	f__Rhynchogastremataceae;	g__Papiliotrema;	s__Papiliotrema_flavescens
1653	k__Fungi;	p__Ascomycota;	c__Sordariomycetes;	o__Diaporthales;	f__Diaporthaceae;	g__Diaporthe;	Unclassified
1654	k__Fungi;	p__Ascomycota;	c__Sordariomycetes;	o__Sordariales;	f__unclassified_Sordariales;	g__unclassified_Sordariales;	s__unclassified_Sordariales
1655	k__Fungi;	p__Basidiomycota;	c__Cystobasidiomycetes;	Unclassified;	f__Symmetrosporaceae;	g__Symmetrospora;	s__Symmetrospora_oryzicola
1656	k__Fungi;	p__Basidiomycota;	Unclassified;	Unclassified;	Unclassified;	Unclassified;	Unclassified
1657	k__Fungi;	p__Basidiomycota;	c__Tremellomycetes;	o__Tremellales;	f__Bulleribasidiaceae;	g__Hannaella;	s__Hannaella_luteola
1658	k__Fungi;	p__Ascomycota;	c__Saccharomycetes;	o__Saccharomycetales;	f__Pichiaceae;	g__Pichia;	s__Pichia_fermentans
1659	k__Fungi;	p__Ascomycota;	c__Sordariomycetes;	o__Hypocreales;	f__Nectriaceae;	g__Fusarium;	s__Fusarium_solani
1660	k__Fungi;	p__Basidiomycota;	c__Tremellomycetes;	o__Tremellales;	f__Bulleribasidiaceae;	g__Hannaella;	s__Hannaella_oryzae
1661	k__Fungi;	p__Basidiomycota;	c__Tremellomycetes;	o__Tremellales;	f__Bulleribasidiaceae;	g__Hannaella;	s__unclassified_Hannaella
1662	k__Fungi;	p__Ascomycota;	c__Sordariomycetes;	o__unclassified_Sordariomycetes;	f__unclassified_Sordariomycetes;	g__unclassified_Sordariomycetes;	s__unclassified_Sordariomycetes
1663	k__Fungi;	p__Ascomycota;	c__Sordariomycetes;	o__Hypocreales;	f__Nectriaceae;	g__Fusarium;	s__Fusarium_domesticum
1664	k__Fungi;	p__Basidiomycota;	c__Tremellomycetes;	o__Tremellales;	f__Bulleribasidiaceae;	g__Hannaella;	s__unclassified_Hannaella
1665	k__Fungi;	p__Ascomycota;	c__Dothideomycetes;	o__Pleosporales;	f__Sporormiaceae;	g__Preussia;	s__Preussia_dubia
1666	k__Fungi;	p__Ascomycota;	c__Dothideomycetes;	o__Mycosphaerellales;	f__Neodevriesiaceae;	g__Neodevriesia;	s__Neodevriesia_pakbiae
1667	k__Fungi;	p__Ascomycota;	c__Dothideomycetes;	o__Mycosphaerellales;	f__Mycosphaerellaceae;	g__Collarispora;	s__Collarispora_valgourgensis
1668	k__Fungi;	p__Ascomycota;	c__Sordariomycetes;	o__Sordariales;	f__Chaetomiaceae;	g__Mycothermus;	s__Mycothermus_thermophilus
1669	k__Fungi;	p__unclassified_Fungi;	c__unclassified_Fungi;	o__unclassified_Fungi;	f__unclassified_Fungi;	g__unclassified_Fungi;	s__unclassified_Fungi
1670	k__Fungi;	p__Ascomycota;	c__Saccharomycetes;	o__Saccharomycetales;	Unclassified;	g__Diutina;	s__Diutina_catenulata
1671	k__Fungi;	p__Basidiomycota;	c__Tremellomycetes;	o__Tremellales;	f__Bulleribasidiaceae;	g__Hannaella;	s__Hannaella_pagnoccae
1672	k__Fungi;	p__Ascomycota;	c__Dothideomycetes;	o__Pleosporales;	f__Phaeosphaeriaceae;	g__Neosetophoma;	s__Neosetophoma_poaceicola
1673	k__Fungi;	p__Basidiomycota;	c__Tremellomycetes;	o__Filobasidiales;	f__Filobasidiaceae;	g__Filobasidium;	s__Filobasidium_magnum
1674	k__Fungi;	p__Basidiomycota;	c__Tremellomycetes;	o__Tremellales;	f__Bulleribasidiaceae;	g__Hannaella;	s__Hannaella_surugaensis
1675	k__Fungi;	p__Ascomycota;	c__Sordariomycetes;	o__Hypocreales;	f__Nectriaceae;	g__Fusarium;	s__Fusarium_solani
1676	k__Fungi;	p__Basidiomycota;	c__Tremellomycetes;	o__Trichosporonales;	f__Trichosporonaceae;	g__Cutaneotrichosporon;	s__Cutaneotrichosporon_arboriformis
1677	k__Fungi;	p__Ascomycota;	c__Sordariomycetes;	o__unclassified_Sordariomycetes;	f__unclassified_Sordariomycetes;	g__unclassified_Sordariomycetes;	s__unclassified_Sordariomycetes
1678	k__Fungi;	p__Ascomycota;	c__Sordariomycetes;	o__Glomerellales;	f__Plectosphaerellaceae;	g__Plectosphaerella;	s__unclassified_Plectosphaerella
1679	k__Fungi;	p__Ascomycota;	c__Sordariomycetes;	o__Microascales;	f__Microascaceae;	g__Gamsia;	s__unclassified_Gamsia
1680	k__Fungi;	p__Ascomycota;	c__Dothideomycetes;	o__Pleosporales;	f__Phaeosphaeriaceae;	g__Neosetophoma;	s__Neosetophoma_poaceicola
1681	k__Fungi;	p__Ascomycota;	c__Eurotiomycetes;	o__Chaetothyriales;	f__Cyphellophoraceae;	g__Cyphellophora;	s__Cyphellophora_goniomatis
1682	k__Fungi;	p__Basidiomycota;	c__Tremellomycetes;	o__Tremellales;	f__Bulleribasidiaceae;	g__Hannaella;	s__unclassified_Hannaella
1683	k__Fungi;	p__Ascomycota;	c__Dothideomycetes;	o__Mycosphaerellales;	f__Neodevriesiaceae;	g__Neodevriesia;	s__Neodevriesia_sardiniae
1684	k__Fungi;	p__Ascomycota;	Unclassified;	Unclassified;	Unclassified;	Unclassified;	Unclassified
1685	k__Fungi;	p__Ascomycota;	c__Archaeorhizomycetes;	o__Archaeorhizomycetales;	f__Archaeorhizomycetaceae;	g__Archaeorhizomyces;	Unclassified
1686	k__Fungi;	p__Ascomycota;	c__Sordariomycetes;	o__Hypocreales;	f__Hypocreales_fam_Incertae_sedis;	g__Acremonium;	Unclassified
1687	k__Fungi;	p__Ascomycota;	c__Dothideomycetes;	o__Pleosporales;	Unclassified;	g__Neomassarina;	s__Neomassarina_thailandica
1688	k__Fungi;	p__Ascomycota;	c__Dothideomycetes;	o__Pleosporales;	f__Thyridariaceae;	g__Roussoella;	s__Roussoella_solani
1689	k__Fungi;	p__Basidiomycota;	c__Tremellomycetes;	o__Tremellales;	f__Bulleribasidiaceae;	g__Hannaella;	s__Hannaella_pagnoccae
1690	k__Fungi;	p__Rozellomycota;	c__Rozellomycotina_cls_Incertae_sedis;	o__GS11;	Unclassified;	Unclassified;	Unclassified
1691	k__Fungi;	p__Ascomycota;	c__Sordariomycetes;	o__Hypocreales;	f__Nectriaceae;	g__Fusarium;	s__Fusarium_aethiopicum
1692	k__Fungi;	p__Ascomycota;	c__Dothideomycetes;	o__Pleosporales;	f__Pyrenochaetopsidaceae;	g__Pyrenochaetopsis;	s__Pyrenochaetopsis_microspora
1693	k__Fungi;	p__Ascomycota;	c__Dothideomycetes;	o__Mycosphaerellales;	f__Mycosphaerellaceae;	g__unclassified_Mycosphaerellaceae;	s__unclassified_Mycosphaerellaceae
1694	k__Fungi;	p__Basidiomycota;	c__Tremellomycetes;	o__Tremellales;	f__Bulleribasidiaceae;	g__Hannaella;	s__Hannaella_pagnoccae
1695	k__Fungi;	p__Ascomycota;	c__Sordariomycetes;	Unclassified;	Unclassified;	Unclassified;	Unclassified
1696	k__Fungi;	p__Ascomycota;	c__unclassified_Ascomycota;	o__unclassified_Ascomycota;	f__unclassified_Ascomycota;	g__unclassified_Ascomycota;	s__unclassified_Ascomycota
1697	k__Fungi;	p__Ascomycota;	c__Dothideomycetes;	o__Mycosphaerellales;	f__unclassified_Mycosphaerellales;	g__unclassified_Mycosphaerellales;	s__unclassified_Mycosphaerellales
1698	k__Fungi;	p__Basidiomycota;	c__Tremellomycetes;	o__Tremellales;	f__Bulleribasidiaceae;	g__Bulleribasidium;	s__Bulleribasidium_sanyaense
1699	k__Fungi;	p__Ascomycota;	c__Archaeorhizomycetes;	o__Archaeorhizomycetales;	f__Archaeorhizomycetaceae;	g__Archaeorhizomyces;	Unclassified
1700	k__Fungi;	p__Ascomycota;	c__Eurotiomycetes;	o__Eurotiales;	f__Aspergillaceae;	g__Penicillium;	s__Penicillium_fusisporum
1701	k__Fungi;	p__Ascomycota;	c__Sordariomycetes;	o__Hypocreales;	Unclassified;	g__Acremonium;	s__unclassified_Acremonium
1702	k__Fungi;	p__Ascomycota;	c__Dothideomycetes;	o__Pleosporales;	f__Phaeosphaeriaceae;	g__Setophoma;	Unclassified
1703	k__Fungi;	p__Basidiomycota;	c__Tremellomycetes;	o__Trichosporonales;	f__Trichosporonaceae;	g__Apiotrichum;	s__Apiotrichum_montevideense
1704	k__Fungi;	p__Basidiomycota;	c__unclassified_Basidiomycota;	o__unclassified_Basidiomycota;	f__unclassified_Basidiomycota;	g__unclassified_Basidiomycota;	s__unclassified_Basidiomycota
1705	k__Fungi;	p__Basidiomycota;	c__Agaricomycetes;	o__Agaricales;	f__Schizophyllaceae;	g__Schizophyllum;	Unclassified
1706	k__Fungi;	p__Ascomycota;	c__Sordariomycetes;	o__unclassified_Sordariomycetes;	f__unclassified_Sordariomycetes;	g__unclassified_Sordariomycetes;	s__unclassified_Sordariomycetes
1707	k__Fungi;	p__Ascomycota;	c__Saccharomycetes;	o__Saccharomycetales;	f__unclassified_Saccharomycetales;	g__unclassified_Saccharomycetales;	s__unclassified_Saccharomycetales
1708	k__Fungi;	p__Basidiomycota;	c__Tremellomycetes;	o__Tremellales;	f__Bulleribasidiaceae;	g__Bulleribasidium;	s__Bulleribasidium_sanyaense
1709	k__Fungi;	p__Ascomycota;	c__Eurotiomycetes;	o__Eurotiales;	f__Aspergillaceae;	g__Aspergillus;	Unclassified
1710	k__Fungi;	p__Ascomycota;	c__Sordariomycetes;	o__Hypocreales;	f__Nectriaceae;	g__unclassified_Nectriaceae;	s__unclassified_Nectriaceae
1711	k__Fungi;	p__Ascomycota;	c__Eurotiomycetes;	o__Chaetothyriales;	f__Herpotrichiellaceae;	g__Coniosporium;	Unclassified
1712	k__Fungi;	p__Ascomycota;	c__Dothideomycetes;	o__Pleosporales;	f__Corynesporascaceae;	g__Corynespora;	s__Corynespora_torulosa
1713	k__Fungi;	p__Basidiomycota;	c__Tremellomycetes;	o__Tremellales;	f__Bulleribasidiaceae;	g__Vishniacozyma;	s__Vishniacozyma_carnescens
1714	k__Fungi;	p__Ascomycota;	c__Saccharomycetes;	o__Saccharomycetales;	f__Pichiaceae;	g__Brettanomyces;	s__Brettanomyces_bruxellensis
1715	k__Fungi;	p__Ascomycota;	c__Dothideomycetes;	o__Capnodiales;	f__Capnodiaceae;	g__Capnodium;	s__Capnodium_paracoartatum
1716	k__Fungi;	p__Ascomycota;	c__Eurotiomycetes;	o__Chaetothyriales;	Unclassified;	Unclassified;	Unclassified
1717	k__Fungi;	p__Ascomycota;	c__Saccharomycetes;	o__Saccharomycetales;	f__Pichiaceae;	g__Pichia;	s__Pichia_fermentans
1718	k__Fungi;	p__Ascomycota;	c__Sordariomycetes;	o__Sordariales;	f__Chaetomiaceae;	g__Cladorrhinum;	s__Cladorrhinum_foecundissimum
1719	k__Fungi;	p__Ascomycota;	c__Sordariomycetes;	o__Hypocreales;	f__Clavicipitaceae;	g__Metarhizium;	s__Metarhizium_marquandii
1720	k__Fungi;	p__Ascomycota;	c__Dothideomycetes;	o__Capnodiales;	f__Capnodiaceae;	g__Leptoxyphium;	s__Leptoxyphium_glochidion
1721	k__Fungi;	p__Ascomycota;	c__Sordariomycetes;	o__Sordariales;	f__Chaetomiaceae;	g__Cladorrhinum;	s__Cladorrhinum_foecundissimum
1722	k__Fungi;	p__Ascomycota;	c__Sordariomycetes;	o__Xylariales;	f__Xylariaceae;	g__Xylaria;	s__Xylaria_hongkongensis
1723	k__Fungi;	p__Ascomycota;	c__Sordariomycetes;	o__Hypocreales;	f__Hypocreales_fam_Incertae_sedis;	g__Sarocladium;	s__Sarocladium_implicatum
1724	k__Fungi;	p__Basidiomycota;	c__Cystobasidiomycetes;	Unclassified;	Unclassified;	g__Buckleyzyma;	s__Buckleyzyma_aurantiaca
1725	k__Fungi;	p__Basidiomycota;	c__Tremellomycetes;	o__Tremellales;	f__Bulleribasidiaceae;	g__Bulleribasidium;	s__Bulleribasidium_sanyaense
1726	k__Fungi;	p__Basidiomycota;	c__Tremellomycetes;	o__Tremellales;	f__Bulleribasidiaceae;	g__Hannaella;	s__unclassified_Hannaella
1727	k__Fungi;	p__Basidiomycota;	c__Tremellomycetes;	o__Tremellales;	f__Tremellaceae;	g__Cryptococcus;	s__Cryptococcus_dimennae
1728	k__Fungi;	p__Basidiomycota;	c__Tremellomycetes;	o__Tremellales;	f__Bulleribasidiaceae;	g__Hannaella;	s__Hannaella_surugaensis
1729	k__Fungi;	p__Ascomycota;	c__Dothideomycetes;	o__Mycosphaerellales;	f__Mycosphaerellaceae;	g__Zasmidium;	s__Zasmidium_strelitziae
1730	k__Fungi;	p__Ascomycota;	c__Leotiomycetes;	o__Helotiales;	f__Myxotrichaceae;	g__Oidiodendron;	Unclassified
1731	k__Fungi;	p__Ascomycota;	c__Sordariomycetes;	o__Hypocreales;	f__Stachybotryaceae;	g__Striaticonidium;	s__Striaticonidium_brachysporum
1732	k__Fungi;	p__Ascomycota;	c__Sordariomycetes;	o__Hypocreales;	f__Bionectriaceae;	g__Clonostachys;	s__Clonostachys_rosea
1733	k__Fungi;	p__Ascomycota;	c__Eurotiomycetes;	o__Chaetothyriales;	f__Herpotrichiellaceae;	Unclassified;	Unclassified
1734	k__Fungi;	p__Basidiomycota;	c__Cystobasidiomycetes;	o__Cystobasidiales;	Unclassified;	g__Occultifur;	s__Occultifur_externus
1735	k__Fungi;	p__Ascomycota;	c__Saccharomycetes;	o__Saccharomycetales;	Unclassified;	g__Candida;	s__[Candida]_subhashii
1736	k__Fungi;	p__Basidiomycota;	c__Tremellomycetes;	o__Tremellales;	f__Bulleribasidiaceae;	g__Hannaella;	s__Hannaella_oryzae
1737	k__Fungi;	p__Ascomycota;	c__Dothideomycetes;	o__Pleosporales;	f__Didymosphaeriaceae;	g__Montagnula;	s__Montagnula_chiangraiensis
1738	k__Fungi;	p__Basidiomycota;	c__Tremellomycetes;	o__Tremellales;	f__Bulleribasidiaceae;	g__Hannaella;	s__Hannaella_oryzae
1739	k__Fungi;	p__Ascomycota;	c__Sordariomycetes;	o__Microascales;	f__Microascaceae;	g__Pseudallescheria;	s__unclassified_Pseudallescheria
1740	k__Fungi;	p__Ascomycota;	c__Sordariomycetes;	o__Hypocreales;	f__Stachybotryaceae;	g__Stachybotrys;	s__Stachybotrys_echinatus
1741	k__Fungi;	p__Ascomycota;	c__Geoglossomycetes;	o__Geoglossales;	f__Geoglossaceae;	g__Trichoglossum;	s__Trichoglossum_variabile
1742	k__Fungi;	p__Ascomycota;	c__Eurotiomycetes;	o__Chaetothyriales;	Unclassified;	Unclassified;	Unclassified
1743	k__Fungi;	p__Ascomycota;	c__Eurotiomycetes;	o__Chaetothyriales;	Unclassified;	g__Strelitziana;	s__Strelitziana_malaysiana
1744	k__Fungi;	p__Ascomycota;	c__Eurotiomycetes;	o__Chaetothyriales;	Unclassified;	Unclassified;	Unclassified
1745	k__Fungi;	p__Olpidiomycota;	c__Olpidiomycetes;	o__Olpidiales;	f__Olpidiaceae;	g__Olpidium;	s__Olpidium_brassicae
1746	k__Fungi;	p__Basidiomycota;	c__Tremellomycetes;	o__Tremellales;	f__Bulleribasidiaceae;	g__Hannaella;	s__Hannaella_oryzae
1747	k__Fungi;	p__unclassified_Fungi;	c__unclassified_Fungi;	o__unclassified_Fungi;	f__unclassified_Fungi;	g__unclassified_Fungi;	s__unclassified_Fungi
1748	k__Fungi;	p__Ascomycota;	c__Sordariomycetes;	o__Hypocreales;	f__unclassified_Hypocreales;	g__unclassified_Hypocreales;	s__unclassified_Hypocreales
1749	k__Fungi;	p__Basidiomycota;	c__unclassified_Basidiomycota;	o__unclassified_Basidiomycota;	f__unclassified_Basidiomycota;	g__unclassified_Basidiomycota;	s__unclassified_Basidiomycota
1750	k__Fungi;	p__Ascomycota;	c__Eurotiomycetes;	o__Chaetothyriales;	f__Cyphellophoraceae;	g__Cyphellophora;	s__Cyphellophora_jingdongensis
1751	k__Fungi;	p__Basidiomycota;	c__Tremellomycetes;	o__Tremellales;	f__Bulleribasidiaceae;	g__Bulleribasidium;	s__Bulleribasidium_foliicola
1752	k__Fungi;	p__Ascomycota;	c__Dothideomycetes;	o__Pleosporales;	f__Sporormiaceae;	g__Preussia;	s__unclassified_Preussia
1753	k__Fungi;	p__Basidiomycota;	c__Tremellomycetes;	o__Tremellales;	f__Bulleribasidiaceae;	g__Bulleribasidium;	s__Bulleribasidium_sanyaense
1754	k__Fungi;	p__Ascomycota;	c__unclassified_Ascomycota;	o__unclassified_Ascomycota;	f__unclassified_Ascomycota;	g__unclassified_Ascomycota;	s__unclassified_Ascomycota
1755	k__Fungi;	p__Ascomycota;	c__Saccharomycetes;	o__Saccharomycetales;	f__unclassified_Saccharomycetales;	g__unclassified_Saccharomycetales;	s__unclassified_Saccharomycetales
1756	k__Fungi;	p__Basidiomycota;	c__Tremellomycetes;	o__Tremellales;	f__Bulleribasidiaceae;	g__Hannaella;	s__Hannaella_oryzae
1757	k__Fungi;	p__Ascomycota;	c__Dothideomycetes;	o__Mycosphaerellales;	f__Mycosphaerellaceae;	g__Teratoramularia;	s__Teratoramularia_infinita
1758	k__Fungi;	p__Basidiomycota;	c__Agaricomycetes;	o__Auriculariales;	f__Auriculariaceae;	g__Auricularia;	s__Auricularia_reticulata
1759	k__Fungi;	p__Basidiomycota;	c__Tremellomycetes;	o__Tremellales;	f__Bulleribasidiaceae;	g__unclassified_Bulleribasidiaceae;	s__unclassified_Bulleribasidiaceae
1760	k__Fungi;	p__Basidiomycota;	c__Tremellomycetes;	o__Tremellales;	f__Bulleribasidiaceae;	g__Hannaella;	s__Hannaella_surugaensis
1761	k__Fungi;	p__Basidiomycota;	c__Tremellomycetes;	o__Tremellales;	f__Bulleribasidiaceae;	g__Hannaella;	s__unclassified_Hannaella
1762	k__Fungi;	p__Ascomycota;	c__Dothideomycetes;	o__Mycosphaerellales;	f__Teratosphaeriaceae;	g__Catenulostroma;	s__Catenulostroma_hermanusense
1763	k__Fungi;	p__Ascomycota;	c__Sordariomycetes;	o__Xylariales;	f__Xylariaceae;	g__Hypoxylon;	s__Hypoxylon_haematostroma
1764	k__Fungi;	p__Ascomycota;	c__Sordariomycetes;	o__Hypocreales;	f__unclassified_Hypocreales;	g__unclassified_Hypocreales;	s__unclassified_Hypocreales
1765	k__Fungi;	p__Ascomycota;	c__Sordariomycetes;	o__Microascales;	f__Microascaceae;	g__Cephalotrichum;	s__Cephalotrichum_cylindricum
1766	k__Fungi;	p__Ascomycota;	c__Sordariomycetes;	o__Sordariales;	f__Chaetomiaceae;	g__Humicola;	s__unclassified_Humicola
1767	k__Fungi;	p__Ascomycota;	c__Eurotiomycetes;	o__Chaetothyriales;	f__Trichomeriaceae;	Unclassified;	Unclassified
1768	k__Fungi;	p__Basidiomycota;	c__unclassified_Basidiomycota;	o__unclassified_Basidiomycota;	f__unclassified_Basidiomycota;	g__unclassified_Basidiomycota;	s__unclassified_Basidiomycota
1769	k__Fungi;	p__Basidiomycota;	c__Agaricomycetes;	o__unclassified_Agaricomycetes;	f__unclassified_Agaricomycetes;	g__unclassified_Agaricomycetes;	s__unclassified_Agaricomycetes
1770	k__Fungi;	p__Ascomycota;	c__Sordariomycetes;	o__unclassified_Sordariomycetes;	f__unclassified_Sordariomycetes;	g__unclassified_Sordariomycetes;	s__unclassified_Sordariomycetes
1771	k__Fungi;	p__Ascomycota;	c__Saccharomycetes;	o__Saccharomycetales;	f__Pichiaceae;	g__Brettanomyces;	s__Brettanomyces_bruxellensis
1772	k__Fungi;	p__Basidiomycota;	c__Tremellomycetes;	o__Tremellales;	f__Bulleribasidiaceae;	g__Hannaella;	s__Hannaella_pagnoccae
1773	k__Fungi;	p__Basidiomycota;	c__Tremellomycetes;	o__Tremellales;	f__Bulleribasidiaceae;	g__Hannaella;	s__Hannaella_pagnoccae
1774	k__Fungi;	p__Ascomycota;	c__Sordariomycetes;	o__Hypocreales;	Unclassified;	Unclassified;	Unclassified
1775	k__Fungi;	p__Ascomycota;	c__Dothideomycetes;	o__Mycosphaerellales;	f__Mycosphaerellaceae;	g__Zasmidium;	s__Zasmidium_musicola
1776	k__Fungi;	p__Ascomycota;	c__Dothideomycetes;	o__Mycosphaerellales;	f__Mycosphaerellaceae;	g__unclassified_Mycosphaerellaceae;	s__unclassified_Mycosphaerellaceae
1777	k__Fungi;	p__Ascomycota;	c__Saccharomycetes;	o__Saccharomycetales;	f__Debaryomycetaceae;	g__Candida;	s__Candida_parapsilosis
1778	k__Fungi;	p__Ascomycota;	c__Dothideomycetes;	o__Cladosporiales;	f__Cladosporiaceae;	g__Cladosporium;	s__unclassified_Cladosporium
1779	k__Fungi;	p__Ascomycota;	c__Eurotiomycetes;	o__Chaetothyriales;	Unclassified;	g__Strelitziana;	s__Strelitziana_australiensis
1780	k__Fungi;	p__Ascomycota;	c__Eurotiomycetes;	o__Eurotiales;	f__Trichocomaceae;	g__Talaromyces;	s__Talaromyces_purpureogenus
1781	k__Fungi;	p__Ascomycota;	c__unclassified_Ascomycota;	o__unclassified_Ascomycota;	f__unclassified_Ascomycota;	g__unclassified_Ascomycota;	s__unclassified_Ascomycota
1782	k__Fungi;	p__Ascomycota;	c__Dothideomycetes;	o__Pleosporales;	Unclassified;	Unclassified;	Unclassified
1783	k__Fungi;	p__Ascomycota;	c__Dothideomycetes;	o__Pleosporales;	f__Didymellaceae;	g__Epicoccum;	s__Epicoccum_phragmospora
1784	k__Fungi;	p__Ascomycota;	c__Saccharomycetes;	o__Saccharomycetales;	f__Metschnikowiaceae;	g__Clavispora;	s__Clavispora_lusitaniae
1785	k__Fungi;	p__Ascomycota;	c__Archaeorhizomycetes;	o__Archaeorhizomycetales;	f__Archaeorhizomycetaceae;	g__Archaeorhizomyces;	s__Archaeorhizomyces_finlayi
1786	k__Fungi;	p__unclassified_Fungi;	c__unclassified_Fungi;	o__unclassified_Fungi;	f__unclassified_Fungi;	g__unclassified_Fungi;	s__unclassified_Fungi
1787	k__Fungi;	p__Basidiomycota;	c__Tremellomycetes;	o__Tremellales;	f__Bulleribasidiaceae;	g__Hannaella;	s__unclassified_Hannaella
1788	k__Fungi;	p__Ascomycota;	c__Dothideomycetes;	o__Cladosporiales;	f__Cladosporiaceae;	g__Cladosporium;	s__unclassified_Cladosporium
1789	k__Fungi;	p__Ascomycota;	c__Sordariomycetes;	o__Hypocreales;	f__Hypocreales_fam_Incertae_sedis;	g__Acremonium;	Unclassified
1790	k__Fungi;	p__Ascomycota;	c__Sordariomycetes;	o__unclassified_Sordariomycetes;	f__unclassified_Sordariomycetes;	g__unclassified_Sordariomycetes;	s__unclassified_Sordariomycetes
1791	k__Fungi;	p__unclassified_Fungi;	c__unclassified_Fungi;	o__unclassified_Fungi;	f__unclassified_Fungi;	g__unclassified_Fungi;	s__unclassified_Fungi
1792	k__Fungi;	p__Ascomycota;	c__Eurotiomycetes;	o__Chaetothyriales;	f__Trichomeriaceae;	g__Trichomerium;	s__Trichomerium_foliicola
1793	k__Fungi;	p__Basidiomycota;	c__Tremellomycetes;	o__Tremellales;	f__Bulleribasidiaceae;	g__Bulleribasidium;	s__Bulleribasidium_sanyaense
1794	k__Fungi;	p__Basidiomycota;	c__Cystobasidiomycetes;	o__Erythrobasidiales;	f__Erythrobasidiaceae;	g__Erythrobasidium;	s__Erythrobasidium_yunnanense
1795	k__Fungi;	p__Ascomycota;	c__Dothideomycetes;	o__Pleosporales;	f__Sporormiaceae;	g__Preussia;	s__Preussia_flanaganii
1796	k__Fungi;	p__Ascomycota;	c__unclassified_Ascomycota;	o__unclassified_Ascomycota;	f__unclassified_Ascomycota;	g__unclassified_Ascomycota;	s__unclassified_Ascomycota
1797	k__Fungi;	p__Ascomycota;	c__Sordariomycetes;	o__Hypocreales;	f__Stachybotryaceae;	g__Achroiostachys;	s__Achroiostachys_saccharicola
1798	k__Fungi;	p__Ascomycota;	c__Sordariomycetes;	o__Hypocreales;	f__unclassified_Hypocreales;	g__unclassified_Hypocreales;	s__unclassified_Hypocreales
1799	k__Fungi;	p__Ascomycota;	c__unclassified_Ascomycota;	o__unclassified_Ascomycota;	f__unclassified_Ascomycota;	g__unclassified_Ascomycota;	s__unclassified_Ascomycota
1800	k__Fungi;	p__Basidiomycota;	c__Tremellomycetes;	o__Tremellales;	f__Bulleribasidiaceae;	g__Hannaella;	s__Hannaella_pagnoccae
1801	k__Fungi;	p__Ascomycota;	c__Sordariomycetes;	o__Hypocreales;	Unclassified;	Unclassified;	Unclassified
1802	k__Fungi;	p__Ascomycota;	c__Sordariomycetes;	o__Glomerellales;	f__Glomerellaceae;	g__Colletotrichum;	s__Colletotrichum_boninense
1803	k__Fungi;	p__Basidiomycota;	c__Microbotryomycetes;	o__Microbotryomycetes_ord_Incertae_sedis;	f__Chrysozymaceae;	g__Spencerozyma;	s__Spencerozyma_crocea
1804	k__Fungi;	p__Ascomycota;	c__Eurotiomycetes;	o__Eurotiales;	f__Trichocomaceae;	g__Talaromyces;	s__Talaromyces_funiculosus
1805	k__Fungi;	p__Ascomycota;	c__Sordariomycetes;	o__Hypocreales;	f__Hypocreales_fam_Incertae_sedis;	Unclassified;	Unclassified
1806	k__Fungi;	p__Ascomycota;	c__Sordariomycetes;	o__Hypocreales;	f__Stachybotryaceae;	g__unclassified_Stachybotryaceae;	s__unclassified_Stachybotryaceae
1807	k__Fungi;	p__Ascomycota;	c__Dothideomycetes;	o__Pleosporales;	f__Lophiostomataceae;	g__Pseudocapulatispora;	s__Pseudocapulatispora_longiappendiculata
1808	k__Fungi;	p__Rozellomycota;	Unclassified;	Unclassified;	Unclassified;	Unclassified;	Unclassified
1809	k__Fungi;	p__Ascomycota;	c__Sordariomycetes;	o__Xylariales;	f__Microdochiaceae;	g__Microdochium;	s__Microdochium_colombiense
1810	k__Fungi;	p__Basidiomycota;	c__Tremellomycetes;	o__Tremellales;	f__Bulleribasidiaceae;	g__Bulleribasidium;	s__Bulleribasidium_sanyaense
1811	k__Fungi;	p__Basidiomycota;	c__Tremellomycetes;	o__Tremellales;	f__Bulleribasidiaceae;	g__Bulleribasidium;	s__Bulleribasidium_sanyaense
1812	k__Fungi;	p__Ascomycota;	c__unclassified_Ascomycota;	o__unclassified_Ascomycota;	f__unclassified_Ascomycota;	g__unclassified_Ascomycota;	s__unclassified_Ascomycota
1813	k__Fungi;	p__Basidiomycota;	c__Tremellomycetes;	o__Tremellales;	f__Bulleribasidiaceae;	g__Hannaella;	s__Hannaella_pagnoccae
1814	k__Fungi;	p__Ascomycota;	c__Dothideomycetes;	o__Pleosporales;	f__Phaeosphaeriaceae;	g__Phaeosphaeria;	s__Phaeosphaeria_podocarpi
1815	k__Fungi;	p__Ascomycota;	c__Dothideomycetes;	o__Capnodiales;	Unclassified;	Unclassified;	Unclassified
1816	k__Fungi;	p__Ascomycota;	Unclassified;	Unclassified;	Unclassified;	Unclassified;	Unclassified
1817	k__Fungi;	p__Ascomycota;	c__Sordariomycetes;	o__Hypocreales;	f__unclassified_Hypocreales;	g__unclassified_Hypocreales;	s__unclassified_Hypocreales
1818	k__Fungi;	p__Ascomycota;	c__Sordariomycetes;	o__Hypocreales;	f__Bionectriaceae;	g__Paracylindrocarpon;	s__Paracylindrocarpon_aloicola
1819	k__Fungi;	p__Basidiomycota;	c__Tremellomycetes;	o__Cystofilobasidiales;	f__Cystofilobasidiales_fam_Incertae_sedis;	g__Mrakiella;	s__Mrakiella_aquatica
1820	k__Fungi;	p__Ascomycota;	c__Dothideomycetes;	o__Pleosporales;	f__Phaeosphaeriaceae;	g__Neosetophoma;	s__Neosetophoma_rosarum
1821	k__Fungi;	p__Basidiomycota;	c__Agaricomycetes;	o__Polyporales;	f__Polyporaceae;	g__Ganoderma;	s__Ganoderma_ellipsoideum
1822	k__Fungi;	p__Ascomycota;	c__Sordariomycetes;	o__Sordariales;	f__unclassified_Sordariales;	g__unclassified_Sordariales;	s__unclassified_Sordariales
1823	k__Fungi;	p__Ascomycota;	c__Sordariomycetes;	o__Xylariales;	f__Sporocadaceae;	g__Truncatella;	s__Truncatella_angustata
1824	k__Fungi;	p__Ascomycota;	c__Sordariomycetes;	o__unclassified_Sordariomycetes;	f__unclassified_Sordariomycetes;	g__unclassified_Sordariomycetes;	s__unclassified_Sordariomycetes
1825	k__Fungi;	p__Glomeromycota;	c__Glomeromycetes;	o__Glomerales;	f__Glomeraceae;	g__unclassified_Glomeraceae;	s__unclassified_Glomeraceae
1826	k__Fungi;	p__Ascomycota;	c__Dothideomycetes;	o__Mycosphaerellales;	f__Mycosphaerellaceae;	g__Epicoleosporium;	s__Epicoleosporium_ramularioides
1827	k__Fungi;	p__Basidiomycota;	c__Tremellomycetes;	o__Tremellales;	f__Bulleribasidiaceae;	g__Bulleribasidium;	s__Bulleribasidium_sanyaense
1828	k__Fungi;	p__Basidiomycota;	c__Tremellomycetes;	o__Tremellales;	f__Bulleribasidiaceae;	g__Bulleribasidium;	s__Bulleribasidium_sanyaense
1829	k__Fungi;	p__Basidiomycota;	c__Wallemiomycetes;	o__Wallemiales;	f__Wallemiaceae;	g__Wallemia;	s__unclassified_Wallemia
1830	k__Fungi;	p__Ascomycota;	c__Sordariomycetes;	o__Hypocreales;	f__Nectriaceae;	g__Fusicolla;	s__Fusicolla_melogrammae
1831	k__Fungi;	p__Ascomycota;	c__Sordariomycetes;	o__Hypocreales;	f__unclassified_Hypocreales;	g__unclassified_Hypocreales;	s__unclassified_Hypocreales
1832	k__Fungi;	p__Ascomycota;	c__Sordariomycetes;	o__Hypocreales;	Unclassified;	g__Emericellopsis;	s__Emericellopsis_robusta
1833	k__Fungi;	p__Basidiomycota;	c__Tremellomycetes;	o__Filobasidiales;	f__Filobasidiaceae;	g__Naganishia;	s__Naganishia_diffluens
1834	k__Fungi;	p__Ascomycota;	c__Dothideomycetes;	o__Pleosporales;	f__Phaeosphaeriaceae;	g__Neosetophoma;	s__Neosetophoma_poaceicola
1835	k__Fungi;	p__Basidiomycota;	c__Agaricomycetes;	o__Russulales;	f__Peniophoraceae;	g__Peniophora;	s__Peniophora_crassitunicata
1836	k__Fungi;	p__Ascomycota;	c__Dothideomycetes;	o__Pleosporales;	f__unclassified_Pleosporales;	g__unclassified_Pleosporales;	s__unclassified_Pleosporales
1837	k__Fungi;	p__Basidiomycota;	c__unclassified_Basidiomycota;	o__unclassified_Basidiomycota;	f__unclassified_Basidiomycota;	g__unclassified_Basidiomycota;	s__unclassified_Basidiomycota
1838	k__Fungi;	p__unclassified_Fungi;	c__unclassified_Fungi;	o__unclassified_Fungi;	f__unclassified_Fungi;	g__unclassified_Fungi;	s__unclassified_Fungi
1839	k__Fungi;	p__Ascomycota;	c__Sordariomycetes;	o__Hypocreales;	f__Nectriaceae;	g__Dactylonectria;	s__Dactylonectria_estremocensis
1840	k__Fungi;	p__Ascomycota;	c__unclassified_Ascomycota;	o__unclassified_Ascomycota;	f__unclassified_Ascomycota;	g__unclassified_Ascomycota;	s__unclassified_Ascomycota
1841	k__Fungi;	p__Ascomycota;	c__Sordariomycetes;	Unclassified;	Unclassified;	Unclassified;	Unclassified
1842	k__Fungi;	p__Ascomycota;	c__Dothideomycetes;	o__unclassified_Dothideomycetes;	f__unclassified_Dothideomycetes;	g__unclassified_Dothideomycetes;	s__unclassified_Dothideomycetes
1843	k__Fungi;	p__Basidiomycota;	c__Tremellomycetes;	o__Tremellales;	f__Bulleribasidiaceae;	g__Hannaella;	s__unclassified_Hannaella
1844	k__Fungi;	p__Basidiomycota;	c__Tremellomycetes;	o__Tremellales;	f__Bulleribasidiaceae;	g__Hannaella;	s__unclassified_Hannaella
1845	k__Fungi;	p__Basidiomycota;	c__unclassified_Basidiomycota;	o__unclassified_Basidiomycota;	f__unclassified_Basidiomycota;	g__unclassified_Basidiomycota;	s__unclassified_Basidiomycota
1846	k__Fungi;	p__Ascomycota;	c__unclassified_Ascomycota;	o__unclassified_Ascomycota;	f__unclassified_Ascomycota;	g__unclassified_Ascomycota;	s__unclassified_Ascomycota
1847	k__Fungi;	p__Ascomycota;	c__unclassified_Ascomycota;	o__unclassified_Ascomycota;	f__unclassified_Ascomycota;	g__unclassified_Ascomycota;	s__unclassified_Ascomycota
1848	k__Fungi;	p__Ascomycota;	c__Dothideomycetes;	o__Pleosporales;	f__Sporormiaceae;	g__Preussia;	s__Preussia_pilosella
1849	k__Fungi;	p__Basidiomycota;	c__unclassified_Basidiomycota;	o__unclassified_Basidiomycota;	f__unclassified_Basidiomycota;	g__unclassified_Basidiomycota;	s__unclassified_Basidiomycota
1850	k__Fungi;	p__Ascomycota;	c__Sordariomycetes;	Unclassified;	Unclassified;	Unclassified;	Unclassified
1851	k__Fungi;	p__Ascomycota;	c__Sordariomycetes;	o__Hypocreales;	f__Stachybotryaceae;	g__Stachybotrys;	s__Stachybotrys_chartarum
1852	k__Fungi;	p__Ascomycota;	c__Sordariomycetes;	o__Microascales;	Unclassified;	Unclassified;	Unclassified
1853	k__Fungi;	p__Basidiomycota;	c__Agaricomycetes;	o__Trechisporales;	f__Hydnodontaceae;	g__Trechispora;	Unclassified
1854	k__Fungi;	p__Basidiomycota;	c__Agaricomycetes;	o__Agaricales;	f__Clavariaceae;	g__Clavulinopsis;	s__Clavulinopsis_helvola
1855	k__Fungi;	p__Basidiomycota;	c__Tremellomycetes;	Unclassified;	Unclassified;	Unclassified;	Unclassified
1856	k__Fungi;	p__Mortierellomycota;	c__Mortierellomycetes;	o__Mortierellales;	f__Mortierellaceae;	g__Mortierella;	s__Mortierella_globalpina
1857	k__Fungi;	p__Basidiomycota;	c__unclassified_Basidiomycota;	o__unclassified_Basidiomycota;	f__unclassified_Basidiomycota;	g__unclassified_Basidiomycota;	s__unclassified_Basidiomycota
1858	k__Fungi;	p__Basidiomycota;	c__Tremellomycetes;	o__Tremellales;	f__Bulleribasidiaceae;	g__Bulleribasidium;	s__Bulleribasidium_sanyaense
1859	k__Fungi;	p__Ascomycota;	c__Sordariomycetes;	o__Hypocreales;	f__Nectriaceae;	g__Neonectria;	s__Neonectria_major
1860	k__Fungi;	p__unclassified_Fungi;	c__unclassified_Fungi;	o__unclassified_Fungi;	f__unclassified_Fungi;	g__unclassified_Fungi;	s__unclassified_Fungi
1861	k__Fungi;	p__Ascomycota;	c__Sordariomycetes;	o__unclassified_Sordariomycetes;	f__unclassified_Sordariomycetes;	g__unclassified_Sordariomycetes;	s__unclassified_Sordariomycetes
1862	k__Fungi;	p__Ascomycota;	c__Sordariomycetes;	o__Hypocreales;	f__Clavicipitaceae;	g__Metarhizium;	s__Metarhizium_robertsii
1863	k__Fungi;	p__Basidiomycota;	c__Tremellomycetes;	o__Tremellales;	f__Rhynchogastremataceae;	g__Papiliotrema;	s__Papiliotrema_odontotermitis
1864	k__Fungi;	p__Basidiomycota;	c__Tremellomycetes;	o__Tremellales;	f__Bulleribasidiaceae;	g__Hannaella;	s__unclassified_Hannaella
1865	k__Fungi;	p__Ascomycota;	c__Saccharomycetes;	o__Saccharomycetales;	Unclassified;	g__Candida;	s__[Candida]_africana
1866	k__Fungi;	p__Ascomycota;	c__Leotiomycetes;	o__Helotiales;	f__Chaetomellaceae;	g__Pilidium;	s__Pilidium_concavum
1867	k__Fungi;	p__Ascomycota;	c__Saccharomycetes;	o__Saccharomycetales;	Unclassified;	g__Diutina;	s__unclassified_Diutina
1868	k__Fungi;	p__Ascomycota;	c__unclassified_Ascomycota;	o__unclassified_Ascomycota;	f__unclassified_Ascomycota;	g__unclassified_Ascomycota;	s__unclassified_Ascomycota
1869	k__Fungi;	p__Basidiomycota;	c__Tremellomycetes;	o__Tremellales;	f__Bulleribasidiaceae;	g__Hannaella;	s__unclassified_Hannaella
1870	k__Fungi;	p__Ascomycota;	c__Sordariomycetes;	o__unclassified_Sordariomycetes;	f__unclassified_Sordariomycetes;	g__unclassified_Sordariomycetes;	s__unclassified_Sordariomycetes
1871	k__Fungi;	p__Ascomycota;	c__Sordariomycetes;	o__Hypocreales;	f__Nectriaceae;	g__Thelonectria;	s__Thelonectria_westlandica
1872	k__Fungi;	p__Ascomycota;	c__Sordariomycetes;	o__Hypocreales;	f__unclassified_Hypocreales;	g__unclassified_Hypocreales;	s__unclassified_Hypocreales
1873	k__Fungi;	p__Ascomycota;	c__Sordariomycetes;	o__Hypocreales;	f__Cordycipitaceae;	g__Beauveria;	s__Beauveria_sungii
1874	k__Fungi;	p__Ascomycota;	c__unclassified_Ascomycota;	o__unclassified_Ascomycota;	f__unclassified_Ascomycota;	g__unclassified_Ascomycota;	s__unclassified_Ascomycota
1875	k__Fungi;	p__Ascomycota;	c__Dothideomycetes;	o__Venturiales;	f__Sympoventuriaceae;	g__Ochroconis;	s__Ochroconis_capsici
1876	k__Fungi;	p__Ascomycota;	c__Dothideomycetes;	o__Pleosporales;	f__Phaeosphaeriaceae;	g__Setophoma;	s__Setophoma_vernoniae
1877	k__Fungi;	p__Basidiomycota;	c__Agaricomycetes;	o__Agaricales;	f__unclassified_Agaricales;	g__unclassified_Agaricales;	s__unclassified_Agaricales
1878	k__Fungi;	p__Ascomycota;	c__Pezizomycetes;	o__Pezizales;	f__Tuberaceae;	g__Tuber;	s__Tuber_indicum
1879	k__Fungi;	p__Basidiomycota;	c__Malasseziomycetes;	o__Malasseziales;	f__Malasseziaceae;	g__Malassezia;	s__Malassezia_restricta
1880	k__Fungi;	p__Ascomycota;	c__Sordariomycetes;	o__Sordariales;	f__Chaetomiaceae;	g__unclassified_Chaetomiaceae;	s__unclassified_Chaetomiaceae
1881	k__Fungi;	p__Ascomycota;	c__Saccharomycetes;	o__Saccharomycetales;	f__Debaryomycetaceae;	g__Kurtzmaniella;	s__[Candida]_zeylanoides
1882	k__Fungi;	p__Basidiomycota;	c__Tremellomycetes;	o__Tremellales;	f__Bulleribasidiaceae;	g__Hannaella;	s__Hannaella_surugaensis
1883	k__Fungi;	p__Basidiomycota;	c__Tremellomycetes;	o__Tremellales;	f__Phaeotremellaceae;	g__Phaeotremella;	s__Phaeotremella_eugeniae
1884	k__Fungi;	p__Basidiomycota;	c__Tremellomycetes;	o__Tremellales;	f__Bulleribasidiaceae;	g__Bulleribasidium;	s__Bulleribasidium_sanyaense
1885	k__Fungi;	p__Basidiomycota;	c__Tremellomycetes;	o__Tremellales;	f__Bulleribasidiaceae;	g__Hannaella;	s__unclassified_Hannaella
1886	k__Fungi;	p__Ascomycota;	c__Saccharomycetes;	o__Saccharomycetales;	f__unclassified_Saccharomycetales;	g__unclassified_Saccharomycetales;	s__unclassified_Saccharomycetales
1887	k__Fungi;	p__Basidiomycota;	c__Tremellomycetes;	o__Tremellales;	f__Bulleribasidiaceae;	g__Hannaella;	s__Hannaella_pagnoccae
1888	k__Fungi;	p__Ascomycota;	c__unclassified_Ascomycota;	o__unclassified_Ascomycota;	f__unclassified_Ascomycota;	g__unclassified_Ascomycota;	s__unclassified_Ascomycota
1889	k__Fungi;	p__Ascomycota;	c__Saccharomycetes;	o__Saccharomycetales;	f__unclassified_Saccharomycetales;	g__unclassified_Saccharomycetales;	s__unclassified_Saccharomycetales
1890	k__Fungi;	p__Ascomycota;	c__Dothideomycetes;	o__Mycosphaerellales;	f__Mycosphaerellaceae;	g__Teratoramularia;	s__Teratoramularia_persicariae
1891	k__Fungi;	p__Ascomycota;	c__unclassified_Ascomycota;	o__unclassified_Ascomycota;	f__unclassified_Ascomycota;	g__unclassified_Ascomycota;	s__unclassified_Ascomycota
1892	k__Fungi;	p__unclassified_Fungi;	c__unclassified_Fungi;	o__unclassified_Fungi;	f__unclassified_Fungi;	g__unclassified_Fungi;	s__unclassified_Fungi
1893	k__Fungi;	p__unclassified_Fungi;	c__unclassified_Fungi;	o__unclassified_Fungi;	f__unclassified_Fungi;	g__unclassified_Fungi;	s__unclassified_Fungi
1894	k__Fungi;	p__Basidiomycota;	c__Microbotryomycetes;	o__Sporidiobolales;	f__Sporidiobolaceae;	g__Rhodotorula;	s__Rhodotorula_mucilaginosa
1895	k__Fungi;	p__Ascomycota;	c__Sordariomycetes;	o__Microascales;	f__Microascaceae;	g__unclassified_Microascaceae;	s__unclassified_Microascaceae
1896	k__Fungi;	p__Ascomycota;	c__Dothideomycetes;	o__Capnodiales;	f__Mycosphaerellaceae;	g__Zasmidium;	s__Zasmidium_musae
1897	k__Fungi;	p__Ascomycota;	c__Sordariomycetes;	o__Xylariales;	f__Xylariaceae;	g__Xylaria;	s__Xylaria_bambusicola
1898	k__Fungi;	p__Ascomycota;	c__Sordariomycetes;	o__Xylariales;	f__Xylariaceae;	g__unclassified_Xylariaceae;	s__unclassified_Xylariaceae
1899	k__Fungi;	p__Ascomycota;	c__Sordariomycetes;	o__Sordariales;	f__Chaetomiaceae;	g__Stolonocarpus;	s__Stolonocarpus_gigasporus
1900	k__Fungi;	p__Ascomycota;	c__Sordariomycetes;	o__Sordariales;	f__Chaetomiaceae;	g__Cladorrhinum;	s__unclassified_Cladorrhinum
1901	k__Fungi;	p__Ascomycota;	c__Sordariomycetes;	Unclassified;	Unclassified;	Unclassified;	Unclassified
1902	k__Fungi;	p__Ascomycota;	c__Sordariomycetes;	o__unclassified_Sordariomycetes;	f__unclassified_Sordariomycetes;	g__unclassified_Sordariomycetes;	s__unclassified_Sordariomycetes
1903	k__Fungi;	p__Ascomycota;	c__Sordariomycetes;	o__Hypocreales;	f__unclassified_Hypocreales;	g__unclassified_Hypocreales;	s__unclassified_Hypocreales
1904	k__Fungi;	p__Ascomycota;	c__Sordariomycetes;	o__Hypocreales;	f__Hypocreaceae;	g__Trichoderma;	s__Trichoderma_koningii
1905	k__Fungi;	p__Ascomycota;	c__unclassified_Ascomycota;	o__unclassified_Ascomycota;	f__unclassified_Ascomycota;	g__unclassified_Ascomycota;	s__unclassified_Ascomycota
1906	k__Fungi;	p__Ascomycota;	c__Eurotiomycetes;	o__Chaetothyriales;	f__Cyphellophoraceae;	g__Cyphellophora;	s__Cyphellophora_laciniata
1907	k__Fungi;	p__Ascomycota;	c__Eurotiomycetes;	o__Onygenales;	f__Onygenales_fam_Incertae_sedis;	g__Malbranchea;	s__Malbranchea_cinnamomea
1908	k__Fungi;	p__Mortierellomycota;	c__Mortierellomycetes;	o__Mortierellales;	f__Mortierellaceae;	g__Mortierella;	s__unclassified_Mortierella
1909	k__Fungi;	p__Ascomycota;	c__unclassified_Ascomycota;	o__unclassified_Ascomycota;	f__unclassified_Ascomycota;	g__unclassified_Ascomycota;	s__unclassified_Ascomycota
1910	k__Fungi;	p__Ascomycota;	c__Dothideomycetes;	o__Pleosporales;	Unclassified;	g__Aaosphaeria;	s__Aaosphaeria_arxii
1911	k__Fungi;	p__Ascomycota;	c__Dothideomycetes;	o__unclassified_Dothideomycetes;	f__unclassified_Dothideomycetes;	g__unclassified_Dothideomycetes;	s__unclassified_Dothideomycetes
1912	k__Fungi;	p__unclassified_Fungi;	c__unclassified_Fungi;	o__unclassified_Fungi;	f__unclassified_Fungi;	g__unclassified_Fungi;	s__unclassified_Fungi
1913	k__Fungi;	p__Glomeromycota;	c__Glomeromycetes;	o__Glomerales;	f__Glomeraceae;	g__Funneliformis;	s__Funneliformis_mosseae
1914	k__Fungi;	p__Ascomycota;	c__Saccharomycetes;	o__Saccharomycetales;	Unclassified;	g__Candida;	s__[Candida]_subhashii
1915	k__Fungi;	p__Ascomycota;	c__Sordariomycetes;	o__Glomerellales;	f__Plectosphaerellaceae;	g__unclassified_Plectosphaerellaceae;	s__unclassified_Plectosphaerellaceae
1916	k__Fungi;	p__Basidiomycota;	c__Tremellomycetes;	o__Tremellales;	f__Bulleribasidiaceae;	g__Vishniacozyma;	s__Vishniacozyma_tephrensis
1917	k__Fungi;	p__Ascomycota;	c__Dothideomycetes;	o__Mycosphaerellales;	f__unclassified_Mycosphaerellales;	g__unclassified_Mycosphaerellales;	s__unclassified_Mycosphaerellales
1918	k__Fungi;	p__Ascomycota;	c__Sordariomycetes;	o__Hypocreales;	f__Nectriaceae;	g__Dactylonectria;	s__Dactylonectria_anthuriicola
1919	k__Fungi;	p__Ascomycota;	c__Dothideomycetes;	o__Pleosporales;	f__unclassified_Pleosporales;	g__unclassified_Pleosporales;	s__unclassified_Pleosporales
1920	k__Fungi;	p__Ascomycota;	c__Dothideomycetes;	o__Mycosphaerellales;	f__Mycosphaerellaceae;	g__Cercospora;	s__unclassified_Cercospora
1921	k__Fungi;	p__Chytridiomycota;	c__unclassified_Chytridiomycota;	o__unclassified_Chytridiomycota;	f__unclassified_Chytridiomycota;	g__unclassified_Chytridiomycota;	s__unclassified_Chytridiomycota
1922	k__Fungi;	p__Basidiomycota;	c__unclassified_Basidiomycota;	o__unclassified_Basidiomycota;	f__unclassified_Basidiomycota;	g__unclassified_Basidiomycota;	s__unclassified_Basidiomycota
1923	k__Fungi;	p__Ascomycota;	c__Dothideomycetes;	o__Pleosporales;	f__Pleosporaceae;	g__Curvularia;	s__Curvularia_pisi
1924	k__Fungi;	p__Ascomycota;	c__Sordariomycetes;	o__Sordariales;	f__Lasiosphaeriaceae;	g__Podospora;	s__Podospora_pleiospora
1925	k__Fungi;	p__Ascomycota;	c__Sordariomycetes;	o__unclassified_Sordariomycetes;	f__unclassified_Sordariomycetes;	g__unclassified_Sordariomycetes;	s__unclassified_Sordariomycetes
1926	k__Fungi;	p__Ascomycota;	c__Sordariomycetes;	o__unclassified_Sordariomycetes;	f__unclassified_Sordariomycetes;	g__unclassified_Sordariomycetes;	s__unclassified_Sordariomycetes
1927	k__Fungi;	p__Ascomycota;	c__Sordariomycetes;	o__Microascales;	f__Halosphaeriaceae;	Unclassified;	Unclassified
1928	k__Fungi;	p__Ascomycota;	c__Sordariomycetes;	o__Sordariales;	f__Chaetomiaceae;	g__unclassified_Chaetomiaceae;	s__unclassified_Chaetomiaceae
1929	k__Fungi;	p__Ascomycota;	c__Sordariomycetes;	o__Hypocreales;	f__Nectriaceae;	g__Pseudocosmospora;	s__Pseudocosmospora_eutypellae
1930	k__Fungi;	p__unclassified_Fungi;	c__unclassified_Fungi;	o__unclassified_Fungi;	f__unclassified_Fungi;	g__unclassified_Fungi;	s__unclassified_Fungi
1931	k__Fungi;	p__Ascomycota;	c__Leotiomycetes;	o__Helotiales;	f__Helotiaceae;	g__Tetracladium;	s__Tetracladium_marchalianum
1932	k__Fungi;	p__Ascomycota;	c__Dothideomycetes;	o__Pleosporales;	f__Phaeosphaeriaceae;	g__Paraphoma;	s__Paraphoma_rhaphiolepidis
1933	k__Fungi;	p__Basidiomycota;	c__Geminibasidiomycetes;	o__Geminibasidiales;	f__Geminibasidiaceae;	g__Geminibasidium;	Unclassified
1934	k__Fungi;	p__Basidiomycota;	c__Agaricomycetes;	o__Agaricales;	f__Cortinariaceae;	g__Cortinarius;	s__unclassified_Cortinarius
1935	k__Fungi;	p__Ascomycota;	c__Geoglossomycetes;	o__Geoglossales;	f__Geoglossaceae;	g__Trichoglossum;	s__Trichoglossum_farlowii
1936	k__Fungi;	p__Basidiomycota;	c__unclassified_Basidiomycota;	o__unclassified_Basidiomycota;	f__unclassified_Basidiomycota;	g__unclassified_Basidiomycota;	s__unclassified_Basidiomycota
1937	k__Fungi;	p__Mortierellomycota;	c__Mortierellomycetes;	o__Mortierellales;	f__Mortierellaceae;	g__Mortierella;	s__Mortierella_horticola
1938	k__Fungi;	p__Ascomycota;	c__unclassified_Ascomycota;	o__unclassified_Ascomycota;	f__unclassified_Ascomycota;	g__unclassified_Ascomycota;	s__unclassified_Ascomycota
1939	k__Fungi;	p__Basidiomycota;	c__Tremellomycetes;	o__Tremellales;	f__Bulleribasidiaceae;	g__Bulleribasidium;	s__Bulleribasidium_sanyaense
1940	k__Fungi;	p__Ascomycota;	c__Sordariomycetes;	o__unclassified_Sordariomycetes;	f__unclassified_Sordariomycetes;	g__unclassified_Sordariomycetes;	s__unclassified_Sordariomycetes
1941	k__Fungi;	p__Ascomycota;	c__Sordariomycetes;	o__Sordariales;	f__unclassified_Sordariales;	g__unclassified_Sordariales;	s__unclassified_Sordariales
1942	k__Fungi;	p__Ascomycota;	c__unclassified_Ascomycota;	o__unclassified_Ascomycota;	f__unclassified_Ascomycota;	g__unclassified_Ascomycota;	s__unclassified_Ascomycota
1943	k__Fungi;	p__Basidiomycota;	c__Microbotryomycetes;	Unclassified;	Unclassified;	g__Curvibasidium;	s__Curvibasidium_cygneicollum
1944	k__Fungi;	p__Ascomycota;	c__Saccharomycetes;	o__Saccharomycetales;	f__Debaryomycetaceae;	g__Teunomyces;	s__[Candida]_sake
1945	k__Fungi;	p__Ascomycota;	c__unclassified_Ascomycota;	o__unclassified_Ascomycota;	f__unclassified_Ascomycota;	g__unclassified_Ascomycota;	s__unclassified_Ascomycota
1946	k__Fungi;	p__Ascomycota;	c__Sordariomycetes;	o__Sordariales;	f__Lasiosphaeriaceae;	g__Cercophora;	s__Cercophora_mirabilis
1947	k__Fungi;	p__Ascomycota;	c__Dothideomycetes;	o__Pleosporales;	f__unclassified_Pleosporales;	g__unclassified_Pleosporales;	s__unclassified_Pleosporales
1948	k__Fungi;	p__Ascomycota;	c__Dothideomycetes;	o__Pleosporales;	f__Phaeosphaeriaceae;	g__Setophoma;	Unclassified
1949	k__Fungi;	p__Ascomycota;	c__Sordariomycetes;	o__Sordariales;	f__Chaetomiaceae;	g__Chaetomium;	s__Chaetomium_globosum
1950	k__Fungi;	p__Ascomycota;	c__Sordariomycetes;	o__Sordariales;	f__Lasiosphaeriaceae;	g__Schizothecium;	s__Schizothecium_dakotense
1951	k__Fungi;	p__Ascomycota;	c__Sordariomycetes;	o__Sordariales;	f__Chaetomiaceae;	g__Collariella;	s__Collariella_gracilis
1952	k__Fungi;	p__Ascomycota;	c__Sordariomycetes;	o__Branch06;	Unclassified;	Unclassified;	Unclassified
1953	k__Fungi;	p__Ascomycota;	c__Sordariomycetes;	o__Glomerellales;	f__Glomerellaceae;	g__Colletotrichum;	s__Colletotrichum_jasminigenum
1954	k__Fungi;	p__Ascomycota;	c__Sordariomycetes;	o__Hypocreales;	f__Hypocreaceae;	g__Hypomyces;	s__Hypomyces_subiculosus
1955	k__Fungi;	p__Ascomycota;	c__Sordariomycetes;	o__Hypocreales;	f__Cordycipitaceae;	g__Simplicillium;	s__Simplicillium_minatense
1956	k__Fungi;	p__Ascomycota;	c__Eurotiomycetes;	o__Chaetothyriales;	f__unclassified_Chaetothyriales;	g__unclassified_Chaetothyriales;	s__unclassified_Chaetothyriales
1957	k__Fungi;	p__Basidiomycota;	c__unclassified_Basidiomycota;	o__unclassified_Basidiomycota;	f__unclassified_Basidiomycota;	g__unclassified_Basidiomycota;	s__unclassified_Basidiomycota
1958	k__Fungi;	p__Basidiomycota;	c__Agaricomycetes;	o__Agaricales;	f__Psathyrellaceae;	g__Coprinellus;	s__Coprinellus_velatopruinatus
1959	k__Fungi;	p__unclassified_Fungi;	c__unclassified_Fungi;	o__unclassified_Fungi;	f__unclassified_Fungi;	g__unclassified_Fungi;	s__unclassified_Fungi
1960	k__Fungi;	p__Ascomycota;	c__unclassified_Ascomycota;	o__unclassified_Ascomycota;	f__unclassified_Ascomycota;	g__unclassified_Ascomycota;	s__unclassified_Ascomycota
1961	k__Fungi;	p__Ascomycota;	c__Eurotiomycetes;	o__Eurotiales;	f__Aspergillaceae;	g__Monascus;	s__Monascus_eremophilus
1962	k__Fungi;	p__Ascomycota;	c__Eurotiomycetes;	o__Eurotiales;	f__Aspergillaceae;	g__Aspergillus;	Unclassified
1963	k__Fungi;	p__Ascomycota;	c__Eurotiomycetes;	o__Chaetothyriales;	f__Cyphellophoraceae;	g__Cyphellophora;	s__Cyphellophora_laciniata
1964	k__Fungi;	p__Ascomycota;	c__Leotiomycetes;	o__Helotiales;	Unclassified;	Unclassified;	Unclassified
1965	k__Fungi;	p__Ascomycota;	c__Eurotiomycetes;	o__Chaetothyriales;	Unclassified;	Unclassified;	Unclassified
1966	k__Fungi;	p__Basidiomycota;	c__Agaricomycetes;	o__Agaricales;	f__unclassified_Agaricales;	g__unclassified_Agaricales;	s__unclassified_Agaricales
1967	k__Fungi;	p__Basidiomycota;	c__Agaricomycetes;	o__Agaricales;	f__Psathyrellaceae;	g__Coprinopsis;	s__Coprinopsis_afronivea
1968	k__Fungi;	p__Mortierellomycota;	c__Mortierellomycetes;	o__Mortierellales;	f__Mortierellaceae;	g__Mortierella;	s__Mortierella_globulifera
1969	k__Fungi;	p__Ascomycota;	c__Dothideomycetes;	o__Pleosporales;	f__Didymosphaeriaceae;	Unclassified;	Unclassified
1970	k__Fungi;	p__unclassified_Fungi;	c__unclassified_Fungi;	o__unclassified_Fungi;	f__unclassified_Fungi;	g__unclassified_Fungi;	s__unclassified_Fungi
1971	k__Fungi;	p__Ascomycota;	c__Dothideomycetes;	o__Pleosporales;	f__Didymellaceae;	g__unclassified_Didymellaceae;	s__unclassified_Didymellaceae
1972	k__Fungi;	p__Ascomycota;	c__unclassified_Ascomycota;	o__unclassified_Ascomycota;	f__unclassified_Ascomycota;	g__unclassified_Ascomycota;	s__unclassified_Ascomycota
1973	k__Fungi;	p__unclassified_Fungi;	c__unclassified_Fungi;	o__unclassified_Fungi;	f__unclassified_Fungi;	g__unclassified_Fungi;	s__unclassified_Fungi
1974	k__Fungi;	p__Ascomycota;	c__Archaeorhizomycetes;	o__Archaeorhizomycetales;	f__Archaeorhizomycetaceae;	g__Archaeorhizomyces;	Unclassified
1975	k__Fungi;	p__unclassified_Fungi;	c__unclassified_Fungi;	o__unclassified_Fungi;	f__unclassified_Fungi;	g__unclassified_Fungi;	s__unclassified_Fungi
1976	k__Fungi;	p__Ascomycota;	c__Dothideomycetes;	o__Pleosporales;	f__Didymosphaeriaceae;	g__Montagnula;	s__Montagnula_chromolaenicola
1977	k__Fungi;	p__unclassified_Fungi;	c__unclassified_Fungi;	o__unclassified_Fungi;	f__unclassified_Fungi;	g__unclassified_Fungi;	s__unclassified_Fungi
1978	k__Fungi;	p__Ascomycota;	c__Saccharomycetes;	o__Saccharomycetales;	f__Metschnikowiaceae;	g__Clavispora;	s__Clavispora_lusitaniae
1979	k__Fungi;	p__Ascomycota;	c__Dothideomycetes;	o__Pleosporales;	f__unclassified_Pleosporales;	g__unclassified_Pleosporales;	s__unclassified_Pleosporales
1980	k__Fungi;	p__Ascomycota;	c__Geoglossomycetes;	o__Geoglossales;	f__Geoglossaceae;	Unclassified;	Unclassified
1981	k__Fungi;	p__Basidiomycota;	c__Tremellomycetes;	o__unclassified_Tremellomycetes;	f__unclassified_Tremellomycetes;	g__unclassified_Tremellomycetes;	s__unclassified_Tremellomycetes
1982	k__Fungi;	p__Mortierellomycota;	c__Mortierellomycetes;	o__Mortierellales;	f__Mortierellaceae;	g__Mortierella;	Unclassified
1983	k__Fungi;	p__Chytridiomycota;	Unclassified;	Unclassified;	Unclassified;	Unclassified;	Unclassified
1984	k__Fungi;	p__Ascomycota;	c__Sordariomycetes;	o__Xylariales;	f__Xylariaceae;	g__Xylaria;	s__Xylaria_grammica
1985	k__Fungi;	p__Ascomycota;	c__Sordariomycetes;	o__Hypocreales;	Unclassified;	g__Acremonium;	s__Acremonium_persicinum
1986	k__Fungi;	p__Ascomycota;	c__Sordariomycetes;	o__Hypocreales;	f__Stachybotryaceae;	g__Memnoniella;	s__Memnoniella_chromolaenae
1987	k__Fungi;	p__Ascomycota;	Unclassified;	Unclassified;	Unclassified;	Unclassified;	Unclassified
1988	k__Fungi;	p__unclassified_Fungi;	c__unclassified_Fungi;	o__unclassified_Fungi;	f__unclassified_Fungi;	g__unclassified_Fungi;	s__unclassified_Fungi
1989	k__Fungi;	p__Basidiomycota;	c__Agaricomycetes;	Unclassified;	Unclassified;	Unclassified;	Unclassified
1990	k__Fungi;	p__Basidiomycota;	c__Agaricomycetes;	o__Hymenochaetales;	f__Hymenochaetaceae;	Unclassified;	Unclassified
1991	k__Fungi;	p__Ascomycota;	c__Eurotiomycetes;	o__Eurotiales;	f__Trichocomaceae;	g__Talaromyces;	s__Talaromyces_stipitatus
1992	k__Fungi;	p__Ascomycota;	c__Eurotiomycetes;	o__Eurotiales;	f__Aspergillaceae;	g__Penicillium;	s__Penicillium_phoeniceum
1993	k__Fungi;	p__unclassified_Fungi;	c__unclassified_Fungi;	o__unclassified_Fungi;	f__unclassified_Fungi;	g__unclassified_Fungi;	s__unclassified_Fungi
1994	k__Fungi;	p__Basidiomycota;	c__Agaricomycetes;	o__Polyporales;	Unclassified;	Unclassified;	Unclassified
1995	k__Fungi;	p__Basidiomycota;	c__Agaricomycetes;	o__Agaricales;	f__Strophariaceae;	g__Psilocybe;	s__Psilocybe_coprophila
1996	k__Fungi;	p__Ascomycota;	c__Dothideomycetes;	o__Pleosporales;	f__Pleosporaceae;	g__Bipolaris;	s__Bipolaris_sivanesaniana
1997	k__Fungi;	p__Ascomycota;	c__Eurotiomycetes;	o__Eurotiales;	f__Aspergillaceae;	g__Penicillium;	s__Penicillium_nepalense
1998	k__Fungi;	p__Ascomycota;	c__Sordariomycetes;	o__Sordariales;	f__Lasiosphaeriaceae;	Unclassified;	Unclassified
[truncated: 4,903 more rows]
