# Supplementary material for: Community Structure Diversity of Endophytic Fungi in Cissampelos pareira from Different Habitats and Their α-Glucosidase Inhibitory Activity
Source: J Fungi (Basel). 2025 Aug 22;11(9):615. doi: 10.3390/jof11090615 (PMC12470284; doi:10.3390/jof11090615)
Supplement: Supplementary file 1 [file jof-11-00615-s001.zip › Table S5 OTUs distribution statistics in different tissues of C. pareira at two different habitats.xlsx]

## Sheet: Sheet1
Table S5 OTUs distribution statistics in different tissues of C. pareira at two different habitats
OTU_id	FPF	FPL	FPR	FPS	PF	PL	PR	PS	Kingdom	Phylum	Class	Order	Family	Genus	Species
OTU1	4635	10395	2800	0	0	0	0	294	k__Fungi;	p__Ascomycota;	c__Dothideomycetes;	o__Pleosporales;	f__Didymellaceae;	g__Pseudoascochyta;	s__Pseudoascochyta_novae-zelandiae
OTU2	4421	10105	3745	0	0	0	0	697	k__Fungi;	p__Ascomycota;	c__Sordariomycetes;	o__Sordariales;	f__Sordariaceae;	g__Gelasinospora;	s__Gelasinospora_brevispora
OTU3	4106	7550	2936	0	188	2	0	43	k__Fungi;	p__Ascomycota;	c__Leotiomycetes;	o__Thelebolales;	f__Thelebolaceae;	g__Thelebolus;	s__Thelebolus_ellipsoideus
OTU4	6946	2449	526	0	0	0	0	440	k__Fungi;	p__Ascomycota;	c__Dothideomycetes;	o__Cladosporiales;	f__Cladosporiaceae;	g__Cladosporium;	s__Cladosporium_funiculosum
OTU5	1991	3275	1359	6	0	0	0	158	k__Fungi;	p__Ascomycota;	c__Leotiomycetes;	o__Thelebolales;	f__Thelebolaceae;	g__Thelebolus;	s__Thelebolus_ellipsoideus
OTU6	1656	1478	0	0	0	0	0	0	k__Fungi;	p__Ascomycota;	c__Dothideomycetes;	o__Pleosporales;	f__Sporormiaceae;	g__Preussia;	Unclassified
OTU7	1517	2658	969	0	0	0	0	0	k__Fungi;	p__Ascomycota;	c__unclassified_Ascomycota;	o__unclassified_Ascomycota;	f__unclassified_Ascomycota;	g__unclassified_Ascomycota;	s__unclassified_Ascomycota
OTU8	851	305	0	0	0	0	0	0	k__Fungi;	p__Ascomycota;	c__Dothideomycetes;	o__Pleosporales;	f__Sporormiaceae;	Unclassified;	Unclassified
OTU9	432	0	0	0	0	0	0	0	k__Fungi;	p__Ascomycota;	c__Dothideomycetes;	o__Pleosporales;	f__Sporormiaceae;	g__Preussia;	s__Preussia_minipascua
OTU10	372	0	284	0	0	0	0	0	k__Fungi;	p__Ascomycota;	c__Sordariomycetes;	o__Hypocreales;	f__Nectriaceae;	g__Fusarium;	s__Fusarium_circinatum
OTU11	675	151	0	0	0	0	0	498	k__Fungi;	p__unclassified_Fungi;	c__unclassified_Fungi;	o__unclassified_Fungi;	f__unclassified_Fungi;	g__unclassified_Fungi;	s__unclassified_Fungi
OTU12	358	163	0	0	0	0	0	0	k__Fungi;	p__Ascomycota;	c__Dothideomycetes;	o__Cladosporiales;	f__Cladosporiaceae;	g__Cladosporium;	s__Cladosporium_funiculosum
OTU13	305	0	0	0	0	0	0	0	k__Fungi;	p__Ascomycota;	c__Dothideomycetes;	o__unclassified_Dothideomycetes;	f__unclassified_Dothideomycetes;	g__unclassified_Dothideomycetes;	s__unclassified_Dothideomycetes
OTU14	313	795	315	208	319	139	210	1073	k__Fungi;	p__Ascomycota;	c__Eurotiomycetes;	o__Eurotiales;	f__Trichocomaceae;	g__Thermomyces;	s__Thermomyces_lanuginosus
OTU15	400	382	121	1057	768	242	224	0	k__Fungi;	p__Ascomycota;	c__Dothideomycetes;	o__Cladosporiales;	f__Cladosporiaceae;	g__Cladosporium;	s__Cladosporium_endophytica
OTU16	497	281	0	0	0	0	0	793	k__Fungi;	p__unclassified_Fungi;	c__unclassified_Fungi;	o__unclassified_Fungi;	f__unclassified_Fungi;	g__unclassified_Fungi;	s__unclassified_Fungi
OTU17	242	402	187	0	0	0	2	0	k__Fungi;	p__Chytridiomycota;	Unclassified;	Unclassified;	Unclassified;	Unclassified;	Unclassified
OTU18	239	0	0	0	0	0	0	0	k__Fungi;	p__Ascomycota;	c__Dothideomycetes;	o__Cladosporiales;	f__Cladosporiaceae;	g__Cladosporium;	s__Cladosporium_funiculosum
OTU19	183	0	0	0	0	0	0	0	k__Fungi;	p__Basidiomycota;	c__Tremellomycetes;	o__Cystofilobasidiales;	f__Mrakiaceae;	g__Tausonia;	s__Tausonia_pullulans
OTU20	194	0	0	0	0	0	0	0	k__Fungi;	p__Ascomycota;	c__Dothideomycetes;	o__Pleosporales;	f__Didymellaceae;	g__Didymella;	s__Didymella_keratinophila
OTU21	421	333	175	212	843	129	391	202	k__Fungi;	p__Ascomycota;	c__Eurotiomycetes;	o__Eurotiales;	f__Aspergillaceae;	g__Aspergillus;	s__Aspergillus_flavus
OTU22	167	0	0	0	0	0	0	0	k__Fungi;	p__Ascomycota;	c__Sordariomycetes;	o__Hypocreales;	f__Nectriaceae;	g__Fusarium;	s__Fusarium_equiseti
OTU23	177	315	160	0	0	0	0	321	k__Fungi;	p__Ascomycota;	c__Dothideomycetes;	o__Pleosporales;	f__Sporormiaceae;	g__Sporormiella;	s__Sporormiella_megalospora
OTU24	178	0	0	0	0	0	0	0	k__Fungi;	p__Ascomycota;	c__Dothideomycetes;	o__Pleosporales;	f__Didymellaceae;	g__unclassified_Didymellaceae;	s__unclassified_Didymellaceae
OTU25	10136	1928	1238	0	0	0	0	5761	k__Fungi;	p__Ascomycota;	c__Saccharomycetes;	o__Saccharomycetales;	f__Saccharomycetaceae;	g__Saccharomyces;	s__Saccharomyces_cerevisiae
OTU26	164	0	0	0	0	0	0	0	k__Fungi;	p__Basidiomycota;	c__Wallemiomycetes;	o__Wallemiales;	f__Wallemiaceae;	g__Wallemia;	s__unclassified_Wallemia
OTU27	160	154	30	0	0	0	0	0	k__Fungi;	p__Ascomycota;	c__Sordariomycetes;	o__Hypocreales;	f__Nectriaceae;	g__Fusicolla;	s__Fusicolla_ossicola
OTU28	150	255	102	0	0	0	0	0	k__Fungi;	p__Ascomycota;	c__Pezizomycetes;	o__Pezizales;	Unclassified;	Unclassified;	Unclassified
OTU29	146	322	133	0	0	0	0	153	k__Fungi;	p__Basidiomycota;	c__Tremellomycetes;	o__Filobasidiales;	f__Filobasidiaceae;	g__Naganishia;	s__Naganishia_albida
OTU30	158	0	0	0	0	0	0	0	k__Fungi;	p__Ascomycota;	c__Sordariomycetes;	o__Glomerellales;	f__Plectosphaerellaceae;	g__Plectosphaerella;	s__Plectosphaerella_niemeijerarum
OTU31	142	170	93	0	0	0	0	0	k__Fungi;	p__Ascomycota;	c__Sordariomycetes;	o__Sordariales;	f__Sordariaceae;	g__Neurospora;	s__Neurospora_dictyophora
OTU32	139	0	0	0	0	0	0	0	k__Fungi;	p__Mortierellomycota;	c__Mortierellomycetes;	o__Mortierellales;	f__Mortierellaceae;	g__Mortierella;	s__unclassified_Mortierella
OTU33	144	191	90	0	8	17	0	0	k__Fungi;	p__Mortierellomycota;	c__Mortierellomycetes;	o__Mortierellales;	f__Mortierellaceae;	g__Mortierella;	s__Mortierella_exigua
OTU34	116	0	0	0	0	0	0	0	k__Fungi;	p__Ascomycota;	c__Eurotiomycetes;	o__Eurotiales;	f__Aspergillaceae;	g__Aspergillus;	s__Aspergillus_brunneus
OTU35	124	202	0	0	0	0	0	0	k__Fungi;	p__Ascomycota;	c__Eurotiomycetes;	o__Eurotiales;	f__Aspergillaceae;	g__Aspergillus;	s__Aspergillus_heterocaryoticus
OTU36	353	275	76	0	0	0	0	1610	k__Fungi;	p__Ascomycota;	c__Dothideomycetes;	o__Cladosporiales;	f__Cladosporiaceae;	g__Cladosporium;	s__Cladosporium_angustiherbarum
OTU37	100	0	0	0	0	0	0	0	k__Fungi;	p__Ascomycota;	c__Eurotiomycetes;	o__Eurotiales;	f__Aspergillaceae;	g__Penicillium;	Unclassified
OTU38	82	131	32	17	544	0	0	0	k__Fungi;	p__Ascomycota;	c__Leotiomycetes;	o__Thelebolales;	f__Pseudeurotiaceae;	g__Pseudeurotium;	s__unclassified_Pseudeurotium
OTU39	383	172	104	36	253	25	29	1167	k__Fungi;	p__Ascomycota;	c__Eurotiomycetes;	o__Eurotiales;	f__Thermoascaceae;	g__Thermoascus;	s__Thermoascus_aurantiacus
OTU40	546	306	76	450	994	449	338	38	k__Fungi;	p__Ascomycota;	c__Dothideomycetes;	o__Pleosporales;	f__Pleosporaceae;	g__Alternaria;	s__Alternaria_alstroemeriae
OTU41	89	110	56	45	0	66	0	138	k__Fungi;	p__Ascomycota;	c__Sordariomycetes;	o__Sordariales;	f__Chaetomiaceae;	g__Humicola;	s__Humicola_nigrescens
OTU42	96	54	13	0	0	0	0	0	k__Fungi;	p__Basidiomycota;	c__Agaricomycetes;	o__Agaricales;	f__Bolbitiaceae;	g__Panaeolus;	s__Panaeolus_papilionaceus
OTU43	96	146	69	0	0	0	1	0	k__Fungi;	p__Ascomycota;	c__Pezizomycetes;	o__Pezizales;	f__Tuberaceae;	g__Tuber;	s__Tuber_indicum
OTU44	91	0	0	0	0	0	0	63	k__Fungi;	p__unclassified_Fungi;	c__unclassified_Fungi;	o__unclassified_Fungi;	f__unclassified_Fungi;	g__unclassified_Fungi;	s__unclassified_Fungi
OTU45	80	0	0	0	0	0	0	0	k__Fungi;	p__Ascomycota;	c__Sordariomycetes;	o__Microascales;	f__Microascaceae;	g__Enterocarpus;	s__Enterocarpus_grenotii
OTU46	86	0	0	0	0	0	0	0	k__Fungi;	p__Ascomycota;	c__Saccharomycetes;	o__Saccharomycetales;	f__Metschnikowiaceae;	g__Metschnikowia;	s__Metschnikowia_cibodasensis
OTU47	83	0	0	0	0	0	0	0	k__Fungi;	p__Ascomycota;	c__unclassified_Ascomycota;	o__unclassified_Ascomycota;	f__unclassified_Ascomycota;	g__unclassified_Ascomycota;	s__unclassified_Ascomycota
OTU48	76	0	0	0	0	0	0	0	k__Fungi;	p__Basidiomycota;	c__unclassified_Basidiomycota;	o__unclassified_Basidiomycota;	f__unclassified_Basidiomycota;	g__unclassified_Basidiomycota;	s__unclassified_Basidiomycota
OTU49	76	0	0	0	0	0	0	0	k__Fungi;	p__Basidiomycota;	c__Tremellomycetes;	o__Trichosporonales;	f__Trichosporonaceae;	g__Trichosporon;	s__Trichosporon_insectorum
OTU50	87	45	0	170	156	0	148	0	k__Fungi;	p__Ascomycota;	c__Eurotiomycetes;	o__Eurotiales;	f__Aspergillaceae;	g__Penicillium;	s__Penicillium_fuscoglaucum
OTU51	399	0	0	0	0	0	0	10	k__Fungi;	p__Basidiomycota;	c__Tremellomycetes;	o__Tremellales;	f__Trimorphomycetaceae;	g__Saitozyma;	s__Saitozyma_podzolica
OTU52	71	125	7	0	72	0	0	0	k__Fungi;	p__Ascomycota;	c__Eurotiomycetes;	o__Eurotiales;	f__Aspergillaceae;	g__Penicillium;	s__Penicillium_simplicissimum
OTU53	63	75	0	0	129	0	0	0	k__Fungi;	p__Ascomycota;	c__Sordariomycetes;	o__Coniochaetales;	f__Coniochaetaceae;	Unclassified;	Unclassified
OTU54	71	0	0	0	0	0	0	0	k__Fungi;	p__Ascomycota;	c__Dothideomycetes;	o__Pleosporales;	f__Didymellaceae;	g__Epicoccum;	s__Epicoccum_phragmospora
OTU55	76	0	0	0	0	0	0	0	k__Fungi;	p__Ascomycota;	c__Saccharomycetes;	o__Saccharomycetales;	f__Metschnikowiaceae;	g__Metschnikowia;	s__Metschnikowia_cibodasensis
OTU56	67	40	0	0	0	0	0	0	k__Fungi;	p__Ascomycota;	c__Sordariomycetes;	o__Hypocreales;	f__Nectriaceae;	g__Dactylonectria;	s__Dactylonectria_alcacerensis
OTU57	895	184	0	524	18	0	0	561	k__Fungi;	p__Ascomycota;	c__Sordariomycetes;	o__Sordariales;	f__Chaetomiaceae;	g__Botryotrichum;	s__Botryotrichum_domesticum
OTU58	75	0	0	0	0	0	0	0	k__Fungi;	p__Mortierellomycota;	c__Mortierellomycetes;	o__Mortierellales;	f__Mortierellaceae;	g__Mortierella;	s__Mortierella_elongata
OTU59	73	0	0	0	0	0	0	0	k__Fungi;	p__Ascomycota;	c__Saccharomycetes;	o__Saccharomycetales;	f__unclassified_Saccharomycetales;	g__unclassified_Saccharomycetales;	s__unclassified_Saccharomycetales
OTU60	72	76	0	375	0	0	0	72	k__Fungi;	p__Ascomycota;	c__Sordariomycetes;	o__Sordariales;	f__Chaetomiaceae;	g__Condenascus;	s__Condenascus_tortuosus
OTU61	164	134	83	0	0	0	0	0	k__Fungi;	p__Mortierellomycota;	c__Mortierellomycetes;	o__Mortierellales;	f__Mortierellaceae;	g__Mortierella;	s__unclassified_Mortierella
OTU62	69	0	0	0	0	0	0	0	k__Fungi;	p__Basidiomycota;	c__Tremellomycetes;	o__Trichosporonales;	f__Trichosporonaceae;	g__Apiotrichum;	s__Apiotrichum_montevideense
OTU63	71	0	0	0	0	0	0	0	k__Fungi;	p__Basidiomycota;	c__unclassified_Basidiomycota;	o__unclassified_Basidiomycota;	f__unclassified_Basidiomycota;	g__unclassified_Basidiomycota;	s__unclassified_Basidiomycota
OTU64	59	12	20	0	0	0	0	0	k__Fungi;	p__Ascomycota;	Unclassified;	Unclassified;	Unclassified;	Unclassified;	Unclassified
OTU65	65	0	0	0	0	0	0	0	k__Fungi;	p__Ascomycota;	c__unclassified_Ascomycota;	o__unclassified_Ascomycota;	f__unclassified_Ascomycota;	g__unclassified_Ascomycota;	s__unclassified_Ascomycota
OTU66	59	0	0	0	0	0	0	0	k__Fungi;	p__unclassified_Fungi;	c__unclassified_Fungi;	o__unclassified_Fungi;	f__unclassified_Fungi;	g__unclassified_Fungi;	s__unclassified_Fungi
OTU67	59	0	0	0	0	0	0	0	k__Fungi;	p__Ascomycota;	c__Sordariomycetes;	o__Glomerellales;	f__Plectosphaerellaceae;	g__Gibellulopsis;	s__Gibellulopsis_serrae
OTU68	1013	0	0	0	0	0	0	0	k__Fungi;	p__Ascomycota;	c__Sordariomycetes;	o__Hypocreales;	f__Nectriaceae;	g__Fusarium;	s__Fusarium_nurragi
OTU69	94	29	8	29	0	18	29	255	k__Fungi;	p__Basidiomycota;	c__Tremellomycetes;	o__Filobasidiales;	f__Piskurozymaceae;	g__Solicoccozyma;	s__Solicoccozyma_aeria
OTU70	51	0	0	0	0	0	0	0	k__Fungi;	p__Ascomycota;	c__Dothideomycetes;	o__Pleosporales;	f__Didymellaceae;	g__Allophoma;	s__Allophoma_cylindrispora
OTU71	64	103	44	307	29	0	0	0	k__Fungi;	p__Ascomycota;	c__Sordariomycetes;	o__Hypocreales;	f__Ophiocordycipitaceae;	g__Purpureocillium;	s__Purpureocillium_lilacinum
OTU72	195	0	0	0	0	0	0	0	k__Fungi;	p__Basidiomycota;	c__Tremellomycetes;	o__Filobasidiales;	f__Filobasidiaceae;	g__Filobasidium;	s__Filobasidium_magnum
OTU73	54	0	0	0	0	0	0	0	k__Fungi;	p__Ascomycota;	c__Dothideomycetes;	o__Mycosphaerellales;	f__unclassified_Mycosphaerellales;	g__unclassified_Mycosphaerellales;	s__unclassified_Mycosphaerellales
OTU74	55	114	0	130	3243	887	0	0	k__Fungi;	p__Ascomycota;	c__Dothideomycetes;	o__Cladosporiales;	f__Cladosporiaceae;	g__Cladosporium;	s__unclassified_Cladosporium
OTU75	52	0	0	0	0	0	0	0	k__Fungi;	p__Ascomycota;	c__Dothideomycetes;	o__Mycosphaerellales;	f__Mycosphaerellaceae;	g__Cercospora;	s__Cercospora_fagopyri
OTU76	57	80	67	0	0	63	0	0	k__Fungi;	p__Ascomycota;	c__Sordariomycetes;	o__Sordariales;	f__Chaetomiaceae;	g__Mycothermus;	s__Mycothermus_thermophilus
OTU77	54	0	0	0	0	0	0	0	k__Fungi;	p__Basidiomycota;	c__Tremellomycetes;	o__Cystofilobasidiales;	f__Cystofilobasidiaceae;	g__Cystofilobasidium;	s__Cystofilobasidium_capitatum
OTU78	61	40	2	5	0	0	0	0	k__Fungi;	p__Basidiomycota;	c__Agaricomycetes;	o__Agaricales;	f__Psathyrellaceae;	Unclassified;	Unclassified
OTU79	51	0	0	0	0	0	0	0	k__Fungi;	p__Ascomycota;	c__Archaeorhizomycetes;	o__Archaeorhizomycetales;	f__Archaeorhizomycetaceae;	g__Archaeorhizomyces;	Unclassified
OTU80	56	16	0	0	0	0	0	0	k__Fungi;	p__unclassified_Fungi;	c__unclassified_Fungi;	o__unclassified_Fungi;	f__unclassified_Fungi;	g__unclassified_Fungi;	s__unclassified_Fungi
OTU81	43	0	0	0	0	0	0	0	k__Fungi;	p__Ascomycota;	c__Saccharomycetes;	o__Saccharomycetales;	f__unclassified_Saccharomycetales;	g__unclassified_Saccharomycetales;	s__unclassified_Saccharomycetales
OTU82	45	0	79	0	0	0	0	0	k__Fungi;	p__Ascomycota;	c__Archaeorhizomycetes;	o__Archaeorhizomycetales;	f__Archaeorhizomycetaceae;	g__Archaeorhizomyces;	s__Archaeorhizomyces_finlayi
OTU83	58	0	8	0	0	0	0	0	k__Fungi;	p__Ascomycota;	c__Saccharomycetes;	o__Saccharomycetales;	Unclassified;	g__Diutina;	s__Diutina_catenulata
OTU84	53	0	0	0	0	0	0	0	k__Fungi;	p__Basidiomycota;	c__Tremellomycetes;	o__Trichosporonales;	f__Trichosporonaceae;	g__Trichosporon;	s__Trichosporon_japonicum
OTU85	50	0	0	0	0	0	0	0	k__Fungi;	p__Ascomycota;	c__Sordariomycetes;	o__Sordariales;	f__Sordariaceae;	g__unclassified_Sordariaceae;	s__unclassified_Sordariaceae
OTU86	38	57	38	1019	73	95	65	0	k__Fungi;	p__Mortierellomycota;	c__Mortierellomycetes;	o__Mortierellales;	f__Mortierellaceae;	g__Mortierella;	s__Mortierella_alpina
OTU87	42	0	0	0	0	0	0	0	k__Fungi;	p__Basidiomycota;	c__Tremellomycetes;	o__Trichosporonales;	f__Trichosporonaceae;	g__Cutaneotrichosporon;	s__Cutaneotrichosporon_arboriformis
OTU88	44	0	0	0	0	0	0	0	k__Fungi;	p__Ascomycota;	c__Sordariomycetes;	o__Sordariales;	f__Chaetomiaceae;	g__Podospora;	s__Podospora_multipilosa
OTU89	38	0	0	0	0	0	0	0	k__Fungi;	p__Basidiomycota;	c__Microbotryomycetes;	o__Sporidiobolales;	f__Sporidiobolaceae;	g__Rhodotorula;	s__Rhodotorula_mucilaginosa
OTU90	41	74	34	0	0	0	0	0	k__Fungi;	p__Ascomycota;	c__Leotiomycetes;	o__Thelebolales;	f__Thelebolaceae;	g__Thelebolus;	s__Thelebolus_ellipsoideus
OTU91	42	31	13	0	0	0	0	0	k__Fungi;	p__Basidiomycota;	c__Agaricomycetes;	o__Agaricales;	f__Hygrophoraceae;	g__Gliophorus;	s__Gliophorus_psittacinus
OTU92	39	0	0	0	0	0	0	0	k__Fungi;	p__Ascomycota;	c__Saccharomycetes;	o__Saccharomycetales;	f__Dipodascaceae;	g__Galactomyces;	s__Galactomyces_pseudocandidus
OTU93	41	0	0	0	0	0	0	0	k__Fungi;	p__Ascomycota;	c__Dothideomycetes;	o__Pleosporales;	f__Sporormiaceae;	g__Preussia;	s__Preussia_dubia
OTU94	45	0	0	0	0	0	0	0	k__Fungi;	p__Ascomycota;	c__Saccharomycetes;	o__Saccharomycetales;	f__Debaryomycetaceae;	g__Kodamaea;	s__Kodamaea_ohmeri
OTU95	36	131	0	31	0	15	0	0	k__Fungi;	p__Ascomycota;	c__Eurotiomycetes;	o__Eurotiales;	f__Aspergillaceae;	g__Xeromyces;	s__Xeromyces_bisporus
OTU96	42	0	0	0	0	0	0	0	k__Fungi;	p__Ascomycota;	c__Saccharomycetes;	o__Saccharomycetales;	f__Pichiaceae;	g__Pichia;	s__unclassified_Pichia
OTU97	41	0	0	0	0	0	0	0	k__Fungi;	p__Basidiomycota;	c__unclassified_Basidiomycota;	o__unclassified_Basidiomycota;	f__unclassified_Basidiomycota;	g__unclassified_Basidiomycota;	s__unclassified_Basidiomycota
OTU98	29	669	0	0	78	65	20	0	k__Fungi;	p__Basidiomycota;	c__Ustilaginomycetes;	o__Ustilaginales;	f__Ustilaginaceae;	g__Pseudozyma;	s__Pseudozyma_hubeiensis
OTU99	36	0	0	0	0	0	0	0	k__Fungi;	p__Ascomycota;	c__Leotiomycetes;	o__Helotiales;	f__Chaetomellaceae;	g__Pilidium;	s__Pilidium_concavum
OTU100	34	0	0	0	0	0	0	0	k__Fungi;	p__Ascomycota;	c__Sordariomycetes;	o__Hypocreales;	f__Nectriaceae;	g__Fusarium;	s__Fusarium_solani
OTU101	34	0	0	0	0	0	0	0	k__Fungi;	p__Ascomycota;	c__Sordariomycetes;	o__Microascales;	f__Microascaceae;	g__Enterocarpus;	s__Enterocarpus_grenotii
OTU102	38	18	11	6	0	0	6	0	k__Fungi;	p__Ascomycota;	c__Sordariomycetes;	o__Myrmecridiales;	f__Myrmecridiaceae;	g__Myrmecridium;	s__unclassified_Myrmecridium
OTU103	32	0	0	0	0	0	0	0	k__Fungi;	p__Ascomycota;	c__Sordariomycetes;	o__Sordariales;	f__Chaetomiaceae;	g__Staphylotrichum;	s__Staphylotrichum_coccosporum
OTU104	38	0	0	0	0	0	0	0	k__Fungi;	p__Ascomycota;	c__unclassified_Ascomycota;	o__unclassified_Ascomycota;	f__unclassified_Ascomycota;	g__unclassified_Ascomycota;	s__unclassified_Ascomycota
OTU105	32	0	0	0	0	0	0	0	k__Fungi;	p__Ascomycota;	c__Sordariomycetes;	o__Trichosphaeriales;	f__Trichosphaeriaceae;	g__Nigrospora;	s__Nigrospora_zimmermanii
OTU106	38	0	0	0	0	0	0	0	k__Fungi;	p__Basidiomycota;	c__Tremellomycetes;	o__Tremellales;	f__Rhynchogastremataceae;	g__Papiliotrema;	s__Papiliotrema_flavescens
OTU107	123	5	0	56	0	0	0	148	k__Fungi;	p__Ascomycota;	c__Sordariomycetes;	o__Sordariales;	f__Chaetomiaceae;	g__Chaetomium;	s__Chaetomium_nepalense
OTU108	28	0	0	0	0	0	0	0	k__Fungi;	p__Ascomycota;	c__Dothideomycetes;	o__Capnodiales;	f__Mycosphaerellaceae;	Unclassified;	Unclassified
OTU109	35	0	0	0	0	0	0	0	k__Fungi;	p__Rozellomycota;	c__Rozellomycotina_cls_Incertae_sedis;	o__GS11;	Unclassified;	Unclassified;	Unclassified
OTU110	30	0	0	0	0	0	0	0	k__Fungi;	p__unclassified_Fungi;	c__unclassified_Fungi;	o__unclassified_Fungi;	f__unclassified_Fungi;	g__unclassified_Fungi;	s__unclassified_Fungi
OTU111	36	0	0	0	0	0	0	0	k__Fungi;	p__Ascomycota;	c__Sordariomycetes;	o__Hypocreales;	f__Nectriaceae;	g__Fusarium;	s__Fusarium_solani
OTU112	29	0	0	0	0	0	0	0	k__Fungi;	p__Ascomycota;	c__Geoglossomycetes;	o__Geoglossales;	f__Geoglossaceae;	Unclassified;	Unclassified
OTU113	87	31	19	0	0	0	0	0	k__Fungi;	p__Ascomycota;	c__Sordariomycetes;	o__Microascales;	f__Microascaceae;	g__unclassified_Microascaceae;	s__unclassified_Microascaceae
OTU114	27	0	0	0	0	0	0	0	k__Fungi;	p__Ascomycota;	c__Saccharomycetes;	o__Saccharomycetales;	f__Pichiaceae;	g__Pichia;	s__Pichia_fermentans
OTU115	27	0	0	0	0	0	0	0	k__Fungi;	p__Ascomycota;	c__Leotiomycetes;	o__Helotiales;	f__Sclerotiniaceae;	g__Botryotinia;	s__Botryotinia_ranunculi
OTU116	85	0	7	0	69	0	0	0	k__Fungi;	p__Ascomycota;	c__Sordariomycetes;	o__Hypocreales;	f__Bionectriaceae;	g__Clonostachys;	s__Clonostachys_rosea
OTU117	24	9	0	0	0	0	0	0	k__Fungi;	p__Ascomycota;	c__Saccharomycetes;	o__Saccharomycetales;	f__Pichiaceae;	g__Pichia;	s__Pichia_fermentans
OTU118	26	0	0	0	0	0	0	0	k__Fungi;	p__Ascomycota;	c__Sordariomycetes;	o__Sordariales;	f__Chaetomiaceae;	g__Cladorrhinum;	s__unclassified_Cladorrhinum
OTU119	27	0	0	0	0	0	0	0	k__Fungi;	p__Ascomycota;	c__Dothideomycetes;	o__Pleosporales;	f__Didymellaceae;	g__Epicoccum;	s__unclassified_Epicoccum
OTU120	34	0	0	0	0	0	0	0	k__Fungi;	p__Ascomycota;	c__Sordariomycetes;	o__Sordariales;	f__Lasiosphaeriaceae;	g__Schizothecium;	s__Schizothecium_dakotense
OTU121	72	65	7	0	62	21	7	332	k__Fungi;	p__Ascomycota;	c__Saccharomycetes;	o__Saccharomycetales;	f__Debaryomycetaceae;	g__Debaryomyces;	s__Debaryomyces_subglobosus
OTU122	32	0	0	0	0	0	0	0	k__Fungi;	p__Basidiomycota;	c__Agaricomycetes;	o__Agaricales;	f__Hygrophoraceae;	g__Cuphophyllus;	s__Cuphophyllus_colemannianus
OTU123	31	22	0	0	0	0	0	0	k__Fungi;	p__Mortierellomycota;	c__Mortierellomycetes;	o__Mortierellales;	f__Mortierellaceae;	g__Mortierella;	s__Mortierella_humilis
OTU124	28	0	0	0	0	0	0	0	k__Fungi;	p__Ascomycota;	c__Sordariomycetes;	o__Hypocreales;	f__Nectriaceae;	g__Fusarium;	s__Fusarium_robustum
OTU125	98	29	27	3490	7	0	0	0	k__Fungi;	p__Ascomycota;	c__Sordariomycetes;	o__Sordariales;	f__Chaetomiaceae;	g__Trichocladium;	s__Trichocladium_seminis-citrulli
OTU126	33	0	0	0	0	0	0	0	k__Fungi;	p__Basidiomycota;	c__Tremellomycetes;	o__Trichosporonales;	f__Trichosporonaceae;	g__Trichosporon;	s__Trichosporon_japonicum
OTU127	31	0	0	0	0	0	0	0	k__Fungi;	p__Ascomycota;	c__Sordariomycetes;	o__Sordariales;	f__Chaetomiaceae;	g__Chaetomidium;	s__Chaetomidium_leptoderma
OTU128	27	16	0	0	25	0	9	0	k__Fungi;	p__Ascomycota;	c__Sordariomycetes;	Unclassified;	Unclassified;	Unclassified;	Unclassified
OTU129	33	0	0	0	0	0	0	0	k__Fungi;	p__Ascomycota;	c__Sordariomycetes;	o__Sordariales;	f__Lasiosphaeriaceae;	g__Podospora;	Unclassified
OTU130	24	0	0	0	0	0	0	0	k__Fungi;	p__Ascomycota;	c__unclassified_Ascomycota;	o__unclassified_Ascomycota;	f__unclassified_Ascomycota;	g__unclassified_Ascomycota;	s__unclassified_Ascomycota
OTU131	23	0	0	0	0	0	0	0	k__Fungi;	p__Ascomycota;	c__Dothideomycetes;	o__Mycosphaerellales;	f__Mycosphaerellaceae;	g__Pseudocercospora;	s__Pseudocercospora_jagerae
OTU132	31	0	0	0	0	0	0	0	k__Fungi;	p__Ascomycota;	c__Eurotiomycetes;	o__Eurotiales;	f__Aspergillaceae;	g__Aspergillus;	s__Aspergillus_foveolatus
OTU133	703	5	59	98	139	0	20	45	k__Fungi;	p__Ascomycota;	c__Eurotiomycetes;	o__Eurotiales;	f__Aspergillaceae;	g__Aspergillus;	s__Aspergillus_costaricensis
OTU134	25	0	0	0	0	0	0	0	k__Fungi;	p__Ascomycota;	c__unclassified_Ascomycota;	o__unclassified_Ascomycota;	f__unclassified_Ascomycota;	g__unclassified_Ascomycota;	s__unclassified_Ascomycota
OTU135	27	0	0	0	0	0	0	0	k__Fungi;	p__Ascomycota;	c__Dothideomycetes;	o__Pleosporales;	f__Didymellaceae;	g__Neoascochyta;	s__Neoascochyta_dactylidis
OTU136	23	0	0	0	0	0	0	0	k__Fungi;	p__Basidiomycota;	c__Tremellomycetes;	o__Tremellales;	f__Bulleribasidiaceae;	g__Vishniacozyma;	s__Vishniacozyma_carnescens
OTU137	29	0	0	0	0	0	0	0	k__Fungi;	p__Ascomycota;	c__Dothideomycetes;	o__Cladosporiales;	f__Cladosporiaceae;	g__Cladosporium;	s__Cladosporium_colombiae
OTU138	27	0	0	0	0	0	0	0	k__Fungi;	p__Ascomycota;	c__Sordariomycetes;	o__Sordariales;	Unclassified;	Unclassified;	Unclassified
OTU139	25	0	0	8993	0	0	0	0	k__Fungi;	p__Ascomycota;	c__Sordariomycetes;	o__Sordariales;	f__Chaetomiaceae;	g__Stolonocarpus;	s__Stolonocarpus_gigasporus
OTU140	26	0	0	0	0	0	0	0	k__Fungi;	p__Ascomycota;	c__Saccharomycetes;	o__Saccharomycetales;	Unclassified;	g__Candida;	s__[Candida]_subhashii
OTU141	29	0	0	0	0	0	0	0	k__Fungi;	p__Olpidiomycota;	c__Olpidiomycetes;	o__Olpidiales;	f__Olpidiaceae;	g__Olpidium;	s__Olpidium_brassicae
OTU142	28	8	0	0	0	0	0	0	k__Fungi;	p__Ascomycota;	c__Dothideomycetes;	o__Capnodiales;	f__Capnodiaceae;	g__Capnodium;	s__Capnodium_paracoartatum
OTU143	26	0	0	0	0	0	0	0	k__Fungi;	p__Ascomycota;	c__Dothideomycetes;	o__Pleosporales;	f__unclassified_Pleosporales;	g__unclassified_Pleosporales;	s__unclassified_Pleosporales
OTU144	27	0	0	0	0	0	0	0	k__Fungi;	p__Ascomycota;	c__Sordariomycetes;	o__Hypocreales;	f__Nectriaceae;	g__Fusarium;	s__Fusarium_circinatum
OTU145	20	52	0	0	0	0	0	104	k__Fungi;	p__Ascomycota;	c__Sordariomycetes;	o__Trichosphaeriales;	f__Trichosphaeriaceae;	g__Nigrospora;	s__Nigrospora_zimmermanii
OTU146	31	0	0	0	0	0	0	0	k__Fungi;	p__Ascomycota;	c__Saccharomycetes;	o__Saccharomycetales;	Unclassified;	g__Diutina;	s__Diutina_catenulata
OTU147	25	16	0	0	0	0	0	0	k__Fungi;	p__Ascomycota;	c__Saccharomycetes;	o__Saccharomycetales;	f__Dipodascaceae;	g__Galactomyces;	s__Galactomyces_pseudocandidus
OTU148	27	0	0	0	0	0	0	0	k__Fungi;	p__Mortierellomycota;	c__Mortierellomycetes;	o__Mortierellales;	f__Mortierellaceae;	g__Mortierella;	Unclassified
OTU149	21	0	0	0	0	0	0	0	k__Fungi;	p__Ascomycota;	c__Saccharomycetes;	o__Saccharomycetales;	f__Dipodascaceae;	g__Galactomyces;	s__Galactomyces_pseudocandidus
OTU150	22	0	0	0	0	0	0	0	k__Fungi;	p__unclassified_Fungi;	c__unclassified_Fungi;	o__unclassified_Fungi;	f__unclassified_Fungi;	g__unclassified_Fungi;	s__unclassified_Fungi
OTU151	25	0	0	0	0	0	0	0	k__Fungi;	p__Basidiomycota;	c__unclassified_Basidiomycota;	o__unclassified_Basidiomycota;	f__unclassified_Basidiomycota;	g__unclassified_Basidiomycota;	s__unclassified_Basidiomycota
OTU152	26	0	0	0	0	0	0	0	k__Fungi;	p__Ascomycota;	c__unclassified_Ascomycota;	o__unclassified_Ascomycota;	f__unclassified_Ascomycota;	g__unclassified_Ascomycota;	s__unclassified_Ascomycota
OTU153	26	21	17	0	0	0	0	0	k__Fungi;	p__Ascomycota;	c__Sordariomycetes;	o__Sordariales;	f__Lasiosphaeriaceae;	g__Podospora;	s__Podospora_pleiospora
OTU154	20	8	0	0	0	0	0	0	k__Fungi;	p__Ascomycota;	c__Sordariomycetes;	o__Hypocreales;	f__Cordycipitaceae;	g__Lecanicillium;	s__Lecanicillium_coprophilum
OTU155	21	0	0	0	0	0	0	0	k__Fungi;	p__Ascomycota;	c__Sordariomycetes;	o__unclassified_Sordariomycetes;	f__unclassified_Sordariomycetes;	g__unclassified_Sordariomycetes;	s__unclassified_Sordariomycetes
OTU156	18	0	0	0	0	0	0	0	k__Fungi;	p__Ascomycota;	c__Dothideomycetes;	o__Pleosporales;	f__Didymellaceae;	g__Stagonosporopsis;	s__Stagonosporopsis_centaureae
OTU157	23	0	11	0	0	0	0	0	k__Fungi;	p__Ascomycota;	c__Dothideomycetes;	o__Pleosporales;	Unclassified;	Unclassified;	Unclassified
OTU158	21	12	0	40	20	0	2	15	k__Fungi;	p__Ascomycota;	c__Eurotiomycetes;	o__Eurotiales;	f__Aspergillaceae;	g__Penicillium;	s__Penicillium_oxalicum
OTU159	23	2	19	24	142	54	0	0	k__Fungi;	p__Ascomycota;	c__Eurotiomycetes;	o__Chaetothyriales;	f__Trichomeriaceae;	g__Knufia;	s__Knufia_epidermidis
OTU160	16	0	0	0	0	0	0	0	k__Fungi;	p__Ascomycota;	c__unclassified_Ascomycota;	o__unclassified_Ascomycota;	f__unclassified_Ascomycota;	g__unclassified_Ascomycota;	s__unclassified_Ascomycota
OTU161	21	59	0	53	0	0	0	23	k__Fungi;	p__Ascomycota;	c__Sordariomycetes;	o__Glomerellales;	f__Glomerellaceae;	g__Colletotrichum;	s__Colletotrichum_aeschynomenes
OTU162	80	129	121	363	85	0	0	0	k__Fungi;	p__Ascomycota;	c__Eurotiomycetes;	o__Eurotiales;	f__Aspergillaceae;	g__Penicillium;	Unclassified
OTU163	22	0	0	0	0	0	0	0	k__Fungi;	p__Ascomycota;	c__Dothideomycetes;	o__Mycosphaerellales;	f__Mycosphaerellaceae;	g__Ramularia;	s__Ramularia_pistaciae
OTU164	15	0	0	0	0	0	0	0	k__Fungi;	p__Ascomycota;	c__Dothideomycetes;	o__Pleosporales;	f__Didymellaceae;	g__unclassified_Didymellaceae;	s__unclassified_Didymellaceae
OTU165	21	0	0	0	0	0	0	0	k__Fungi;	p__Olpidiomycota;	c__Olpidiomycetes;	o__Olpidiales;	f__Olpidiaceae;	g__Olpidium;	s__Olpidium_brassicae
OTU166	13	0	0	0	0	0	0	0	k__Fungi;	p__Ascomycota;	c__Saccharomycetes;	o__Saccharomycetales;	f__Trichomonascaceae;	g__Wickerhamiella;	s__Wickerhamiella_azyma
OTU167	25	0	0	0	0	0	0	0	k__Fungi;	p__Basidiomycota;	c__Tremellomycetes;	o__Trichosporonales;	f__Trichosporonaceae;	g__Cutaneotrichosporon;	s__Cutaneotrichosporon_arboriformis
OTU168	23	10	0	0	0	0	0	0	k__Fungi;	p__Ascomycota;	c__Sordariomycetes;	o__Microascales;	f__Microascaceae;	g__Wardomyces;	s__Wardomyces_anomalus
OTU169	325	45	23	55	126	81	132	0	k__Fungi;	p__Ascomycota;	c__Leotiomycetes;	o__Helotiales;	f__Helotiaceae;	g__Tetracladium;	s__Tetracladium_marchalianum
OTU170	15	0	0	0	0	0	0	0	k__Fungi;	p__Ascomycota;	c__Dothideomycetes;	o__Pleosporales;	f__Sporormiaceae;	g__Preussia;	s__Preussia_minipascua
OTU171	14	0	0	0	0	0	0	0	k__Fungi;	p__Basidiomycota;	c__Tremellomycetes;	Unclassified;	Unclassified;	Unclassified;	Unclassified
OTU172	20	0	0	0	0	0	0	0	k__Fungi;	p__Ascomycota;	c__Dothideomycetes;	o__Pleosporales;	f__Pleosporaceae;	g__Curvularia;	s__unclassified_Curvularia
OTU173	20	11	0	0	0	0	0	0	k__Fungi;	p__Ascomycota;	c__Sordariomycetes;	o__Sordariales;	f__Chaetomiaceae;	g__Ovatospora;	s__Ovatospora_mollicella
OTU174	19	39	20	8	55	0	247	0	k__Fungi;	p__Ascomycota;	c__Sordariomycetes;	o__Xylariales;	f__Apiosporaceae;	Unclassified;	Unclassified
OTU175	18	4	0	0	0	0	0	0	k__Fungi;	p__Ascomycota;	c__Sordariomycetes;	o__Sordariales;	f__Chaetomiaceae;	g__Podospora;	s__Podospora_bulbillosa
OTU176	18	0	0	0	0	0	0	0	k__Fungi;	p__Ascomycota;	c__Sordariomycetes;	o__Microascales;	f__Microascaceae;	g__Cephalotrichum;	s__Cephalotrichum_nanum
OTU177	23	37	3	0	0	0	24	0	k__Fungi;	p__unclassified_Fungi;	c__unclassified_Fungi;	o__unclassified_Fungi;	f__unclassified_Fungi;	g__unclassified_Fungi;	s__unclassified_Fungi
OTU178	20	0	0	0	0	0	0	0	k__Fungi;	p__Ascomycota;	c__Eurotiomycetes;	o__Eurotiales;	f__Trichocomaceae;	g__Rasamsonia;	s__Rasamsonia_emersonii
OTU179	19	0	14	123	49	0	0	0	k__Fungi;	p__Ascomycota;	c__Eurotiomycetes;	o__Eurotiales;	f__Aspergillaceae;	g__Aspergillus;	Unclassified
OTU180	22	8	0	0	28	0	0	0	k__Fungi;	p__Ascomycota;	c__Eurotiomycetes;	o__Chaetothyriales;	f__Cyphellophoraceae;	g__Cyphellophora;	s__Cyphellophora_pluriseptata
OTU181	17	0	0	0	0	0	0	0	k__Fungi;	p__Ascomycota;	c__Dothideomycetes;	o__Pleosporales;	f__Didymellaceae;	g__Neoascochyta;	s__Neoascochyta_cylindrispora
OTU182	20	0	0	0	0	0	0	0	k__Fungi;	p__Ascomycota;	c__Archaeorhizomycetes;	o__Archaeorhizomycetales;	f__Archaeorhizomycetaceae;	g__Archaeorhizomyces;	s__Archaeorhizomyces_finlayi
OTU183	22	0	0	0	0	0	0	0	k__Fungi;	p__Ascomycota;	c__Sordariomycetes;	o__Sordariales;	f__unclassified_Sordariales;	g__unclassified_Sordariales;	s__unclassified_Sordariales
OTU184	17	0	0	0	0	0	0	0	k__Fungi;	p__Ascomycota;	c__Sordariomycetes;	o__Hypocreales;	f__Nectriaceae;	g__unclassified_Nectriaceae;	s__unclassified_Nectriaceae
OTU185	17	0	11	0	0	0	0	0	k__Fungi;	p__Ascomycota;	c__Sordariomycetes;	o__Sordariales;	f__Chaetomiaceae;	g__Humicola;	s__Humicola_phialophoroides
OTU186	15	0	0	0	0	0	0	0	k__Fungi;	p__Ascomycota;	Unclassified;	Unclassified;	Unclassified;	g__Acremonium;	s__Acremonium_salmoneum
OTU187	14	0	0	0	0	0	0	0	k__Fungi;	p__Ascomycota;	c__Eurotiomycetes;	o__Eurotiales;	f__Aspergillaceae;	g__Penicillium;	s__Penicillium_bissettii
OTU188	21	0	0	0	0	0	0	0	k__Fungi;	p__Basidiomycota;	c__Agaricomycetes;	o__Russulales;	Unclassified;	Unclassified;	Unclassified
OTU189	18	0	0	0	0	0	0	0	k__Fungi;	p__Ascomycota;	c__Saccharomycetes;	o__Saccharomycetales;	f__Debaryomycetaceae;	g__Teunomyces;	s__[Candida]_sake
OTU190	21	0	0	0	0	0	0	0	k__Fungi;	p__Basidiomycota;	c__Tremellomycetes;	o__Trichosporonales;	f__Trichosporonaceae;	g__Cutaneotrichosporon;	s__unclassified_Cutaneotrichosporon
OTU191	17	0	0	0	0	0	0	0	k__Fungi;	p__Ascomycota;	c__Saccharomycetes;	o__Saccharomycetales;	Unclassified;	g__Diutina;	s__Diutina_catenulata
OTU192	20	0	0	0	0	0	0	0	k__Fungi;	p__Ascomycota;	c__Saccharomycetes;	o__Saccharomycetales;	f__Metschnikowiaceae;	g__Metschnikowia;	s__Metschnikowia_cibodasensis
OTU193	18	0	0	0	0	0	0	0	k__Fungi;	p__Basidiomycota;	c__Microbotryomycetes;	Unclassified;	f__Chrysozymaceae;	g__Sampaiozyma;	s__Sampaiozyma_ingeniosa
OTU194	20	0	0	0	0	0	0	0	k__Fungi;	p__Ascomycota;	c__unclassified_Ascomycota;	o__unclassified_Ascomycota;	f__unclassified_Ascomycota;	g__unclassified_Ascomycota;	s__unclassified_Ascomycota
OTU195	18	0	0	0	0	0	0	0	k__Fungi;	p__Basidiomycota;	c__unclassified_Basidiomycota;	o__unclassified_Basidiomycota;	f__unclassified_Basidiomycota;	g__unclassified_Basidiomycota;	s__unclassified_Basidiomycota
OTU196	19	0	0	0	0	0	0	0	k__Fungi;	p__Ascomycota;	c__Saccharomycetes;	o__Saccharomycetales;	Unclassified;	g__Diutina;	s__Diutina_catenulata
OTU197	17	0	0	0	0	0	0	0	k__Fungi;	p__Ascomycota;	c__Saccharomycetes;	o__Saccharomycetales;	f__unclassified_Saccharomycetales;	g__unclassified_Saccharomycetales;	s__unclassified_Saccharomycetales
OTU198	18	7	0	0	0	0	0	0	k__Fungi;	p__Ascomycota;	c__Sordariomycetes;	o__Microascales;	f__Microascaceae;	g__Pithoascus;	s__Pithoascus_ater
OTU199	19	0	0	0	0	59	0	0	k__Fungi;	p__Ascomycota;	c__Dothideomycetes;	o__Pleosporales;	f__Periconiaceae;	g__Periconia;	s__Periconia_byssoides
OTU200	18	0	4	0	6	5	21	0	k__Fungi;	p__Ascomycota;	c__Pezizomycetes;	o__Pezizales;	f__Pezizaceae;	g__unclassified_Pezizaceae;	s__unclassified_Pezizaceae
OTU201	18	0	0	0	0	0	0	0	k__Fungi;	p__Ascomycota;	c__Dothideomycetes;	o__Pleosporales;	f__Didymellaceae;	g__unclassified_Didymellaceae;	s__unclassified_Didymellaceae
OTU202	19	0	0	0	0	0	0	0	k__Fungi;	p__Ascomycota;	c__Sordariomycetes;	o__Conioscyphales;	Unclassified;	Unclassified;	Unclassified
OTU203	15	26	0	0	0	0	0	0	k__Fungi;	p__unclassified_Fungi;	c__unclassified_Fungi;	o__unclassified_Fungi;	f__unclassified_Fungi;	g__unclassified_Fungi;	s__unclassified_Fungi
OTU204	18	18	0	178	0	0	0	0	k__Fungi;	p__Ascomycota;	c__Sordariomycetes;	o__Glomerellales;	f__Glomerellaceae;	g__Colletotrichum;	s__Colletotrichum_incanum
OTU205	16	0	0	0	0	0	0	0	k__Fungi;	p__Ascomycota;	Unclassified;	Unclassified;	Unclassified;	Unclassified;	Unclassified
OTU206	20	0	0	0	0	0	0	0	k__Fungi;	p__Rozellomycota;	Unclassified;	Unclassified;	Unclassified;	Unclassified;	Unclassified
OTU207	18	0	0	0	0	0	0	0	k__Fungi;	p__Ascomycota;	c__Eurotiomycetes;	o__Chaetothyriales;	f__unclassified_Chaetothyriales;	g__unclassified_Chaetothyriales;	s__unclassified_Chaetothyriales
OTU208	13	0	6	0	0	0	0	0	k__Fungi;	p__Basidiomycota;	c__Agaricomycetes;	o__Agaricales;	f__Clavariaceae;	g__Clavulinopsis;	s__Clavulinopsis_luteonana
OTU209	15	0	0	0	0	0	0	0	k__Fungi;	p__Ascomycota;	c__Dothideomycetes;	o__Pleosporales;	f__Torulaceae;	g__Dendryphion;	s__Dendryphion_europaeum
OTU210	14	0	0	0	0	0	0	0	k__Fungi;	p__Ascomycota;	c__Saccharomycetes;	o__Saccharomycetales;	f__unclassified_Saccharomycetales;	g__unclassified_Saccharomycetales;	s__unclassified_Saccharomycetales
OTU211	16	0	0	0	0	0	0	0	k__Fungi;	p__Basidiomycota;	c__unclassified_Basidiomycota;	o__unclassified_Basidiomycota;	f__unclassified_Basidiomycota;	g__unclassified_Basidiomycota;	s__unclassified_Basidiomycota
OTU212	13	0	0	0	0	0	0	0	k__Fungi;	p__Basidiomycota;	c__Tremellomycetes;	o__Trichosporonales;	f__Trichosporonaceae;	g__Apiotrichum;	s__Apiotrichum_dehoogii
OTU213	19	7	1	0	0	0	0	0	k__Fungi;	p__Basidiomycota;	c__Agaricomycetes;	o__Thelephorales;	f__Thelephoraceae;	g__Tomentella;	s__Tomentella_ellisii
OTU214	17	0	0	0	0	0	0	0	k__Fungi;	p__Basidiomycota;	c__Agaricomycetes;	o__Auriculariales;	f__unclassified_Auriculariales;	g__unclassified_Auriculariales;	s__unclassified_Auriculariales
OTU215	15	0	0	0	0	0	0	0	k__Fungi;	p__Ascomycota;	c__unclassified_Ascomycota;	o__unclassified_Ascomycota;	f__unclassified_Ascomycota;	g__unclassified_Ascomycota;	s__unclassified_Ascomycota
OTU216	17	0	0	0	0	0	0	0	k__Fungi;	p__Ascomycota;	c__Dothideomycetes;	o__Pleosporales;	f__Didymellaceae;	g__Didymella;	s__Didymella_keratinophila
OTU217	13	0	0	0	0	0	0	0	k__Fungi;	p__Ascomycota;	c__Dothideomycetes;	o__unclassified_Dothideomycetes;	f__unclassified_Dothideomycetes;	g__unclassified_Dothideomycetes;	s__unclassified_Dothideomycetes
OTU218	14	0	0	0	0	0	0	0	k__Fungi;	p__unclassified_Fungi;	c__unclassified_Fungi;	o__unclassified_Fungi;	f__unclassified_Fungi;	g__unclassified_Fungi;	s__unclassified_Fungi
OTU219	12	0	0	0	0	0	0	0	k__Fungi;	p__Ascomycota;	c__Sordariomycetes;	o__Xylariales;	Unclassified;	g__Hansfordia;	s__Hansfordia_pruni
OTU220	17	0	0	0	0	0	0	0	k__Fungi;	p__Ascomycota;	c__Sordariomycetes;	o__Hypocreales;	f__Nectriaceae;	g__Fusarium;	s__Fusarium_aethiopicum
OTU221	15	0	0	0	0	0	0	0	k__Fungi;	p__Basidiomycota;	c__Tremellomycetes;	o__Trichosporonales;	f__Trichosporonaceae;	g__Cutaneotrichosporon;	s__Cutaneotrichosporon_arboriformis
OTU222	19	0	0	0	0	0	0	0	k__Fungi;	p__Ascomycota;	c__Dothideomycetes;	o__Pleosporales;	f__Didymellaceae;	g__Stagonosporopsis;	s__Stagonosporopsis_valerianellae
OTU223	16	0	0	0	0	0	0	0	k__Fungi;	p__Ascomycota;	c__Saccharomycetes;	o__Saccharomycetales;	f__Pichiaceae;	g__Pichia;	s__Pichia_fermentans
OTU224	16	0	0	0	0	0	0	0	k__Fungi;	p__unclassified_Fungi;	c__unclassified_Fungi;	o__unclassified_Fungi;	f__unclassified_Fungi;	g__unclassified_Fungi;	s__unclassified_Fungi
OTU225	16	0	0	0	0	0	0	0	k__Fungi;	p__Ascomycota;	c__Saccharomycetes;	o__Saccharomycetales;	f__Debaryomycetaceae;	g__Candida;	s__Candida_parapsilosis
OTU226	16	0	0	13	0	0	0	0	k__Fungi;	p__Ascomycota;	c__Sordariomycetes;	o__Sordariales;	f__Lasiosphaeriaceae;	g__Cercophora;	s__Cercophora_samala
OTU227	21	4	0	0	0	0	0	273	k__Fungi;	p__Ascomycota;	c__Dothideomycetes;	o__Pleosporales;	Unclassified;	Unclassified;	Unclassified
OTU228	18	21	0	0	0	0	0	0	k__Fungi;	p__Ascomycota;	c__Eurotiomycetes;	o__Eurotiales;	f__Aspergillaceae;	g__Penicillium;	s__Penicillium_fusisporum
OTU229	16	0	0	0	0	0	0	0	k__Fungi;	p__Ascomycota;	c__Dothideomycetes;	o__Eremomycetales;	f__Eremomycetaceae;	g__Arthrographis;	s__unclassified_Arthrographis
OTU230	20	0	0	0	0	0	0	0	k__Fungi;	p__Ascomycota;	c__unclassified_Ascomycota;	o__unclassified_Ascomycota;	f__unclassified_Ascomycota;	g__unclassified_Ascomycota;	s__unclassified_Ascomycota
OTU231	15	0	0	0	0	0	0	0	k__Fungi;	p__Basidiomycota;	c__Tremellomycetes;	o__Trichosporonales;	f__Trichosporonaceae;	g__Cutaneotrichosporon;	s__Cutaneotrichosporon_daszewskae
OTU232	19	0	0	0	0	0	0	0	k__Fungi;	p__unclassified_Fungi;	c__unclassified_Fungi;	o__unclassified_Fungi;	f__unclassified_Fungi;	g__unclassified_Fungi;	s__unclassified_Fungi
OTU233	11	0	0	0	0	0	0	0	k__Fungi;	p__Ascomycota;	c__Sordariomycetes;	o__Magnaporthales;	f__unclassified_Magnaporthales;	g__unclassified_Magnaporthales;	s__unclassified_Magnaporthales
OTU234	24	0	0	0	0	0	0	0	k__Fungi;	p__Basidiomycota;	c__Tremellomycetes;	o__Trichosporonales;	f__Trichosporonaceae;	g__Trichosporon;	s__Trichosporon_japonicum
OTU235	19	0	0	0	0	0	0	0	k__Fungi;	p__Ascomycota;	c__Dothideomycetes;	o__Pleosporales;	f__Didymellaceae;	g__unclassified_Didymellaceae;	s__unclassified_Didymellaceae
OTU236	17	0	0	0	0	0	0	0	k__Fungi;	p__Ascomycota;	c__Sordariomycetes;	o__Hypocreales;	f__Clavicipitaceae;	g__Metarhizium;	s__Metarhizium_robertsii
OTU237	18	10	0	0	0	0	0	0	k__Fungi;	p__Ascomycota;	c__Sordariomycetes;	o__Hypocreales;	f__Nectriaceae;	g__Fusicolla;	s__Fusicolla_melogrammae
OTU238	13	0	0	0	41	0	0	0	k__Fungi;	p__Ascomycota;	c__Dothideomycetes;	o__Dothideales;	f__Saccotheciaceae;	g__Aureobasidium;	s__Aureobasidium_melanogenum
OTU239	34	22	7	31	660	194	550	62	k__Fungi;	p__Ascomycota;	c__Saccharomycetes;	o__Saccharomycetales;	Unclassified;	Unclassified;	Unclassified
OTU240	18	0	0	0	0	0	0	0	k__Fungi;	p__Basidiomycota;	c__Tremellomycetes;	o__Tremellales;	f__Tremellaceae;	g__Cryptococcus;	Unclassified
OTU241	14	0	0	0	0	0	0	0	k__Fungi;	p__Ascomycota;	c__Sordariomycetes;	o__unclassified_Sordariomycetes;	f__unclassified_Sordariomycetes;	g__unclassified_Sordariomycetes;	s__unclassified_Sordariomycetes
OTU242	12	0	0	0	0	0	0	0	k__Fungi;	p__Rozellomycota;	Unclassified;	Unclassified;	Unclassified;	Unclassified;	Unclassified
OTU243	12	0	0	0	0	0	0	0	k__Fungi;	p__unclassified_Fungi;	c__unclassified_Fungi;	o__unclassified_Fungi;	f__unclassified_Fungi;	g__unclassified_Fungi;	s__unclassified_Fungi
OTU244	9	0	0	0	0	0	0	0	k__Fungi;	p__Rozellomycota;	Unclassified;	Unclassified;	Unclassified;	Unclassified;	Unclassified
OTU245	17	0	0	0	0	0	0	0	k__Fungi;	p__Ascomycota;	c__Saccharomycetes;	o__Saccharomycetales;	f__Pichiaceae;	g__Pichia;	s__Pichia_fermentans
OTU246	13	0	0	0	0	0	0	0	k__Fungi;	p__Basidiomycota;	c__Tremellomycetes;	o__Trichosporonales;	f__Trichosporonaceae;	g__Apiotrichum;	s__Apiotrichum_chiropterorum
OTU247	12	0	1	0	0	0	0	0	k__Fungi;	p__Ascomycota;	c__Dothideomycetes;	o__Pleosporales;	f__Pleosporaceae;	g__Bipolaris;	s__Bipolaris_sivanesaniana
OTU248	12	0	0	0	0	0	0	0	k__Fungi;	p__Ascomycota;	c__Sordariomycetes;	o__Sordariales;	f__Chaetomiaceae;	g__Cladorrhinum;	s__Cladorrhinum_flexuosum
OTU249	16	0	0	0	0	0	0	0	k__Fungi;	p__unclassified_Fungi;	c__unclassified_Fungi;	o__unclassified_Fungi;	f__unclassified_Fungi;	g__unclassified_Fungi;	s__unclassified_Fungi
OTU250	19	57	15	0	13	0	0	0	k__Fungi;	p__Ascomycota;	c__Eurotiomycetes;	o__Chaetothyriales;	f__Herpotrichiellaceae;	g__Exophiala;	s__Exophiala_tremulae
OTU251	50	10	0	0	0	0	0	0	k__Fungi;	p__Ascomycota;	c__Pezizomycetes;	o__Pezizales;	f__Pezizaceae;	g__Peziza;	s__Peziza_fruticosa
OTU252	15	0	0	40	44	0	0	0	k__Fungi;	p__Ascomycota;	c__Saccharomycetes;	o__Saccharomycetales;	f__Debaryomycetaceae;	g__Candida;	s__Candida_metapsilosis
OTU253	17	0	0	0	0	0	0	0	k__Fungi;	p__Ascomycota;	c__Eurotiomycetes;	o__Eurotiales;	f__Aspergillaceae;	g__Aspergillus;	s__Aspergillus_lanosus
OTU254	14	0	0	0	0	0	0	0	k__Fungi;	p__Ascomycota;	c__Dothideomycetes;	o__Pleosporales;	f__Phaeosphaeriaceae;	g__Paraphoma;	s__Paraphoma_rhaphiolepidis
OTU255	29	3	3	14	40	0	43	0	k__Fungi;	p__unclassified_Fungi;	c__unclassified_Fungi;	o__unclassified_Fungi;	f__unclassified_Fungi;	g__unclassified_Fungi;	s__unclassified_Fungi
OTU256	20	0	0	0	0	0	0	0	k__Fungi;	p__Basidiomycota;	c__unclassified_Basidiomycota;	o__unclassified_Basidiomycota;	f__unclassified_Basidiomycota;	g__unclassified_Basidiomycota;	s__unclassified_Basidiomycota
OTU257	16	0	0	0	0	0	0	0	k__Fungi;	p__unclassified_Fungi;	c__unclassified_Fungi;	o__unclassified_Fungi;	f__unclassified_Fungi;	g__unclassified_Fungi;	s__unclassified_Fungi
OTU258	12	0	0	0	0	0	0	0	k__Fungi;	p__Ascomycota;	c__Saccharomycetes;	o__Saccharomycetales;	f__Metschnikowiaceae;	g__Clavispora;	s__Clavispora_lusitaniae
OTU259	15	0	0	0	0	0	0	0	k__Fungi;	p__Ascomycota;	c__Saccharomycetes;	o__Saccharomycetales;	f__Metschnikowiaceae;	g__Clavispora;	s__Clavispora_lusitaniae
OTU260	18	0	0	0	0	0	0	0	k__Fungi;	p__Ascomycota;	c__Saccharomycetes;	o__Saccharomycetales;	f__Dipodascaceae;	g__Galactomyces;	s__Galactomyces_pseudocandidus
OTU261	15	0	0	0	0	0	0	0	k__Fungi;	p__Rozellomycota;	Unclassified;	Unclassified;	Unclassified;	Unclassified;	Unclassified
OTU262	13	0	0	0	0	0	0	0	k__Fungi;	p__Ascomycota;	c__Dothideomycetes;	o__Pleosporales;	f__unclassified_Pleosporales;	g__unclassified_Pleosporales;	s__unclassified_Pleosporales
OTU263	14	0	0	0	0	0	0	0	k__Fungi;	p__Ascomycota;	c__unclassified_Ascomycota;	o__unclassified_Ascomycota;	f__unclassified_Ascomycota;	g__unclassified_Ascomycota;	s__unclassified_Ascomycota
OTU264	17	0	0	0	0	0	0	0	k__Fungi;	p__Ascomycota;	c__unclassified_Ascomycota;	o__unclassified_Ascomycota;	f__unclassified_Ascomycota;	g__unclassified_Ascomycota;	s__unclassified_Ascomycota
OTU265	13	0	0	0	0	0	0	0	k__Fungi;	p__Ascomycota;	c__unclassified_Ascomycota;	o__unclassified_Ascomycota;	f__unclassified_Ascomycota;	g__unclassified_Ascomycota;	s__unclassified_Ascomycota
OTU266	14	0	7	0	0	0	0	0	k__Fungi;	p__Ascomycota;	c__Archaeorhizomycetes;	o__Archaeorhizomycetales;	f__Archaeorhizomycetaceae;	g__Archaeorhizomyces;	s__Archaeorhizomyces_finlayi
OTU267	15	0	0	0	0	0	0	0	k__Fungi;	p__Ascomycota;	c__Saccharomycetes;	o__Saccharomycetales;	f__Pichiaceae;	g__Pichia;	s__Pichia_fermentans
OTU268	13	0	0	0	0	0	0	0	k__Fungi;	p__Ascomycota;	c__Saccharomycetes;	o__Saccharomycetales;	f__Dipodascaceae;	g__Galactomyces;	s__Galactomyces_pseudocandidus
OTU269	15	0	0	0	0	0	0	0	k__Fungi;	p__Ascomycota;	c__Archaeorhizomycetes;	o__Archaeorhizomycetales;	f__Archaeorhizomycetaceae;	g__Archaeorhizomyces;	Unclassified
OTU270	8	0	0	0	0	0	0	0	k__Fungi;	p__Ascomycota;	c__Sordariomycetes;	o__Hypocreales;	f__Clavicipitaceae;	g__Metarhizium;	s__Metarhizium_marquandii
OTU271	17	0	0	0	0	0	0	0	k__Fungi;	p__Ascomycota;	c__Eurotiomycetes;	o__Eurotiales;	f__Trichocomaceae;	g__Talaromyces;	s__Talaromyces_viridulus
OTU272	14	0	0	0	0	0	0	0	k__Fungi;	p__Ascomycota;	c__Sordariomycetes;	o__Microascales;	f__Microascaceae;	g__Microascus;	s__Microascus_senegalensis
OTU273	16	29	0	0	0	0	0	0	k__Fungi;	p__Ascomycota;	c__Sordariomycetes;	o__Hypocreales;	Unclassified;	g__Acremonium;	s__unclassified_Acremonium
OTU274	10	0	0	0	0	0	0	0	k__Fungi;	p__Ascomycota;	c__Sordariomycetes;	o__Xylariales;	f__Sporocadaceae;	g__Pestalotiopsis;	s__Pestalotiopsis_parva
OTU275	11	0	0	0	0	0	0	0	k__Fungi;	p__Basidiomycota;	c__Agaricomycetes;	o__Polyporales;	f__Polyporaceae;	g__Trametes;	s__Trametes_versicolor
OTU276	18	0	0	0	0	0	0	0	k__Fungi;	p__Ascomycota;	c__Dothideomycetes;	o__Pleosporales;	f__Phaeosphaeriaceae;	g__Paraphoma;	s__Paraphoma_radicina
OTU277	15	0	0	0	0	0	0	0	k__Fungi;	p__Basidiomycota;	c__Agaricomycetes;	o__Agaricales;	f__Hygrophoraceae;	g__Hygrocybe;	s__unclassified_Hygrocybe
OTU278	14	0	0	0	0	0	0	0	k__Fungi;	p__Ascomycota;	c__Pezizomycetes;	o__Pezizales;	f__Pezizaceae;	Unclassified;	Unclassified
OTU279	16	0	0	0	0	0	0	0	k__Fungi;	p__Basidiomycota;	c__unclassified_Basidiomycota;	o__unclassified_Basidiomycota;	f__unclassified_Basidiomycota;	g__unclassified_Basidiomycota;	s__unclassified_Basidiomycota
OTU280	13	0	0	0	0	0	0	0	k__Fungi;	p__Ascomycota;	c__unclassified_Ascomycota;	o__unclassified_Ascomycota;	f__unclassified_Ascomycota;	g__unclassified_Ascomycota;	s__unclassified_Ascomycota
OTU281	12	0	0	0	0	0	0	0	k__Fungi;	p__Ascomycota;	c__Sordariomycetes;	o__Hypocreales;	f__Clavicipitaceae;	g__Metarhizium;	s__Metarhizium_robertsii
OTU282	13	0	0	0	0	0	0	0	k__Fungi;	p__Ascomycota;	c__unclassified_Ascomycota;	o__unclassified_Ascomycota;	f__unclassified_Ascomycota;	g__unclassified_Ascomycota;	s__unclassified_Ascomycota
OTU283	15	0	0	0	0	0	0	0	k__Fungi;	p__Ascomycota;	c__unclassified_Ascomycota;	o__unclassified_Ascomycota;	f__unclassified_Ascomycota;	g__unclassified_Ascomycota;	s__unclassified_Ascomycota
OTU284	11	0	0	0	0	0	0	0	k__Fungi;	p__unclassified_Fungi;	c__unclassified_Fungi;	o__unclassified_Fungi;	f__unclassified_Fungi;	g__unclassified_Fungi;	s__unclassified_Fungi
OTU285	58	0	0	0	0	0	0	0	k__Fungi;	p__Basidiomycota;	c__Tremellomycetes;	o__Tremellales;	f__Bulleribasidiaceae;	g__Hannaella;	s__Hannaella_oryzae
OTU286	13	0	0	0	0	0	0	0	k__Fungi;	p__Ascomycota;	c__Sordariomycetes;	o__Sordariales;	f__Chaetomiaceae;	g__unclassified_Chaetomiaceae;	s__unclassified_Chaetomiaceae
OTU287	15	0	0	0	0	0	0	0	k__Fungi;	p__Ascomycota;	c__Sordariomycetes;	o__Coniochaetales;	f__Coniochaetaceae;	g__Coniochaeta;	s__Coniochaeta_hoffmannii
OTU288	164	12	0	322	0	0	0	0	k__Fungi;	p__Ascomycota;	c__Sordariomycetes;	o__Hypocreales;	Unclassified;	g__Acremonium;	s__Acremonium_egyptiacum
OTU289	16	0	0	0	0	0	0	0	k__Fungi;	p__Ascomycota;	c__Eurotiomycetes;	o__Eurotiales;	f__Aspergillaceae;	g__Penicillium;	s__Penicillium_bissettii
OTU290	13	0	0	0	0	0	13	0	k__Fungi;	p__Ascomycota;	c__Leotiomycetes;	o__Helotiales;	f__Helotiaceae;	g__Tetracladium;	s__Tetracladium_marchalianum
OTU291	13	5	0	0	0	0	0	0	k__Fungi;	p__Basidiomycota;	c__Agaricomycetes;	o__Agaricales;	f__Clavariaceae;	g__Clavulinopsis;	s__Clavulinopsis_luteonana
OTU292	14	0	0	0	0	0	0	0	k__Fungi;	p__Ascomycota;	c__Sordariomycetes;	o__Hypocreales;	f__Nectriaceae;	g__Fusicolla;	s__Fusicolla_ossicola
OTU293	12	0	0	0	0	0	0	0	k__Fungi;	p__unclassified_Fungi;	c__unclassified_Fungi;	o__unclassified_Fungi;	f__unclassified_Fungi;	g__unclassified_Fungi;	s__unclassified_Fungi
OTU294	11	0	0	0	0	0	0	23	k__Fungi;	p__Basidiomycota;	c__Tremellomycetes;	o__Tremellales;	f__Rhynchogastremataceae;	g__Rhynchogastrema;	s__Rhynchogastrema_complexa
OTU295	12	0	0	0	0	0	0	0	k__Fungi;	p__unclassified_Fungi;	c__unclassified_Fungi;	o__unclassified_Fungi;	f__unclassified_Fungi;	g__unclassified_Fungi;	s__unclassified_Fungi
OTU296	9	0	0	0	0	0	0	0	k__Fungi;	p__Rozellomycota;	Unclassified;	Unclassified;	Unclassified;	Unclassified;	Unclassified
OTU297	11	14	0	0	0	0	0	0	k__Fungi;	p__Basidiomycota;	c__Tremellomycetes;	o__Tremellales;	f__Bulleribasidiaceae;	g__Vishniacozyma;	s__unclassified_Vishniacozyma
OTU298	17	0	0	0	0	0	0	0	k__Fungi;	p__Ascomycota;	c__unclassified_Ascomycota;	o__unclassified_Ascomycota;	f__unclassified_Ascomycota;	g__unclassified_Ascomycota;	s__unclassified_Ascomycota
OTU299	14	0	0	0	0	0	0	0	k__Fungi;	p__Basidiomycota;	c__Tremellomycetes;	o__Tremellales;	f__Bulleribasidiaceae;	g__Hannaella;	s__Hannaella_surugaensis
OTU300	12	0	0	0	0	0	0	0	k__Fungi;	p__Basidiomycota;	c__unclassified_Basidiomycota;	o__unclassified_Basidiomycota;	f__unclassified_Basidiomycota;	g__unclassified_Basidiomycota;	s__unclassified_Basidiomycota
OTU301	13	0	0	0	0	0	0	0	k__Fungi;	p__Ascomycota;	c__Saccharomycetes;	o__Saccharomycetales;	f__Metschnikowiaceae;	g__Clavispora;	s__Clavispora_fructus
OTU302	14	0	0	0	0	0	0	0	k__Fungi;	p__Mortierellomycota;	c__Mortierellomycetes;	o__Mortierellales;	f__Mortierellaceae;	g__Mortierella;	s__unclassified_Mortierella
OTU303	13	0	0	0	0	0	0	0	k__Fungi;	p__Ascomycota;	c__Dothideomycetes;	o__Pleosporales;	Unclassified;	Unclassified;	Unclassified
OTU304	17	0	0	0	0	0	0	0	k__Fungi;	p__Basidiomycota;	c__unclassified_Basidiomycota;	o__unclassified_Basidiomycota;	f__unclassified_Basidiomycota;	g__unclassified_Basidiomycota;	s__unclassified_Basidiomycota
OTU305	14	0	0	0	0	0	0	0	k__Fungi;	p__Basidiomycota;	c__Agaricomycetes;	o__Thelephorales;	f__Thelephoraceae;	Unclassified;	Unclassified
OTU306	11	0	0	0	57	0	0	0	k__Fungi;	p__Ascomycota;	c__Sordariomycetes;	o__Sordariales;	f__Chaetomiaceae;	g__Arxotrichum;	s__Arxotrichum_succineum
OTU307	13	0	0	0	0	0	0	0	k__Fungi;	p__Ascomycota;	c__Sordariomycetes;	o__Hypocreales;	f__Nectriaceae;	g__Fusarium;	s__Fusarium_solani
OTU308	12	0	0	0	0	0	0	0	k__Fungi;	p__Ascomycota;	c__Sordariomycetes;	o__unclassified_Sordariomycetes;	f__unclassified_Sordariomycetes;	g__unclassified_Sordariomycetes;	s__unclassified_Sordariomycetes
OTU309	12	0	0	0	0	0	0	0	k__Fungi;	p__Ascomycota;	c__Dothideomycetes;	o__Pleosporales;	Unclassified;	g__Aaosphaeria;	s__Aaosphaeria_arxii
OTU310	9	0	0	0	0	0	1	0	k__Fungi;	p__Mortierellomycota;	c__Mortierellomycetes;	o__Mortierellales;	f__Mortierellaceae;	g__Mortierella;	s__Mortierella_globulifera
OTU311	15	0	0	0	0	0	0	0	k__Fungi;	p__Ascomycota;	c__unclassified_Ascomycota;	o__unclassified_Ascomycota;	f__unclassified_Ascomycota;	g__unclassified_Ascomycota;	s__unclassified_Ascomycota
OTU312	15	0	0	0	0	0	0	0	k__Fungi;	p__unclassified_Fungi;	c__unclassified_Fungi;	o__unclassified_Fungi;	f__unclassified_Fungi;	g__unclassified_Fungi;	s__unclassified_Fungi
OTU313	13	0	0	0	0	0	0	0	k__Fungi;	p__Ascomycota;	c__Archaeorhizomycetes;	o__Archaeorhizomycetales;	f__Archaeorhizomycetaceae;	g__Archaeorhizomyces;	s__unclassified_Archaeorhizomyces
OTU314	12	0	0	0	0	0	0	0	k__Fungi;	p__Ascomycota;	c__Saccharomycetes;	o__Saccharomycetales;	Unclassified;	g__Candida;	s__[Candida]_subhashii
OTU315	13	0	0	0	0	0	0	0	k__Fungi;	p__Basidiomycota;	c__unclassified_Basidiomycota;	o__unclassified_Basidiomycota;	f__unclassified_Basidiomycota;	g__unclassified_Basidiomycota;	s__unclassified_Basidiomycota
OTU316	8	0	0	0	0	0	0	0	k__Fungi;	p__Ascomycota;	c__unclassified_Ascomycota;	o__unclassified_Ascomycota;	f__unclassified_Ascomycota;	g__unclassified_Ascomycota;	s__unclassified_Ascomycota
OTU317	12	0	0	0	0	0	0	0	k__Fungi;	p__Olpidiomycota;	c__Olpidiomycetes;	o__Olpidiales;	f__Olpidiaceae;	Unclassified;	Unclassified
OTU318	14	0	0	0	0	0	0	0	k__Fungi;	p__unclassified_Fungi;	c__unclassified_Fungi;	o__unclassified_Fungi;	f__unclassified_Fungi;	g__unclassified_Fungi;	s__unclassified_Fungi
OTU319	12	0	0	0	0	0	0	0	k__Fungi;	p__Ascomycota;	c__Sordariomycetes;	o__Hypocreales;	Unclassified;	g__Acremonium;	s__Acremonium_collariferum
OTU320	10	0	0	0	0	0	0	0	k__Fungi;	p__Ascomycota;	c__Dothideomycetes;	o__Pleosporales;	f__Sporormiaceae;	g__Preussia;	s__unclassified_Preussia
OTU321	10	0	0	0	229	0	0	0	k__Fungi;	p__Ascomycota;	c__Dothideomycetes;	o__Pleosporales;	f__Pleosporaceae;	g__Alternaria;	s__Alternaria_sorghi
OTU322	9	0	0	0	0	0	0	0	k__Fungi;	p__Ascomycota;	c__Sordariomycetes;	o__Coniochaetales;	f__Coniochaetaceae;	g__Coniochaeta;	s__Coniochaeta_rosae
OTU323	13	0	0	0	0	0	0	0	k__Fungi;	p__Ascomycota;	c__Sordariomycetes;	o__Xylariales;	f__Diatrypaceae;	g__Eutypella;	s__Eutypella_citricola
OTU324	10	0	0	0	0	0	0	0	k__Fungi;	p__Ascomycota;	c__Sordariomycetes;	o__Chaetosphaeriales;	f__Chaetosphaeriaceae;	g__Dinemasporium;	s__Dinemasporium_morbidum
OTU325	12	0	0	0	0	0	0	0	k__Fungi;	p__Ascomycota;	c__Sordariomycetes;	o__Hypocreales;	f__Hypocreaceae;	g__Monocillium;	s__Monocillium_indicum
OTU326	10	0	0	0	0	0	0	0	k__Fungi;	p__Ascomycota;	c__Sordariomycetes;	o__Hypocreales;	Unclassified;	Unclassified;	Unclassified
OTU327	11	0	0	0	0	0	0	0	k__Fungi;	p__Ascomycota;	c__Pezizomycetes;	o__Pezizales;	f__Pyronemataceae;	g__Pseudaleuria;	Unclassified
OTU328	12	0	0	0	0	0	0	0	k__Fungi;	p__Ascomycota;	c__Leotiomycetes;	o__Helotiales;	Unclassified;	g__Cadophora;	s__unclassified_Cadophora
OTU329	8	0	3	0	0	0	0	0	k__Fungi;	p__Ascomycota;	c__Geoglossomycetes;	o__Geoglossales;	f__Geoglossaceae;	g__Trichoglossum;	Unclassified
OTU330	11	0	0	0	0	0	0	0	k__Fungi;	p__Ascomycota;	c__Eurotiomycetes;	o__Eurotiales;	f__Trichocomaceae;	g__Talaromyces;	s__Talaromyces_amestolkiae
OTU331	12	17	0	0	0	0	0	0	k__Fungi;	p__Ascomycota;	c__Dothideomycetes;	Unclassified;	Unclassified;	g__Leptospora;	s__Leptospora_phraeana
OTU332	13	0	0	0	0	0	0	0	k__Fungi;	p__unclassified_Fungi;	c__unclassified_Fungi;	o__unclassified_Fungi;	f__unclassified_Fungi;	g__unclassified_Fungi;	s__unclassified_Fungi
OTU333	10	0	0	0	0	0	0	0	k__Fungi;	p__Ascomycota;	c__unclassified_Ascomycota;	o__unclassified_Ascomycota;	f__unclassified_Ascomycota;	g__unclassified_Ascomycota;	s__unclassified_Ascomycota
OTU334	16	0	0	0	0	0	0	0	k__Fungi;	p__unclassified_Fungi;	c__unclassified_Fungi;	o__unclassified_Fungi;	f__unclassified_Fungi;	g__unclassified_Fungi;	s__unclassified_Fungi
OTU335	9	0	0	0	0	0	0	0	k__Fungi;	p__Basidiomycota;	c__Tremellomycetes;	o__Tremellales;	f__Bulleribasidiaceae;	g__Hannaella;	s__Hannaella_sinensis
OTU336	12	0	0	0	0	0	0	0	k__Fungi;	p__Ascomycota;	c__Dothideomycetes;	o__Pleosporales;	f__Didymellaceae;	g__unclassified_Didymellaceae;	s__unclassified_Didymellaceae
OTU337	11	0	0	0	0	0	0	0	k__Fungi;	p__Rozellomycota;	Unclassified;	Unclassified;	Unclassified;	Unclassified;	Unclassified
OTU338	11	0	0	0	0	0	0	0	k__Fungi;	p__Ascomycota;	c__Saccharomycetes;	o__Saccharomycetales;	f__Metschnikowiaceae;	g__Clavispora;	s__[Candida]_pseudointermedia
OTU339	10	0	0	0	0	0	0	0	k__Fungi;	p__Ascomycota;	c__unclassified_Ascomycota;	o__unclassified_Ascomycota;	f__unclassified_Ascomycota;	g__unclassified_Ascomycota;	s__unclassified_Ascomycota
OTU340	16	0	0	0	0	0	0	0	k__Fungi;	p__Ascomycota;	c__Dothideomycetes;	o__Pleosporales;	f__Didymellaceae;	g__Didymella;	s__Didymella_rosea
OTU341	10	0	0	0	0	0	0	0	k__Fungi;	p__Basidiomycota;	c__unclassified_Basidiomycota;	o__unclassified_Basidiomycota;	f__unclassified_Basidiomycota;	g__unclassified_Basidiomycota;	s__unclassified_Basidiomycota
OTU342	12	0	0	0	0	0	0	0	k__Fungi;	p__Ascomycota;	c__Sordariomycetes;	o__Hypocreales;	f__Nectriaceae;	g__Fusarium;	s__unclassified_Fusarium
OTU343	12	27	18	0	0	0	0	0	k__Fungi;	p__Ascomycota;	c__Sordariomycetes;	o__Coniochaetales;	f__Coniochaetaceae;	Unclassified;	Unclassified
OTU344	8	14	8	0	0	0	0	0	k__Fungi;	p__Ascomycota;	c__Sordariomycetes;	o__Chaetosphaeriales;	f__Chaetosphaeriaceae;	g__Chaetosphaeria;	s__Chaetosphaeria_vermicularioides
OTU345	8	0	0	0	0	0	0	0	k__Fungi;	p__Ascomycota;	c__Sordariomycetes;	o__Hypocreales;	Unclassified;	g__Acremonium;	s__Acremonium_persicinum
OTU346	11	10	0	0	0	0	0	0	k__Fungi;	p__Ascomycota;	c__Sordariomycetes;	o__Hypocreales;	f__Nectriaceae;	g__Thelonectria;	s__Thelonectria_nodosa
OTU347	14	0	0	0	0	0	0	0	k__Fungi;	p__Ascomycota;	c__Sordariomycetes;	o__Hypocreales;	f__Cordycipitaceae;	g__Beauveria;	Unclassified
OTU348	9	0	0	0	0	0	0	0	k__Fungi;	p__Ascomycota;	c__Eurotiomycetes;	o__Onygenales;	f__Arachnomycetaceae;	g__Arachnomyces;	s__Arachnomyces_kanei
OTU349	9	8	7	0	0	0	0	0	k__Fungi;	p__Ascomycota;	c__Eurotiomycetes;	o__Eurotiales;	f__Aspergillaceae;	g__Penicillium;	s__Penicillium_expansum
OTU350	9	0	0	0	35	0	0	0	k__Fungi;	p__Ascomycota;	c__Eurotiomycetes;	o__Eurotiales;	f__Aspergillaceae;	g__Monascus;	s__Monascus_pilosus
OTU351	11	0	0	0	0	0	0	0	k__Fungi;	p__Ascomycota;	c__Leotiomycetes;	o__Helotiales;	f__Helotiaceae;	g__Tetracladium;	s__Tetracladium_marchalianum
OTU352	8	0	0	0	0	0	0	0	k__Fungi;	p__Basidiomycota;	c__Tremellomycetes;	o__Filobasidiales;	f__Piskurozymaceae;	g__Solicoccozyma;	s__unclassified_Solicoccozyma
OTU353	9	0	0	2	0	0	0	0	k__Fungi;	p__Basidiomycota;	c__Agaricomycetes;	o__Phallales;	f__Phallaceae;	g__Phallus;	s__Phallus_rugulosus
OTU354	10	78	0	0	0	0	0	0	k__Fungi;	p__Ascomycota;	c__Saccharomycetes;	o__Saccharomycetales;	f__Dipodascaceae;	g__Galactomyces;	s__Galactomyces_pseudocandidus
OTU355	12	0	0	0	0	0	0	0	k__Fungi;	p__unclassified_Fungi;	c__unclassified_Fungi;	o__unclassified_Fungi;	f__unclassified_Fungi;	g__unclassified_Fungi;	s__unclassified_Fungi
OTU356	9	0	0	0	0	0	0	0	k__Fungi;	p__Ascomycota;	c__Sordariomycetes;	o__Sordariales;	f__Chaetomiaceae;	g__Cladorrhinum;	s__Cladorrhinum_brunnescens
OTU357	9	9	0	49	42	53	13	0	k__Fungi;	p__unclassified_Fungi;	c__unclassified_Fungi;	o__unclassified_Fungi;	f__unclassified_Fungi;	g__unclassified_Fungi;	s__unclassified_Fungi
OTU358	11	0	0	0	0	0	0	0	k__Fungi;	p__Ascomycota;	c__Dothideomycetes;	o__Capnodiales;	Unclassified;	Unclassified;	Unclassified
OTU359	12	0	0	0	0	0	0	0	k__Fungi;	p__Ascomycota;	c__Archaeorhizomycetes;	o__Archaeorhizomycetales;	f__Archaeorhizomycetaceae;	g__Archaeorhizomyces;	Unclassified
OTU360	12	0	0	0	0	0	0	0	k__Fungi;	p__Glomeromycota;	c__Glomeromycetes;	o__Glomerales;	f__Glomeraceae;	g__Glomus;	s__Glomus_indicum
OTU361	7	0	0	0	0	0	0	0	k__Fungi;	p__Ascomycota;	c__unclassified_Ascomycota;	o__unclassified_Ascomycota;	f__unclassified_Ascomycota;	g__unclassified_Ascomycota;	s__unclassified_Ascomycota
OTU362	12	0	0	0	0	0	0	0	k__Fungi;	p__Ascomycota;	c__unclassified_Ascomycota;	o__unclassified_Ascomycota;	f__unclassified_Ascomycota;	g__unclassified_Ascomycota;	s__unclassified_Ascomycota
OTU363	10	17	0	68	0	160	0	0	k__Fungi;	p__Basidiomycota;	c__unclassified_Basidiomycota;	o__unclassified_Basidiomycota;	f__unclassified_Basidiomycota;	g__unclassified_Basidiomycota;	s__unclassified_Basidiomycota
OTU364	13	26	0	0	0	0	0	0	k__Fungi;	p__Ascomycota;	c__Dothideomycetes;	o__Cladosporiales;	f__Cladosporiaceae;	g__Cladosporium;	s__Cladosporium_aggregatocicatricatum
OTU365	5	0	0	0	0	0	0	0	k__Fungi;	p__Ascomycota;	c__Sordariomycetes;	o__unclassified_Sordariomycetes;	f__unclassified_Sordariomycetes;	g__unclassified_Sordariomycetes;	s__unclassified_Sordariomycetes
OTU366	11	0	0	0	0	0	0	0	k__Fungi;	p__Ascomycota;	c__Leotiomycetes;	o__Helotiales;	f__unclassified_Helotiales;	g__unclassified_Helotiales;	s__unclassified_Helotiales
OTU367	9	0	3	0	0	0	0	0	k__Fungi;	p__Rozellomycota;	Unclassified;	Unclassified;	Unclassified;	Unclassified;	Unclassified
OTU368	8	0	0	5	0	0	0	0	k__Fungi;	p__Ascomycota;	c__Dothideomycetes;	o__Pleosporales;	Unclassified;	Unclassified;	Unclassified
OTU369	12	0	0	0	123	0	0	0	k__Fungi;	p__Ascomycota;	c__Saccharomycetes;	o__Saccharomycetales;	f__Debaryomycetaceae;	g__Meyerozyma;	Unclassified
OTU370	13	7	0	0	0	0	0	0	k__Fungi;	p__Ascomycota;	c__Eurotiomycetes;	o__Eurotiales;	f__unclassified_Eurotiales;	g__unclassified_Eurotiales;	s__unclassified_Eurotiales
OTU371	13	0	0	15	0	0	0	0	k__Fungi;	p__Basidiomycota;	c__Microbotryomycetes;	o__Sporidiobolales;	f__Sporidiobolaceae;	g__Rhodotorula;	s__Rhodotorula_diobovata
OTU372	13	0	0	0	0	0	0	0	k__Fungi;	p__Basidiomycota;	c__Agaricomycetes;	o__Boletales;	f__Pisolithaceae;	g__Pisolithus;	s__Pisolithus_orientalis
OTU373	13	0	0	0	0	0	0	0	k__Fungi;	p__Ascomycota;	c__Saccharomycetes;	o__Saccharomycetales;	f__Debaryomycetaceae;	g__Candida;	s__Candida_tropicalis
OTU374	9	0	0	0	0	0	0	0	k__Fungi;	p__Ascomycota;	c__Dothideomycetes;	o__Pleosporales;	Unclassified;	Unclassified;	Unclassified
OTU375	11	0	0	0	0	0	0	0	k__Fungi;	p__Ascomycota;	c__Archaeorhizomycetes;	o__Archaeorhizomycetales;	f__Archaeorhizomycetaceae;	g__Archaeorhizomyces;	Unclassified
OTU376	14	0	0	0	0	0	0	0	k__Fungi;	p__Ascomycota;	c__unclassified_Ascomycota;	o__unclassified_Ascomycota;	f__unclassified_Ascomycota;	g__unclassified_Ascomycota;	s__unclassified_Ascomycota
OTU377	11	0	0	0	0	0	0	0	k__Fungi;	p__Ascomycota;	c__Saccharomycetes;	o__Saccharomycetales;	f__Metschnikowiaceae;	g__Clavispora;	s__Clavispora_lusitaniae
OTU378	14	0	0	0	0	0	0	0	k__Fungi;	p__Ascomycota;	c__Saccharomycetes;	o__Saccharomycetales;	f__Pichiaceae;	g__Pichia;	s__Pichia_mandshurica
OTU379	14	0	0	0	0	0	0	0	k__Fungi;	p__Ascomycota;	c__Sordariomycetes;	o__Hypocreales;	f__Nectriaceae;	g__Ilyonectria;	s__Ilyonectria_cyclaminicola
OTU380	8	0	0	0	0	0	0	0	k__Fungi;	p__unclassified_Fungi;	c__unclassified_Fungi;	o__unclassified_Fungi;	f__unclassified_Fungi;	g__unclassified_Fungi;	s__unclassified_Fungi
OTU381	9	0	0	0	0	0	0	0	k__Fungi;	p__Ascomycota;	c__Sordariomycetes;	o__Hypocreales;	f__Nectriaceae;	g__Thelonectria;	s__Thelonectria_westlandica
OTU382	53	15	0	45	61	64	0	0	k__Fungi;	p__Ascomycota;	c__Sordariomycetes;	o__Hypocreales;	f__Stachybotryaceae;	g__Stachybotrys;	s__Stachybotrys_chartarum
OTU383	9	15	9	0	0	0	0	0	k__Fungi;	p__Ascomycota;	c__Sordariomycetes;	o__Glomerellales;	f__Glomerellaceae;	g__Colletotrichum;	s__Colletotrichum_higginsianum
OTU384	11	0	0	0	0	0	0	0	k__Fungi;	p__Basidiomycota;	c__Agaricomycetes;	o__Agaricales;	f__Psathyrellaceae;	g__Coprinellus;	s__Coprinellus_velatopruinatus
OTU385	10	0	0	0	0	0	0	0	k__Fungi;	p__Ascomycota;	c__Dothideomycetes;	o__Acrospermales;	f__Acrospermales_fam_Incertae_sedis;	g__Leptodiscella;	Unclassified
OTU386	9	0	0	0	0	0	0	0	k__Fungi;	p__Ascomycota;	c__Dothideomycetes;	o__Pleosporales;	Unclassified;	Unclassified;	Unclassified
OTU387	10	0	0	0	0	0	0	0	k__Fungi;	p__Basidiomycota;	c__Tremellomycetes;	o__Filobasidiales;	f__Filobasidiaceae;	g__Filobasidium;	s__Filobasidium_chernovii
OTU388	11	0	0	0	0	0	0	0	k__Fungi;	p__Ascomycota;	c__Sordariomycetes;	o__Hypocreales;	f__Nectriaceae;	g__Fusarium;	s__Fusarium_keratoplasticum
OTU389	11	0	0	0	0	0	0	0	k__Fungi;	p__unclassified_Fungi;	c__unclassified_Fungi;	o__unclassified_Fungi;	f__unclassified_Fungi;	g__unclassified_Fungi;	s__unclassified_Fungi
OTU390	9	0	0	0	0	0	0	0	k__Fungi;	p__Ascomycota;	c__unclassified_Ascomycota;	o__unclassified_Ascomycota;	f__unclassified_Ascomycota;	g__unclassified_Ascomycota;	s__unclassified_Ascomycota
OTU391	12	0	0	0	0	0	0	0	k__Fungi;	p__Ascomycota;	c__Saccharomycetes;	o__Saccharomycetales;	f__Debaryomycetaceae;	g__Teunomyces;	s__[Candida]_sake
OTU392	12	0	0	0	0	0	0	0	k__Fungi;	p__Ascomycota;	c__unclassified_Ascomycota;	o__unclassified_Ascomycota;	f__unclassified_Ascomycota;	g__unclassified_Ascomycota;	s__unclassified_Ascomycota
OTU393	10	0	0	0	0	0	0	0	k__Fungi;	p__Ascomycota;	c__Leotiomycetes;	o__Helotiales;	f__Sclerotiniaceae;	g__Amphobotrys;	s__Amphobotrys_ricini
OTU394	13	0	0	0	0	0	0	0	k__Fungi;	p__Rozellomycota;	Unclassified;	Unclassified;	Unclassified;	Unclassified;	Unclassified
OTU395	9	0	0	0	0	0	0	0	k__Fungi;	p__Ascomycota;	c__Dothideomycetes;	o__Pleosporales;	f__Didymellaceae;	g__Cumuliphoma;	s__Cumuliphoma_indica
OTU396	9	0	0	0	0	0	0	0	k__Fungi;	p__Ascomycota;	c__Sordariomycetes;	Unclassified;	Unclassified;	g__Myxocephala;	s__Myxocephala_albida
OTU397	7	0	0	0	0	0	0	0	k__Fungi;	p__Ascomycota;	c__Dothideomycetes;	o__unclassified_Dothideomycetes;	f__unclassified_Dothideomycetes;	g__unclassified_Dothideomycetes;	s__unclassified_Dothideomycetes
OTU398	8	6	0	0	36	0	0	0	k__Fungi;	p__Ascomycota;	c__Leotiomycetes;	o__Helotiales;	f__Hyaloscyphaceae;	Unclassified;	Unclassified
OTU399	6	4	0	0	0	0	0	0	k__Fungi;	p__Ascomycota;	c__Sordariomycetes;	o__Sordariales;	f__Chaetomiaceae;	g__Stellatospora;	s__Stellatospora_terricola
OTU400	10	0	2	0	0	0	0	0	k__Fungi;	p__Ascomycota;	c__Sordariomycetes;	o__Sordariales;	f__Chaetomiaceae;	g__Acrophialophora;	s__Acrophialophora_levis
OTU401	9	28	0	0	0	0	0	200	k__Fungi;	p__Ascomycota;	c__Sordariomycetes;	o__Sordariales;	f__Chaetomiaceae;	g__Acrophialophora;	s__Acrophialophora_levis
OTU402	7	14	0	0	0	0	0	89	k__Fungi;	p__Ascomycota;	c__Sordariomycetes;	o__Glomerellales;	f__Glomerellaceae;	g__Colletotrichum;	s__Colletotrichum_plurivorum
OTU403	10	11	0	0	0	0	0	0	k__Fungi;	p__Ascomycota;	c__Leotiomycetes;	o__Helotiales;	f__Helotiaceae;	g__Scytalidium;	s__Scytalidium_circinatum
OTU404	9	0	0	0	0	0	0	0	k__Fungi;	p__Ascomycota;	c__Eurotiomycetes;	o__Eurotiales;	f__Aspergillaceae;	g__Aspergillus;	s__Aspergillus_niger
OTU405	6	0	0	0	0	0	0	0	k__Fungi;	p__Ascomycota;	c__Eurotiomycetes;	o__Eurotiales;	f__Aspergillaceae;	g__Penicillium;	s__Penicillium_paneum
OTU406	10	0	0	0	0	0	0	0	k__Fungi;	p__unclassified_Fungi;	c__unclassified_Fungi;	o__unclassified_Fungi;	f__unclassified_Fungi;	g__unclassified_Fungi;	s__unclassified_Fungi
OTU407	5	0	0	0	0	0	0	0	k__Fungi;	p__Ascomycota;	c__Dothideomycetes;	o__Pleosporales;	f__Melanommataceae;	g__Pleotrichocladium;	s__Pleotrichocladium_opacum
OTU408	63	5	0	0	0	0	0	525	k__Fungi;	p__Ascomycota;	c__Dothideomycetes;	o__Pleosporales;	Unclassified;	Unclassified;	Unclassified
OTU409	10	0	0	0	0	0	0	0	k__Fungi;	p__Ascomycota;	c__Saccharomycetes;	o__Saccharomycetales;	f__Debaryomycetaceae;	g__Lodderomyces;	s__Lodderomyces_elongisporus
OTU410	8	12	0	0	0	0	0	0	k__Fungi;	p__Ascomycota;	c__Eurotiomycetes;	o__Eurotiales;	f__Trichocomaceae;	g__Talaromyces;	s__unclassified_Talaromyces
OTU411	10	0	0	0	0	0	0	0	k__Fungi;	p__Ascomycota;	c__Eurotiomycetes;	o__Eurotiales;	f__Aspergillaceae;	Unclassified;	Unclassified
OTU412	7	18	0	0	23	0	43	0	k__Fungi;	p__Ascomycota;	c__Eurotiomycetes;	o__Chaetothyriales;	Unclassified;	Unclassified;	Unclassified
OTU413	6	0	0	0	0	0	0	0	k__Fungi;	p__unclassified_Fungi;	c__unclassified_Fungi;	o__unclassified_Fungi;	f__unclassified_Fungi;	g__unclassified_Fungi;	s__unclassified_Fungi
OTU414	10	0	2	0	0	0	0	0	k__Fungi;	p__unclassified_Fungi;	c__unclassified_Fungi;	o__unclassified_Fungi;	f__unclassified_Fungi;	g__unclassified_Fungi;	s__unclassified_Fungi
OTU415	9	5	3	0	0	0	0	0	k__Fungi;	p__Ascomycota;	c__Pezizomycetes;	o__Pezizales;	f__Pezizaceae;	Unclassified;	Unclassified
OTU416	7	3	0	0	0	0	0	0	k__Fungi;	p__Basidiomycota;	c__Agaricomycetes;	o__Agaricales;	f__Clavariaceae;	g__Clavaria;	s__Clavaria_flavostellifera
OTU417	10	0	0	0	0	0	0	0	k__Fungi;	p__Basidiomycota;	c__unclassified_Basidiomycota;	o__unclassified_Basidiomycota;	f__unclassified_Basidiomycota;	g__unclassified_Basidiomycota;	s__unclassified_Basidiomycota
OTU418	10	0	0	0	0	0	0	0	k__Fungi;	p__Ascomycota;	c__Saccharomycetes;	o__Saccharomycetales;	Unclassified;	g__Starmerella;	s__Starmerella_apicola
OTU419	9	0	0	0	0	0	0	0	k__Fungi;	p__Ascomycota;	c__Dothideomycetes;	o__Mycosphaerellales;	f__unclassified_Mycosphaerellales;	g__unclassified_Mycosphaerellales;	s__unclassified_Mycosphaerellales
OTU420	11	0	0	0	0	0	0	0	k__Fungi;	p__Basidiomycota;	c__Tremellomycetes;	o__Tremellales;	f__Phaeotremellaceae;	g__Phaeotremella;	s__Phaeotremella_eugeniae
OTU421	9	0	0	0	0	0	0	0	k__Fungi;	p__Basidiomycota;	c__unclassified_Basidiomycota;	o__unclassified_Basidiomycota;	f__unclassified_Basidiomycota;	g__unclassified_Basidiomycota;	s__unclassified_Basidiomycota
OTU422	10	0	0	0	0	0	0	0	k__Fungi;	p__Ascomycota;	c__Dothideomycetes;	o__Pleosporales;	f__Pyrenochaetopsidaceae;	g__Pyrenochaetopsis;	s__Pyrenochaetopsis_microspora
OTU423	10	0	0	0	0	0	0	0	k__Fungi;	p__Ascomycota;	c__Dothideomycetes;	o__Pleosporales;	f__Cucurbitariaceae;	g__unclassified_Cucurbitariaceae;	s__unclassified_Cucurbitariaceae
OTU424	10	0	0	0	0	0	0	0	k__Fungi;	p__Ascomycota;	c__Sordariomycetes;	o__Coniochaetales;	f__Coniochaetaceae;	Unclassified;	Unclassified
OTU425	9	0	0	0	0	0	0	0	k__Fungi;	p__Ascomycota;	c__Dothideomycetes;	o__Cladosporiales;	f__Cladosporiaceae;	g__Cladosporium;	s__Cladosporium_endophytica
OTU426	12	19	0	0	0	0	0	0	k__Fungi;	p__Ascomycota;	c__Sordariomycetes;	o__Sordariales;	f__Chaetomiaceae;	g__Acrophialophora;	s__Acrophialophora_levis
OTU427	8	0	0	0	0	0	0	0	k__Fungi;	p__Ascomycota;	c__Sordariomycetes;	o__Sordariales;	f__Chaetomiaceae;	g__unclassified_Chaetomiaceae;	s__unclassified_Chaetomiaceae
OTU428	10	3	8	0	0	0	0	0	k__Fungi;	p__Ascomycota;	c__Sordariomycetes;	o__Hypocreales;	f__unclassified_Hypocreales;	g__unclassified_Hypocreales;	s__unclassified_Hypocreales
OTU429	9	0	0	0	0	0	0	0	k__Fungi;	p__Ascomycota;	c__Leotiomycetes;	o__Helotiales;	Unclassified;	Unclassified;	Unclassified
OTU430	7	0	0	0	0	0	0	0	k__Fungi;	p__Ascomycota;	c__Leotiomycetes;	o__Thelebolales;	f__Thelebolaceae;	g__Antarctomyces;	s__Antarctomyces_psychrotrophicus
OTU431	9	0	0	0	0	0	0	0	k__Fungi;	p__Basidiomycota;	c__Agaricomycetes;	o__Auriculariales;	f__unclassified_Auriculariales;	g__unclassified_Auriculariales;	s__unclassified_Auriculariales
OTU432	10	0	3	0	0	0	0	0	k__Fungi;	p__Ascomycota;	c__Eurotiomycetes;	o__Chaetothyriales;	f__Trichomeriaceae;	g__Lithohypha;	s__Lithohypha_aloicola
OTU433	7	0	0	0	0	0	0	0	k__Fungi;	p__Ascomycota;	c__Eurotiomycetes;	o__Eurotiales;	f__Trichocomaceae;	g__Talaromyces;	s__Talaromyces_wortmannii
OTU434	5	0	0	0	0	0	0	0	k__Fungi;	p__Ascomycota;	c__Eurotiomycetes;	o__Chaetothyriales;	f__Herpotrichiellaceae;	g__Exophiala;	s__Exophiala_xenobiotica
OTU435	11	0	1	0	0	0	0	0	k__Fungi;	p__Ascomycota;	c__Dothideomycetes;	o__Pleosporales;	f__Sporormiaceae;	g__Preussia;	s__Preussia_terricola
OTU436	10	0	0	0	0	0	0	0	k__Fungi;	p__Ascomycota;	c__Dothideomycetes;	Unclassified;	Unclassified;	g__Leptospora;	s__Leptospora_galii
OTU437	6	0	0	0	0	0	0	0	k__Fungi;	p__Ascomycota;	c__Sordariomycetes;	o__Hypocreales;	f__Hypocreales_fam_Incertae_sedis;	g__Acremonium;	s__Acremonium_hyalinulum
OTU438	10	0	0	0	0	0	0	0	k__Fungi;	p__unclassified_Fungi;	c__unclassified_Fungi;	o__unclassified_Fungi;	f__unclassified_Fungi;	g__unclassified_Fungi;	s__unclassified_Fungi
OTU439	8	0	0	0	0	0	0	0	k__Fungi;	p__Ascomycota;	c__Dothideomycetes;	o__unclassified_Dothideomycetes;	f__unclassified_Dothideomycetes;	g__unclassified_Dothideomycetes;	s__unclassified_Dothideomycetes
OTU440	7	0	0	0	0	0	0	0	k__Fungi;	p__unclassified_Fungi;	c__unclassified_Fungi;	o__unclassified_Fungi;	f__unclassified_Fungi;	g__unclassified_Fungi;	s__unclassified_Fungi
OTU441	9	0	0	0	0	0	0	0	k__Fungi;	p__Ascomycota;	c__Dothideomycetes;	o__Pleosporales;	f__Phaeosphaeriaceae;	g__Phaeosphaeria;	s__Phaeosphaeria_podocarpi
OTU442	10	0	0	0	0	0	0	0	k__Fungi;	p__Glomeromycota;	c__Archaeosporomycetes;	o__Archaeosporales;	f__Ambisporaceae;	Unclassified;	Unclassified
OTU443	8	0	0	0	0	0	0	0	k__Fungi;	p__Basidiomycota;	c__Tremellomycetes;	o__Tremellales;	f__Rhynchogastremataceae;	g__Papiliotrema;	s__unclassified_Papiliotrema
OTU444	7	0	0	0	0	0	0	0	k__Fungi;	p__unclassified_Fungi;	c__unclassified_Fungi;	o__unclassified_Fungi;	f__unclassified_Fungi;	g__unclassified_Fungi;	s__unclassified_Fungi
OTU445	8	0	0	0	0	0	0	0	k__Fungi;	p__unclassified_Fungi;	c__unclassified_Fungi;	o__unclassified_Fungi;	f__unclassified_Fungi;	g__unclassified_Fungi;	s__unclassified_Fungi
OTU446	11	0	0	0	0	0	0	0	k__Fungi;	p__Glomeromycota;	c__Archaeosporomycetes;	o__Archaeosporales;	f__Ambisporaceae;	g__Ambispora;	Unclassified
OTU447	7	0	0	0	0	0	0	0	k__Fungi;	p__Chytridiomycota;	Unclassified;	Unclassified;	Unclassified;	Unclassified;	Unclassified
OTU448	5	0	0	0	0	0	0	0	k__Fungi;	p__Ascomycota;	c__Sordariomycetes;	o__unclassified_Sordariomycetes;	f__unclassified_Sordariomycetes;	g__unclassified_Sordariomycetes;	s__unclassified_Sordariomycetes
OTU449	8	0	0	0	0	0	0	0	k__Fungi;	p__Ascomycota;	c__Saccharomycetes;	o__Saccharomycetales;	f__unclassified_Saccharomycetales;	g__unclassified_Saccharomycetales;	s__unclassified_Saccharomycetales
OTU450	7	0	0	0	0	0	0	0	k__Fungi;	p__Ascomycota;	c__Archaeorhizomycetes;	o__Archaeorhizomycetales;	f__Archaeorhizomycetaceae;	g__Archaeorhizomyces;	s__unclassified_Archaeorhizomyces
OTU451	9	0	0	0	0	0	0	0	k__Fungi;	p__Ascomycota;	c__Saccharomycetes;	o__Saccharomycetales;	f__Dipodascaceae;	g__Yarrowia;	s__unclassified_Yarrowia
OTU452	9	0	0	0	0	0	0	0	k__Fungi;	p__Ascomycota;	c__Sordariomycetes;	o__Hypocreales;	f__Hypocreales_fam_Incertae_sedis;	g__Sarocladium;	s__Sarocladium_kiliense
OTU453	6	9	0	0	237	43	0	0	k__Fungi;	p__Ascomycota;	c__Dothideomycetes;	o__unclassified_Dothideomycetes;	f__unclassified_Dothideomycetes;	g__unclassified_Dothideomycetes;	s__unclassified_Dothideomycetes
OTU454	11	0	0	0	0	0	0	0	k__Fungi;	p__Ascomycota;	c__unclassified_Ascomycota;	o__unclassified_Ascomycota;	f__unclassified_Ascomycota;	g__unclassified_Ascomycota;	s__unclassified_Ascomycota
OTU455	7	0	8	0	0	0	0	0	k__Fungi;	p__Ascomycota;	c__Sordariomycetes;	o__Xylariales;	f__Sporocadaceae;	g__Truncatella;	s__Truncatella_angustata
OTU456	10	0	0	0	0	0	0	0	k__Fungi;	p__Ascomycota;	c__Sordariomycetes;	o__Sordariales;	f__Chaetomiaceae;	g__Thermothielavioides;	s__Thermothielavioides_terrestris
OTU457	8	0	9	0	70	0	0	0	k__Fungi;	p__Ascomycota;	c__Dothideomycetes;	o__Minutisphaerales;	f__Minutisphaeraceae;	g__Minutisphaera;	s__Minutisphaera_aspera
OTU458	10	0	2	0	0	0	0	0	k__Fungi;	p__Basidiomycota;	c__Agaricomycetes;	o__unclassified_Agaricomycetes;	f__unclassified_Agaricomycetes;	g__unclassified_Agaricomycetes;	s__unclassified_Agaricomycetes
OTU459	8	9	0	0	0	0	0	0	k__Fungi;	p__Ascomycota;	c__Dothideomycetes;	o__Pleosporales;	f__Lentitheciaceae;	g__Lentithecium;	s__Lentithecium_aquaticum
OTU460	10	0	0	0	0	0	0	0	k__Fungi;	p__Basidiomycota;	c__Agaricomycetes;	Unclassified;	Unclassified;	Unclassified;	Unclassified
OTU461	7	13	19	50	0	0	91	0	k__Fungi;	p__Ascomycota;	c__Eurotiomycetes;	o__Eurotiales;	f__Aspergillaceae;	g__Aspergillus;	s__Aspergillus_fumigatus
OTU462	7	0	0	25	72	0	0	142	k__Fungi;	p__Ascomycota;	c__Eurotiomycetes;	o__Chaetothyriales;	f__Cyphellophoraceae;	g__Cyphellophora;	s__Cyphellophora_phyllostachydis
OTU463	9	6	0	0	0	0	0	0	k__Fungi;	p__Ascomycota;	c__Dothideomycetes;	o__Botryosphaeriales;	f__Botryosphaeriaceae;	g__Diplodia;	s__Diplodia_sapinea
OTU464	11	10	0	0	0	0	0	0	k__Fungi;	p__Basidiomycota;	c__unclassified_Basidiomycota;	o__unclassified_Basidiomycota;	f__unclassified_Basidiomycota;	g__unclassified_Basidiomycota;	s__unclassified_Basidiomycota
OTU465	7	0	0	0	0	0	0	0	k__Fungi;	p__Ascomycota;	c__Dothideomycetes;	o__Pleosporales;	Unclassified;	Unclassified;	Unclassified
OTU466	9	15	0	0	0	0	0	0	k__Fungi;	p__Basidiomycota;	c__Agaricomycetes;	o__Polyporales;	f__Meruliaceae;	g__Bjerkandera;	s__Bjerkandera_adusta
OTU467	10	0	0	0	0	0	0	0	k__Fungi;	p__Ascomycota;	c__Sordariomycetes;	o__Sordariales;	f__Sordariaceae;	g__unclassified_Sordariaceae;	s__unclassified_Sordariaceae
OTU468	7	0	0	0	0	0	0	0	k__Fungi;	p__Ascomycota;	c__Dothideomycetes;	o__Pleosporales;	f__Sporormiaceae;	g__Preussia;	s__Preussia_terricola
OTU469	7	0	0	0	0	0	0	0	k__Fungi;	p__unclassified_Fungi;	c__unclassified_Fungi;	o__unclassified_Fungi;	f__unclassified_Fungi;	g__unclassified_Fungi;	s__unclassified_Fungi
OTU470	4	0	0	0	0	0	0	0	k__Fungi;	p__Ascomycota;	c__Sordariomycetes;	o__Sordariales;	f__unclassified_Sordariales;	g__unclassified_Sordariales;	s__unclassified_Sordariales
OTU471	8	0	0	0	0	0	0	0	k__Fungi;	p__Basidiomycota;	c__Agaricostilbomycetes;	o__Agaricostilbales;	f__Ruineniaceae;	g__Ruinenia;	s__Ruinenia_pyrrosiae
OTU472	11	0	0	0	0	0	0	0	k__Fungi;	p__unclassified_Fungi;	c__unclassified_Fungi;	o__unclassified_Fungi;	f__unclassified_Fungi;	g__unclassified_Fungi;	s__unclassified_Fungi
OTU473	9	0	1	0	0	0	0	0	k__Fungi;	p__Ascomycota;	Unclassified;	Unclassified;	Unclassified;	Unclassified;	Unclassified
OTU474	8	3	4	0	0	0	0	0	k__Fungi;	p__unclassified_Fungi;	c__unclassified_Fungi;	o__unclassified_Fungi;	f__unclassified_Fungi;	g__unclassified_Fungi;	s__unclassified_Fungi
OTU475	5	0	0	0	0	0	0	0	k__Fungi;	p__Ascomycota;	c__unclassified_Ascomycota;	o__unclassified_Ascomycota;	f__unclassified_Ascomycota;	g__unclassified_Ascomycota;	s__unclassified_Ascomycota
OTU476	7	0	0	0	0	0	0	0	k__Fungi;	p__unclassified_Fungi;	c__unclassified_Fungi;	o__unclassified_Fungi;	f__unclassified_Fungi;	g__unclassified_Fungi;	s__unclassified_Fungi
OTU477	10	22	0	0	0	0	0	0	k__Fungi;	p__Ascomycota;	c__Saccharomycetes;	o__Saccharomycetales;	f__Dipodascaceae;	g__Galactomyces;	s__Galactomyces_pseudocandidus
OTU478	9	0	0	0	0	0	0	0	k__Fungi;	p__unclassified_Fungi;	c__unclassified_Fungi;	o__unclassified_Fungi;	f__unclassified_Fungi;	g__unclassified_Fungi;	s__unclassified_Fungi
OTU479	7	0	0	0	0	0	0	0	k__Fungi;	p__unclassified_Fungi;	c__unclassified_Fungi;	o__unclassified_Fungi;	f__unclassified_Fungi;	g__unclassified_Fungi;	s__unclassified_Fungi
OTU480	7	0	0	0	0	0	0	0	k__Fungi;	p__Ascomycota;	c__Sordariomycetes;	o__Sordariales;	f__Sordariales_fam_Incertae_sedis;	g__Ramophialophora;	Unclassified
OTU481	8	0	0	0	0	0	0	0	k__Fungi;	p__unclassified_Fungi;	c__unclassified_Fungi;	o__unclassified_Fungi;	f__unclassified_Fungi;	g__unclassified_Fungi;	s__unclassified_Fungi
OTU482	7	0	0	0	0	0	0	0	k__Fungi;	p__unclassified_Fungi;	c__unclassified_Fungi;	o__unclassified_Fungi;	f__unclassified_Fungi;	g__unclassified_Fungi;	s__unclassified_Fungi
OTU483	9	0	0	0	0	0	0	0	k__Fungi;	p__Ascomycota;	c__Dothideomycetes;	o__Mycosphaerellales;	f__Mycosphaerellaceae;	g__unclassified_Mycosphaerellaceae;	s__unclassified_Mycosphaerellaceae
OTU484	6	0	0	0	0	0	0	0	k__Fungi;	p__Ascomycota;	c__Sordariomycetes;	o__Sordariales;	f__Lasiosphaeriaceae;	Unclassified;	Unclassified
OTU485	6	0	0	0	0	0	0	0	k__Fungi;	p__Ascomycota;	c__Saccharomycetes;	o__Saccharomycetales;	f__unclassified_Saccharomycetales;	g__unclassified_Saccharomycetales;	s__unclassified_Saccharomycetales
OTU486	10	0	0	0	0	0	0	0	k__Fungi;	p__Ascomycota;	c__Sordariomycetes;	o__Hypocreales;	f__Nectriaceae;	g__Cylindrocladiella;	s__Cylindrocladiella_vitis
OTU487	7	0	0	0	0	0	0	0	k__Fungi;	p__Ascomycota;	c__Sordariomycetes;	o__Hypocreales;	f__Clavicipitaceae;	g__Marquandomyces;	s__Metarhizium_marquandii
OTU488	9	0	0	0	0	0	0	0	k__Fungi;	p__Basidiomycota;	c__Tremellomycetes;	o__Tremellales;	f__Tremellaceae;	g__Tremella;	s__Tremella_cinnabarina
OTU489	6	0	0	0	0	0	0	0	k__Fungi;	p__Ascomycota;	c__Saccharomycetes;	o__Saccharomycetales;	Unclassified;	g__Diutina;	s__Diutina_catenulata
OTU490	7	0	0	0	0	0	0	0	k__Fungi;	p__Basidiomycota;	c__Tremellomycetes;	o__Tremellales;	f__unclassified_Tremellales;	g__unclassified_Tremellales;	s__unclassified_Tremellales
OTU491	6	0	0	0	0	0	0	0	k__Fungi;	p__Ascomycota;	c__Dothideomycetes;	o__Pleosporales;	f__Didymellaceae;	g__unclassified_Didymellaceae;	s__unclassified_Didymellaceae
OTU492	6	0	0	0	0	0	0	0	k__Fungi;	p__Ascomycota;	c__Dothideomycetes;	o__Pleosporales;	f__Sporormiaceae;	g__Preussia;	s__Preussia_pilosella
OTU493	6	0	0	0	0	0	0	0	k__Fungi;	p__Basidiomycota;	c__Agaricostilbomycetes;	o__Agaricostilbales;	f__Chionosphaeraceae;	Unclassified;	Unclassified
OTU494	9	0	0	0	0	0	0	0	k__Fungi;	p__Ascomycota;	c__Sordariomycetes;	Unclassified;	Unclassified;	Unclassified;	Unclassified
OTU495	8	0	3	0	0	0	0	0	k__Fungi;	p__Chytridiomycota;	Unclassified;	Unclassified;	Unclassified;	Unclassified;	Unclassified
OTU496	8	0	0	0	0	0	0	0	k__Fungi;	p__Ascomycota;	c__unclassified_Ascomycota;	o__unclassified_Ascomycota;	f__unclassified_Ascomycota;	g__unclassified_Ascomycota;	s__unclassified_Ascomycota
OTU497	7	7	0	13	29	0	0	0	k__Fungi;	p__Ascomycota;	c__Eurotiomycetes;	o__Chaetothyriales;	f__Herpotrichiellaceae;	g__Exophiala;	s__Exophiala_cancerae
OTU498	6	0	0	0	0	0	0	0	k__Fungi;	p__Ascomycota;	c__Dothideomycetes;	o__Pleosporales;	f__Pleosporaceae;	g__Exserohilum;	s__Exserohilum_turcicum
OTU499	10	0	0	0	0	0	0	0	k__Fungi;	p__Ascomycota;	c__Dothideomycetes;	o__Pleosporales;	f__Pleosporaceae;	g__Curvularia;	s__unclassified_Curvularia
OTU500	7	0	0	0	0	0	0	0	k__Fungi;	p__Basidiomycota;	c__unclassified_Basidiomycota;	o__unclassified_Basidiomycota;	f__unclassified_Basidiomycota;	g__unclassified_Basidiomycota;	s__unclassified_Basidiomycota
OTU501	7	0	0	0	0	0	0	0	k__Fungi;	p__Ascomycota;	c__Sordariomycetes;	o__Microascales;	f__Microascaceae;	g__Pseudallescheria;	s__unclassified_Pseudallescheria
OTU502	7	0	0	0	0	0	0	0	k__Fungi;	p__Ascomycota;	c__Sordariomycetes;	o__Xylariales;	f__Zygosporiaceae;	g__Zygosporium;	s__Zygosporium_pseudogibbum
OTU503	12	0	12	0	0	0	0	0	k__Fungi;	p__Ascomycota;	c__Sordariomycetes;	o__Hypocreales;	f__Nectriaceae;	g__Fusicolla;	s__unclassified_Fusicolla
OTU504	9	0	0	0	0	0	0	0	k__Fungi;	p__Ascomycota;	c__Sordariomycetes;	Unclassified;	f__Phomatosporaceae;	g__Phomatospora;	s__unclassified_Phomatospora
OTU505	7	0	0	8	0	0	0	0	k__Fungi;	p__Ascomycota;	c__Eurotiomycetes;	o__Chaetothyriales;	f__Herpotrichiellaceae;	g__Exophiala;	s__Exophiala_oligosperma
OTU506	5	0	0	0	0	0	0	0	k__Fungi;	p__Ascomycota;	c__Eurotiomycetes;	o__Eurotiales;	f__Trichocomaceae;	g__Thermomyces;	s__Thermomyces_lanuginosus
OTU507	6	0	0	0	0	0	0	0	k__Fungi;	p__Ascomycota;	c__Eurotiomycetes;	o__Eurotiales;	f__Aspergillaceae;	g__Penicillium;	s__unclassified_Penicillium
OTU508	8	0	0	0	0	0	0	0	k__Fungi;	p__Ascomycota;	c__Sordariomycetes;	o__Xylariales;	f__Microdochiaceae;	g__Idriella;	Unclassified
OTU509	7	0	0	3	0	0	0	0	k__Fungi;	p__Ascomycota;	c__Orbiliomycetes;	o__Orbiliales;	f__Orbiliales_fam_Incertae_sedis;	g__Vermispora;	s__Vermispora_fusarina
OTU510	6	0	0	0	0	0	0	0	k__Fungi;	p__Ascomycota;	c__Leotiomycetes;	o__Helotiales;	f__Hyaloscyphaceae;	g__Lachnum;	s__unclassified_Lachnum
OTU511	10	9	0	0	0	0	0	0	k__Fungi;	p__unclassified_Fungi;	c__unclassified_Fungi;	o__unclassified_Fungi;	f__unclassified_Fungi;	g__unclassified_Fungi;	s__unclassified_Fungi
OTU512	8	0	0	0	0	0	0	0	k__Fungi;	p__Basidiomycota;	c__Agaricomycetes;	o__Thelephorales;	f__Thelephoraceae;	g__Tomentella;	Unclassified
OTU513	5	0	0	0	0	0	0	0	k__Fungi;	p__Ascomycota;	c__Eurotiomycetes;	o__Chaetothyriales;	Unclassified;	g__Strelitziana;	s__Strelitziana_australiensis
OTU514	10	8	0	0	0	0	0	0	k__Fungi;	p__Ascomycota;	c__Dothideomycetes;	o__Tubeufiales;	f__Wiesneriomycetaceae;	g__Spissiomyces;	Unclassified
OTU515	6	0	0	0	0	0	0	0	k__Fungi;	p__unclassified_Fungi;	c__unclassified_Fungi;	o__unclassified_Fungi;	f__unclassified_Fungi;	g__unclassified_Fungi;	s__unclassified_Fungi
OTU516	4	0	0	0	0	0	0	0	k__Fungi;	p__Ascomycota;	c__Sordariomycetes;	o__Xylariales;	f__Xylariales_fam_Incertae_sedis;	g__Hansfordia;	s__Hansfordia_pulvinata
OTU517	5	0	0	0	0	0	0	0	k__Fungi;	p__Ascomycota;	c__Sordariomycetes;	o__Microascales;	f__Microascaceae;	g__Petriella;	s__Petriella_setifera
OTU518	6	0	0	0	0	0	0	0	k__Fungi;	p__Ascomycota;	c__unclassified_Ascomycota;	o__unclassified_Ascomycota;	f__unclassified_Ascomycota;	g__unclassified_Ascomycota;	s__unclassified_Ascomycota
OTU519	5	0	0	0	0	0	0	0	k__Fungi;	p__Ascomycota;	c__Sordariomycetes;	o__Hypocreales;	f__Nectriaceae;	g__Dactylonectria;	s__Dactylonectria_anthuriicola
OTU520	6	0	0	0	0	0	0	0	k__Fungi;	p__Ascomycota;	c__unclassified_Ascomycota;	o__unclassified_Ascomycota;	f__unclassified_Ascomycota;	g__unclassified_Ascomycota;	s__unclassified_Ascomycota
OTU521	5	0	0	0	0	0	0	0	k__Fungi;	p__Mortierellomycota;	c__Mortierellomycetes;	o__Mortierellales;	f__Mortierellaceae;	g__Mortierella;	s__Mortierella_basiparvispora
OTU522	7	0	0	0	0	0	0	0	k__Fungi;	p__Ascomycota;	c__Sordariomycetes;	o__Ophiostomatales;	f__Ophiostomataceae;	g__Phialocephala;	s__Phialocephala_humicola
OTU523	8	0	0	0	0	0	0	0	k__Fungi;	p__Ascomycota;	c__Sordariomycetes;	o__unclassified_Sordariomycetes;	f__unclassified_Sordariomycetes;	g__unclassified_Sordariomycetes;	s__unclassified_Sordariomycetes
OTU524	9	0	0	0	0	0	0	0	k__Fungi;	p__Ascomycota;	c__Saccharomycetes;	o__Saccharomycetales;	f__Dipodascaceae;	g__Yarrowia;	s__Yarrowia_alimentaria
OTU525	10	0	0	0	0	0	0	0	k__Fungi;	p__Ascomycota;	c__Saccharomycetes;	o__Saccharomycetales;	f__Metschnikowiaceae;	g__Clavispora;	s__[Candida]_pseudointermedia
OTU526	5	0	0	0	0	0	0	0	k__Fungi;	p__Basidiomycota;	c__Tremellomycetes;	o__Tremellales;	f__Bulleribasidiaceae;	g__Hannaella;	s__Hannaella_kunmingensis
OTU527	9	0	0	0	0	0	0	0	k__Fungi;	p__Glomeromycota;	c__Glomeromycetes;	o__Glomerales;	f__Glomeraceae;	g__Funneliformis;	s__Funneliformis_mosseae
OTU528	9	0	0	0	0	0	0	0	k__Fungi;	p__Ascomycota;	c__Leotiomycetes;	Unclassified;	Unclassified;	g__Leohumicola;	s__Leohumicola_minima
OTU529	9	0	0	0	0	0	0	0	k__Fungi;	p__unclassified_Fungi;	c__unclassified_Fungi;	o__unclassified_Fungi;	f__unclassified_Fungi;	g__unclassified_Fungi;	s__unclassified_Fungi
OTU530	5	0	0	0	0	0	0	0	k__Fungi;	p__Ascomycota;	c__unclassified_Ascomycota;	o__unclassified_Ascomycota;	f__unclassified_Ascomycota;	g__unclassified_Ascomycota;	s__unclassified_Ascomycota
OTU531	7	0	0	0	0	0	0	0	k__Fungi;	p__Ascomycota;	c__unclassified_Ascomycota;	o__unclassified_Ascomycota;	f__unclassified_Ascomycota;	g__unclassified_Ascomycota;	s__unclassified_Ascomycota
OTU532	8	0	0	0	0	0	0	0	k__Fungi;	p__Ascomycota;	c__Sordariomycetes;	o__Sordariales;	Unclassified;	Unclassified;	Unclassified
OTU533	5	0	0	0	0	0	0	0	k__Fungi;	p__Basidiomycota;	c__Microbotryomycetes;	Unclassified;	Unclassified;	g__Curvibasidium;	s__Curvibasidium_cygneicollum
OTU534	6	0	0	0	0	0	0	0	k__Fungi;	p__Basidiomycota;	Unclassified;	Unclassified;	Unclassified;	Unclassified;	Unclassified
OTU535	8	0	0	0	0	0	0	0	k__Fungi;	p__Chytridiomycota;	Unclassified;	Unclassified;	Unclassified;	Unclassified;	Unclassified
OTU536	8	0	0	0	0	0	0	0	k__Fungi;	p__unclassified_Fungi;	c__unclassified_Fungi;	o__unclassified_Fungi;	f__unclassified_Fungi;	g__unclassified_Fungi;	s__unclassified_Fungi
OTU537	8	0	0	0	0	0	0	0	k__Fungi;	p__Ascomycota;	c__Dothideomycetes;	o__Pleosporales;	Unclassified;	Unclassified;	Unclassified
OTU538	6	0	0	0	0	0	0	0	k__Fungi;	p__Ascomycota;	c__Sordariomycetes;	o__unclassified_Sordariomycetes;	f__unclassified_Sordariomycetes;	g__unclassified_Sordariomycetes;	s__unclassified_Sordariomycetes
OTU539	9	9	0	0	0	0	0	0	k__Fungi;	p__Ascomycota;	c__Sordariomycetes;	o__Hypocreales;	f__Bionectriaceae;	g__Gliomastix;	s__Gliomastix_polychroma
OTU540	10	0	0	0	0	0	0	0	k__Fungi;	p__Ascomycota;	c__unclassified_Ascomycota;	o__unclassified_Ascomycota;	f__unclassified_Ascomycota;	g__unclassified_Ascomycota;	s__unclassified_Ascomycota
OTU541	8	0	0	0	0	0	0	0	k__Fungi;	p__Ascomycota;	c__Sordariomycetes;	o__unclassified_Sordariomycetes;	f__unclassified_Sordariomycetes;	g__unclassified_Sordariomycetes;	s__unclassified_Sordariomycetes
OTU542	7	0	0	0	0	0	0	0	k__Fungi;	p__Basidiomycota;	c__Agaricomycetes;	o__Sebacinales;	f__Sebacinaceae;	g__Sebacina;	Unclassified
OTU543	7	0	0	0	0	0	0	0	k__Fungi;	p__Ascomycota;	c__Eurotiomycetes;	o__Onygenales;	f__Gymnoascaceae;	Unclassified;	Unclassified
OTU544	8	0	0	0	0	0	0	0	k__Fungi;	p__unclassified_Fungi;	c__unclassified_Fungi;	o__unclassified_Fungi;	f__unclassified_Fungi;	g__unclassified_Fungi;	s__unclassified_Fungi
OTU545	6	0	6	0	0	0	0	0	k__Fungi;	p__Ascomycota;	c__Leotiomycetes;	o__Thelebolales;	f__unclassified_Thelebolales;	g__unclassified_Thelebolales;	s__unclassified_Thelebolales
OTU546	6	0	0	0	0	0	0	0	k__Fungi;	p__Ascomycota;	c__Leotiomycetes;	o__unclassified_Leotiomycetes;	f__unclassified_Leotiomycetes;	g__unclassified_Leotiomycetes;	s__unclassified_Leotiomycetes
OTU547	5	0	0	0	0	0	0	0	k__Fungi;	p__unclassified_Fungi;	c__unclassified_Fungi;	o__unclassified_Fungi;	f__unclassified_Fungi;	g__unclassified_Fungi;	s__unclassified_Fungi
OTU548	8	0	0	0	0	0	0	0	k__Fungi;	p__Basidiomycota;	c__unclassified_Basidiomycota;	o__unclassified_Basidiomycota;	f__unclassified_Basidiomycota;	g__unclassified_Basidiomycota;	s__unclassified_Basidiomycota
OTU549	9	20	9	0	0	0	0	0	k__Fungi;	p__Basidiomycota;	c__Agaricomycetes;	o__Sebacinales;	f__unclassified_Sebacinales;	g__unclassified_Sebacinales;	s__unclassified_Sebacinales
OTU550	8	0	0	0	0	0	0	0	k__Fungi;	p__Basidiomycota;	c__Agaricomycetes;	o__Russulales;	f__Stereaceae;	g__Stereum;	s__Stereum_hirsutum
OTU551	8	5	0	0	0	0	0	0	k__Fungi;	p__unclassified_Fungi;	c__unclassified_Fungi;	o__unclassified_Fungi;	f__unclassified_Fungi;	g__unclassified_Fungi;	s__unclassified_Fungi
OTU552	5	0	0	0	0	0	0	0	k__Fungi;	p__Ascomycota;	c__Leotiomycetes;	o__Helotiales;	Unclassified;	Unclassified;	Unclassified
OTU553	6	0	0	0	0	0	0	0	k__Fungi;	p__Ascomycota;	c__unclassified_Ascomycota;	o__unclassified_Ascomycota;	f__unclassified_Ascomycota;	g__unclassified_Ascomycota;	s__unclassified_Ascomycota
OTU554	6	0	0	0	0	0	0	0	k__Fungi;	p__unclassified_Fungi;	c__unclassified_Fungi;	o__unclassified_Fungi;	f__unclassified_Fungi;	g__unclassified_Fungi;	s__unclassified_Fungi
OTU555	4	0	0	0	0	0	0	0	k__Fungi;	p__Ascomycota;	c__Dothideomycetes;	o__Pleosporales;	f__Leptosphaeriaceae;	g__Leptosphaeria;	s__Leptosphaeria_ebuli
OTU556	9	12	0	0	0	0	0	0	k__Fungi;	p__Ascomycota;	c__unclassified_Ascomycota;	o__unclassified_Ascomycota;	f__unclassified_Ascomycota;	g__unclassified_Ascomycota;	s__unclassified_Ascomycota
OTU557	6	0	0	0	0	0	0	0	k__Fungi;	p__Ascomycota;	c__Eurotiomycetes;	o__Eurotiales;	f__Aspergillaceae;	g__Aspergillus;	s__Aspergillus_penicillioides
OTU558	5	1	0	0	85	0	20	0	k__Fungi;	p__Ascomycota;	c__Eurotiomycetes;	o__Chaetothyriales;	f__Trichomeriaceae;	Unclassified;	Unclassified
OTU559	8	7	8	659	0	31	12	0	k__Fungi;	p__Ascomycota;	Unclassified;	Unclassified;	Unclassified;	Unclassified;	Unclassified
OTU560	6	0	0	0	0	0	0	0	k__Fungi;	p__Ascomycota;	c__Dothideomycetes;	o__Pleosporales;	f__Lentitheciaceae;	g__Keissleriella;	s__Keissleriella_quadriseptata
OTU561	6	0	0	0	0	0	0	0	k__Fungi;	p__Ascomycota;	c__Leotiomycetes;	o__Helotiales;	f__unclassified_Helotiales;	g__unclassified_Helotiales;	s__unclassified_Helotiales
OTU562	6	0	0	0	0	0	0	0	k__Fungi;	p__Ascomycota;	c__Leotiomycetes;	o__Helotiales;	Unclassified;	Unclassified;	Unclassified
OTU563	11	7	0	0	0	0	0	0	k__Fungi;	p__Basidiomycota;	c__Agaricomycetes;	o__Agaricales;	f__Hygrophoraceae;	g__Hygrocybe;	s__Hygrocybe_conica
OTU564	6	0	0	0	0	0	0	0	k__Fungi;	p__Ascomycota;	c__Eurotiomycetes;	o__Eurotiales;	f__Aspergillaceae;	g__Aspergillus;	s__Aspergillus_flocculosus
OTU565	7	0	0	0	0	0	0	0	k__Fungi;	p__Basidiomycota;	c__Agaricomycetes;	o__Thelephorales;	f__Thelephoraceae;	Unclassified;	Unclassified
OTU566	4	4	3	0	0	0	0	0	k__Fungi;	p__Ascomycota;	c__Eurotiomycetes;	o__Chaetothyriales;	Unclassified;	g__Neophaeococcomyces;	s__Neophaeococcomyces_aloes
OTU567	7	17	17	0	0	0	17	0	k__Fungi;	p__Ascomycota;	c__Eurotiomycetes;	o__Chaetothyriales;	f__Herpotrichiellaceae;	Unclassified;	Unclassified
OTU568	5	0	0	0	0	0	0	0	k__Fungi;	p__Ascomycota;	c__Leotiomycetes;	o__Helotiales;	f__Hyaloscyphaceae;	g__Cistella;	Unclassified
OTU569	7	3	9	0	0	0	0	0	k__Fungi;	p__Basidiomycota;	c__Agaricomycetes;	o__Agaricales;	f__Clavariaceae;	g__Clavaria;	s__unclassified_Clavaria
OTU570	8	5	0	0	0	0	0	0	k__Fungi;	p__Ascomycota;	c__Leotiomycetes;	o__Helotiales;	Unclassified;	Unclassified;	Unclassified
OTU571	6	0	3	0	0	0	0	0	k__Fungi;	p__Basidiomycota;	c__Agaricomycetes;	o__Atheliales;	f__Atheliaceae;	g__Amphinema;	Unclassified
OTU572	7	0	0	0	0	0	0	0	k__Fungi;	p__Ascomycota;	c__unclassified_Ascomycota;	o__unclassified_Ascomycota;	f__unclassified_Ascomycota;	g__unclassified_Ascomycota;	s__unclassified_Ascomycota
OTU573	2	24	13	0	0	0	0	0	k__Fungi;	p__Basidiomycota;	c__Agaricomycetes;	o__unclassified_Agaricomycetes;	f__unclassified_Agaricomycetes;	g__unclassified_Agaricomycetes;	s__unclassified_Agaricomycetes
OTU574	6	0	0	0	0	0	0	0	k__Fungi;	p__Ascomycota;	c__unclassified_Ascomycota;	o__unclassified_Ascomycota;	f__unclassified_Ascomycota;	g__unclassified_Ascomycota;	s__unclassified_Ascomycota
OTU575	7	0	0	0	0	0	0	0	k__Fungi;	p__unclassified_Fungi;	c__unclassified_Fungi;	o__unclassified_Fungi;	f__unclassified_Fungi;	g__unclassified_Fungi;	s__unclassified_Fungi
OTU576	9	0	0	0	0	0	0	0	k__Fungi;	p__unclassified_Fungi;	c__unclassified_Fungi;	o__unclassified_Fungi;	f__unclassified_Fungi;	g__unclassified_Fungi;	s__unclassified_Fungi
OTU577	7	0	0	0	0	0	0	0	k__Fungi;	p__Ascomycota;	c__Sordariomycetes;	o__Chaetosphaeriales;	f__Chaetosphaeriaceae;	g__Chloridium;	s__Chloridium_aseptatum
OTU578	5	0	0	0	0	0	0	0	k__Fungi;	p__Ascomycota;	c__unclassified_Ascomycota;	o__unclassified_Ascomycota;	f__unclassified_Ascomycota;	g__unclassified_Ascomycota;	s__unclassified_Ascomycota
OTU579	6	4	2	0	0	0	0	0	k__Fungi;	p__Basidiomycota;	c__unclassified_Basidiomycota;	o__unclassified_Basidiomycota;	f__unclassified_Basidiomycota;	g__unclassified_Basidiomycota;	s__unclassified_Basidiomycota
OTU580	7	0	0	0	0	0	0	0	k__Fungi;	p__Rozellomycota;	c__Rozellomycotina_cls_Incertae_sedis;	o__GS11;	Unclassified;	Unclassified;	Unclassified
OTU581	9	0	0	0	0	0	0	0	k__Fungi;	p__Basidiomycota;	c__Tremellomycetes;	o__Tremellales;	f__Bulleribasidiaceae;	g__Vishniacozyma;	s__Vishniacozyma_dimennae
OTU582	4	0	0	0	0	0	0	0	k__Fungi;	p__Rozellomycota;	Unclassified;	Unclassified;	Unclassified;	Unclassified;	Unclassified
OTU583	7	0	0	0	0	0	0	0	k__Fungi;	p__Ascomycota;	c__Dothideomycetes;	o__unclassified_Dothideomycetes;	f__unclassified_Dothideomycetes;	g__unclassified_Dothideomycetes;	s__unclassified_Dothideomycetes
OTU584	2	0	0	0	0	0	0	0	k__Fungi;	p__Ascomycota;	c__unclassified_Ascomycota;	o__unclassified_Ascomycota;	f__unclassified_Ascomycota;	g__unclassified_Ascomycota;	s__unclassified_Ascomycota
OTU585	8	0	0	0	0	0	0	0	k__Fungi;	p__Ascomycota;	c__Saccharomycetes;	o__Saccharomycetales;	f__Dipodascaceae;	g__Galactomyces;	s__Galactomyces_pseudocandidus
OTU586	9	0	0	0	0	0	0	0	k__Fungi;	p__Rozellomycota;	Unclassified;	Unclassified;	Unclassified;	Unclassified;	Unclassified
OTU587	7	0	0	0	0	0	0	0	k__Fungi;	p__Ascomycota;	c__Sordariomycetes;	o__Hypocreales;	f__Nectriaceae;	g__Fusarium;	s__unclassified_Fusarium
OTU588	6	0	0	0	0	0	0	0	k__Fungi;	p__Rozellomycota;	Unclassified;	Unclassified;	Unclassified;	Unclassified;	Unclassified
OTU589	8	0	0	0	0	0	0	0	k__Fungi;	p__Ascomycota;	c__Saccharomycetes;	o__Saccharomycetales;	f__Dipodascaceae;	g__Galactomyces;	s__Galactomyces_pseudocandidus
OTU590	6	0	0	0	0	0	0	0	k__Fungi;	p__unclassified_Fungi;	c__unclassified_Fungi;	o__unclassified_Fungi;	f__unclassified_Fungi;	g__unclassified_Fungi;	s__unclassified_Fungi
OTU591	8	0	0	0	0	0	0	0	k__Fungi;	p__Basidiomycota;	c__unclassified_Basidiomycota;	o__unclassified_Basidiomycota;	f__unclassified_Basidiomycota;	g__unclassified_Basidiomycota;	s__unclassified_Basidiomycota
OTU592	9	0	0	0	0	0	0	0	k__Fungi;	p__Basidiomycota;	c__Tremellomycetes;	o__Trichosporonales;	Unclassified;	g__Pascua;	s__Pascua_guehoae
OTU593	6	0	0	0	0	0	0	0	k__Fungi;	p__Chytridiomycota;	c__unclassified_Chytridiomycota;	o__unclassified_Chytridiomycota;	f__unclassified_Chytridiomycota;	g__unclassified_Chytridiomycota;	s__unclassified_Chytridiomycota
OTU594	8	0	0	0	0	0	0	0	k__Fungi;	p__Ascomycota;	c__Saccharomycetes;	o__Saccharomycetales;	f__Dipodascaceae;	g__Galactomyces;	s__Galactomyces_pseudocandidus
OTU595	6	0	0	0	0	0	0	0	k__Fungi;	p__Basidiomycota;	c__Tremellomycetes;	o__Tremellales;	f__Bulleribasidiaceae;	g__Hannaella;	s__Bullera_coprosmae
OTU596	6	0	0	8	0	0	0	0	k__Fungi;	p__Basidiomycota;	c__unclassified_Basidiomycota;	o__unclassified_Basidiomycota;	f__unclassified_Basidiomycota;	g__unclassified_Basidiomycota;	s__unclassified_Basidiomycota
OTU597	4	0	0	0	0	0	0	0	k__Fungi;	p__unclassified_Fungi;	c__unclassified_Fungi;	o__unclassified_Fungi;	f__unclassified_Fungi;	g__unclassified_Fungi;	s__unclassified_Fungi
OTU598	8	0	0	0	0	0	0	0	k__Fungi;	p__Ascomycota;	c__Sordariomycetes;	o__unclassified_Sordariomycetes;	f__unclassified_Sordariomycetes;	g__unclassified_Sordariomycetes;	s__unclassified_Sordariomycetes
OTU599	7	0	0	0	0	0	0	0	k__Fungi;	p__Chytridiomycota;	c__Rhizophydiomycetes;	o__Rhizophydiales;	Unclassified;	Unclassified;	Unclassified
OTU600	5	0	0	0	0	0	0	0	k__Fungi;	p__Ascomycota;	c__Sordariomycetes;	o__Xylariales;	Unclassified;	Unclassified;	Unclassified
OTU601	8	0	0	0	0	0	0	0	k__Fungi;	p__Ascomycota;	c__Sordariomycetes;	o__Hypocreales;	f__Nectriaceae;	g__unclassified_Nectriaceae;	s__unclassified_Nectriaceae
OTU602	4	0	4	0	0	0	0	0	k__Fungi;	p__Ascomycota;	c__Dothideomycetes;	o__Pleosporales;	f__Pleosporaceae;	g__Alternaria;	s__Alternaria_eureka
OTU603	5	0	0	0	0	0	0	0	k__Fungi;	p__unclassified_Fungi;	c__unclassified_Fungi;	o__unclassified_Fungi;	f__unclassified_Fungi;	g__unclassified_Fungi;	s__unclassified_Fungi
OTU604	7	0	6	0	0	0	0	0	k__Fungi;	p__Ascomycota;	c__Sordariomycetes;	o__Xylariales;	f__Xylariaceae;	g__Xylaria;	s__unclassified_Xylaria
OTU605	7	0	2	0	0	0	0	0	k__Fungi;	p__Ascomycota;	c__Sordariomycetes;	Unclassified;	Unclassified;	Unclassified;	Unclassified
OTU606	7	0	0	0	0	0	0	0	k__Fungi;	p__Ascomycota;	c__Leotiomycetes;	o__Helotiales;	f__Helotiales_fam_Incertae_sedis;	g__Chalara;	s__Chalara_vaccinii
OTU607	6	9	3	0	0	0	0	0	k__Fungi;	p__Ascomycota;	c__Sordariomycetes;	o__Coniochaetales;	f__Coniochaetaceae;	g__Coniochaeta;	Unclassified
OTU608	7	7	0	0	0	0	0	0	k__Fungi;	p__Ascomycota;	c__Sordariomycetes;	o__Sordariales;	f__Chaetomiaceae;	g__Chaetomium;	s__Chaetomium_hexagonosporum
OTU609	9	14	0	0	0	0	0	0	k__Fungi;	p__Ascomycota;	Unclassified;	Unclassified;	Unclassified;	Unclassified;	Unclassified
OTU610	4	0	0	0	0	0	0	0	k__Fungi;	p__Basidiomycota;	c__Agaricomycetes;	o__Auriculariales;	f__unclassified_Auriculariales;	g__unclassified_Auriculariales;	s__unclassified_Auriculariales
OTU611	8	0	0	0	0	0	0	0	k__Fungi;	p__Ascomycota;	c__Dothideomycetes;	o__Pleosporales;	f__Phaeosphaeriaceae;	g__Neosetophoma;	s__Neosetophoma_poaceicola
OTU612	4	0	0	0	0	0	0	0	k__Fungi;	p__Basidiomycota;	c__Tremellomycetes;	o__Filobasidiales;	f__Filobasidiaceae;	g__Naganishia;	s__Naganishia_albidosimilis
OTU613	5	0	0	0	0	0	0	0	k__Fungi;	p__Ascomycota;	c__Pezizomycetes;	o__Pezizales;	f__Pyronemataceae;	Unclassified;	Unclassified
OTU614	5	7	1	0	0	0	0	0	k__Fungi;	p__unclassified_Fungi;	c__unclassified_Fungi;	o__unclassified_Fungi;	f__unclassified_Fungi;	g__unclassified_Fungi;	s__unclassified_Fungi
OTU615	8	0	4	0	0	0	0	0	k__Fungi;	p__Ascomycota;	c__Dothideomycetes;	o__Pleosporales;	Unclassified;	Unclassified;	Unclassified
OTU616	6	0	0	0	0	0	0	0	k__Fungi;	p__Ascomycota;	c__Pezizomycetes;	o__Pezizales;	f__Pyronemataceae;	Unclassified;	Unclassified
OTU617	6	0	0	0	0	0	0	0	k__Fungi;	p__Ascomycota;	c__Laboulbeniomycetes;	o__Pyxidiophorales;	Unclassified;	Unclassified;	Unclassified
OTU618	6	0	0	0	0	0	0	0	k__Fungi;	p__Rozellomycota;	Unclassified;	Unclassified;	Unclassified;	Unclassified;	Unclassified
OTU619	6	1	0	0	0	0	0	0	k__Fungi;	p__Basidiomycota;	c__Agaricomycetes;	o__Agaricales;	f__Clavariaceae;	g__Clavaria;	s__Clavaria_pullei
OTU620	6	0	0	0	0	0	0	0	k__Fungi;	p__Basidiomycota;	c__Microbotryomycetes;	o__Sporidiobolales;	f__Sporidiobolaceae;	g__Rhodotorula;	s__Rhodotorula_diobovata
OTU621	6	0	0	0	0	0	0	0	k__Fungi;	p__Mortierellomycota;	c__Mortierellomycetes;	o__Mortierellales;	f__Mortierellaceae;	g__Mortierella;	Unclassified
OTU622	4	0	0	0	0	0	0	0	k__Fungi;	p__Ascomycota;	c__unclassified_Ascomycota;	o__unclassified_Ascomycota;	f__unclassified_Ascomycota;	g__unclassified_Ascomycota;	s__unclassified_Ascomycota
OTU623	3	0	0	0	0	0	0	0	k__Fungi;	p__Glomeromycota;	c__Glomeromycetes;	o__Glomerales;	f__Glomeraceae;	g__unclassified_Glomeraceae;	s__unclassified_Glomeraceae
OTU624	5	0	0	0	0	0	0	0	k__Fungi;	p__Ascomycota;	c__Sordariomycetes;	o__unclassified_Sordariomycetes;	f__unclassified_Sordariomycetes;	g__unclassified_Sordariomycetes;	s__unclassified_Sordariomycetes
OTU625	3	0	0	0	0	0	0	0	k__Fungi;	p__Ascomycota;	c__Sordariomycetes;	o__unclassified_Sordariomycetes;	f__unclassified_Sordariomycetes;	g__unclassified_Sordariomycetes;	s__unclassified_Sordariomycetes
OTU626	8	0	0	0	0	0	0	0	k__Fungi;	p__Basidiomycota;	c__unclassified_Basidiomycota;	o__unclassified_Basidiomycota;	f__unclassified_Basidiomycota;	g__unclassified_Basidiomycota;	s__unclassified_Basidiomycota
OTU627	7	0	0	0	0	0	0	0	k__Fungi;	p__unclassified_Fungi;	c__unclassified_Fungi;	o__unclassified_Fungi;	f__unclassified_Fungi;	g__unclassified_Fungi;	s__unclassified_Fungi
OTU628	6	0	0	0	0	0	0	0	k__Fungi;	p__Ascomycota;	c__Archaeorhizomycetes;	o__Archaeorhizomycetales;	f__Archaeorhizomycetaceae;	g__Archaeorhizomyces;	s__unclassified_Archaeorhizomyces
OTU629	7	0	0	0	0	0	0	0	k__Fungi;	p__Ascomycota;	c__Saccharomycetes;	o__Saccharomycetales;	f__Saccharomycetales_fam_Incertae_sedis;	g__Starmerella;	s__Starmerella_bacillaris
OTU630	6	0	0	0	0	0	0	0	k__Fungi;	p__Ascomycota;	c__Saccharomycetes;	o__Saccharomycetales;	f__unclassified_Saccharomycetales;	g__unclassified_Saccharomycetales;	s__unclassified_Saccharomycetales
OTU631	4	0	0	0	0	0	0	0	k__Fungi;	p__unclassified_Fungi;	c__unclassified_Fungi;	o__unclassified_Fungi;	f__unclassified_Fungi;	g__unclassified_Fungi;	s__unclassified_Fungi
OTU632	7	0	0	0	0	0	0	0	k__Fungi;	p__Basidiomycota;	c__Tremellomycetes;	o__Tremellales;	f__Bulleraceae;	g__Bullera;	s__Bullera_alba
OTU633	6	0	0	0	0	0	0	0	k__Fungi;	p__unclassified_Fungi;	c__unclassified_Fungi;	o__unclassified_Fungi;	f__unclassified_Fungi;	g__unclassified_Fungi;	s__unclassified_Fungi
OTU634	7	0	0	161	22	17	62	0	k__Fungi;	p__Basidiomycota;	Unclassified;	Unclassified;	Unclassified;	Unclassified;	Unclassified
OTU635	6	0	0	0	0	0	0	0	k__Fungi;	p__Ascomycota;	c__Sordariomycetes;	o__unclassified_Sordariomycetes;	f__unclassified_Sordariomycetes;	g__unclassified_Sordariomycetes;	s__unclassified_Sordariomycetes
OTU636	4	0	0	0	0	0	0	0	k__Fungi;	p__Ascomycota;	c__Sordariomycetes;	o__Hypocreales;	f__Nectriaceae;	g__Neonectria;	s__Neonectria_major
OTU637	5	0	0	0	0	0	0	0	k__Fungi;	p__Ascomycota;	c__Eurotiomycetes;	o__Onygenales;	f__Onygenales_fam_Incertae_sedis;	g__Malbranchea;	s__Malbranchea_cinnamomea
OTU638	8	0	0	5	0	59	0	0	k__Fungi;	p__Ascomycota;	c__Sordariomycetes;	o__Sordariales;	f__Chaetomiaceae;	g__Chaetomium;	s__unclassified_Chaetomium
OTU639	4	0	0	0	0	0	0	0	k__Fungi;	p__Ascomycota;	c__Sordariomycetes;	o__Sordariales;	f__Chaetomiaceae;	g__Melanocarpus;	s__Melanocarpus_albomyces
OTU640	6	5	0	0	0	0	0	0	k__Fungi;	p__Ascomycota;	c__Sordariomycetes;	o__Xylariales;	Unclassified;	g__Hansfordia;	s__Hansfordia_pruni
OTU641	5	0	0	0	0	0	0	0	k__Fungi;	p__Ascomycota;	c__Sordariomycetes;	o__Hypocreales;	f__unclassified_Hypocreales;	g__unclassified_Hypocreales;	s__unclassified_Hypocreales
OTU642	6	0	0	0	0	0	0	0	k__Fungi;	p__Ascomycota;	c__Sordariomycetes;	o__Hypocreales;	f__Nectriaceae;	g__Cylindrocarpon;	Unclassified
OTU643	5	0	0	0	0	0	0	0	k__Fungi;	p__Ascomycota;	c__Sordariomycetes;	o__Hypocreales;	f__Hypocreaceae;	g__Trichoderma;	s__Trichoderma_yunnanense
OTU644	5	0	0	0	0	0	0	0	k__Fungi;	p__Ascomycota;	c__Sordariomycetes;	o__Hypocreales;	f__Hypocreales_fam_Incertae_sedis;	g__Trichothecium;	s__Trichothecium_roseum
OTU645	5	0	0	0	0	0	0	0	k__Fungi;	p__Basidiomycota;	c__Agaricomycetes;	Unclassified;	Unclassified;	Unclassified;	Unclassified
OTU646	4	9	0	0	0	0	0	0	k__Fungi;	p__Rozellomycota;	Unclassified;	Unclassified;	Unclassified;	Unclassified;	Unclassified
OTU647	6	18	16	0	0	0	0	0	k__Fungi;	p__Basidiomycota;	c__Agaricomycetes;	o__Sebacinales;	f__unclassified_Sebacinales;	g__unclassified_Sebacinales;	s__unclassified_Sebacinales
OTU648	8	0	0	0	0	0	0	0	k__Fungi;	p__Basidiomycota;	c__Agaricomycetes;	o__Sebacinales;	f__unclassified_Sebacinales;	g__unclassified_Sebacinales;	s__unclassified_Sebacinales
OTU649	7	0	0	0	0	0	0	0	k__Fungi;	p__Ascomycota;	c__Leotiomycetes;	o__unclassified_Leotiomycetes;	f__unclassified_Leotiomycetes;	g__unclassified_Leotiomycetes;	s__unclassified_Leotiomycetes
OTU650	4	0	0	0	0	0	0	0	k__Fungi;	p__Ascomycota;	c__Eurotiomycetes;	o__Eurotiales;	f__Aspergillaceae;	g__Penicillium;	s__Penicillium_vanoranjei
OTU651	4	0	0	0	0	0	0	0	k__Fungi;	p__Ascomycota;	c__Pezizomycetes;	o__Pezizales;	f__Pezizaceae;	g__Iodophanus;	s__Iodophanus_carneus
OTU652	5	0	0	0	0	0	0	0	k__Fungi;	p__Ascomycota;	c__Dothideomycetes;	o__Pleosporales;	f__Neopyrenochaetaceae;	g__Neopyrenochaeta;	s__Neopyrenochaeta_chromolaenae
OTU653	5	0	0	0	0	0	0	0	k__Fungi;	p__Basidiomycota;	c__Agaricomycetes;	o__Agaricales;	Unclassified;	Unclassified;	Unclassified
OTU654	6	0	0	0	22	0	102	0	k__Fungi;	p__Mortierellomycota;	c__Mortierellomycetes;	o__Mortierellales;	f__Mortierellaceae;	g__Mortierella;	s__Mortierella_capitata
OTU655	7	0	0	0	0	0	0	0	k__Fungi;	p__Mortierellomycota;	c__Mortierellomycetes;	o__Mortierellales;	f__Mortierellaceae;	g__Mortierella;	s__Mortierella_chlamydospora
OTU656	209	0	0	290	100	62	112	218	k__Fungi;	p__Mortierellomycota;	c__Mortierellomycetes;	o__Mortierellales;	f__Mortierellaceae;	g__Mortierella;	s__Mortierella_alpina
OTU657	5	8	0	0	0	0	0	0	k__Fungi;	p__Ascomycota;	c__unclassified_Ascomycota;	o__unclassified_Ascomycota;	f__unclassified_Ascomycota;	g__unclassified_Ascomycota;	s__unclassified_Ascomycota
OTU658	7	0	0	0	0	0	0	0	k__Fungi;	p__Basidiomycota;	c__unclassified_Basidiomycota;	o__unclassified_Basidiomycota;	f__unclassified_Basidiomycota;	g__unclassified_Basidiomycota;	s__unclassified_Basidiomycota
OTU659	4	0	0	0	0	0	0	0	k__Fungi;	p__Basidiomycota;	c__Agaricomycetes;	o__Agaricales;	f__Cortinariaceae;	g__Cortinarius;	s__unclassified_Cortinarius
OTU660	8	0	0	0	0	0	0	0	k__Fungi;	p__unclassified_Fungi;	c__unclassified_Fungi;	o__unclassified_Fungi;	f__unclassified_Fungi;	g__unclassified_Fungi;	s__unclassified_Fungi
OTU661	6	0	0	0	0	0	0	0	k__Fungi;	p__Chytridiomycota;	Unclassified;	Unclassified;	Unclassified;	Unclassified;	Unclassified
OTU662	6	0	0	0	0	0	0	0	k__Fungi;	p__Ascomycota;	c__Eurotiomycetes;	o__Eurotiales;	f__Aspergillaceae;	g__unclassified_Aspergillaceae;	s__unclassified_Aspergillaceae
OTU663	5	0	0	0	0	0	0	0	k__Fungi;	p__unclassified_Fungi;	c__unclassified_Fungi;	o__unclassified_Fungi;	f__unclassified_Fungi;	g__unclassified_Fungi;	s__unclassified_Fungi
OTU664	7	0	0	0	0	0	0	0	k__Fungi;	p__Ascomycota;	c__Sordariomycetes;	o__Sordariales;	f__Lasiosphaeriaceae;	g__Podospora;	s__Podospora_dimorpha
OTU665	7	0	0	0	0	0	0	0	k__Fungi;	p__Glomeromycota;	c__Glomeromycetes;	o__Diversisporales;	f__Gigasporaceae;	g__Dentiscutata;	s__Dentiscutata_savannicola
OTU666	4	0	0	0	0	0	0	0	k__Fungi;	p__Mortierellomycota;	c__Mortierellomycetes;	o__Mortierellales;	Unclassified;	Unclassified;	Unclassified
OTU667	6	0	0	0	0	0	0	0	k__Fungi;	p__Glomeromycota;	c__Glomeromycetes;	o__Glomerales;	f__Glomeraceae;	Unclassified;	Unclassified
OTU668	6	0	0	0	0	0	0	0	k__Fungi;	p__Ascomycota;	c__Sordariomycetes;	o__unclassified_Sordariomycetes;	f__unclassified_Sordariomycetes;	g__unclassified_Sordariomycetes;	s__unclassified_Sordariomycetes
OTU669	5	0	0	0	0	0	0	0	k__Fungi;	p__Ascomycota;	c__Dothideomycetes;	o__unclassified_Dothideomycetes;	f__unclassified_Dothideomycetes;	g__unclassified_Dothideomycetes;	s__unclassified_Dothideomycetes
OTU670	8	0	0	0	0	0	0	0	k__Fungi;	p__Ascomycota;	c__Saccharomycetes;	o__Saccharomycetales;	f__Dipodascaceae;	g__Galactomyces;	s__Galactomyces_pseudocandidus
OTU671	7	0	0	0	0	0	0	0	k__Fungi;	p__Ascomycota;	c__unclassified_Ascomycota;	o__unclassified_Ascomycota;	f__unclassified_Ascomycota;	g__unclassified_Ascomycota;	s__unclassified_Ascomycota
OTU672	5	0	0	0	0	0	0	0	k__Fungi;	p__unclassified_Fungi;	c__unclassified_Fungi;	o__unclassified_Fungi;	f__unclassified_Fungi;	g__unclassified_Fungi;	s__unclassified_Fungi
OTU673	4	0	0	0	0	0	0	0	k__Fungi;	p__Basidiomycota;	c__Tremellomycetes;	o__Tremellales;	f__Bulleribasidiaceae;	g__Hannaella;	s__Hannaella_luteola
OTU674	6	0	0	0	0	0	0	0	k__Fungi;	p__Glomeromycota;	c__Glomeromycetes;	o__Glomerales;	f__Glomeraceae;	Unclassified;	Unclassified
OTU675	5	0	0	0	0	0	0	0	k__Fungi;	p__Ascomycota;	c__Dothideomycetes;	o__Pleosporales;	Unclassified;	Unclassified;	Unclassified
OTU676	6	0	0	1	0	0	0	0	k__Fungi;	p__Chytridiomycota;	Unclassified;	Unclassified;	Unclassified;	Unclassified;	Unclassified
OTU677	5	8	0	0	0	0	0	0	k__Fungi;	p__unclassified_Fungi;	c__unclassified_Fungi;	o__unclassified_Fungi;	f__unclassified_Fungi;	g__unclassified_Fungi;	s__unclassified_Fungi
OTU678	6	0	0	0	0	0	0	0	k__Fungi;	p__Basidiomycota;	c__unclassified_Basidiomycota;	o__unclassified_Basidiomycota;	f__unclassified_Basidiomycota;	g__unclassified_Basidiomycota;	s__unclassified_Basidiomycota
OTU679	4	0	0	0	0	0	0	0	k__Fungi;	p__Ascomycota;	c__Sordariomycetes;	o__Hypocreales;	f__Stachybotryaceae;	g__Paramyrothecium;	s__Paramyrothecium_parvum
OTU680	6	0	0	0	0	0	0	0	k__Fungi;	p__Ascomycota;	c__Sordariomycetes;	o__Coniochaetales;	f__Coniochaetaceae;	g__Coniochaeta;	s__Coniochaeta_lignicola
OTU681	3	0	0	0	0	0	0	0	k__Fungi;	p__Ascomycota;	c__Pezizomycetes;	o__Pezizales;	f__Pyronemataceae;	g__unclassified_Pyronemataceae;	s__unclassified_Pyronemataceae
OTU682	5	0	0	0	0	0	0	0	k__Fungi;	p__unclassified_Fungi;	c__unclassified_Fungi;	o__unclassified_Fungi;	f__unclassified_Fungi;	g__unclassified_Fungi;	s__unclassified_Fungi
OTU683	4	0	0	0	0	0	0	0	k__Fungi;	p__Basidiomycota;	c__Agaricomycetes;	o__Agaricales;	f__Bolbitiaceae;	g__Conocybe;	s__Conocybe_coniferarum
OTU684	5	0	0	0	0	0	0	0	k__Fungi;	p__Ascomycota;	c__Leotiomycetes;	o__unclassified_Leotiomycetes;	f__unclassified_Leotiomycetes;	g__unclassified_Leotiomycetes;	s__unclassified_Leotiomycetes
OTU685	6	0	0	0	0	0	0	0	k__Fungi;	p__Ascomycota;	c__Leotiomycetes;	o__Thelebolales;	f__Pseudeurotiaceae;	g__Pseudogymnoascus;	s__unclassified_Pseudogymnoascus
OTU686	4	5	5	0	0	0	0	0	k__Fungi;	p__unclassified_Fungi;	c__unclassified_Fungi;	o__unclassified_Fungi;	f__unclassified_Fungi;	g__unclassified_Fungi;	s__unclassified_Fungi
OTU687	4	0	0	0	0	0	0	0	k__Fungi;	p__Ascomycota;	c__Eurotiomycetes;	o__Chaetothyriales;	f__Cyphellophoraceae;	g__Cyphellophora;	s__unclassified_Cyphellophora
OTU688	2	0	0	0	0	0	0	0	k__Fungi;	p__Ascomycota;	c__Eurotiomycetes;	o__Chaetothyriales;	f__unclassified_Chaetothyriales;	g__unclassified_Chaetothyriales;	s__unclassified_Chaetothyriales
OTU689	6	0	0	0	0	0	0	0	k__Fungi;	p__Ascomycota;	c__Geoglossomycetes;	o__Geoglossales;	f__Geoglossaceae;	g__Trichoglossum;	s__Trichoglossum_durandii
OTU690	3	0	0	0	0	0	1	0	k__Fungi;	p__Ascomycota;	c__Dothideomycetes;	o__Pleosporales;	f__Neopyrenochaetaceae;	g__Neopyrenochaeta;	s__Neopyrenochaeta_acicola
OTU691	7	0	0	0	68	0	0	0	k__Fungi;	p__Ascomycota;	c__Dothideomycetes;	o__Pleosporales;	f__Didymosphaeriaceae;	Unclassified;	Unclassified
OTU692	6	16	4	0	0	0	0	0	k__Fungi;	p__Basidiomycota;	c__Agaricomycetes;	o__Agaricales;	f__Psathyrellaceae;	g__Parasola;	s__unclassified_Parasola
OTU693	6	0	0	0	0	0	0	0	k__Fungi;	p__Basidiomycota;	c__unclassified_Basidiomycota;	o__unclassified_Basidiomycota;	f__unclassified_Basidiomycota;	g__unclassified_Basidiomycota;	s__unclassified_Basidiomycota
OTU694	5	10	0	0	0	0	0	0	k__Fungi;	p__Basidiomycota;	c__Agaricomycetes;	o__Cantharellales;	f__Ceratobasidiaceae;	g__Ceratobasidium;	Unclassified
OTU695	4	0	0	0	0	0	0	0	k__Fungi;	p__Basidiomycota;	c__Agaricomycetes;	o__Agaricales;	Unclassified;	Unclassified;	Unclassified
OTU696	4	0	0	0	0	0	0	0	k__Fungi;	p__Ascomycota;	c__Eurotiomycetes;	o__Eurotiales;	f__Aspergillaceae;	g__Aspergillus;	Unclassified
OTU697	5	0	0	0	0	0	0	0	k__Fungi;	p__Basidiomycota;	c__Malasseziomycetes;	o__Malasseziales;	Unclassified;	Unclassified;	Unclassified
OTU698	4	0	0	0	0	0	0	0	k__Fungi;	p__Basidiomycota;	c__unclassified_Basidiomycota;	o__unclassified_Basidiomycota;	f__unclassified_Basidiomycota;	g__unclassified_Basidiomycota;	s__unclassified_Basidiomycota
OTU699	6	0	0	0	0	0	0	0	k__Fungi;	p__Basidiomycota;	c__Cystobasidiomycetes;	o__Cystobasidiales;	f__Cystobasidiaceae;	g__Cystobasidium;	s__Cystobasidium_minutum
OTU700	6	0	0	0	0	0	0	0	k__Fungi;	p__unclassified_Fungi;	c__unclassified_Fungi;	o__unclassified_Fungi;	f__unclassified_Fungi;	g__unclassified_Fungi;	s__unclassified_Fungi
OTU701	5	0	0	0	0	0	0	0	k__Fungi;	p__unclassified_Fungi;	c__unclassified_Fungi;	o__unclassified_Fungi;	f__unclassified_Fungi;	g__unclassified_Fungi;	s__unclassified_Fungi
OTU702	3	4	0	0	0	0	0	651	k__Fungi;	p__Basidiomycota;	c__Tremellomycetes;	o__Cystofilobasidiales;	f__Cystofilobasidiaceae;	g__Cystofilobasidium;	s__Cystofilobasidium_macerans
OTU703	5	0	0	0	0	0	0	0	k__Fungi;	p__Ascomycota;	c__Sordariomycetes;	o__Hypocreales;	f__unclassified_Hypocreales;	g__unclassified_Hypocreales;	s__unclassified_Hypocreales
OTU704	5	0	0	0	0	0	0	0	k__Fungi;	p__Ascomycota;	c__Sordariomycetes;	o__unclassified_Sordariomycetes;	f__unclassified_Sordariomycetes;	g__unclassified_Sordariomycetes;	s__unclassified_Sordariomycetes
OTU705	5	0	0	0	0	0	0	0	k__Fungi;	p__unclassified_Fungi;	c__unclassified_Fungi;	o__unclassified_Fungi;	f__unclassified_Fungi;	g__unclassified_Fungi;	s__unclassified_Fungi
OTU706	2	0	0	0	0	0	0	0	k__Fungi;	p__unclassified_Fungi;	c__unclassified_Fungi;	o__unclassified_Fungi;	f__unclassified_Fungi;	g__unclassified_Fungi;	s__unclassified_Fungi
OTU707	4	0	0	0	0	0	0	0	k__Fungi;	p__unclassified_Fungi;	c__unclassified_Fungi;	o__unclassified_Fungi;	f__unclassified_Fungi;	g__unclassified_Fungi;	s__unclassified_Fungi
OTU708	7	0	0	0	0	0	0	0	k__Fungi;	p__Ascomycota;	c__Saccharomycetes;	o__Saccharomycetales;	f__Dipodascaceae;	g__Galactomyces;	s__Galactomyces_pseudocandidus
OTU709	7	0	0	0	0	0	0	0	k__Fungi;	p__unclassified_Fungi;	c__unclassified_Fungi;	o__unclassified_Fungi;	f__unclassified_Fungi;	g__unclassified_Fungi;	s__unclassified_Fungi
OTU710	4	0	0	0	0	0	0	0	k__Fungi;	p__Ascomycota;	c__Saccharomycetes;	o__Saccharomycetales;	f__Dipodascaceae;	g__Galactomyces;	s__Galactomyces_pseudocandidus
OTU711	4	0	0	0	0	0	0	0	k__Fungi;	p__unclassified_Fungi;	c__unclassified_Fungi;	o__unclassified_Fungi;	f__unclassified_Fungi;	g__unclassified_Fungi;	s__unclassified_Fungi
OTU712	7	0	0	0	0	0	0	0	k__Fungi;	p__Ascomycota;	c__Sordariomycetes;	o__unclassified_Sordariomycetes;	f__unclassified_Sordariomycetes;	g__unclassified_Sordariomycetes;	s__unclassified_Sordariomycetes
OTU713	5	0	0	0	0	0	0	0	k__Fungi;	p__Ascomycota;	c__Saccharomycetes;	o__Saccharomycetales;	Unclassified;	g__Candida;	s__[Candida]_africana
OTU714	6	0	0	0	0	0	0	0	k__Fungi;	p__Basidiomycota;	c__Agaricomycetes;	o__Agaricales;	f__Clavariaceae;	g__Clavaria;	Unclassified
OTU715	6	0	0	0	0	0	0	0	k__Fungi;	p__Basidiomycota;	c__Agaricomycetes;	o__unclassified_Agaricomycetes;	f__unclassified_Agaricomycetes;	g__unclassified_Agaricomycetes;	s__unclassified_Agaricomycetes
OTU716	4	3	0	0	0	0	0	0	k__Fungi;	p__Rozellomycota;	Unclassified;	Unclassified;	Unclassified;	Unclassified;	Unclassified
OTU717	3	0	0	0	0	0	0	0	k__Fungi;	p__unclassified_Fungi;	c__unclassified_Fungi;	o__unclassified_Fungi;	f__unclassified_Fungi;	g__unclassified_Fungi;	s__unclassified_Fungi
OTU718	4	0	0	0	0	0	0	0	k__Fungi;	p__Ascomycota;	c__Sordariomycetes;	o__Sordariales;	f__Chaetomiaceae;	g__Chaetomium;	Unclassified
OTU719	5	0	0	0	0	0	0	0	k__Fungi;	p__Ascomycota;	c__Sordariomycetes;	o__Sordariales;	f__Cephalothecaceae;	Unclassified;	Unclassified
OTU720	4	0	0	0	0	0	0	0	k__Fungi;	p__Ascomycota;	c__Sordariomycetes;	o__Hypocreales;	f__Cordycipitaceae;	g__Lecanicillium;	s__Lecanicillium_dimorphum
OTU721	4	0	0	0	0	0	0	0	k__Fungi;	p__Ascomycota;	c__Sordariomycetes;	o__Microascales;	f__Microascaceae;	g__Acaulium;	s__Acaulium_caviariforme
OTU722	5	0	18	0	0	0	0	0	k__Fungi;	p__Ascomycota;	c__Sordariomycetes;	o__Hypocreales;	f__Hypocreales_fam_Incertae_sedis;	g__Fusariella;	Unclassified
OTU723	6	0	0	0	0	0	0	0	k__Fungi;	p__Basidiomycota;	c__unclassified_Basidiomycota;	o__unclassified_Basidiomycota;	f__unclassified_Basidiomycota;	g__unclassified_Basidiomycota;	s__unclassified_Basidiomycota
OTU724	5	0	0	0	45	0	0	0	k__Fungi;	p__Basidiomycota;	c__Agaricomycetes;	o__Agaricales;	f__Psathyrellaceae;	g__Coprinellus;	s__Coprinellus_radians
OTU725	3	0	0	0	0	0	0	0	k__Fungi;	p__Basidiomycota;	c__Agaricomycetes;	o__Agaricales;	f__Clavariaceae;	g__Hodophilus;	s__Hodophilus_praecox
OTU726	3	0	4	0	0	0	0	0	k__Fungi;	p__Ascomycota;	c__Leotiomycetes;	o__Helotiales;	f__Helotiales_fam_Incertae_sedis;	g__Leohumicola;	Unclassified
OTU727	5	0	0	0	0	0	0	0	k__Fungi;	p__Ascomycota;	c__Geoglossomycetes;	o__Geoglossales;	f__Geoglossaceae;	g__Trichoglossum;	s__Trichoglossum_farlowii
OTU728	4	0	6	0	0	0	0	428	k__Fungi;	p__Ascomycota;	c__Saccharomycetes;	o__Saccharomycetales;	f__Debaryomycetaceae;	g__Meyerozyma;	s__Meyerozyma_caribbica
OTU729	6	0	0	0	0	0	0	0	k__Fungi;	p__Ascomycota;	c__Saccharomycetes;	o__Saccharomycetales;	f__Phaffomycetaceae;	g__Barnettozyma;	s__Barnettozyma_californica
OTU730	4	0	0	0	0	4	0	0	k__Fungi;	p__unclassified_Fungi;	c__unclassified_Fungi;	o__unclassified_Fungi;	f__unclassified_Fungi;	g__unclassified_Fungi;	s__unclassified_Fungi
OTU731	4	0	0	0	0	0	0	0	k__Fungi;	p__Ascomycota;	c__Eurotiomycetes;	o__Eurotiales;	f__Trichocomaceae;	g__Talaromyces;	s__unclassified_Talaromyces
OTU732	3	0	0	0	0	0	0	0	k__Fungi;	p__Basidiomycota;	c__Agaricomycetes;	o__Thelephorales;	f__Thelephoraceae;	g__Tomentella;	Unclassified
OTU733	5	0	0	0	0	0	0	0	k__Fungi;	p__Ascomycota;	c__Dothideomycetes;	o__Venturiales;	f__Sympoventuriaceae;	g__Scolecobasidium;	Unclassified
OTU734	2	0	0	0	0	0	0	0	k__Fungi;	p__unclassified_Fungi;	c__unclassified_Fungi;	o__unclassified_Fungi;	f__unclassified_Fungi;	g__unclassified_Fungi;	s__unclassified_Fungi
OTU735	4	13	4	0	0	0	0	0	k__Fungi;	p__Ascomycota;	c__Eurotiomycetes;	o__Chaetothyriales;	f__unclassified_Chaetothyriales;	g__unclassified_Chaetothyriales;	s__unclassified_Chaetothyriales
OTU736	37	5	0	0	18	0	0	0	k__Fungi;	p__Ascomycota;	c__Dothideomycetes;	o__Pleosporales;	f__Sporormiaceae;	g__Sporormiella;	s__Sporormiella_megalospora
OTU737	5	0	0	0	0	0	0	0	k__Fungi;	p__Ascomycota;	c__Eurotiomycetes;	o__Eurotiales;	f__Aspergillaceae;	g__Penicillium;	s__Penicillium_bialowiezense
OTU738	4	0	0	0	0	0	0	0	k__Fungi;	p__Basidiomycota;	c__Agaricomycetes;	o__Polyporales;	f__Podoscyphaceae;	g__Abortiporus;	s__Abortiporus_biennis
OTU739	112	14	10	9	5	16	32	13	k__Fungi;	p__Basidiomycota;	c__Malasseziomycetes;	o__Malasseziales;	f__Malasseziaceae;	g__Malassezia;	s__Malassezia_restricta
OTU740	6	0	0	0	0	0	0	0	k__Fungi;	p__Ascomycota;	c__Sordariomycetes;	o__Hypocreales;	f__Nectriaceae;	g__Fusarium;	s__unclassified_Fusarium
OTU741	4	0	0	0	0	0	0	0	k__Fungi;	p__unclassified_Fungi;	c__unclassified_Fungi;	o__unclassified_Fungi;	f__unclassified_Fungi;	g__unclassified_Fungi;	s__unclassified_Fungi
OTU742	7	0	0	0	0	0	0	0	k__Fungi;	p__Ascomycota;	c__Saccharomycetes;	o__Saccharomycetales;	f__Metschnikowiaceae;	g__Clavispora;	s__Clavispora_lusitaniae
OTU743	5	0	0	0	0	0	0	0	k__Fungi;	p__unclassified_Fungi;	c__unclassified_Fungi;	o__unclassified_Fungi;	f__unclassified_Fungi;	g__unclassified_Fungi;	s__unclassified_Fungi
OTU744	4	0	0	0	0	0	0	0	k__Fungi;	p__Ascomycota;	c__Dothideomycetes;	o__Mycosphaerellales;	f__unclassified_Mycosphaerellales;	g__unclassified_Mycosphaerellales;	s__unclassified_Mycosphaerellales
OTU745	2	0	0	0	0	0	0	0	k__Fungi;	p__Ascomycota;	c__Saccharomycetes;	o__Saccharomycetales;	f__unclassified_Saccharomycetales;	g__unclassified_Saccharomycetales;	s__unclassified_Saccharomycetales
OTU746	6	0	0	0	0	0	0	0	k__Fungi;	p__unclassified_Fungi;	c__unclassified_Fungi;	o__unclassified_Fungi;	f__unclassified_Fungi;	g__unclassified_Fungi;	s__unclassified_Fungi
OTU747	4	0	0	0	0	0	0	0	k__Fungi;	p__Ascomycota;	c__Sordariomycetes;	o__Sordariales;	f__Lasiosphaeriaceae;	g__Podospora;	Unclassified
OTU748	5	0	0	0	0	0	0	0	k__Fungi;	p__Ascomycota;	c__Saccharomycetes;	o__Saccharomycetales;	f__Dipodascaceae;	g__Galactomyces;	s__Galactomyces_pseudocandidus
OTU749	5	0	0	0	0	0	0	0	k__Fungi;	p__unclassified_Fungi;	c__unclassified_Fungi;	o__unclassified_Fungi;	f__unclassified_Fungi;	g__unclassified_Fungi;	s__unclassified_Fungi
OTU750	2	0	0	0	0	0	0	0	k__Fungi;	p__Basidiomycota;	c__Microbotryomycetes;	o__Sporidiobolales;	f__Sporidiobolaceae;	g__Rhodotorula;	s__Rhodotorula_toruloides
OTU751	3	0	0	0	0	0	0	0	k__Fungi;	p__Ascomycota;	c__Pezizomycetes;	o__Pezizales;	f__Pyronemataceae;	Unclassified;	Unclassified
OTU752	1	0	0	0	18	0	0	0	k__Fungi;	p__Chytridiomycota;	c__Chytridiomycetes;	o__Chytridiales;	f__Chytridiaceae;	Unclassified;	Unclassified
OTU753	2	5	0	0	0	0	0	0	k__Fungi;	p__unclassified_Fungi;	c__unclassified_Fungi;	o__unclassified_Fungi;	f__unclassified_Fungi;	g__unclassified_Fungi;	s__unclassified_Fungi
OTU754	4	0	0	0	0	0	0	0	k__Fungi;	p__Ascomycota;	c__Dothideomycetes;	o__Cladosporiales;	f__Cladosporiaceae;	g__Rachicladosporium;	s__Rachicladosporium_iridis
OTU755	5	0	0	0	0	0	0	0	k__Fungi;	p__Ascomycota;	c__Dothideomycetes;	o__Pleosporales;	Unclassified;	Unclassified;	Unclassified
OTU756	3	0	0	0	0	0	0	0	k__Fungi;	p__Ascomycota;	c__Dothideomycetes;	o__Capnodiales;	f__unclassified_Capnodiales;	g__unclassified_Capnodiales;	s__unclassified_Capnodiales
OTU757	4	0	0	0	0	0	0	0	k__Fungi;	p__Ascomycota;	c__Saccharomycetes;	o__Saccharomycetales;	Unclassified;	Unclassified;	Unclassified
OTU758	4	0	0	0	0	0	0	0	k__Fungi;	p__Ascomycota;	c__Sordariomycetes;	o__Hypocreales;	Unclassified;	Unclassified;	Unclassified
OTU759	4	0	0	0	0	0	0	0	k__Fungi;	p__Ascomycota;	c__Sordariomycetes;	o__Coniochaetales;	f__Coniochaetaceae;	g__Coniochaeta;	s__unclassified_Coniochaeta
OTU760	2	0	5	0	0	0	0	0	k__Fungi;	p__Ascomycota;	c__Sordariomycetes;	o__unclassified_Sordariomycetes;	f__unclassified_Sordariomycetes;	g__unclassified_Sordariomycetes;	s__unclassified_Sordariomycetes
OTU761	4	0	0	0	0	0	0	0	k__Fungi;	p__Ascomycota;	c__Sordariomycetes;	o__unclassified_Sordariomycetes;	f__unclassified_Sordariomycetes;	g__unclassified_Sordariomycetes;	s__unclassified_Sordariomycetes
OTU762	4	3	1	0	0	0	0	0	k__Fungi;	p__Ascomycota;	c__Leotiomycetes;	o__Thelebolales;	f__Pseudeurotiaceae;	g__Gymnostellatospora;	s__unclassified_Gymnostellatospora
OTU763	3	0	0	0	0	0	0	0	k__Fungi;	p__Basidiomycota;	c__unclassified_Basidiomycota;	o__unclassified_Basidiomycota;	f__unclassified_Basidiomycota;	g__unclassified_Basidiomycota;	s__unclassified_Basidiomycota
OTU764	5	7	0	36	24	25	0	0	k__Fungi;	p__Mucoromycota;	c__Mucoromycetes;	o__Mucorales;	f__Mucoraceae;	g__Actinomucor;	s__Actinomucor_elegans
OTU765	5	0	0	0	0	0	0	0	k__Fungi;	p__Basidiomycota;	c__Agaricomycetes;	o__Cantharellales;	f__Ceratobasidiaceae;	Unclassified;	Unclassified
OTU766	3	19	0	0	0	0	0	0	k__Fungi;	p__Basidiomycota;	c__Agaricomycetes;	o__Polyporales;	Unclassified;	Unclassified;	Unclassified
OTU767	1	0	0	0	0	0	0	0	k__Fungi;	p__Basidiomycota;	c__Agaricomycetes;	Unclassified;	Unclassified;	Unclassified;	Unclassified
OTU768	3	0	0	0	0	0	0	0	k__Fungi;	p__Ascomycota;	c__Dothideomycetes;	o__Pleosporales;	f__Phaeosphaeriaceae;	g__Ophiosphaerella;	Unclassified
OTU769	5	1	0	0	0	0	0	0	k__Fungi;	p__Ascomycota;	c__Dothideomycetes;	o__Pleosporales;	Unclassified;	Unclassified;	Unclassified
OTU770	3	0	0	0	0	0	0	0	k__Fungi;	p__Ascomycota;	c__Eurotiomycetes;	o__Eurotiales;	f__Trichocomaceae;	g__Sagenomella;	s__Sagenomella_verticillata
OTU771	3	0	0	0	73	0	0	0	k__Fungi;	p__Ascomycota;	c__Leotiomycetes;	o__Helotiales;	f__Helotiaceae;	g__Tetracladium;	Unclassified
OTU772	3	0	0	0	0	0	0	0	k__Fungi;	p__Ascomycota;	c__unclassified_Ascomycota;	o__unclassified_Ascomycota;	f__unclassified_Ascomycota;	g__unclassified_Ascomycota;	s__unclassified_Ascomycota
OTU773	4	0	0	0	0	0	0	0	k__Fungi;	p__Ascomycota;	c__Eurotiomycetes;	o__Chaetothyriales;	Unclassified;	Unclassified;	Unclassified
OTU774	3	4	0	0	0	0	0	0	k__Fungi;	p__Ascomycota;	c__Dothideomycetes;	o__Pleosporales;	f__Cucurbitariaceae;	g__Pyrenochaeta;	Unclassified
OTU775	3	0	0	0	0	0	0	0	k__Fungi;	p__Ascomycota;	c__unclassified_Ascomycota;	o__unclassified_Ascomycota;	f__unclassified_Ascomycota;	g__unclassified_Ascomycota;	s__unclassified_Ascomycota
OTU776	3	0	0	0	0	0	0	0	k__Fungi;	p__unclassified_Fungi;	c__unclassified_Fungi;	o__unclassified_Fungi;	f__unclassified_Fungi;	g__unclassified_Fungi;	s__unclassified_Fungi
OTU777	3	0	0	0	0	0	0	0	k__Fungi;	p__Basidiomycota;	c__Agaricomycetes;	o__Boletales;	f__Sclerodermataceae;	g__Scleroderma;	Unclassified
OTU778	3	0	0	0	0	0	0	0	k__Fungi;	p__Basidiomycota;	c__Agaricomycetes;	o__Agaricales;	f__Inocybaceae;	g__Inocybe;	Unclassified
OTU779	4	0	0	0	0	0	0	0	k__Fungi;	p__Basidiomycota;	c__Agaricomycetes;	o__Agaricales;	f__Bolbitiaceae;	g__Panaeolus;	s__Panaeolus_papilionaceus
OTU780	6	0	0	0	0	0	0	0	k__Fungi;	p__Basidiomycota;	c__Agaricomycetes;	o__Agaricales;	f__Clavariaceae;	g__Clavulinopsis;	s__Clavulinopsis_fusiformis
OTU781	4	0	0	0	0	0	0	0	k__Fungi;	p__Basidiomycota;	c__Agaricomycetes;	o__Boletales;	f__Boletaceae;	Unclassified;	Unclassified
OTU782	4	0	3	0	0	0	0	0	k__Fungi;	p__Ascomycota;	c__Dothideomycetes;	o__Pleosporales;	f__Phaeosphaeriaceae;	g__Leptospora;	Unclassified
OTU783	4	0	0	0	0	0	0	0	k__Fungi;	p__unclassified_Fungi;	c__unclassified_Fungi;	o__unclassified_Fungi;	f__unclassified_Fungi;	g__unclassified_Fungi;	s__unclassified_Fungi
OTU784	5	0	0	0	0	0	0	0	k__Fungi;	p__Basidiomycota;	c__Agaricomycetes;	o__Agaricales;	f__unclassified_Agaricales;	g__unclassified_Agaricales;	s__unclassified_Agaricales
OTU785	1	0	0	0	0	0	0	0	k__Fungi;	p__Basidiomycota;	c__Agaricomycetes;	o__Agaricales;	f__Clavariaceae;	g__unclassified_Clavariaceae;	s__unclassified_Clavariaceae
OTU786	6	0	0	0	0	0	0	0	k__Fungi;	p__Mortierellomycota;	c__Mortierellomycetes;	o__Mortierellales;	f__Mortierellaceae;	g__Mortierella;	s__Mortierella_ambigua
OTU787	4	0	0	0	0	0	0	0	k__Fungi;	p__Mortierellomycota;	c__Mortierellomycetes;	o__Mortierellales;	f__Mortierellaceae;	g__Mortierella;	Unclassified
OTU788	2	0	0	0	0	0	0	0	k__Fungi;	p__unclassified_Fungi;	c__unclassified_Fungi;	o__unclassified_Fungi;	f__unclassified_Fungi;	g__unclassified_Fungi;	s__unclassified_Fungi
OTU789	5	0	0	0	0	0	0	0	k__Fungi;	p__Basidiomycota;	c__Agaricomycetes;	Unclassified;	Unclassified;	Unclassified;	Unclassified
OTU790	5	0	0	0	0	0	0	0	k__Fungi;	p__Basidiomycota;	c__Agaricomycetes;	o__Agaricales;	f__Psathyrellaceae;	g__Coprinellus;	s__Coprinellus_verrucispermus
OTU791	5	0	0	0	0	0	0	0	k__Fungi;	p__unclassified_Fungi;	c__unclassified_Fungi;	o__unclassified_Fungi;	f__unclassified_Fungi;	g__unclassified_Fungi;	s__unclassified_Fungi
OTU792	3	0	0	0	0	0	0	0	k__Fungi;	p__Basidiomycota;	c__unclassified_Basidiomycota;	o__unclassified_Basidiomycota;	f__unclassified_Basidiomycota;	g__unclassified_Basidiomycota;	s__unclassified_Basidiomycota
OTU793	3	0	0	0	0	0	0	0	k__Fungi;	p__Basidiomycota;	c__Tremellomycetes;	o__Tremellales;	f__Tremellaceae;	g__Cryptococcus;	Unclassified
OTU794	2	0	0	0	0	0	0	0	k__Fungi;	p__Ascomycota;	c__Sordariomycetes;	o__unclassified_Sordariomycetes;	f__unclassified_Sordariomycetes;	g__unclassified_Sordariomycetes;	s__unclassified_Sordariomycetes
OTU795	5	0	0	0	0	0	0	0	k__Fungi;	p__Ascomycota;	c__Saccharomycetes;	o__Saccharomycetales;	f__Metschnikowiaceae;	g__Metschnikowia;	s__Metschnikowia_chrysoperlae
OTU796	3	0	0	0	0	0	0	0	k__Fungi;	p__Ascomycota;	c__Saccharomycetes;	o__Saccharomycetales;	f__Debaryomycetaceae;	g__Candida;	s__Candida_magnoliae
OTU797	4	0	0	0	0	0	0	0	k__Fungi;	p__Ascomycota;	c__Dothideomycetes;	o__Cladosporiales;	f__Cladosporiaceae;	g__Cladosporium;	s__Cladosporium_endophytica
OTU798	4	0	0	0	0	0	0	0	k__Fungi;	p__Ascomycota;	c__Sordariomycetes;	o__Xylariales;	f__Xylariaceae;	g__Zygosporium;	Unclassified
OTU799	4	0	0	0	0	0	0	0	k__Fungi;	p__Ascomycota;	c__Dothideomycetes;	o__Pleosporales;	f__Lophiostomataceae;	g__Sigarispora;	s__unclassified_Sigarispora
OTU800	4	0	0	0	0	0	0	0	k__Fungi;	p__Ascomycota;	c__unclassified_Ascomycota;	o__unclassified_Ascomycota;	f__unclassified_Ascomycota;	g__unclassified_Ascomycota;	s__unclassified_Ascomycota
OTU801	5	5	0	0	0	0	0	0	k__Fungi;	p__Ascomycota;	c__Archaeorhizomycetes;	o__Archaeorhizomycetales;	f__Archaeorhizomycetaceae;	g__Archaeorhizomyces;	s__Archaeorhizomyces_finlayi
OTU802	2	0	0	0	0	0	0	0	k__Fungi;	p__Ascomycota;	c__Sordariomycetes;	o__Sordariales;	f__Chaetomiaceae;	g__Triangularia;	s__Triangularia_mangenotii
OTU803	2	0	0	0	0	0	0	0	k__Fungi;	p__unclassified_Fungi;	c__unclassified_Fungi;	o__unclassified_Fungi;	f__unclassified_Fungi;	g__unclassified_Fungi;	s__unclassified_Fungi
OTU804	1	0	0	0	0	0	0	0	k__Fungi;	p__unclassified_Fungi;	c__unclassified_Fungi;	o__unclassified_Fungi;	f__unclassified_Fungi;	g__unclassified_Fungi;	s__unclassified_Fungi
OTU805	2	0	0	0	0	0	0	0	k__Fungi;	p__Basidiomycota;	c__Tremellomycetes;	o__Filobasidiales;	f__Filobasidiaceae;	g__Filobasidium;	s__unclassified_Filobasidium
OTU806	3	0	0	0	0	0	0	0	k__Fungi;	p__Ascomycota;	c__Sordariomycetes;	o__unclassified_Sordariomycetes;	f__unclassified_Sordariomycetes;	g__unclassified_Sordariomycetes;	s__unclassified_Sordariomycetes
OTU807	3	8	0	0	0	0	0	0	k__Fungi;	p__Ascomycota;	c__Sordariomycetes;	o__Hypocreales;	f__Nectriaceae;	g__Volutella;	s__unclassified_Volutella
OTU808	2	0	0	0	0	0	0	0	k__Fungi;	p__Ascomycota;	c__Sordariomycetes;	Unclassified;	Unclassified;	Unclassified;	Unclassified
OTU809	3	0	0	0	0	0	0	0	k__Fungi;	p__Ascomycota;	c__Xylonomycetes;	o__GS34;	Unclassified;	Unclassified;	Unclassified
OTU810	3	0	0	0	0	0	0	0	k__Fungi;	p__Basidiomycota;	c__Agaricomycetes;	o__Auriculariales;	f__unclassified_Auriculariales;	g__unclassified_Auriculariales;	s__unclassified_Auriculariales
OTU811	3	0	0	0	0	0	0	0	k__Fungi;	p__Rozellomycota;	Unclassified;	Unclassified;	Unclassified;	Unclassified;	Unclassified
OTU812	3	2	1	0	0	0	0	0	k__Fungi;	p__Ascomycota;	c__Leotiomycetes;	o__Helotiales;	f__Hyaloscyphaceae;	Unclassified;	Unclassified
OTU813	2	0	0	0	0	0	0	0	k__Fungi;	p__Ascomycota;	c__Pezizomycetes;	o__Pezizales;	f__Pyronemataceae;	g__Geopora;	s__Geopora_arenicola
OTU814	4	0	0	0	0	0	0	0	k__Fungi;	p__Basidiomycota;	c__Agaricomycetes;	o__Agaricales;	f__Hygrophoraceae;	g__Hygrocybe;	s__Hygrocybe_cantharellus
OTU815	4	0	0	0	0	0	0	0	k__Fungi;	p__Basidiomycota;	c__Agaricomycetes;	o__Sebacinales;	f__Sebacinaceae;	g__Sebacina;	Unclassified
OTU818	2	1	1	32	0	0	0	0	k__Fungi;	p__Ascomycota;	c__Pezizomycetes;	o__Pezizales;	f__Ascodesmidaceae;	g__Cephaliophora;	s__Cephaliophora_tropica
OTU819	3	0	0	0	0	0	0	0	k__Fungi;	p__Ascomycota;	c__Eurotiomycetes;	o__Chaetothyriales;	f__Trichomeriaceae;	Unclassified;	Unclassified
OTU820	2	2	0	0	0	0	0	0	k__Fungi;	p__Basidiomycota;	c__Agaricomycetes;	o__Agaricales;	f__Hygrophoraceae;	g__Hygrocybe;	s__Hygrocybe_glutinipes
OTU821	4	0	0	0	0	0	4	0	k__Fungi;	p__Ascomycota;	c__Dothideomycetes;	o__Pleosporales;	f__Phaeosphaeriaceae;	g__Phaeosphaeria;	Unclassified
OTU822	3	0	0	0	0	0	0	0	k__Fungi;	p__Basidiomycota;	c__Atractiellomycetes;	o__Atractiellales;	f__Hoehnelomycetaceae;	g__Atractiella;	s__Atractiella_rhizophila
OTU823	4	0	0	0	0	0	0	0	k__Fungi;	p__Basidiomycota;	c__Microbotryomycetes;	o__Microbotryales;	Unclassified;	Unclassified;	Unclassified
OTU824	2	0	0	0	0	0	0	0	k__Fungi;	p__Basidiomycota;	c__Agaricomycetes;	o__Agaricales;	f__Clavariaceae;	g__Clavulinopsis;	Unclassified
OTU825	4	0	3	0	0	0	0	0	k__Fungi;	p__Basidiomycota;	c__Agaricomycetes;	o__Russulales;	f__Russulaceae;	g__Russula;	s__unclassified_Russula
OTU826	2	0	0	0	0	0	0	0	k__Fungi;	p__Ascomycota;	c__Dothideomycetes;	o__Pleosporales;	f__Sporormiaceae;	g__unclassified_Sporormiaceae;	s__unclassified_Sporormiaceae
OTU827	5	0	0	0	0	0	0	0	k__Fungi;	p__Basidiomycota;	c__Agaricomycetes;	o__Agaricales;	f__Strophariaceae;	g__Deconica;	s__Deconica_phillipsii
OTU828	4	0	0	0	0	0	0	0	k__Fungi;	p__Basidiomycota;	c__Agaricomycetes;	o__Agaricales;	f__Tricholomataceae;	g__Tricholoma;	s__Tricholoma_boreosulphurescens
OTU829	2	0	6	0	0	0	0	0	k__Fungi;	p__Basidiomycota;	c__unclassified_Basidiomycota;	o__unclassified_Basidiomycota;	f__unclassified_Basidiomycota;	g__unclassified_Basidiomycota;	s__unclassified_Basidiomycota
OTU830	3	0	0	0	0	0	0	0	k__Fungi;	p__Ascomycota;	c__Dothideomycetes;	o__Pleosporales;	f__unclassified_Pleosporales;	g__unclassified_Pleosporales;	s__unclassified_Pleosporales
OTU831	4	0	0	0	0	0	0	0	k__Fungi;	p__Glomeromycota;	c__unclassified_Glomeromycota;	o__unclassified_Glomeromycota;	f__unclassified_Glomeromycota;	g__unclassified_Glomeromycota;	s__unclassified_Glomeromycota
OTU832	2	0	0	0	0	0	0	0	k__Fungi;	p__Basidiomycota;	c__Cystobasidiomycetes;	o__Erythrobasidiales;	f__Erythrobasidiaceae;	g__Erythrobasidium;	Unclassified
OTU833	2	0	0	0	0	0	0	0	k__Fungi;	p__Glomeromycota;	c__Glomeromycetes;	o__Glomerales;	f__Glomeraceae;	g__Glomus;	s__Glomus_aggregatum
OTU834	1	1	0	0	0	0	0	0	k__Fungi;	p__Ascomycota;	c__Dothideomycetes;	o__Cladosporiales;	f__Cladosporiaceae;	g__Cladosporium;	s__Cladosporium_phaenocomae
OTU835	2	0	0	0	0	0	0	0	k__Fungi;	p__Basidiomycota;	c__Tremellomycetes;	o__Trichosporonales;	f__Trichosporonaceae;	g__Cutaneotrichosporon;	s__unclassified_Cutaneotrichosporon
OTU836	3	0	0	0	0	0	0	0	k__Fungi;	p__Ascomycota;	c__Saccharomycetes;	o__Saccharomycetales;	f__Dipodascaceae;	g__unclassified_Dipodascaceae;	s__unclassified_Dipodascaceae
OTU837	3	0	0	0	0	0	0	0	k__Fungi;	p__Ascomycota;	c__unclassified_Ascomycota;	o__unclassified_Ascomycota;	f__unclassified_Ascomycota;	g__unclassified_Ascomycota;	s__unclassified_Ascomycota
OTU838	3	0	0	0	0	0	0	0	k__Fungi;	p__Basidiomycota;	c__Wallemiomycetes;	o__Wallemiales;	f__Wallemiaceae;	g__Wallemia;	Unclassified
OTU840	3	0	0	0	0	0	0	0	k__Fungi;	p__Ascomycota;	c__Saccharomycetes;	o__Saccharomycetales;	f__Phaffomycetaceae;	g__Wickerhamomyces;	s__Wickerhamomyces_anomalus
OTU841	4	0	0	0	0	0	0	0	k__Fungi;	p__unclassified_Fungi;	c__unclassified_Fungi;	o__unclassified_Fungi;	f__unclassified_Fungi;	g__unclassified_Fungi;	s__unclassified_Fungi
OTU842	1	0	0	0	0	0	0	0	k__Fungi;	p__Basidiomycota;	c__Agaricomycetes;	Unclassified;	Unclassified;	Unclassified;	Unclassified
OTU843	3	0	0	0	0	0	0	0	k__Fungi;	p__Basidiomycota;	c__unclassified_Basidiomycota;	o__unclassified_Basidiomycota;	f__unclassified_Basidiomycota;	g__unclassified_Basidiomycota;	s__unclassified_Basidiomycota
OTU844	1	0	0	0	0	0	0	0	k__Fungi;	p__Basidiomycota;	c__Agaricomycetes;	o__Thelephorales;	f__Bankeraceae;	Unclassified;	Unclassified
OTU845	2	0	0	0	0	0	0	0	k__Fungi;	p__Basidiomycota;	c__Agaricomycetes;	o__Agaricales;	f__Psathyrellaceae;	g__Psathyrella;	s__Psathyrella_magnispora
OTU846	3	1	0	1	0	0	0	0	k__Fungi;	p__Ascomycota;	c__Dothideomycetes;	o__Pleosporales;	f__Phaeosphaeriaceae;	g__Ophiosphaerella;	s__Ophiosphaerella_aquatica
OTU847	1	0	0	0	0	0	0	0	k__Fungi;	p__Ascomycota;	c__Eurotiomycetes;	o__Chaetothyriales;	f__Trichomeriaceae;	g__Trichomerium;	s__Trichomerium_camporesii
OTU848	3	0	0	0	0	0	0	0	k__Fungi;	p__Ascomycota;	c__Eurotiomycetes;	o__Eurotiales;	f__Aspergillaceae;	g__Aspergillus;	s__Aspergillus_sclerotiorum
OTU849	3	0	0	0	0	0	0	0	k__Fungi;	p__Basidiomycota;	c__Microbotryomycetes;	o__Sporidiobolales;	f__Sporidiobolaceae;	g__Rhodosporidiobolus;	s__Rhodosporidiobolus_fluvialis
OTU850	3	0	0	0	0	0	0	0	k__Fungi;	p__Basidiomycota;	c__Agaricomycetes;	o__Russulales;	f__Russulaceae;	g__Lactarius;	s__Lactarius_salmonicolor
OTU851	3	0	0	0	0	3	0	0	k__Fungi;	p__Basidiomycota;	c__Agaricomycetes;	o__Agaricales;	f__Bolbitiaceae;	g__Agrocybe;	s__Agrocybe_pediades
OTU852	3	0	0	0	0	0	0	0	k__Fungi;	p__Basidiomycota;	c__Agaricomycetes;	o__Agaricales;	f__Psathyrellaceae;	g__Coprinopsis;	s__Coprinopsis_pachyderma
OTU853	3	0	0	0	0	0	0	0	k__Fungi;	p__unclassified_Fungi;	c__unclassified_Fungi;	o__unclassified_Fungi;	f__unclassified_Fungi;	g__unclassified_Fungi;	s__unclassified_Fungi
OTU854	2	0	0	0	0	0	0	0	k__Fungi;	p__Ascomycota;	c__unclassified_Ascomycota;	o__unclassified_Ascomycota;	f__unclassified_Ascomycota;	g__unclassified_Ascomycota;	s__unclassified_Ascomycota
OTU855	2	0	0	0	0	0	0	0	k__Fungi;	p__Basidiomycota;	c__Agaricomycetes;	o__Phallales;	f__Phallaceae;	Unclassified;	Unclassified
OTU856	4	0	0	0	0	0	0	0	k__Fungi;	p__Ascomycota;	c__Saccharomycetes;	o__Saccharomycetales;	f__Saccharomycodaceae;	g__Hanseniaspora;	s__Hanseniaspora_pseudoguilliermondii
OTU857	2	0	0	0	0	0	0	0	k__Fungi;	p__Ascomycota;	c__Sordariomycetes;	o__Sordariales;	f__Chaetomiaceae;	g__unclassified_Chaetomiaceae;	s__unclassified_Chaetomiaceae
OTU858	2	0	0	0	0	0	0	0	k__Fungi;	p__Glomeromycota;	c__Glomeromycetes;	o__Diversisporales;	f__Gigasporaceae;	g__Racocetra;	s__Racocetra_crispa
OTU859	3	0	0	0	0	0	0	0	k__Fungi;	p__Basidiomycota;	c__Tremellomycetes;	o__Tremellales;	f__Bulleribasidiaceae;	g__Hannaella;	s__Hannaella_pagnoccae
OTU860	3	0	0	0	0	0	0	0	k__Fungi;	p__Basidiomycota;	c__unclassified_Basidiomycota;	o__unclassified_Basidiomycota;	f__unclassified_Basidiomycota;	g__unclassified_Basidiomycota;	s__unclassified_Basidiomycota
OTU861	3	0	0	0	0	0	0	0	k__Fungi;	p__Ascomycota;	c__Sordariomycetes;	o__Xylariales;	f__Hyponectriaceae;	g__Monographella;	s__Monographella_nivalis
OTU862	3	0	0	0	0	0	0	0	k__Fungi;	p__Ascomycota;	c__Sordariomycetes;	o__Hypocreales;	f__unclassified_Hypocreales;	g__unclassified_Hypocreales;	s__unclassified_Hypocreales
OTU863	1	0	0	0	0	0	0	0	k__Fungi;	p__Basidiomycota;	c__Microbotryomycetes;	o__Sporidiobolales;	f__Sporidiobolaceae;	g__Sporobolomyces;	s__Sporobolomyces_bannaensis
OTU864	3	0	0	0	0	0	0	0	k__Fungi;	p__Basidiomycota;	c__Tremellomycetes;	o__Trichosporonales;	f__Trichosporonaceae;	g__Apiotrichum;	s__unclassified_Apiotrichum
OTU865	3	0	0	0	0	0	0	0	k__Fungi;	p__Ascomycota;	c__Sordariomycetes;	o__Hypocreales;	f__Clavicipitaceae;	g__Metarhizium;	s__Metarhizium_marquandii
OTU866	3	10	0	0	0	0	0	0	k__Fungi;	p__Basidiomycota;	c__unclassified_Basidiomycota;	o__unclassified_Basidiomycota;	f__unclassified_Basidiomycota;	g__unclassified_Basidiomycota;	s__unclassified_Basidiomycota
OTU867	2	0	0	0	0	0	0	0	k__Fungi;	p__Ascomycota;	c__Sordariomycetes;	o__Pleurotheciales;	f__Pleurotheciaceae;	Unclassified;	Unclassified
OTU868	1	0	10	3	0	0	2	0	k__Fungi;	p__Ascomycota;	c__Sordariomycetes;	o__unclassified_Sordariomycetes;	f__unclassified_Sordariomycetes;	g__unclassified_Sordariomycetes;	s__unclassified_Sordariomycetes
OTU870	3	0	0	0	0	0	0	0	k__Fungi;	p__Ascomycota;	c__unclassified_Ascomycota;	o__unclassified_Ascomycota;	f__unclassified_Ascomycota;	g__unclassified_Ascomycota;	s__unclassified_Ascomycota
OTU871	1	0	0	0	0	0	0	0	k__Fungi;	p__Basidiomycota;	c__Agaricomycetes;	o__Russulales;	f__Russulaceae;	g__Lactarius;	Unclassified
OTU872	1	10	0	0	0	0	83	0	k__Fungi;	p__Ascomycota;	c__Dothideomycetes;	o__Pleosporales;	f__Coniothyriaceae;	g__Coniothyrium;	Unclassified
OTU873	2	0	0	0	0	0	0	0	k__Fungi;	p__unclassified_Fungi;	c__unclassified_Fungi;	o__unclassified_Fungi;	f__unclassified_Fungi;	g__unclassified_Fungi;	s__unclassified_Fungi
OTU874	3	0	0	0	0	0	0	0	k__Fungi;	p__unclassified_Fungi;	c__unclassified_Fungi;	o__unclassified_Fungi;	f__unclassified_Fungi;	g__unclassified_Fungi;	s__unclassified_Fungi
OTU875	2	0	0	0	0	0	0	0	k__Fungi;	p__unclassified_Fungi;	c__unclassified_Fungi;	o__unclassified_Fungi;	f__unclassified_Fungi;	g__unclassified_Fungi;	s__unclassified_Fungi
OTU877	1	0	0	0	0	0	0	0	k__Fungi;	p__Basidiomycota;	c__Agaricomycetes;	o__Agaricales;	f__Tricholomataceae;	g__Melanoleuca;	s__Melanoleuca_porphyropoda
OTU878	2	0	0	0	0	0	0	0	k__Fungi;	p__Basidiomycota;	c__Agaricomycetes;	o__Agaricales;	f__Entolomataceae;	g__Clitopilus;	s__Clitopilus_hobsonii
OTU879	2	0	0	0	0	0	0	0	k__Fungi;	p__Ascomycota;	c__Pezizomycetes;	o__Pezizales;	f__Ascodesmidaceae;	g__Cephaliophora;	Unclassified
OTU880	1	6	0	0	0	0	0	0	k__Fungi;	p__Basidiomycota;	c__Agaricomycetes;	o__Thelephorales;	f__Thelephoraceae;	Unclassified;	Unclassified
OTU881	2	0	0	0	0	15	40	0	k__Fungi;	p__Ascomycota;	c__Eurotiomycetes;	o__Eurotiales;	f__Aspergillaceae;	g__Aspergillus;	s__Aspergillus_gracilis
OTU882	3	0	0	0	0	0	0	0	k__Fungi;	p__Ascomycota;	c__Eurotiomycetes;	o__Chaetothyriales;	f__Chaetothyriales_fam_Incertae_sedis;	g__Strelitziana;	s__Strelitziana_africana
OTU883	1	0	0	0	0	0	0	0	k__Fungi;	p__Basidiomycota;	c__Agaricomycetes;	o__unclassified_Agaricomycetes;	f__unclassified_Agaricomycetes;	g__unclassified_Agaricomycetes;	s__unclassified_Agaricomycetes
OTU884	3	3	0	0	0	0	0	0	k__Fungi;	p__Basidiomycota;	c__Agaricomycetes;	o__Cantharellales;	f__Ceratobasidiaceae;	Unclassified;	Unclassified
OTU885	3	0	0	0	0	0	0	0	k__Fungi;	p__Basidiomycota;	c__Agaricomycetes;	o__Agaricales;	f__Agaricaceae;	g__Agaricus;	Unclassified
OTU886	3	3	0	0	0	0	0	0	k__Fungi;	p__Ascomycota;	c__Pezizomycetes;	o__Pezizales;	f__Pezizaceae;	g__unclassified_Pezizaceae;	s__unclassified_Pezizaceae
OTU888	2	0	0	0	0	0	0	0	k__Fungi;	p__Ascomycota;	c__Pezizomycetes;	o__Pezizales;	f__Pyronemataceae;	Unclassified;	Unclassified
OTU889	2	0	0	0	0	0	0	0	k__Fungi;	p__Ascomycota;	c__Dothideomycetes;	o__Pleosporales;	Unclassified;	g__Phaeomycocentrospora;	s__Phaeomycocentrospora_cantuariensis
OTU890	3	0	0	0	0	0	0	0	k__Fungi;	p__Ascomycota;	c__Dothideomycetes;	o__Pleosporales;	f__Massarinaceae;	g__Stagonospora;	s__Stagonospora_pseudoperfecta
OTU891	1	0	0	0	0	0	0	0	k__Fungi;	p__Ascomycota;	c__Eurotiomycetes;	o__Eurotiales;	f__Aspergillaceae;	g__Penicillium;	Unclassified
OTU892	3	0	0	0	0	0	0	0	k__Fungi;	p__Ascomycota;	c__Sordariomycetes;	o__Sordariales;	f__Chaetomiaceae;	g__Condenascus;	s__Condenascus_tortuosus
OTU893	1	0	0	0	0	0	0	0	k__Fungi;	p__unclassified_Fungi;	c__unclassified_Fungi;	o__unclassified_Fungi;	f__unclassified_Fungi;	g__unclassified_Fungi;	s__unclassified_Fungi
OTU894	1	0	0	0	0	0	0	0	k__Fungi;	p__Chytridiomycota;	c__unclassified_Chytridiomycota;	o__unclassified_Chytridiomycota;	f__unclassified_Chytridiomycota;	g__unclassified_Chytridiomycota;	s__unclassified_Chytridiomycota
OTU895	3	0	0	0	0	0	0	0	k__Fungi;	p__Basidiomycota;	c__Agaricomycetes;	o__Agaricales;	f__Strophariaceae;	g__Hypholoma;	s__unclassified_Hypholoma
OTU896	1	5	0	0	0	0	0	0	k__Fungi;	p__unclassified_Fungi;	c__unclassified_Fungi;	o__unclassified_Fungi;	f__unclassified_Fungi;	g__unclassified_Fungi;	s__unclassified_Fungi
OTU898	2	0	0	0	0	0	0	0	k__Fungi;	p__unclassified_Fungi;	c__unclassified_Fungi;	o__unclassified_Fungi;	f__unclassified_Fungi;	g__unclassified_Fungi;	s__unclassified_Fungi
OTU899	3	0	0	0	0	0	0	0	k__Fungi;	p__Ascomycota;	c__Sordariomycetes;	o__unclassified_Sordariomycetes;	f__unclassified_Sordariomycetes;	g__unclassified_Sordariomycetes;	s__unclassified_Sordariomycetes
OTU900	1	7	0	13	0	0	0	0	k__Fungi;	p__Chytridiomycota;	Unclassified;	Unclassified;	Unclassified;	Unclassified;	Unclassified
OTU901	1	0	0	0	0	0	0	0	k__Fungi;	p__unclassified_Fungi;	c__unclassified_Fungi;	o__unclassified_Fungi;	f__unclassified_Fungi;	g__unclassified_Fungi;	s__unclassified_Fungi
OTU902	2	38	0	0	0	0	0	0	k__Fungi;	p__Ascomycota;	c__Sordariomycetes;	o__Hypocreales;	Unclassified;	g__Acremonium;	s__Acremonium_sordidulum
OTU903	2	0	0	0	0	0	0	0	k__Fungi;	p__Ascomycota;	c__Eurotiomycetes;	o__Eurotiales;	f__unclassified_Eurotiales;	g__unclassified_Eurotiales;	s__unclassified_Eurotiales
OTU904	2	0	0	0	0	0	0	0	k__Fungi;	p__Basidiomycota;	c__Agaricomycetes;	o__Cantharellales;	f__Cantharellales_fam_Incertae_sedis;	g__Minimedusa;	s__Minimedusa_polyspora
OTU905	1	0	0	0	0	0	0	0	k__Fungi;	p__Basidiomycota;	c__Agaricomycetes;	o__Agaricales;	Unclassified;	Unclassified;	Unclassified
OTU906	2	0	0	0	0	0	0	0	k__Fungi;	p__Basidiomycota;	c__Agaricomycetes;	o__Agaricales;	f__Tricholomataceae;	g__Calyptella;	Unclassified
OTU907	2	0	0	0	0	0	0	0	k__Fungi;	p__Basidiomycota;	c__Agaricomycetes;	o__Agaricales;	f__Clavariaceae;	g__Clavaria;	s__Clavaria_acuta
OTU909	1	0	0	0	0	0	0	0	k__Fungi;	p__unclassified_Fungi;	c__unclassified_Fungi;	o__unclassified_Fungi;	f__unclassified_Fungi;	g__unclassified_Fungi;	s__unclassified_Fungi
OTU910	1	0	0	0	0	0	0	0	k__Fungi;	p__Basidiomycota;	c__Agaricomycetes;	o__Agaricales;	f__Lycoperdaceae;	g__Bovista;	s__Bovista_hollosii
OTU911	1	0	0	0	0	0	0	0	k__Fungi;	p__unclassified_Fungi;	c__unclassified_Fungi;	o__unclassified_Fungi;	f__unclassified_Fungi;	g__unclassified_Fungi;	s__unclassified_Fungi
OTU912	2	0	0	0	0	0	0	0	k__Fungi;	p__Chytridiomycota;	c__Chytridiomycetes;	o__Rhizophydiales;	Unclassified;	g__Operculomyces;	s__Operculomyces_laminatus
OTU914	1	0	0	0	0	0	0	0	k__Fungi;	p__Ascomycota;	c__Eurotiomycetes;	o__Eurotiales;	f__Aspergillaceae;	g__Penicillium;	s__Penicillium_cryptum
OTU916	1	0	0	0	0	0	0	0	k__Fungi;	p__Ascomycota;	c__unclassified_Ascomycota;	o__unclassified_Ascomycota;	f__unclassified_Ascomycota;	g__unclassified_Ascomycota;	s__unclassified_Ascomycota
OTU918	2	0	0	0	0	0	0	0	k__Fungi;	p__Basidiomycota;	c__Microbotryomycetes;	Unclassified;	Unclassified;	Unclassified;	Unclassified
OTU923	0	145	0	1	1000	144	0	0	k__Fungi;	p__Basidiomycota;	c__Ustilaginomycetes;	o__Ustilaginales;	f__Ustilaginaceae;	g__Moesziomyces;	s__Moesziomyces_aphidis
OTU926	1	21	0	0	0	0	0	0	k__Fungi;	p__unclassified_Fungi;	c__unclassified_Fungi;	o__unclassified_Fungi;	f__unclassified_Fungi;	g__unclassified_Fungi;	s__unclassified_Fungi
OTU939	7331	978	964	0	0	0	0	4225	k__Fungi;	p__Ascomycota;	c__Saccharomycetes;	o__Saccharomycetales;	f__Saccharomycetaceae;	g__Saccharomyces;	s__Saccharomyces_cerevisiae
OTU940	1631	0	0	0	0	0	0	0	k__Fungi;	p__Basidiomycota;	c__unclassified_Basidiomycota;	o__unclassified_Basidiomycota;	f__unclassified_Basidiomycota;	g__unclassified_Basidiomycota;	s__unclassified_Basidiomycota
OTU941	1456	5	1	0	0	0	0	0	k__Fungi;	p__Ascomycota;	c__unclassified_Ascomycota;	o__unclassified_Ascomycota;	f__unclassified_Ascomycota;	g__unclassified_Ascomycota;	s__unclassified_Ascomycota
OTU942	1308	19	0	0	0	0	0	333	k__Fungi;	p__Ascomycota;	c__Dothideomycetes;	o__Dothideales;	f__Saccotheciaceae;	g__Aureobasidium;	s__Aureobasidium_leucospermi
OTU943	1104	0	0	0	0	0	0	0	k__Fungi;	p__Ascomycota;	c__Sordariomycetes;	o__Coniochaetales;	f__Coniochaetaceae;	Unclassified;	Unclassified
OTU944	932	0	0	0	0	0	0	0	k__Fungi;	p__Ascomycota;	c__Sordariomycetes;	o__Glomerellales;	f__Plectosphaerellaceae;	g__Lectera;	s__Lectera_capsici
OTU945	876	0	0	0	0	0	25	293	k__Fungi;	p__Ascomycota;	c__Leotiomycetes;	o__Thelebolales;	f__Pseudeurotiaceae;	g__Pseudeurotium;	s__Pseudeurotium_hygrophilum
OTU946	806	0	0	0	0	0	0	0	k__Fungi;	p__Ascomycota;	c__Sordariomycetes;	o__Glomerellales;	f__Plectosphaerellaceae;	g__Plectosphaerella;	s__Plectosphaerella_niemeijerarum
OTU947	720	0	0	0	0	0	0	0	k__Fungi;	p__Ascomycota;	c__Sordariomycetes;	o__Coniochaetales;	f__Coniochaetaceae;	Unclassified;	Unclassified
OTU948	660	0	0	0	0	0	0	0	k__Fungi;	p__Ascomycota;	c__Sordariomycetes;	o__Hypocreales;	f__Nectriaceae;	g__Fusarium;	s__Fusarium_equiseti
OTU949	590	0	0	0	0	0	0	0	k__Fungi;	p__Olpidiomycota;	c__Olpidiomycetes;	o__Olpidiales;	f__Olpidiaceae;	g__Olpidium;	s__Olpidium_brassicae
OTU950	576	0	0	0	0	0	0	0	k__Fungi;	p__Ascomycota;	c__Dothideomycetes;	o__Cladosporiales;	f__Cladosporiaceae;	g__Cladosporium;	s__Cladosporium_varians
OTU951	576	0	0	0	0	0	0	209	k__Fungi;	p__Ascomycota;	c__Eurotiomycetes;	o__Eurotiales;	f__Aspergillaceae;	g__Aspergillus;	s__Aspergillus_heterocaryoticus
OTU952	496	0	0	0	0	0	0	0	k__Fungi;	p__Ascomycota;	c__Dothideomycetes;	o__Mycosphaerellales;	f__Mycosphaerellaceae;	g__Collarispora;	s__Collarispora_valgourgensis
OTU953	468	0	0	0	0	0	0	0	k__Fungi;	p__Ascomycota;	c__Dothideomycetes;	o__Pleosporales;	f__Didymellaceae;	g__Didymella;	s__Didymella_rosea
OTU954	454	0	0	0	0	0	0	0	k__Fungi;	p__Ascomycota;	c__Sordariomycetes;	o__Hypocreales;	f__Nectriaceae;	g__Fusarium;	s__Fusarium_circinatum
OTU955	448	0	0	0	0	0	0	0	k__Fungi;	p__Ascomycota;	c__Sordariomycetes;	o__Glomerellales;	f__Plectosphaerellaceae;	g__Gibellulopsis;	s__Gibellulopsis_serrae
OTU956	406	0	0	0	0	0	0	264	k__Fungi;	p__Ascomycota;	c__Sordariomycetes;	o__Hypocreales;	f__Hypocreaceae;	g__Trichoderma;	s__Trichoderma_parapiluliferum
OTU957	399	0	0	0	0	0	0	104	k__Fungi;	p__Ascomycota;	c__Sordariomycetes;	o__Glomerellales;	f__Plectosphaerellaceae;	g__Plectosphaerella;	s__unclassified_Plectosphaerella
OTU958	380	0	0	0	0	0	0	0	k__Fungi;	p__Ascomycota;	c__Sordariomycetes;	o__Hypocreales;	f__Nectriaceae;	g__Fusarium;	s__Fusarium_domesticum
OTU959	349	216	0	0	0	0	0	0	k__Fungi;	p__Basidiomycota;	c__Tremellomycetes;	o__Tremellales;	f__Bulleribasidiaceae;	g__Hannaella;	s__Hannaella_surugaensis
OTU960	346	0	0	0	0	0	0	0	k__Fungi;	p__Ascomycota;	c__Sordariomycetes;	o__Xylariales;	f__unclassified_Xylariales;	g__unclassified_Xylariales;	s__unclassified_Xylariales
OTU961	338	0	0	0	0	0	0	0	k__Fungi;	p__Ascomycota;	c__Dothideomycetes;	o__Pleosporales;	Unclassified;	Unclassified;	Unclassified
OTU962	321	0	0	0	0	0	0	0	k__Fungi;	p__Ascomycota;	c__Eurotiomycetes;	o__Eurotiales;	f__Thermoascaceae;	g__Byssochlamys;	Unclassified
OTU963	296	109	0	0	0	0	0	0	k__Fungi;	p__Ascomycota;	c__Sordariomycetes;	o__Hypocreales;	f__Nectriaceae;	g__Fusarium;	s__Fusarium_equiseti
OTU964	264	0	2	0	0	0	0	0	k__Fungi;	p__Ascomycota;	c__Sordariomycetes;	o__Hypocreales;	f__Clavicipitaceae;	g__Metarhizium;	s__Metarhizium_robertsii
OTU965	283	36	0	0	0	0	0	0	k__Fungi;	p__Basidiomycota;	c__Tremellomycetes;	o__Cystofilobasidiales;	f__Mrakiaceae;	g__Itersonilia;	s__Itersonilia_perplexans
OTU966	272	0	0	0	0	0	0	0	k__Fungi;	p__Ascomycota;	c__Dothideomycetes;	o__Pleosporales;	f__Didymellaceae;	g__Epicoccum;	s__unclassified_Epicoccum
OTU967	245	0	0	0	0	0	0	0	k__Fungi;	p__Ascomycota;	c__Sordariomycetes;	o__Trichosphaeriales;	f__Trichosphaeriaceae;	g__Nigrospora;	s__Nigrospora_zimmermanii
OTU968	252	0	0	0	0	0	0	0	k__Fungi;	p__Ascomycota;	c__Saccharomycetes;	o__Saccharomycetales;	f__Trichomonascaceae;	g__Wickerhamiella;	s__Wickerhamiella_pararugosa
OTU969	236	0	0	0	0	0	0	0	k__Fungi;	p__Ascomycota;	c__Dothideomycetes;	o__Mycosphaerellales;	f__Mycosphaerellaceae;	g__Cercospora;	s__Cercospora_fagopyri
OTU970	217	0	56	0	0	0	0	0	k__Fungi;	p__Ascomycota;	c__Sordariomycetes;	o__Hypocreales;	f__Nectriaceae;	g__Fusarium;	s__Fusarium_solani
OTU971	211	0	0	0	0	0	0	0	k__Fungi;	p__Ascomycota;	c__Pezizomycetes;	o__Pezizales;	f__Pezizaceae;	Unclassified;	Unclassified
OTU972	205	0	0	0	0	0	0	0	k__Fungi;	p__Basidiomycota;	c__Cystobasidiomycetes;	Unclassified;	f__Symmetrosporaceae;	g__Symmetrospora;	s__Symmetrospora_oryzicola
OTU973	210	0	0	16	0	0	0	105	k__Fungi;	p__Ascomycota;	c__Sordariomycetes;	o__Hypocreales;	f__Stachybotryaceae;	g__Albifimbria;	s__Albifimbria_lateralis
OTU974	189	0	0	0	0	0	0	0	k__Fungi;	p__Ascomycota;	c__Sordariomycetes;	o__Sordariales;	f__Lasiosphaeriaceae;	g__Podospora;	Unclassified
OTU975	194	0	0	0	0	0	0	0	k__Fungi;	p__Ascomycota;	c__Dothideomycetes;	o__Pleosporales;	f__Pleosporaceae;	g__Bipolaris;	s__Bipolaris_sorokiniana
OTU976	172	0	0	0	0	0	0	0	k__Fungi;	p__Basidiomycota;	c__Tremellomycetes;	o__Cystofilobasidiales;	f__Mrakiaceae;	g__Tausonia;	s__Tausonia_pullulans
OTU977	152	0	0	0	0	13	0	0	k__Fungi;	p__Mortierellomycota;	c__Mortierellomycetes;	o__Mortierellales;	f__Mortierellaceae;	g__Mortierella;	s__unclassified_Mortierella
OTU978	156	0	0	0	0	0	0	86	k__Fungi;	p__Ascomycota;	c__Sordariomycetes;	o__Hypocreales;	f__Hypocreales_fam_Incertae_sedis;	g__Fusariella;	Unclassified
OTU979	173	0	0	0	0	0	0	0	k__Fungi;	p__Ascomycota;	c__Eurotiomycetes;	o__Eurotiales;	f__Trichocomaceae;	g__Thermomyces;	s__Thermomyces_lanuginosus
OTU980	172	0	0	0	0	0	0	0	k__Fungi;	p__Ascomycota;	c__Sordariomycetes;	o__Coniochaetales;	f__Coniochaetaceae;	Unclassified;	Unclassified
OTU981	169	0	0	0	0	0	0	0	k__Fungi;	p__Ascomycota;	c__Dothideomycetes;	o__Mycosphaerellales;	f__Mycosphaerellaceae;	g__Passalora;	s__Passalora_arctostaphyli
OTU982	183	0	0	0	6	0	0	0	k__Fungi;	p__Ascomycota;	c__Sordariomycetes;	o__Sordariales;	f__Chaetomiaceae;	g__Podospora;	s__Podospora_multipilosa
OTU983	171	0	0	6	0	0	0	0	k__Fungi;	p__Ascomycota;	c__Sordariomycetes;	o__Hypocreales;	f__Cordycipitaceae;	Unclassified;	Unclassified
OTU984	164	0	0	0	0	0	0	0	k__Fungi;	p__Ascomycota;	c__Sordariomycetes;	o__Glomerellales;	f__Plectosphaerellaceae;	g__Gibellulopsis;	s__Gibellulopsis_serrae
OTU985	151	0	0	0	0	0	0	0	k__Fungi;	p__Ascomycota;	c__Leotiomycetes;	o__Helotiales;	f__Sclerotiniaceae;	g__Botryotinia;	s__Botryotinia_ranunculi
OTU986	157	0	0	0	0	0	0	0	k__Fungi;	p__Ascomycota;	c__Eurotiomycetes;	o__Chaetothyriales;	Unclassified;	Unclassified;	Unclassified
OTU987	160	0	0	0	0	0	0	0	k__Fungi;	p__Ascomycota;	c__Dothideomycetes;	o__Eremomycetales;	f__Eremomycetaceae;	g__Arthrographis;	s__Arthrographis_kalrae
OTU988	150	0	0	0	0	0	0	0	k__Fungi;	p__Ascomycota;	c__Sordariomycetes;	o__Microascales;	f__Microascaceae;	g__Pseudallescheria;	s__Pseudallescheria_boydii
OTU989	145	0	0	0	0	0	9	75	k__Fungi;	p__Ascomycota;	c__Leotiomycetes;	o__Helotiales;	f__Helotiaceae;	g__Tetracladium;	s__unclassified_Tetracladium
OTU990	144	0	0	0	0	0	0	0	k__Fungi;	p__Ascomycota;	c__Sordariomycetes;	o__Sordariales;	f__Chaetomiaceae;	g__Humicola;	s__Humicola_nigrescens
OTU991	144	0	0	0	0	0	0	0	k__Fungi;	p__Ascomycota;	c__Eurotiomycetes;	o__Eurotiales;	f__Trichocomaceae;	g__Talaromyces;	s__Talaromyces_pratensis
OTU992	154	0	0	0	0	0	0	0	k__Fungi;	p__Chytridiomycota;	Unclassified;	Unclassified;	Unclassified;	Unclassified;	Unclassified
OTU993	142	0	0	0	0	0	0	0	k__Fungi;	p__Ascomycota;	c__Sordariomycetes;	o__Hypocreales;	f__Nectriaceae;	g__Lasionectria;	s__Lasionectria_hilhorstii
OTU994	150	0	0	6	0	0	0	0	k__Fungi;	p__Ascomycota;	c__Sordariomycetes;	o__Hypocreales;	f__Nectriaceae;	g__unclassified_Nectriaceae;	s__unclassified_Nectriaceae
OTU995	139	63	0	0	0	0	0	0	k__Fungi;	p__Ascomycota;	c__Sordariomycetes;	o__Microascales;	f__Microascaceae;	g__Enterocarpus;	s__Enterocarpus_grenotii
OTU996	136	0	0	95	63	5	80	0	k__Fungi;	p__Ascomycota;	c__Eurotiomycetes;	o__Eurotiales;	f__Aspergillaceae;	g__Aspergillus;	s__Aspergillus_awamori
OTU997	133	0	0	0	107	0	0	0	k__Fungi;	p__Mortierellomycota;	c__Mortierellomycetes;	o__Mortierellales;	f__Mortierellaceae;	g__Mortierella;	s__Mortierella_globalpina
OTU998	127	68	0	0	0	0	0	0	k__Fungi;	p__Ascomycota;	c__Saccharomycetes;	o__Saccharomycetales;	Unclassified;	g__Diutina;	s__Diutina_catenulata
OTU999	122	0	0	0	0	0	0	0	k__Fungi;	p__Mortierellomycota;	c__Mortierellomycetes;	o__Mortierellales;	f__Mortierellaceae;	g__Mortierella;	s__Mortierella_zychae
OTU1000	136	0	0	0	0	0	0	0	k__Fungi;	p__Ascomycota;	c__Sordariomycetes;	o__Hypocreales;	f__Hypocreales_fam_Incertae_sedis;	g__Stilbella;	s__Stilbella_byssiseda
OTU1001	148	0	0	0	0	0	0	0	k__Fungi;	p__Basidiomycota;	c__Tremellomycetes;	o__Tremellales;	f__Bulleribasidiaceae;	g__Vishniacozyma;	s__unclassified_Vishniacozyma
OTU1002	126	0	0	0	0	0	0	0	k__Fungi;	p__Ascomycota;	c__Dothideomycetes;	o__Pleosporales;	f__Didymellaceae;	g__unclassified_Didymellaceae;	s__unclassified_Didymellaceae
OTU1003	124	0	0	0	0	0	0	0	k__Fungi;	p__Basidiomycota;	c__Agaricomycetes;	o__Polyporales;	f__Podoscyphaceae;	g__Cotylidia;	s__Cotylidia_carpatica
OTU1004	130	0	16	0	0	0	0	0	k__Fungi;	p__unclassified_Fungi;	c__unclassified_Fungi;	o__unclassified_Fungi;	f__unclassified_Fungi;	g__unclassified_Fungi;	s__unclassified_Fungi
OTU1005	122	0	0	0	0	0	0	0	k__Fungi;	p__unclassified_Fungi;	c__unclassified_Fungi;	o__unclassified_Fungi;	f__unclassified_Fungi;	g__unclassified_Fungi;	s__unclassified_Fungi
OTU1006	123	0	0	0	0	0	0	0	k__Fungi;	p__Ascomycota;	c__Dothideomycetes;	o__Pleosporales;	f__Melanommataceae;	g__Alpinaria;	s__Alpinaria_rhododendri
OTU1007	123	0	0	0	0	0	0	0	k__Fungi;	p__Ascomycota;	c__Dothideomycetes;	o__Pleosporales;	f__Didymellaceae;	g__Pseudoascochyta;	s__Pseudoascochyta_pratensis
OTU1008	134	0	0	0	0	0	0	0	k__Fungi;	p__Ascomycota;	c__Dothideomycetes;	o__Cladosporiales;	f__Cladosporiaceae;	g__Cladosporium;	s__unclassified_Cladosporium
OTU1009	120	0	0	0	0	0	0	0	k__Fungi;	p__Ascomycota;	c__Sordariomycetes;	o__Hypocreales;	f__Nectriaceae;	g__Fusarium;	s__Fusarium_equiseti
OTU1010	129	0	0	0	0	0	0	0	k__Fungi;	p__Ascomycota;	c__Eurotiomycetes;	o__Eurotiales;	f__Aspergillaceae;	g__Aspergillus;	Unclassified
OTU1011	138	0	0	0	0	0	0	0	k__Fungi;	p__Ascomycota;	c__Eurotiomycetes;	o__Onygenales;	f__Onygenales_fam_Incertae_sedis;	g__Malbranchea;	s__Malbranchea_gypsea
OTU1012	131	0	0	0	0	0	0	0	k__Fungi;	p__Ascomycota;	c__Sordariomycetes;	o__Hypocreales;	f__unclassified_Hypocreales;	g__unclassified_Hypocreales;	s__unclassified_Hypocreales
OTU1013	108	0	0	0	0	0	0	0	k__Fungi;	p__unclassified_Fungi;	c__unclassified_Fungi;	o__unclassified_Fungi;	f__unclassified_Fungi;	g__unclassified_Fungi;	s__unclassified_Fungi
OTU1014	110	0	0	0	0	0	0	0	k__Fungi;	p__Olpidiomycota;	c__Olpidiomycetes;	o__Olpidiales;	f__Olpidiaceae;	g__Olpidium;	s__Olpidium_brassicae
OTU1015	125	0	0	0	0	0	0	0	k__Fungi;	p__Ascomycota;	c__Sordariomycetes;	o__Hypocreales;	f__Nectriaceae;	g__Neonectria;	s__Neonectria_major
OTU1016	124	0	0	0	0	0	0	0	k__Fungi;	p__Ascomycota;	c__Dothideomycetes;	o__Pleosporales;	f__Didymellaceae;	g__Didymella;	s__Didymella_rosea
OTU1017	119	0	0	0	0	0	0	0	k__Fungi;	p__Ascomycota;	c__Sordariomycetes;	o__Hypocreales;	f__Nectriaceae;	g__Fusarium;	s__Fusarium_circinatum
OTU1018	117	0	0	0	0	0	0	0	k__Fungi;	p__Ascomycota;	c__Sordariomycetes;	o__Hypocreales;	f__Nectriaceae;	g__Fusarium;	s__Fusarium_solani
OTU1019	111	0	0	0	0	0	0	0	k__Fungi;	p__Ascomycota;	c__Eurotiomycetes;	o__Eurotiales;	f__Aspergillaceae;	g__Aspergillus;	s__Aspergillus_brunneus
OTU1020	111	0	0	0	0	0	0	0	k__Fungi;	p__Ascomycota;	c__Sordariomycetes;	o__Hypocreales;	f__Nectriaceae;	g__Fusarium;	s__Fusarium_aethiopicum
OTU1021	122	0	0	0	0	0	0	0	k__Fungi;	p__Ascomycota;	c__Sordariomycetes;	o__Sordariales;	f__Chaetomiaceae;	g__Chaetomium;	s__Chaetomium_megalocarpum
OTU1022	115	0	0	0	0	0	0	0	k__Fungi;	p__unclassified_Fungi;	c__unclassified_Fungi;	o__unclassified_Fungi;	f__unclassified_Fungi;	g__unclassified_Fungi;	s__unclassified_Fungi
OTU1023	121	0	0	21	6	0	16	0	k__Fungi;	p__Ascomycota;	c__Sordariomycetes;	o__Chaetosphaeriales;	f__Chaetosphaeriaceae;	g__Chloridium;	s__Chloridium_aseptatum
OTU1024	100	0	0	0	0	0	0	0	k__Fungi;	p__Ascomycota;	c__Dothideomycetes;	o__Pleosporales;	f__Pyrenochaetopsidaceae;	g__Pyrenochaetopsis;	s__Pyrenochaetopsis_microspora
OTU1025	98	0	0	0	0	0	0	0	k__Fungi;	p__Mortierellomycota;	c__Mortierellomycetes;	o__Mortierellales;	f__Mortierellaceae;	g__Mortierella;	s__Mortierella_elongata
OTU1026	98	0	0	0	0	0	0	0	k__Fungi;	p__Ascomycota;	c__Sordariomycetes;	o__Sordariales;	f__Lasiosphaeriaceae;	g__Cercophora;	s__Cercophora_samala
OTU1027	92	0	0	0	0	0	0	0	k__Fungi;	p__Basidiomycota;	c__Tremellomycetes;	o__Tremellales;	f__Rhynchogastremataceae;	g__Papiliotrema;	s__Papiliotrema_flavescens
OTU1028	102	0	0	0	0	0	0	0	k__Fungi;	p__Ascomycota;	c__Sordariomycetes;	o__Xylariales;	f__Microdochiaceae;	g__Microdochium;	s__Microdochium_novae-zelandiae
OTU1029	114	0	0	0	0	0	0	0	k__Fungi;	p__Ascomycota;	c__Sordariomycetes;	o__Glomerellales;	f__Plectosphaerellaceae;	g__Plectosphaerella;	s__Plectosphaerella_niemeijerarum
OTU1030	98	0	0	141	0	0	0	0	k__Fungi;	p__Ascomycota;	c__Eurotiomycetes;	o__Eurotiales;	f__Aspergillaceae;	g__Penicillium;	s__Penicillium_simplicissimum
OTU1031	102	0	0	0	0	0	0	0	k__Fungi;	p__Kickxellomycota;	c__Kickxellomycetes;	o__Kickxellales;	f__Kickxellaceae;	g__Ramicandelaber;	Unclassified
OTU1032	115	0	0	0	0	0	0	0	k__Fungi;	p__unclassified_Fungi;	c__unclassified_Fungi;	o__unclassified_Fungi;	f__unclassified_Fungi;	g__unclassified_Fungi;	s__unclassified_Fungi
OTU1033	94	0	0	0	0	0	0	0	k__Fungi;	p__Rozellomycota;	Unclassified;	Unclassified;	Unclassified;	g__Paramicrosporidium;	s__Paramicrosporidium_saccamoebae
OTU1034	97	0	0	0	0	0	0	0	k__Fungi;	p__Ascomycota;	c__Eurotiomycetes;	o__Chaetothyriales;	f__Herpotrichiellaceae;	g__Exophiala;	Unclassified
OTU1035	90	0	0	0	0	0	0	0	k__Fungi;	p__Ascomycota;	c__Sordariomycetes;	o__unclassified_Sordariomycetes;	f__unclassified_Sordariomycetes;	g__unclassified_Sordariomycetes;	s__unclassified_Sordariomycetes
OTU1036	105	0	0	0	0	0	0	0	k__Fungi;	p__Ascomycota;	c__Dothideomycetes;	o__Venturiales;	f__Venturiaceae;	g__Tyrannosorus;	s__Tyrannosorus_hystrioides
OTU1037	103	0	0	0	0	0	0	0	k__Fungi;	p__Ascomycota;	c__Sordariomycetes;	o__Glomerellales;	f__Plectosphaerellaceae;	g__Verticillium;	s__Verticillium_dahliae
OTU1038	92	0	0	0	0	0	0	0	k__Fungi;	p__Kickxellomycota;	c__Kickxellomycetes;	o__Kickxellales;	f__Kickxellaceae;	g__Ramicandelaber;	Unclassified
OTU1039	108	0	0	0	0	0	0	0	k__Fungi;	p__Ascomycota;	c__Sordariomycetes;	o__Coniochaetales;	f__Coniochaetaceae;	Unclassified;	Unclassified
OTU1040	90	0	0	0	0	0	0	0	k__Fungi;	p__Ascomycota;	c__unclassified_Ascomycota;	o__unclassified_Ascomycota;	f__unclassified_Ascomycota;	g__unclassified_Ascomycota;	s__unclassified_Ascomycota
OTU1041	98	0	0	0	0	0	0	0	k__Fungi;	p__Ascomycota;	c__Sordariomycetes;	o__unclassified_Sordariomycetes;	f__unclassified_Sordariomycetes;	g__unclassified_Sordariomycetes;	s__unclassified_Sordariomycetes
OTU1042	97	0	0	0	0	0	0	0	k__Fungi;	p__Ascomycota;	c__Sordariomycetes;	o__Microascales;	f__Microascaceae;	g__Wardomyces;	s__Wardomyces_anomalus
OTU1043	100	0	0	0	0	0	0	0	k__Fungi;	p__Ascomycota;	c__Sordariomycetes;	o__Hypocreales;	f__Nectriaceae;	g__Ilyonectria;	s__Ilyonectria_cyclaminicola
OTU1044	98	0	0	0	0	0	0	0	k__Fungi;	p__Basidiomycota;	c__Tremellomycetes;	o__Trichosporonales;	f__Trichosporonaceae;	g__Trichosporon;	s__Trichosporon_japonicum
OTU1045	96	0	0	0	0	0	0	0	k__Fungi;	p__Ascomycota;	c__Dothideomycetes;	o__Cladosporiales;	f__Cladosporiaceae;	g__Cladosporium;	s__Cladosporium_aggregatocicatricatum
OTU1046	100	0	0	0	0	0	0	0	k__Fungi;	p__Ascomycota;	c__Sordariomycetes;	o__Hypocreales;	Unclassified;	g__Emericellopsis;	s__Emericellopsis_pusilla
OTU1047	89	0	0	0	0	0	0	0	k__Fungi;	p__Basidiomycota;	c__Agaricomycetes;	o__Agaricales;	f__Hygrophoraceae;	g__Hygrocybe;	s__Hygrocybe_conicoides
OTU1048	93	0	0	0	0	0	0	0	k__Fungi;	p__Basidiomycota;	c__Tremellomycetes;	o__Tremellales;	f__Bulleribasidiaceae;	g__Vishniacozyma;	s__Vishniacozyma_victoriae
OTU1049	91	0	0	0	0	0	0	0	k__Fungi;	p__unclassified_Fungi;	c__unclassified_Fungi;	o__unclassified_Fungi;	f__unclassified_Fungi;	g__unclassified_Fungi;	s__unclassified_Fungi
OTU1050	93	0	0	0	0	0	0	0	k__Fungi;	p__Basidiomycota;	c__Agaricomycetes;	Unclassified;	Unclassified;	Unclassified;	Unclassified
OTU1051	96	0	0	0	0	0	0	0	k__Fungi;	p__Ascomycota;	c__Dothideomycetes;	o__Pleosporales;	f__Didymellaceae;	g__Epicoccum;	s__unclassified_Epicoccum
OTU1052	92	0	0	0	0	0	0	0	k__Fungi;	p__Mortierellomycota;	c__Mortierellomycetes;	o__Mortierellales;	f__Mortierellaceae;	g__Mortierella;	s__Mortierella_gamsii
OTU1053	81	0	0	0	0	0	0	0	k__Fungi;	p__Mortierellomycota;	c__Mortierellomycetes;	o__Mortierellales;	f__Mortierellaceae;	g__Mortierella;	s__Mortierella_elongata
OTU1054	95	20	0	0	0	0	0	0	k__Fungi;	p__Ascomycota;	c__Saccharomycetes;	o__Saccharomycetales;	f__unclassified_Saccharomycetales;	g__unclassified_Saccharomycetales;	s__unclassified_Saccharomycetales
OTU1055	82	0	0	0	0	0	0	0	k__Fungi;	p__Basidiomycota;	c__Tremellomycetes;	o__Cystofilobasidiales;	f__Mrakiaceae;	g__Tausonia;	s__Tausonia_pullulans
OTU1056	92	0	0	15	50	0	0	0	k__Fungi;	p__Ascomycota;	c__Sordariomycetes;	o__Sordariales;	f__Chaetomiaceae;	g__Acrophialophora;	s__Acrophialophora_levis
OTU1057	88	0	0	0	0	0	0	0	k__Fungi;	p__Ascomycota;	c__Eurotiomycetes;	o__Chaetothyriales;	Unclassified;	g__Strelitziana;	s__Strelitziana_australiensis
OTU1058	103	0	0	0	0	0	0	0	k__Fungi;	p__Basidiomycota;	c__Agaricomycetes;	o__Cantharellales;	f__Ceratobasidiaceae;	g__Ceratobasidium;	Unclassified
OTU1059	96	0	0	0	0	0	0	0	k__Fungi;	p__Ascomycota;	c__Sordariomycetes;	o__Hypocreales;	f__Nectriaceae;	g__Dactylonectria;	s__Dactylonectria_alcacerensis
OTU1060	88	0	0	0	0	0	0	0	k__Fungi;	p__Basidiomycota;	c__Agaricomycetes;	o__Polyporales;	f__Ganodermataceae;	g__Ganoderma;	s__Ganoderma_sichuanense
OTU1061	87	0	0	0	0	0	0	0	k__Fungi;	p__Ascomycota;	c__Dothideomycetes;	o__Pleosporales;	f__Pleosporaceae;	g__Curvularia;	s__unclassified_Curvularia
OTU1062	97	0	0	0	0	0	0	0	k__Fungi;	p__Ascomycota;	c__Dothideomycetes;	o__Pleosporales;	f__Amorosiaceae;	g__Angustimassarina;	s__unclassified_Angustimassarina
OTU1063	82	0	0	0	0	0	0	0	k__Fungi;	p__Ascomycota;	c__Dothideomycetes;	o__Venturiales;	f__Venturiaceae;	g__Tyrannosorus;	s__Tyrannosorus_hystrioides
OTU1064	90	0	0	0	0	0	0	0	k__Fungi;	p__Ascomycota;	c__Leotiomycetes;	o__Helotiales;	f__unclassified_Helotiales;	g__unclassified_Helotiales;	s__unclassified_Helotiales
OTU1065	102	0	0	0	0	0	0	0	k__Fungi;	p__Ascomycota;	c__Sordariomycetes;	o__Trichosphaeriales;	f__Trichosphaeriaceae;	g__Nigrospora;	s__Nigrospora_oryzae
OTU1066	80	0	0	0	0	0	0	0	k__Fungi;	p__Ascomycota;	c__Saccharomycetes;	o__Saccharomycetales;	f__Dipodascaceae;	g__Galactomyces;	s__Galactomyces_pseudocandidus
OTU1067	90	0	0	0	0	0	0	0	k__Fungi;	p__unclassified_Fungi;	c__unclassified_Fungi;	o__unclassified_Fungi;	f__unclassified_Fungi;	g__unclassified_Fungi;	s__unclassified_Fungi
OTU1068	93	0	0	0	0	0	0	0	k__Fungi;	p__Ascomycota;	c__Sordariomycetes;	o__Hypocreales;	f__Nectriaceae;	g__Fusarium;	s__Fusarium_equiseti
OTU1069	71	13	0	10	0	88	0	0	k__Fungi;	p__Ascomycota;	Unclassified;	Unclassified;	Unclassified;	Unclassified;	Unclassified
OTU1070	80	0	0	0	0	0	0	0	k__Fungi;	p__Ascomycota;	c__Sordariomycetes;	o__Hypocreales;	f__Nectriaceae;	g__Fusarium;	s__Fusarium_asiaticum
OTU1071	73	0	0	0	0	0	0	0	k__Fungi;	p__Ascomycota;	c__Sordariomycetes;	o__Hypocreales;	f__Nectriaceae;	g__Fusarium;	s__Fusarium_kyushuense
OTU1072	81	0	0	0	0	0	0	0	k__Fungi;	p__Ascomycota;	c__Sordariomycetes;	o__Hypocreales;	f__Nectriaceae;	g__Fusarium;	s__unclassified_Fusarium
OTU1073	82	0	0	0	0	0	0	0	k__Fungi;	p__Ascomycota;	c__Sordariomycetes;	o__Hypocreales;	f__Nectriaceae;	g__Fusarium;	s__Fusarium_circinatum
OTU1074	86	0	0	0	0	0	0	0	k__Fungi;	p__Ascomycota;	c__Sordariomycetes;	o__Coniochaetales;	f__Coniochaetaceae;	Unclassified;	Unclassified
OTU1075	90	0	0	0	0	0	0	0	k__Fungi;	p__Ascomycota;	c__Sordariomycetes;	o__Hypocreales;	f__Hypocreales_fam_Incertae_sedis;	g__Acremonium;	s__Acremonium_furcatum
OTU1076	73	0	0	64	41	107	0	0	k__Fungi;	p__Ascomycota;	c__Sordariomycetes;	o__Hypocreales;	f__Hypocreales_fam_Incertae_sedis;	g__Sarocladium;	s__Sarocladium_strictum
OTU1077	70	0	0	0	0	0	0	0	k__Fungi;	p__Ascomycota;	c__Saccharomycetes;	o__Saccharomycetales;	Unclassified;	Unclassified;	Unclassified
OTU1078	77	0	0	0	0	0	0	0	k__Fungi;	p__Basidiomycota;	c__Agaricomycetes;	o__Agaricales;	f__Psathyrellaceae;	g__Coprinellus;	s__Coprinellus_curtus
OTU1079	81	0	0	0	0	0	0	0	k__Fungi;	p__Ascomycota;	c__Saccharomycetes;	o__Saccharomycetales;	f__Metschnikowiaceae;	g__Clavispora;	s__[Candida]_pseudointermedia
OTU1080	63	0	0	0	0	0	0	0	k__Fungi;	p__Ascomycota;	c__Sordariomycetes;	o__Hypocreales;	f__Nectriaceae;	g__Fusarium;	s__Fusarium_kyushuense
OTU1081	82	0	0	0	0	0	0	0	k__Fungi;	p__Ascomycota;	c__Sordariomycetes;	o__Microascales;	f__Microascaceae;	g__Cephalotrichum;	s__Cephalotrichum_cylindricum
OTU1082	88	0	0	0	0	0	0	0	k__Fungi;	p__Ascomycota;	c__Sordariomycetes;	o__Glomerellales;	f__Plectosphaerellaceae;	g__Gibellulopsis;	s__Gibellulopsis_serrae
OTU1083	71	0	0	0	0	0	0	0	k__Fungi;	p__Ascomycota;	c__Sordariomycetes;	o__Hypocreales;	f__Nectriaceae;	g__Penicillifer;	s__Penicillifer_diparietisporus
OTU1084	67	0	0	0	0	0	0	0	k__Fungi;	p__Ascomycota;	c__Sordariomycetes;	o__Coniochaetales;	f__Coniochaetaceae;	Unclassified;	Unclassified
OTU1085	77	0	0	0	0	0	0	0	k__Fungi;	p__unclassified_Fungi;	c__unclassified_Fungi;	o__unclassified_Fungi;	f__unclassified_Fungi;	g__unclassified_Fungi;	s__unclassified_Fungi
OTU1086	76	0	0	0	0	0	0	0	k__Fungi;	p__Ascomycota;	c__Sordariomycetes;	o__Glomerellales;	f__Plectosphaerellaceae;	g__Gibellulopsis;	s__unclassified_Gibellulopsis
OTU1087	64	0	0	19	0	0	0	0	k__Fungi;	p__Mortierellomycota;	c__Mortierellomycetes;	o__Mortierellales;	f__Mortierellaceae;	g__Mortierella;	s__Mortierella_oligospora
OTU1088	72	0	0	0	0	0	0	0	k__Fungi;	p__Ascomycota;	c__Sordariomycetes;	o__Sordariales;	f__unclassified_Sordariales;	g__unclassified_Sordariales;	s__unclassified_Sordariales
OTU1089	72	0	0	0	0	0	0	0	k__Fungi;	p__Ascomycota;	c__Sordariomycetes;	o__Hypocreales;	f__Nectriaceae;	g__Cosmospora;	s__Cosmospora_arxii
OTU1090	67	0	0	0	0	0	0	0	k__Fungi;	p__Ascomycota;	c__Eurotiomycetes;	o__Onygenales;	f__Onygenales_fam_Incertae_sedis;	g__Malbranchea;	s__Malbranchea_gypsea
OTU1091	64	0	0	0	0	0	0	0	k__Fungi;	p__Basidiomycota;	c__Agaricomycetes;	o__Sebacinales;	f__unclassified_Sebacinales;	g__unclassified_Sebacinales;	s__unclassified_Sebacinales
OTU1092	67	0	0	0	0	0	0	0	k__Fungi;	p__Ascomycota;	c__Sordariomycetes;	o__Glomerellales;	f__Glomerellaceae;	g__Colletotrichum;	s__Colletotrichum_jasminigenum
OTU1093	73	0	0	0	0	0	0	0	k__Fungi;	p__Ascomycota;	c__Sordariomycetes;	o__Hypocreales;	f__Nectriaceae;	g__Fusarium;	s__[Bisifusarium]_tonghuanum
OTU1094	68	0	0	0	0	0	0	0	k__Fungi;	p__Ascomycota;	c__Sordariomycetes;	o__Hypocreales;	f__Nectriaceae;	g__Fusarium;	s__[Bisifusarium]_tonghuanum
OTU1095	69	0	0	0	0	0	0	0	k__Fungi;	p__Ascomycota;	c__Sordariomycetes;	o__Glomerellales;	f__Plectosphaerellaceae;	g__Plectosphaerella;	s__Plectosphaerella_niemeijerarum
OTU1096	72	0	0	0	0	0	0	0	k__Fungi;	p__Basidiomycota;	c__unclassified_Basidiomycota;	o__unclassified_Basidiomycota;	f__unclassified_Basidiomycota;	g__unclassified_Basidiomycota;	s__unclassified_Basidiomycota
OTU1097	63	19	0	0	65	111	14	106	k__Fungi;	p__Ascomycota;	c__Saccharomycetes;	o__Saccharomycetales;	f__Debaryomycetaceae;	g__Meyerozyma;	s__Meyerozyma_caribbica
OTU1098	72	0	0	0	0	0	0	0	k__Fungi;	p__Ascomycota;	c__Eurotiomycetes;	o__Eurotiales;	f__Trichocomaceae;	g__Talaromyces;	s__Talaromyces_purpureogenus
OTU1099	70	0	0	0	0	0	0	0	k__Fungi;	p__Ascomycota;	c__Sordariomycetes;	o__Glomerellales;	f__Plectosphaerellaceae;	g__Gibellulopsis;	s__Gibellulopsis_serrae
OTU1100	67	0	0	0	0	0	0	0	k__Fungi;	p__Basidiomycota;	c__Agaricomycetes;	o__Agaricales;	f__unclassified_Agaricales;	g__unclassified_Agaricales;	s__unclassified_Agaricales
OTU1101	73	0	0	0	0	0	0	0	k__Fungi;	p__Basidiomycota;	c__Tremellomycetes;	o__Tremellales;	f__Bulleraceae;	g__Bullera;	s__Bullera_alba
OTU1102	72	0	0	0	0	0	0	0	k__Fungi;	p__Ascomycota;	Unclassified;	Unclassified;	Unclassified;	Unclassified;	Unclassified
OTU1103	66	0	0	0	0	0	0	0	k__Fungi;	p__Ascomycota;	c__Sordariomycetes;	o__Hypocreales;	f__Nectriaceae;	g__Fusarium;	s__Fusarium_nurragi
OTU1104	73	0	0	0	0	0	0	0	k__Fungi;	p__Ascomycota;	c__Eurotiomycetes;	o__Chaetothyriales;	Unclassified;	g__Strelitziana;	s__Strelitziana_australiensis
OTU1105	65	0	0	0	0	0	0	0	k__Fungi;	p__Ascomycota;	c__Sordariomycetes;	o__Coniochaetales;	f__Coniochaetaceae;	g__Coniochaeta;	Unclassified
OTU1106	64	0	0	0	0	0	0	0	k__Fungi;	p__Ascomycota;	c__Sordariomycetes;	o__Sordariales;	f__Lasiosphaeriaceae;	g__Schizothecium;	s__Schizothecium_carpinicola
OTU1107	55	0	0	0	0	0	0	0	k__Fungi;	p__Ascomycota;	c__Pezizomycetes;	o__Pezizales;	Unclassified;	Unclassified;	Unclassified
OTU1108	68	0	0	0	0	0	0	0	k__Fungi;	p__Ascomycota;	c__Saccharomycetes;	o__Saccharomycetales;	f__Debaryomycetaceae;	g__Candida;	s__Candida_sorbosivorans
OTU1109	69	0	0	0	0	0	0	0	k__Fungi;	p__Basidiomycota;	c__unclassified_Basidiomycota;	o__unclassified_Basidiomycota;	f__unclassified_Basidiomycota;	g__unclassified_Basidiomycota;	s__unclassified_Basidiomycota
OTU1110	71	0	0	0	17	0	0	0	k__Fungi;	p__Ascomycota;	c__Dothideomycetes;	o__Mycosphaerellales;	f__Neodevriesiaceae;	g__Neodevriesia;	s__unclassified_Neodevriesia
OTU1111	69	5	0	0	0	0	0	0	k__Fungi;	p__Ascomycota;	c__Sordariomycetes;	o__Hypocreales;	f__Cordycipitaceae;	g__Lecanicillium;	s__Lecanicillium_primulinum
OTU1112	64	0	0	0	0	0	0	0	k__Fungi;	p__Basidiomycota;	c__Tremellomycetes;	o__Trichosporonales;	f__Trichosporonaceae;	g__Cutaneotrichosporon;	s__unclassified_Cutaneotrichosporon
OTU1113	66	0	0	0	0	0	0	0	k__Fungi;	p__Basidiomycota;	c__unclassified_Basidiomycota;	o__unclassified_Basidiomycota;	f__unclassified_Basidiomycota;	g__unclassified_Basidiomycota;	s__unclassified_Basidiomycota
OTU1114	62	0	0	0	0	0	0	0	k__Fungi;	p__Ascomycota;	c__Sordariomycetes;	o__Hypocreales;	f__Nectriaceae;	g__Dactylonectria;	s__Dactylonectria_alcacerensis
OTU1115	76	0	0	0	0	0	0	0	k__Fungi;	p__Chytridiomycota;	Unclassified;	Unclassified;	Unclassified;	Unclassified;	Unclassified
OTU1116	74	0	0	0	0	0	32	0	k__Fungi;	p__Ascomycota;	Unclassified;	Unclassified;	Unclassified;	Unclassified;	Unclassified
OTU1117	73	0	0	0	0	0	0	0	k__Fungi;	p__Ascomycota;	c__Sordariomycetes;	o__Hypocreales;	f__Nectriaceae;	g__Fusarium;	s__unclassified_Fusarium
OTU1118	69	0	0	0	0	0	0	0	k__Fungi;	p__unclassified_Fungi;	c__unclassified_Fungi;	o__unclassified_Fungi;	f__unclassified_Fungi;	g__unclassified_Fungi;	s__unclassified_Fungi
OTU1119	59	43	0	0	21	0	6	0	k__Fungi;	p__Ascomycota;	c__Sordariomycetes;	o__Hypocreales;	f__Hypocreales_fam_Incertae_sedis;	g__Sarocladium;	s__Sarocladium_kiliense
OTU1120	76	0	0	0	0	0	0	0	k__Fungi;	p__Ascomycota;	c__Sordariomycetes;	o__Microascales;	f__Microascaceae;	g__Cephalotrichum;	s__Cephalotrichum_cylindricum
OTU1121	69	5	0	0	0	0	0	0	k__Fungi;	p__Ascomycota;	c__Sordariomycetes;	o__Microascales;	f__Microascaceae;	g__Acaulium;	s__Acaulium_caviariforme
OTU1122	63	0	0	0	0	0	0	0	k__Fungi;	p__Basidiomycota;	c__Agaricomycetes;	o__Russulales;	f__Peniophoraceae;	g__Peniophora;	Unclassified
OTU1123	74	0	0	0	0	0	0	0	k__Fungi;	p__Ascomycota;	c__unclassified_Ascomycota;	o__unclassified_Ascomycota;	f__unclassified_Ascomycota;	g__unclassified_Ascomycota;	s__unclassified_Ascomycota
OTU1124	63	0	0	0	0	0	0	0	k__Fungi;	p__Ascomycota;	c__Sordariomycetes;	o__Glomerellales;	f__Plectosphaerellaceae;	g__Plectosphaerella;	s__Plectosphaerella_niemeijerarum
OTU1125	52	0	0	0	0	0	0	0	k__Fungi;	p__Ascomycota;	c__Sordariomycetes;	o__Sordariales;	f__unclassified_Sordariales;	g__unclassified_Sordariales;	s__unclassified_Sordariales
OTU1126	76	0	0	0	0	0	0	0	k__Fungi;	p__Ascomycota;	c__unclassified_Ascomycota;	o__unclassified_Ascomycota;	f__unclassified_Ascomycota;	g__unclassified_Ascomycota;	s__unclassified_Ascomycota
OTU1127	58	0	0	0	0	0	0	0	k__Fungi;	p__Mortierellomycota;	c__Mortierellomycetes;	o__Mortierellales;	f__Mortierellaceae;	g__Mortierella;	s__unclassified_Mortierella
OTU1128	64	0	0	0	0	0	0	0	k__Fungi;	p__Ascomycota;	c__Sordariomycetes;	o__Microascales;	f__Microascaceae;	g__Cephalotrichum;	s__Cephalotrichum_nanum
OTU1129	53	0	0	0	0	0	0	0	k__Fungi;	p__unclassified_Fungi;	c__unclassified_Fungi;	o__unclassified_Fungi;	f__unclassified_Fungi;	g__unclassified_Fungi;	s__unclassified_Fungi
OTU1130	61	0	0	0	0	0	0	0	k__Fungi;	p__Basidiomycota;	c__Tremellomycetes;	o__Tremellales;	f__Bulleribasidiaceae;	g__Dioszegia;	s__Dioszegia_catarinonii
OTU1131	62	0	0	0	0	0	0	0	k__Fungi;	p__Rozellomycota;	Unclassified;	Unclassified;	Unclassified;	Unclassified;	Unclassified
OTU1132	65	0	0	0	0	0	0	0	k__Fungi;	p__Ascomycota;	c__Sordariomycetes;	o__unclassified_Sordariomycetes;	f__unclassified_Sordariomycetes;	g__unclassified_Sordariomycetes;	s__unclassified_Sordariomycetes
OTU1133	62	0	0	0	0	0	0	0	k__Fungi;	p__Ascomycota;	c__Eurotiomycetes;	o__Chaetothyriales;	Unclassified;	g__Strelitziana;	s__Strelitziana_australiensis
OTU1134	61	0	0	0	0	0	0	0	k__Fungi;	p__Ascomycota;	c__Eurotiomycetes;	o__Eurotiales;	f__Aspergillaceae;	g__Aspergillus;	s__Aspergillus_chlamydosporus
OTU1135	64	0	0	0	0	0	0	0	k__Fungi;	p__Ascomycota;	c__Eurotiomycetes;	o__Eurotiales;	f__Aspergillaceae;	g__Aspergillus;	s__Aspergillus_terreus
OTU1136	57	0	13	0	0	0	0	0	k__Fungi;	p__Ascomycota;	c__Saccharomycetes;	o__Saccharomycetales;	f__unclassified_Saccharomycetales;	g__unclassified_Saccharomycetales;	s__unclassified_Saccharomycetales
OTU1137	67	0	0	0	0	0	0	0	k__Fungi;	p__Ascomycota;	c__Saccharomycetes;	o__Saccharomycetales;	f__Dipodascaceae;	g__Galactomyces;	s__Galactomyces_pseudocandidus
OTU1138	66	0	0	0	0	0	0	0	k__Fungi;	p__unclassified_Fungi;	c__unclassified_Fungi;	o__unclassified_Fungi;	f__unclassified_Fungi;	g__unclassified_Fungi;	s__unclassified_Fungi
OTU1139	57	0	0	0	0	0	0	0	k__Fungi;	p__Ascomycota;	c__Saccharomycetes;	o__Saccharomycetales;	f__unclassified_Saccharomycetales;	g__unclassified_Saccharomycetales;	s__unclassified_Saccharomycetales
OTU1140	68	0	0	0	0	0	0	0	k__Fungi;	p__Ascomycota;	c__Dothideomycetes;	o__Pleosporales;	f__Sporormiaceae;	g__Preussia;	s__Preussia_persica
OTU1141	66	0	0	0	0	0	0	0	k__Fungi;	p__Ascomycota;	c__Dothideomycetes;	o__Mycosphaerellales;	f__Mycosphaerellaceae;	g__unclassified_Mycosphaerellaceae;	s__unclassified_Mycosphaerellaceae
OTU1142	52	0	0	0	0	0	0	0	k__Fungi;	p__Ascomycota;	c__Sordariomycetes;	o__Sordariales;	f__Chaetomiaceae;	g__Chaetomium;	s__Chaetomium_megalocarpum
OTU1143	61	0	0	0	0	0	0	0	k__Fungi;	p__Ascomycota;	c__Saccharomycetes;	o__Saccharomycetales;	f__Pichiaceae;	g__Pichia;	s__Pichia_fermentans
OTU1144	61	0	0	0	0	0	0	0	k__Fungi;	p__Basidiomycota;	c__unclassified_Basidiomycota;	o__unclassified_Basidiomycota;	f__unclassified_Basidiomycota;	g__unclassified_Basidiomycota;	s__unclassified_Basidiomycota
OTU1145	56	0	0	0	0	0	0	0	k__Fungi;	p__Basidiomycota;	c__Tremellomycetes;	o__Tremellales;	f__Rhynchogastremataceae;	g__Papiliotrema;	s__unclassified_Papiliotrema
OTU1146	64	0	0	0	0	0	0	0	k__Fungi;	p__Ascomycota;	c__Saccharomycetes;	o__Saccharomycetales;	f__unclassified_Saccharomycetales;	g__unclassified_Saccharomycetales;	s__unclassified_Saccharomycetales
OTU1147	59	75	0	0	0	0	0	0	k__Fungi;	p__Basidiomycota;	c__Tremellomycetes;	o__Tremellales;	f__Bulleribasidiaceae;	g__Hannaella;	s__Hannaella_sinensis
OTU1148	69	0	0	0	0	0	0	0	k__Fungi;	p__unclassified_Fungi;	c__unclassified_Fungi;	o__unclassified_Fungi;	f__unclassified_Fungi;	g__unclassified_Fungi;	s__unclassified_Fungi
OTU1149	55	0	0	0	0	0	0	0	k__Fungi;	p__Basidiomycota;	c__Tremellomycetes;	o__Tremellales;	f__Bulleribasidiaceae;	g__Hannaella;	s__Hannaella_luteola
OTU1150	49	34	0	47	0	0	0	0	k__Fungi;	p__Ascomycota;	c__Sordariomycetes;	o__Hypocreales;	f__Hypocreales_fam_Incertae_sedis;	g__Sarocladium;	s__Sarocladium_kiliense
OTU1151	63	0	0	0	0	0	0	0	k__Fungi;	p__Ascomycota;	c__Eurotiomycetes;	o__Chaetothyriales;	f__Herpotrichiellaceae;	g__Exophiala;	s__Exophiala_opportunistica
OTU1152	51	0	0	0	0	0	0	0	k__Fungi;	p__Ascomycota;	c__Sordariomycetes;	o__Hypocreales;	f__Hypocreales_fam_Incertae_sedis;	g__Trichothecium;	s__Trichothecium_roseum
OTU1153	62	0	0	0	0	0	0	0	k__Fungi;	p__Ascomycota;	c__Eurotiomycetes;	o__Eurotiales;	f__Aspergillaceae;	g__Xeromyces;	s__Xeromyces_bisporus
OTU1154	66	0	0	0	0	0	46	0	k__Fungi;	p__Basidiomycota;	c__Malasseziomycetes;	o__Malasseziales;	f__Malasseziaceae;	g__Malassezia;	s__Malassezia_arunalokei
OTU1155	65	0	0	0	0	0	0	0	k__Fungi;	p__Ascomycota;	c__Sordariomycetes;	o__Glomerellales;	f__Plectosphaerellaceae;	g__Plectosphaerella;	s__Plectosphaerella_niemeijerarum
OTU1156	55	0	0	0	0	0	0	0	k__Fungi;	p__Ascomycota;	c__Sordariomycetes;	o__Hypocreales;	f__Nectriaceae;	g__Fusicolla;	s__Fusicolla_ossicola
OTU1157	54	0	0	0	0	0	0	0	k__Fungi;	p__Ascomycota;	c__Dothideomycetes;	o__Pleosporales;	f__Didymellaceae;	g__Allophoma;	s__Allophoma_cylindrispora
OTU1158	62	0	0	0	0	0	0	0	k__Fungi;	p__Ascomycota;	c__Sordariomycetes;	o__unclassified_Sordariomycetes;	f__unclassified_Sordariomycetes;	g__unclassified_Sordariomycetes;	s__unclassified_Sordariomycetes
OTU1159	58	0	0	0	0	0	0	0	k__Fungi;	p__Ascomycota;	c__Sordariomycetes;	o__Microascales;	f__Microascaceae;	g__Kernia;	s__Kernia_geniculotricha
OTU1160	60	0	0	0	0	0	0	0	k__Fungi;	p__Ascomycota;	c__Sordariomycetes;	o__Hypocreales;	f__Bionectriaceae;	g__Gliomastix;	s__unclassified_Gliomastix
OTU1161	53	0	0	0	0	0	0	0	k__Fungi;	p__Ascomycota;	c__Dothideomycetes;	o__Pleosporales;	Unclassified;	Unclassified;	Unclassified
OTU1162	50	0	0	0	0	0	0	0	k__Fungi;	p__Ascomycota;	c__Sordariomycetes;	o__unclassified_Sordariomycetes;	f__unclassified_Sordariomycetes;	g__unclassified_Sordariomycetes;	s__unclassified_Sordariomycetes
OTU1163	59	0	0	0	0	0	0	0	k__Fungi;	p__Rozellomycota;	Unclassified;	Unclassified;	Unclassified;	Unclassified;	Unclassified
OTU1164	53	0	0	0	0	0	0	0	k__Fungi;	p__Ascomycota;	c__Sordariomycetes;	o__Hypocreales;	f__Nectriaceae;	g__Fusarium;	s__Fusarium_circinatum
OTU1165	62	0	0	0	0	0	0	0	k__Fungi;	p__Ascomycota;	c__Dothideomycetes;	o__Cladosporiales;	f__Cladosporiaceae;	g__Cladosporium;	s__Cladosporium_chasmanthicola
OTU1166	51	0	3	0	0	0	0	45	k__Fungi;	p__Ascomycota;	c__Sordariomycetes;	o__Hypocreales;	f__Hypocreaceae;	g__Trichoderma;	s__Trichoderma_viridescens
OTU1167	59	0	0	0	0	0	0	0	k__Fungi;	p__Ascomycota;	c__Sordariomycetes;	o__Hypocreales;	f__Cordycipitaceae;	g__Beauveria;	s__Beauveria_brongniartii
OTU1168	54	0	0	0	0	0	0	0	k__Fungi;	p__Ascomycota;	c__Eurotiomycetes;	o__Eurotiales;	f__Aspergillaceae;	g__Penicillium;	s__Penicillium_chalabudae
OTU1169	62	0	0	0	0	0	0	0	k__Fungi;	p__unclassified_Fungi;	c__unclassified_Fungi;	o__unclassified_Fungi;	f__unclassified_Fungi;	g__unclassified_Fungi;	s__unclassified_Fungi
OTU1170	61	0	0	0	0	0	0	0	k__Fungi;	p__Ascomycota;	c__Saccharomycetes;	o__Saccharomycetales;	f__unclassified_Saccharomycetales;	g__unclassified_Saccharomycetales;	s__unclassified_Saccharomycetales
OTU1171	60	0	0	0	0	0	0	0	k__Fungi;	p__Ascomycota;	c__Saccharomycetes;	o__Saccharomycetales;	f__Pichiaceae;	g__Pichia;	s__Pichia_cephalocereana
OTU1172	53	0	0	0	0	0	0	0	k__Fungi;	p__Ascomycota;	c__Dothideomycetes;	o__Mycosphaerellales;	f__Mycosphaerellaceae;	g__Ramularia;	s__Ramularia_heraclei
OTU1173	50	0	0	0	0	0	0	0	k__Fungi;	p__Ascomycota;	c__Sordariomycetes;	o__Sordariales;	f__Chaetomiaceae;	g__Chaetomium;	s__Chaetomium_megalocarpum
OTU1174	60	0	0	0	0	0	0	0	k__Fungi;	p__Ascomycota;	c__Sordariomycetes;	o__Coniochaetales;	f__Coniochaetaceae;	g__Coniochaeta;	s__Coniochaeta_verticillata
OTU1175	55	0	0	0	0	0	0	0	k__Fungi;	p__Ascomycota;	c__Sordariomycetes;	o__Glomerellales;	f__Plectosphaerellaceae;	g__Stachylidium;	Unclassified
OTU1176	57	0	0	0	0	0	0	0	k__Fungi;	p__Ascomycota;	c__Geoglossomycetes;	o__Geoglossales;	f__Geoglossaceae;	g__Trichoglossum;	s__Trichoglossum_farlowii
OTU1177	54	0	0	32	0	0	0	0	k__Fungi;	p__Ascomycota;	c__Eurotiomycetes;	o__Eurotiales;	f__Thermoascaceae;	g__Byssochlamys;	s__Byssochlamys_zollerniae
OTU1178	63	0	0	0	0	0	0	0	k__Fungi;	p__Ascomycota;	c__unclassified_Ascomycota;	o__unclassified_Ascomycota;	f__unclassified_Ascomycota;	g__unclassified_Ascomycota;	s__unclassified_Ascomycota
OTU1179	58	0	0	0	0	0	0	0	k__Fungi;	p__Ascomycota;	c__Sordariomycetes;	o__Hypocreales;	f__Nectriaceae;	g__Fusarium;	s__Fusarium_aethiopicum
OTU1180	62	0	0	0	0	0	0	0	k__Fungi;	p__unclassified_Fungi;	c__unclassified_Fungi;	o__unclassified_Fungi;	f__unclassified_Fungi;	g__unclassified_Fungi;	s__unclassified_Fungi
OTU1181	63	0	0	0	0	0	0	0	k__Fungi;	p__Ascomycota;	c__Saccharomycetes;	o__Saccharomycetales;	f__Dipodascaceae;	g__Galactomyces;	s__Galactomyces_pseudocandidus
OTU1182	59	0	0	0	0	0	0	0	k__Fungi;	p__unclassified_Fungi;	c__unclassified_Fungi;	o__unclassified_Fungi;	f__unclassified_Fungi;	g__unclassified_Fungi;	s__unclassified_Fungi
OTU1183	51	155	0	550	0	0	0	0	k__Fungi;	p__Ascomycota;	c__Sordariomycetes;	o__Sordariales;	f__Chaetomiaceae;	g__unclassified_Chaetomiaceae;	s__unclassified_Chaetomiaceae
OTU1184	49	0	0	0	0	0	0	0	k__Fungi;	p__Ascomycota;	c__Sordariomycetes;	o__Hypocreales;	f__Ophiocordycipitaceae;	g__Purpureocillium;	s__Purpureocillium_lilacinum
OTU1185	53	0	0	0	0	0	0	0	k__Fungi;	p__Mortierellomycota;	c__Mortierellomycetes;	o__Mortierellales;	f__Mortierellaceae;	g__Mortierella;	s__Mortierella_globalpina
OTU1186	51	0	0	0	0	0	0	0	k__Fungi;	p__Ascomycota;	c__Sordariomycetes;	o__Microascales;	f__Microascaceae;	g__unclassified_Microascaceae;	s__unclassified_Microascaceae
OTU1187	64	0	0	0	0	0	0	0	k__Fungi;	p__Ascomycota;	c__Sordariomycetes;	o__Xylariales;	f__Xylariales_fam_Incertae_sedis;	g__Hansfordia;	Unclassified
OTU1188	49	0	0	0	0	0	0	0	k__Fungi;	p__Ascomycota;	Unclassified;	Unclassified;	Unclassified;	Unclassified;	Unclassified
OTU1189	54	0	0	0	0	0	0	0	k__Fungi;	p__Ascomycota;	c__Eurotiomycetes;	o__Eurotiales;	f__Trichocomaceae;	g__Talaromyces;	s__Talaromyces_argentinensis
OTU1190	52	0	0	0	0	0	0	0	k__Fungi;	p__Ascomycota;	c__Eurotiomycetes;	o__Chaetothyriales;	Unclassified;	g__Strelitziana;	s__Strelitziana_australiensis
OTU1191	55	0	0	0	0	0	0	0	k__Fungi;	p__Ascomycota;	c__Eurotiomycetes;	o__Onygenales;	f__Gymnoascaceae;	Unclassified;	Unclassified
OTU1192	53	0	0	0	0	0	0	0	k__Fungi;	p__Basidiomycota;	c__Agaricomycetes;	o__Russulales;	f__Russulaceae;	g__Russula;	Unclassified
OTU1193	50	0	0	0	0	0	0	0	k__Fungi;	p__Basidiomycota;	c__unclassified_Basidiomycota;	o__unclassified_Basidiomycota;	f__unclassified_Basidiomycota;	g__unclassified_Basidiomycota;	s__unclassified_Basidiomycota
OTU1194	56	0	0	0	0	0	0	0	k__Fungi;	p__Ascomycota;	c__Saccharomycetes;	o__Saccharomycetales;	Unclassified;	Unclassified;	Unclassified
OTU1195	46	0	0	0	0	0	0	0	k__Fungi;	p__Ascomycota;	c__Dothideomycetes;	Unclassified;	Unclassified;	Unclassified;	Unclassified
OTU1196	52	0	0	0	0	0	0	0	k__Fungi;	p__Ascomycota;	c__Saccharomycetes;	o__Saccharomycetales;	f__Metschnikowiaceae;	g__Clavispora;	s__Clavispora_lusitaniae
OTU1197	54	0	0	0	0	0	0	0	k__Fungi;	p__Rozellomycota;	Unclassified;	Unclassified;	Unclassified;	Unclassified;	Unclassified
OTU1198	47	0	0	0	0	0	0	0	k__Fungi;	p__Ascomycota;	Unclassified;	Unclassified;	Unclassified;	Unclassified;	Unclassified
OTU1199	59	0	0	0	0	0	0	0	k__Fungi;	p__Ascomycota;	c__Sordariomycetes;	o__Hypocreales;	Unclassified;	g__Emericellopsis;	s__Emericellopsis_robusta
OTU1200	49	0	0	0	0	0	0	0	k__Fungi;	p__Ascomycota;	c__Leotiomycetes;	o__Helotiales;	f__Helotiales_fam_Incertae_sedis;	g__Leptodontidium;	s__unclassified_Leptodontidium
OTU1201	49	0	0	0	0	0	0	0	k__Fungi;	p__Ascomycota;	c__Sordariomycetes;	o__Sordariales;	f__Chaetomiaceae;	g__Mycothermus;	s__Mycothermus_thermophilus
OTU1202	49	0	0	0	0	0	0	0	k__Fungi;	p__Basidiomycota;	c__Tremellomycetes;	o__Trichosporonales;	f__Trichosporonaceae;	g__Cutaneotrichosporon;	s__unclassified_Cutaneotrichosporon
OTU1203	54	0	0	0	0	0	0	0	k__Fungi;	p__unclassified_Fungi;	c__unclassified_Fungi;	o__unclassified_Fungi;	f__unclassified_Fungi;	g__unclassified_Fungi;	s__unclassified_Fungi
OTU1204	48	0	0	0	0	0	0	0	k__Fungi;	p__Ascomycota;	c__Leotiomycetes;	o__Thelebolales;	f__Pseudeurotiaceae;	g__Pseudeurotium;	s__Pseudeurotium_ovale
OTU1205	46	0	0	3	0	0	0	0	k__Fungi;	p__Ascomycota;	c__Eurotiomycetes;	o__Eurotiales;	f__Aspergillaceae;	g__Aspergillus;	s__Aspergillus_chlamydosporus
OTU1206	51	0	0	0	0	0	0	0	k__Fungi;	p__Chytridiomycota;	c__Spizellomycetes;	o__Spizellomycetales;	f__Spizellomycetaceae;	g__Triparticalcar;	Unclassified
OTU1207	46	0	0	0	0	0	0	0	k__Fungi;	p__Ascomycota;	c__Dothideomycetes;	o__Mycosphaerellales;	f__Mycosphaerellaceae;	g__Zasmidium;	s__unclassified_Zasmidium
OTU1208	57	0	0	0	0	0	0	0	k__Fungi;	p__Ascomycota;	c__Sordariomycetes;	o__Xylariales;	f__Diatrypaceae;	g__Monosporascus;	s__unclassified_Monosporascus
OTU1209	55	0	0	0	0	0	0	0	k__Fungi;	p__Ascomycota;	c__Sordariomycetes;	o__Sordariales;	f__Chaetomiaceae;	g__Mycothermus;	s__Mycothermus_thermophilus
OTU1210	51	0	0	0	0	0	0	0	k__Fungi;	p__Ascomycota;	c__Eurotiomycetes;	o__Eurotiales;	f__Aspergillaceae;	g__Penicillium;	s__Penicillium_kongii
OTU1211	48	0	0	0	0	0	0	0	k__Fungi;	p__Ascomycota;	c__Dothideomycetes;	o__Pleosporales;	f__Sporormiaceae;	Unclassified;	Unclassified
OTU1212	45	0	0	0	0	0	0	0	k__Fungi;	p__Rozellomycota;	Unclassified;	Unclassified;	Unclassified;	Unclassified;	Unclassified
OTU1213	49	0	0	0	0	0	0	0	k__Fungi;	p__Ascomycota;	c__unclassified_Ascomycota;	o__unclassified_Ascomycota;	f__unclassified_Ascomycota;	g__unclassified_Ascomycota;	s__unclassified_Ascomycota
OTU1214	48	0	0	0	0	0	0	0	k__Fungi;	p__unclassified_Fungi;	c__unclassified_Fungi;	o__unclassified_Fungi;	f__unclassified_Fungi;	g__unclassified_Fungi;	s__unclassified_Fungi
OTU1215	53	0	0	0	0	0	0	0	k__Fungi;	p__Basidiomycota;	c__Tremellomycetes;	o__Tremellales;	f__Tremellaceae;	g__Cryptococcus;	Unclassified
OTU1216	55	0	0	0	0	0	0	0	k__Fungi;	p__Ascomycota;	c__Eurotiomycetes;	o__Chaetothyriales;	f__Herpotrichiellaceae;	g__Exophiala;	s__Exophiala_opportunistica
OTU1217	45	0	0	0	0	0	0	0	k__Fungi;	p__Ascomycota;	c__Sordariomycetes;	o__Sordariales;	f__Chaetomiaceae;	g__Chaetomium;	s__Chaetomium_megalocarpum
OTU1218	47	0	0	0	0	0	0	0	k__Fungi;	p__Ascomycota;	c__Eurotiomycetes;	o__Chaetothyriales;	f__Herpotrichiellaceae;	g__Exophiala;	s__Exophiala_pisciphila
OTU1219	43	0	0	0	0	0	0	0	k__Fungi;	p__unclassified_Fungi;	c__unclassified_Fungi;	o__unclassified_Fungi;	f__unclassified_Fungi;	g__unclassified_Fungi;	s__unclassified_Fungi
OTU1220	49	0	0	0	0	0	0	0	k__Fungi;	p__Ascomycota;	c__Sordariomycetes;	o__unclassified_Sordariomycetes;	f__unclassified_Sordariomycetes;	g__unclassified_Sordariomycetes;	s__unclassified_Sordariomycetes
OTU1221	52	0	0	0	0	0	0	0	k__Fungi;	p__Basidiomycota;	c__Tremellomycetes;	o__Holtermanniales;	Unclassified;	g__Holtermanniella;	s__Holtermanniella_nyarrowii
OTU1222	58	0	0	0	0	0	0	0	k__Fungi;	p__unclassified_Fungi;	c__unclassified_Fungi;	o__unclassified_Fungi;	f__unclassified_Fungi;	g__unclassified_Fungi;	s__unclassified_Fungi
OTU1223	49	0	0	0	0	0	0	0	k__Fungi;	p__Ascomycota;	c__Sordariomycetes;	o__Sordariales;	f__unclassified_Sordariales;	g__unclassified_Sordariales;	s__unclassified_Sordariales
OTU1224	55	0	0	0	0	0	0	0	k__Fungi;	p__Ascomycota;	c__Sordariomycetes;	o__Sordariales;	f__Chaetomiaceae;	g__Botryotrichum;	s__Botryotrichum_domesticum
OTU1225	52	0	0	0	0	0	0	0	k__Fungi;	p__Ascomycota;	c__Sordariomycetes;	o__Chaetosphaeriales;	f__Chaetosphaeriaceae;	g__Chaetosphaeria;	s__Chaetosphaeria_vermicularioides
OTU1226	54	0	0	0	105	515	133	0	k__Fungi;	p__Ascomycota;	c__Sordariomycetes;	o__Hypocreales;	f__Hypocreaceae;	g__Trichoderma;	s__Trichoderma_simmonsii
OTU1227	37	0	0	0	0	0	0	0	k__Fungi;	p__Ascomycota;	c__Eurotiomycetes;	o__Eurotiales;	f__Aspergillaceae;	g__Penicillium;	s__Penicillium_abidjanum
OTU1228	52	0	0	0	0	0	0	0	k__Fungi;	p__Ascomycota;	c__Archaeorhizomycetes;	o__Archaeorhizomycetales;	f__Archaeorhizomycetaceae;	g__Archaeorhizomyces;	Unclassified
OTU1229	51	0	0	0	0	0	0	0	k__Fungi;	p__Ascomycota;	c__Saccharomycetes;	o__Saccharomycetales;	f__Metschnikowiaceae;	g__Clavispora;	s__[Candida]_pseudointermedia
OTU1230	47	0	0	0	0	0	0	0	k__Fungi;	p__Ascomycota;	c__Sordariomycetes;	Unclassified;	Unclassified;	Unclassified;	Unclassified
OTU1231	48	0	0	0	0	0	0	0	k__Fungi;	p__Basidiomycota;	c__Tremellomycetes;	o__Tremellales;	f__Bulleribasidiaceae;	g__Dioszegia;	s__Dioszegia_catarinonii
OTU1232	52	0	0	0	0	0	0	0	k__Fungi;	p__Ascomycota;	c__Sordariomycetes;	o__unclassified_Sordariomycetes;	f__unclassified_Sordariomycetes;	g__unclassified_Sordariomycetes;	s__unclassified_Sordariomycetes
OTU1233	50	5	0	0	0	0	0	0	k__Fungi;	p__Basidiomycota;	c__Tremellomycetes;	o__Trichosporonales;	f__Trichosporonaceae;	g__Apiotrichum;	s__Apiotrichum_chiropterorum
OTU1234	50	0	0	0	0	0	0	0	k__Fungi;	p__Rozellomycota;	Unclassified;	Unclassified;	Unclassified;	Unclassified;	Unclassified
OTU1235	51	0	0	0	0	0	0	0	k__Fungi;	p__Basidiomycota;	c__Tremellomycetes;	o__Cystofilobasidiales;	f__Cystofilobasidiaceae;	g__Cystofilobasidium;	s__Cystofilobasidium_infirmominiatum
OTU1236	38	0	0	0	0	0	0	0	k__Fungi;	p__Monoblepharomycota;	c__Monoblepharidomycetes;	o__Monoblepharidales;	Unclassified;	Unclassified;	Unclassified
OTU1237	42	0	0	0	0	0	0	0	k__Fungi;	p__Ascomycota;	c__Sordariomycetes;	o__Sordariales;	f__Sordariaceae;	g__Gelasinospora;	s__Gelasinospora_brevispora
OTU1238	46	0	0	0	0	0	0	0	k__Fungi;	p__Ascomycota;	c__Leotiomycetes;	o__Helotiales;	Unclassified;	Unclassified;	Unclassified
OTU1239	53	0	0	0	0	0	0	0	k__Fungi;	p__Ascomycota;	c__Dothideomycetes;	o__Pleosporales;	f__Massarinaceae;	g__Massarina;	Unclassified
OTU1240	50	0	0	0	0	0	0	0	k__Fungi;	p__Ascomycota;	c__Leotiomycetes;	o__Helotiales;	Unclassified;	Unclassified;	Unclassified
OTU1241	37	0	0	0	0	0	0	0	k__Fungi;	p__unclassified_Fungi;	c__unclassified_Fungi;	o__unclassified_Fungi;	f__unclassified_Fungi;	g__unclassified_Fungi;	s__unclassified_Fungi
OTU1242	52	0	0	0	0	0	0	0	k__Fungi;	p__Basidiomycota;	c__unclassified_Basidiomycota;	o__unclassified_Basidiomycota;	f__unclassified_Basidiomycota;	g__unclassified_Basidiomycota;	s__unclassified_Basidiomycota
OTU1243	55	7	1	0	0	0	0	0	k__Fungi;	p__Ascomycota;	c__Eurotiomycetes;	o__Chaetothyriales;	f__Herpotrichiellaceae;	g__Cladophialophora;	s__Cladophialophora_chaetospira
OTU1244	50	0	2	5	133	86	111	0	k__Fungi;	p__Mucoromycota;	c__Mucoromycetes;	o__Mucorales;	f__Rhizopodaceae;	g__Rhizopus;	s__Rhizopus_arrhizus
OTU1245	41	0	0	0	0	0	0	0	k__Fungi;	p__Ascomycota;	c__Leotiomycetes;	o__Erysiphales;	f__Erysiphaceae;	g__Pseudoidium;	s__Pseudoidium_neolycopersici
OTU1246	47	0	0	0	0	0	0	0	k__Fungi;	p__Ascomycota;	c__Pezizomycetes;	Unclassified;	Unclassified;	Unclassified;	Unclassified
OTU1247	53	0	0	0	0	0	0	0	k__Fungi;	p__Ascomycota;	c__Leotiomycetes;	o__Helotiales;	f__Helotiales_fam_Incertae_sedis;	g__Chalara;	s__Chalara_piceae-abietis
OTU1248	40	0	0	0	0	0	0	0	k__Fungi;	p__Ascomycota;	c__Eurotiomycetes;	o__Chaetothyriales;	Unclassified;	g__Strelitziana;	s__Strelitziana_syzygii
OTU1249	40	0	0	0	0	0	0	0	k__Fungi;	p__Ascomycota;	c__unclassified_Ascomycota;	o__unclassified_Ascomycota;	f__unclassified_Ascomycota;	g__unclassified_Ascomycota;	s__unclassified_Ascomycota
OTU1250	46	0	0	0	0	0	0	0	k__Fungi;	p__Glomeromycota;	c__Glomeromycetes;	o__Glomerales;	f__Glomeraceae;	g__Glomus;	s__Glomus_indicum
OTU1251	47	0	0	0	0	0	0	0	k__Fungi;	p__Basidiomycota;	c__Tremellomycetes;	o__Tremellales;	f__Bulleribasidiaceae;	g__Hannaella;	s__Hannaella_zeae
OTU1252	38	0	0	0	0	0	0	0	k__Fungi;	p__Ascomycota;	c__Sordariomycetes;	o__Glomerellales;	f__Plectosphaerellaceae;	g__Lectera;	s__Lectera_longa
OTU1253	46	31	0	0	0	0	0	0	k__Fungi;	p__Ascomycota;	c__Saccharomycetes;	o__Saccharomycetales;	f__Debaryomycetaceae;	g__unclassified_Debaryomycetaceae;	s__unclassified_Debaryomycetaceae
OTU1254	49	0	0	0	0	0	0	0	k__Fungi;	p__unclassified_Fungi;	c__unclassified_Fungi;	o__unclassified_Fungi;	f__unclassified_Fungi;	g__unclassified_Fungi;	s__unclassified_Fungi
OTU1255	47	0	0	0	0	0	0	0	k__Fungi;	p__Basidiomycota;	c__Tremellomycetes;	o__Tremellales;	f__Rhynchogastremataceae;	g__Rhynchogastrema;	s__Rhynchogastrema_complexa
OTU1256	40	0	0	0	0	0	0	0	k__Fungi;	p__Ascomycota;	c__Archaeorhizomycetes;	Unclassified;	Unclassified;	Unclassified;	Unclassified
OTU1257	40	0	0	0	0	0	0	0	k__Fungi;	p__Ascomycota;	c__Saccharomycetes;	o__Saccharomycetales;	f__Debaryomycetaceae;	g__Teunomyces;	s__[Candida]_sake
OTU1258	41	0	0	0	0	0	0	0	k__Fungi;	p__Ascomycota;	c__Sordariomycetes;	o__Hypocreales;	f__Nectriaceae;	g__Fusarium;	s__Fusarium_solani
OTU1259	44	0	0	0	0	0	0	0	k__Fungi;	p__Ascomycota;	c__Leotiomycetes;	o__Helotiales;	f__Hyaloscyphaceae;	g__Clathrosphaerina;	s__Clathrosphaerina_zalewskii
OTU1260	46	0	0	0	0	0	0	0	k__Fungi;	p__Ascomycota;	c__Eurotiomycetes;	o__Eurotiales;	f__Aspergillaceae;	g__Penicillium;	s__Penicillium_fusisporum
OTU1261	49	0	0	0	0	0	0	0	k__Fungi;	p__Ascomycota;	c__unclassified_Ascomycota;	o__unclassified_Ascomycota;	f__unclassified_Ascomycota;	g__unclassified_Ascomycota;	s__unclassified_Ascomycota
OTU1262	44	0	0	0	0	0	0	0	k__Fungi;	p__Ascomycota;	c__Saccharomycetes;	o__Saccharomycetales;	f__unclassified_Saccharomycetales;	g__unclassified_Saccharomycetales;	s__unclassified_Saccharomycetales
OTU1263	51	0	0	0	0	0	0	0	k__Fungi;	p__Olpidiomycota;	c__Olpidiomycetes;	o__Olpidiales;	f__Olpidiaceae;	Unclassified;	Unclassified
OTU1264	45	0	0	0	0	0	0	0	k__Fungi;	p__Ascomycota;	c__Saccharomycetes;	o__Saccharomycetales;	f__Dipodascaceae;	g__Galactomyces;	s__Galactomyces_pseudocandidus
OTU1265	45	0	0	0	0	0	0	0	k__Fungi;	p__Basidiobolomycota;	c__Basidiobolomycetes;	o__Basidiobolales;	f__Basidiobolaceae;	g__Basidiobolus;	s__Basidiobolus_magnus
OTU1266	44	0	0	0	0	0	0	0	k__Fungi;	p__unclassified_Fungi;	c__unclassified_Fungi;	o__unclassified_Fungi;	f__unclassified_Fungi;	g__unclassified_Fungi;	s__unclassified_Fungi
OTU1267	36	0	0	0	0	0	0	0	k__Fungi;	p__Ascomycota;	c__Dothideomycetes;	o__Pleosporales;	f__Didymellaceae;	g__Stagonosporopsis;	s__Stagonosporopsis_valerianellae
OTU1268	41	0	0	0	0	0	0	0	k__Fungi;	p__Basidiomycota;	c__Tremellomycetes;	o__Tremellales;	f__Rhynchogastremataceae;	g__Papiliotrema;	s__Papiliotrema_flavescens
OTU1269	41	0	0	0	0	0	0	0	k__Fungi;	p__Ascomycota;	c__Saccharomycetes;	o__Saccharomycetales;	f__Trichomonascaceae;	g__Wickerhamiella;	s__Wickerhamiella_versatilis
OTU1270	45	0	0	0	0	0	0	0	k__Fungi;	p__Basidiomycota;	c__Tremellomycetes;	o__Tremellales;	f__Bulleribasidiaceae;	g__Vishniacozyma;	s__Vishniacozyma_tephrensis
OTU1271	42	0	0	0	0	0	0	0	k__Fungi;	p__Ascomycota;	c__Sordariomycetes;	o__unclassified_Sordariomycetes;	f__unclassified_Sordariomycetes;	g__unclassified_Sordariomycetes;	s__unclassified_Sordariomycetes
OTU1272	46	0	0	0	0	0	0	0	k__Fungi;	p__Ascomycota;	c__Dothideomycetes;	o__Pleosporales;	f__Didymellaceae;	g__Neoascochyta;	s__Neoascochyta_cylindrispora
OTU1273	42	0	0	0	0	0	0	0	k__Fungi;	p__Ascomycota;	c__Eurotiomycetes;	o__Eurotiales;	f__Aspergillaceae;	g__unclassified_Aspergillaceae;	s__unclassified_Aspergillaceae
OTU1274	46	0	0	0	0	0	0	0	k__Fungi;	p__unclassified_Fungi;	c__unclassified_Fungi;	o__unclassified_Fungi;	f__unclassified_Fungi;	g__unclassified_Fungi;	s__unclassified_Fungi
OTU1275	47	0	0	0	0	0	0	0	k__Fungi;	p__Ascomycota;	c__unclassified_Ascomycota;	o__unclassified_Ascomycota;	f__unclassified_Ascomycota;	g__unclassified_Ascomycota;	s__unclassified_Ascomycota
OTU1276	37	0	0	0	0	0	0	0	k__Fungi;	p__Ascomycota;	c__Eurotiomycetes;	o__Onygenales;	f__Gymnoascaceae;	Unclassified;	Unclassified
OTU1277	40	0	0	0	0	0	0	0	k__Fungi;	p__Basidiomycota;	c__Malasseziomycetes;	o__Malasseziales;	f__Malasseziaceae;	g__Malassezia;	s__Malassezia_globosa
OTU1278	43	0	0	0	0	0	0	0	k__Fungi;	p__Ascomycota;	c__Sordariomycetes;	o__unclassified_Sordariomycetes;	f__unclassified_Sordariomycetes;	g__unclassified_Sordariomycetes;	s__unclassified_Sordariomycetes
OTU1279	41	0	0	0	0	0	0	0	k__Fungi;	p__Basidiomycota;	c__Tremellomycetes;	o__Tremellales;	f__Cryptococcaceae;	g__Cryptococcus;	s__Cryptococcus_neoformans
OTU1280	39	0	0	0	0	0	0	0	k__Fungi;	p__Ascomycota;	c__unclassified_Ascomycota;	o__unclassified_Ascomycota;	f__unclassified_Ascomycota;	g__unclassified_Ascomycota;	s__unclassified_Ascomycota
OTU1281	37	0	0	0	0	0	0	0	k__Fungi;	p__Ascomycota;	c__Saccharomycetes;	o__Saccharomycetales;	f__Metschnikowiaceae;	g__Clavispora;	s__[Candida]_pseudointermedia
OTU1282	45	0	0	0	0	0	0	0	k__Fungi;	p__Ascomycota;	c__Saccharomycetes;	o__Saccharomycetales;	f__Pichiaceae;	g__Pichia;	s__Pichia_membranifaciens
OTU1283	45	0	0	0	0	0	0	0	k__Fungi;	p__Ascomycota;	c__Sordariomycetes;	o__Sordariales;	f__Chaetomiaceae;	g__unclassified_Chaetomiaceae;	s__unclassified_Chaetomiaceae
OTU1284	38	0	0	0	0	0	0	0	k__Fungi;	p__Ascomycota;	c__Leotiomycetes;	o__Erysiphales;	f__Erysiphaceae;	g__Leveillula;	s__Leveillula_taurica
OTU1285	45	0	0	0	0	0	0	0	k__Fungi;	p__Mortierellomycota;	c__Mortierellomycetes;	o__Mortierellales;	f__Mortierellaceae;	g__Mortierella;	s__Mortierella_humilis
OTU1286	36	0	0	0	0	0	0	0	k__Fungi;	p__Ascomycota;	c__Dothideomycetes;	o__Pleosporales;	f__Didymellaceae;	g__Nothophoma;	s__Nothophoma_variabilis
OTU1287	38	0	0	0	0	0	0	0	k__Fungi;	p__unclassified_Fungi;	c__unclassified_Fungi;	o__unclassified_Fungi;	f__unclassified_Fungi;	g__unclassified_Fungi;	s__unclassified_Fungi
OTU1288	43	0	0	0	0	0	0	0	k__Fungi;	p__Ascomycota;	c__Archaeorhizomycetes;	o__Archaeorhizomycetales;	f__Archaeorhizomycetaceae;	g__Archaeorhizomyces;	Unclassified
OTU1289	49	0	0	0	0	0	0	0	k__Fungi;	p__Ascomycota;	c__Saccharomycetes;	o__Saccharomycetales;	f__Metschnikowiaceae;	g__unclassified_Metschnikowiaceae;	s__unclassified_Metschnikowiaceae
OTU1290	44	0	0	0	0	0	0	0	k__Fungi;	p__Ascomycota;	c__Saccharomycetes;	o__Saccharomycetales;	f__unclassified_Saccharomycetales;	g__unclassified_Saccharomycetales;	s__unclassified_Saccharomycetales
OTU1291	33	0	0	0	0	0	0	0	k__Fungi;	p__Basidiomycota;	c__Tremellomycetes;	o__Tremellales;	f__Bulleribasidiaceae;	g__Vishniacozyma;	s__Vishniacozyma_heimaeyensis
OTU1292	34	0	0	0	0	0	0	0	k__Fungi;	p__Basidiomycota;	c__Microbotryomycetes;	o__Sporidiobolales;	f__Sporidiobolaceae;	g__Sporobolomyces;	s__Sporobolomyces_roseus
OTU1293	39	0	0	0	0	0	0	0	k__Fungi;	p__Ascomycota;	c__unclassified_Ascomycota;	o__unclassified_Ascomycota;	f__unclassified_Ascomycota;	g__unclassified_Ascomycota;	s__unclassified_Ascomycota
OTU1294	41	0	0	0	0	0	0	0	k__Fungi;	p__Ascomycota;	c__Eurotiomycetes;	o__Eurotiales;	f__Aspergillaceae;	g__Aspergillus;	s__Aspergillus_inflatus
OTU1295	44	0	0	0	0	0	0	0	k__Fungi;	p__Ascomycota;	c__Eurotiomycetes;	o__Eurotiales;	f__Aspergillaceae;	g__Xeromyces;	s__Xeromyces_bisporus
OTU1296	37	0	0	0	0	0	0	0	k__Fungi;	p__Basidiomycota;	c__unclassified_Basidiomycota;	o__unclassified_Basidiomycota;	f__unclassified_Basidiomycota;	g__unclassified_Basidiomycota;	s__unclassified_Basidiomycota
OTU1297	39	0	0	0	0	0	0	0	k__Fungi;	p__Ascomycota;	c__Dothideomycetes;	o__Pleosporales;	f__Pyrenochaetopsidaceae;	g__Pyrenochaetopsis;	s__unclassified_Pyrenochaetopsis
OTU1298	37	0	0	0	0	0	0	0	k__Fungi;	p__unclassified_Fungi;	c__unclassified_Fungi;	o__unclassified_Fungi;	f__unclassified_Fungi;	g__unclassified_Fungi;	s__unclassified_Fungi
OTU1299	38	0	0	0	0	0	0	0	k__Fungi;	p__Ascomycota;	c__Leotiomycetes;	o__Helotiales;	f__Sclerotiniaceae;	g__Botryotinia;	s__Botryotinia_ranunculi
OTU1300	42	0	0	0	0	0	0	0	k__Fungi;	p__Ascomycota;	c__Sordariomycetes;	o__Sordariales;	f__Chaetomiaceae;	g__unclassified_Chaetomiaceae;	s__unclassified_Chaetomiaceae
OTU1301	41	0	0	0	0	0	0	0	k__Fungi;	p__Ascomycota;	c__Dothideomycetes;	o__Pleosporales;	f__Pleosporaceae;	g__Comoclathris;	s__Comoclathris_lini
OTU1302	41	0	0	0	0	0	0	171	k__Fungi;	p__Basidiomycota;	c__unclassified_Basidiomycota;	o__unclassified_Basidiomycota;	f__unclassified_Basidiomycota;	g__unclassified_Basidiomycota;	s__unclassified_Basidiomycota
OTU1303	40	0	0	0	0	0	0	0	k__Fungi;	p__Ascomycota;	c__Dothideomycetes;	o__Pleosporales;	f__Didymosphaeriaceae;	g__Paraphaeosphaeria;	s__Paraphaeosphaeria_sardoa
OTU1304	43	0	0	0	0	0	0	0	k__Fungi;	p__Mortierellomycota;	c__Mortierellomycetes;	o__Mortierellales;	f__Mortierellaceae;	g__Mortierella;	s__unclassified_Mortierella
OTU1305	45	0	0	0	0	0	0	0	k__Fungi;	p__Ascomycota;	c__Leotiomycetes;	o__Helotiales;	Unclassified;	Unclassified;	Unclassified
OTU1306	34	0	0	0	0	0	0	3	k__Fungi;	p__unclassified_Fungi;	c__unclassified_Fungi;	o__unclassified_Fungi;	f__unclassified_Fungi;	g__unclassified_Fungi;	s__unclassified_Fungi
OTU1307	40	0	0	0	0	0	0	0	k__Fungi;	p__Basidiomycota;	c__Cystobasidiomycetes;	o__Erythrobasidiales;	f__Erythrobasidiaceae;	g__Erythrobasidium;	s__Erythrobasidium_yunnanense
OTU1308	40	0	0	0	0	0	0	0	k__Fungi;	p__Ascomycota;	c__Sordariomycetes;	o__Hypocreales;	f__Nectriaceae;	g__Fusarium;	s__Fusarium_equiseti
OTU1309	46	21	6	0	0	0	0	0	k__Fungi;	p__Ascomycota;	c__Saccharomycetes;	o__Saccharomycetales;	f__unclassified_Saccharomycetales;	g__unclassified_Saccharomycetales;	s__unclassified_Saccharomycetales
OTU1310	40	0	0	0	0	0	0	0	k__Fungi;	p__unclassified_Fungi;	c__unclassified_Fungi;	o__unclassified_Fungi;	f__unclassified_Fungi;	g__unclassified_Fungi;	s__unclassified_Fungi
OTU1311	39	0	0	0	0	0	0	0	k__Fungi;	p__unclassified_Fungi;	c__unclassified_Fungi;	o__unclassified_Fungi;	f__unclassified_Fungi;	g__unclassified_Fungi;	s__unclassified_Fungi
OTU1312	38	0	0	0	0	0	0	0	k__Fungi;	p__Ascomycota;	c__Sordariomycetes;	o__Microascales;	f__Microascaceae;	g__Acaulium;	s__Acaulium_retardatum
OTU1313	40	0	0	0	0	0	0	0	k__Fungi;	p__Ascomycota;	c__Sordariomycetes;	Unclassified;	f__Phomatosporaceae;	g__Phomatospora;	s__unclassified_Phomatospora
OTU1314	39	0	0	0	0	0	0	0	k__Fungi;	p__Ascomycota;	c__unclassified_Ascomycota;	o__unclassified_Ascomycota;	f__unclassified_Ascomycota;	g__unclassified_Ascomycota;	s__unclassified_Ascomycota
OTU1315	43	0	0	0	0	0	0	0	k__Fungi;	p__Ascomycota;	c__Dothideomycetes;	o__Pleosporales;	Unclassified;	Unclassified;	Unclassified
OTU1316	28	0	0	0	0	0	0	0	k__Fungi;	p__Ascomycota;	c__Eurotiomycetes;	o__Chaetothyriales;	Unclassified;	g__Strelitziana;	s__unclassified_Strelitziana
OTU1317	39	8	0	5200	67	0	0	0	k__Fungi;	p__Ascomycota;	c__Pezizomycetes;	o__Pezizales;	f__Pyronemataceae;	Unclassified;	Unclassified
OTU1318	44	0	0	0	0	0	0	0	k__Fungi;	p__Basidiomycota;	c__Cystobasidiomycetes;	o__unclassified_Cystobasidiomycetes;	f__unclassified_Cystobasidiomycetes;	g__unclassified_Cystobasidiomycetes;	s__unclassified_Cystobasidiomycetes
OTU1319	43	0	0	0	0	0	0	0	k__Fungi;	p__unclassified_Fungi;	c__unclassified_Fungi;	o__unclassified_Fungi;	f__unclassified_Fungi;	g__unclassified_Fungi;	s__unclassified_Fungi
OTU1320	35	0	0	0	0	0	0	0	k__Fungi;	p__Glomeromycota;	c__Glomeromycetes;	o__Glomerales;	f__Glomeraceae;	g__unclassified_Glomeraceae;	s__unclassified_Glomeraceae
OTU1321	36	0	0	0	0	0	0	0	k__Fungi;	p__Basidiomycota;	c__Tremellomycetes;	o__Trichosporonales;	f__Trichosporonaceae;	g__Cutaneotrichosporon;	s__Cutaneotrichosporon_arboriformis
OTU1322	35	0	0	0	0	0	0	0	k__Fungi;	p__unclassified_Fungi;	c__unclassified_Fungi;	o__unclassified_Fungi;	f__unclassified_Fungi;	g__unclassified_Fungi;	s__unclassified_Fungi
OTU1323	36	0	0	0	0	0	0	0	k__Fungi;	p__Ascomycota;	c__Leotiomycetes;	o__Helotiales;	f__Myxotrichaceae;	g__Oidiodendron;	s__Oidiodendron_maius
OTU1324	44	0	0	0	0	0	0	0	k__Fungi;	p__Ascomycota;	c__Orbiliomycetes;	o__Orbiliales;	f__Orbiliaceae;	g__unclassified_Orbiliaceae;	s__unclassified_Orbiliaceae
OTU1325	34	0	0	0	0	0	0	0	k__Fungi;	p__Ascomycota;	c__Dothideomycetes;	o__Pleosporales;	f__Didymosphaeriaceae;	g__Paraphaeosphaeria;	s__Paraphaeosphaeria_michotii
OTU1326	34	0	0	0	0	0	0	0	k__Fungi;	p__Mortierellomycota;	c__Mortierellomycetes;	o__Mortierellales;	f__Mortierellaceae;	g__Mortierella;	s__Mortierella_hyalina
OTU1327	39	0	0	0	0	0	0	0	k__Fungi;	p__Glomeromycota;	c__Glomeromycetes;	o__Diversisporales;	f__Diversisporaceae;	g__Diversispora;	s__Diversispora_spurca
OTU1328	30	0	0	0	0	0	0	0	k__Fungi;	p__unclassified_Fungi;	c__unclassified_Fungi;	o__unclassified_Fungi;	f__unclassified_Fungi;	g__unclassified_Fungi;	s__unclassified_Fungi
OTU1329	38	0	0	0	0	0	0	0	k__Fungi;	p__Ascomycota;	c__Archaeorhizomycetes;	o__Archaeorhizomycetales;	f__Archaeorhizomycetaceae;	g__Archaeorhizomyces;	Unclassified
OTU1330	32	0	0	0	0	0	0	0	k__Fungi;	p__Glomeromycota;	c__Glomeromycetes;	o__Glomerales;	f__Glomeraceae;	g__unclassified_Glomeraceae;	s__unclassified_Glomeraceae
OTU1331	40	0	0	0	0	0	0	0	k__Fungi;	p__Rozellomycota;	Unclassified;	Unclassified;	Unclassified;	Unclassified;	Unclassified
OTU1332	34	0	0	0	0	0	0	0	k__Fungi;	p__unclassified_Fungi;	c__unclassified_Fungi;	o__unclassified_Fungi;	f__unclassified_Fungi;	g__unclassified_Fungi;	s__unclassified_Fungi
OTU1333	38	0	0	0	0	0	0	0	k__Fungi;	p__Basidiomycota;	c__Tremellomycetes;	o__Cystofilobasidiales;	f__Cystofilobasidiaceae;	g__Cystofilobasidium;	s__Cystofilobasidium_macerans
OTU1334	36	0	0	0	0	0	0	0	k__Fungi;	p__Chytridiomycota;	c__Chytridiomycetes;	o__Chytridiales;	f__Chytridiaceae;	Unclassified;	Unclassified
OTU1335	29	0	0	0	0	0	0	0	k__Fungi;	p__Ascomycota;	c__Sordariomycetes;	o__Sordariales;	f__Chaetomiaceae;	g__Chaetomium;	s__Chaetomium_acropullum
OTU1336	37	0	0	0	0	0	0	0	k__Fungi;	p__Basidiomycota;	c__Agaricomycetes;	o__Agaricales;	f__Schizophyllaceae;	g__Schizophyllum;	s__Schizophyllum_commune
OTU1337	38	0	0	0	0	0	0	0	k__Fungi;	p__Ascomycota;	c__Pezizomycetes;	o__Pezizales;	Unclassified;	Unclassified;	Unclassified
OTU1338	35	0	0	0	0	0	0	14	k__Fungi;	p__Basidiomycota;	c__Malasseziomycetes;	o__Malasseziales;	Unclassified;	Unclassified;	Unclassified
OTU1339	38	0	0	0	0	0	0	0	k__Fungi;	p__Ascomycota;	c__Dothideomycetes;	o__Pleosporales;	f__Didymellaceae;	g__Epicoccum;	s__unclassified_Epicoccum
OTU1340	35	0	0	0	0	0	0	0	k__Fungi;	p__Ascomycota;	c__Dothideomycetes;	o__Pleosporales;	f__Pleosporaceae;	g__Edenia;	s__Edenia_gomezpompae
OTU1341	37	0	0	0	0	0	0	0	k__Fungi;	p__Ascomycota;	c__Sordariomycetes;	o__Coniochaetales;	f__Coniochaetaceae;	g__Coniochaeta;	s__Coniochaeta_simbalensis
OTU1342	33	0	0	0	0	0	0	0	k__Fungi;	p__Ascomycota;	c__Dothideomycetes;	o__Pleosporales;	f__Didymellaceae;	g__Neomicrosphaeropsis;	s__Neomicrosphaeropsis_tamaricicola
OTU1343	35	0	0	0	0	0	0	0	k__Fungi;	p__Basidiomycota;	c__Tremellomycetes;	o__Tremellales;	f__Rhynchogastremataceae;	g__Papiliotrema;	s__unclassified_Papiliotrema
OTU1344	34	0	0	0	0	0	0	0	k__Fungi;	p__unclassified_Fungi;	c__unclassified_Fungi;	o__unclassified_Fungi;	f__unclassified_Fungi;	g__unclassified_Fungi;	s__unclassified_Fungi
OTU1345	37	0	0	0	0	0	0	0	k__Fungi;	p__Basidiomycota;	c__Tremellomycetes;	o__Tremellales;	f__Bulleraceae;	g__Bullera;	s__Bullera_alba
OTU1346	39	0	0	0	0	0	0	0	k__Fungi;	p__Basidiomycota;	c__Tremellomycetes;	o__Trichosporonales;	f__Trichosporonaceae;	g__Trichosporon;	s__Trichosporon_japonicum
OTU1347	40	0	0	0	0	0	0	0	k__Fungi;	p__unclassified_Fungi;	c__unclassified_Fungi;	o__unclassified_Fungi;	f__unclassified_Fungi;	g__unclassified_Fungi;	s__unclassified_Fungi
OTU1348	33	0	0	0	0	0	0	0	k__Fungi;	p__Basidiomycota;	c__Microbotryomycetes;	o__Sporidiobolales;	f__Sporidiobolaceae;	g__Rhodosporidiobolus;	s__Rhodosporidiobolus_azoricus
OTU1349	35	0	0	0	0	0	0	0	k__Fungi;	p__Basidiomycota;	c__Tremellomycetes;	o__Filobasidiales;	f__Filobasidiaceae;	g__Naganishia;	s__Naganishia_albida
OTU1350	32	0	0	0	0	0	0	0	k__Fungi;	p__Ascomycota;	c__Eurotiomycetes;	o__Eurotiales;	f__Aspergillaceae;	g__Xeromyces;	s__Xeromyces_bisporus
OTU1351	35	5	0	0	0	0	0	0	k__Fungi;	p__Ascomycota;	c__Dothideomycetes;	o__Pleosporales;	f__Phaeosphaeriaceae;	g__Paraphoma;	s__Paraphoma_chrysanthemicola
OTU1352	42	0	0	0	0	0	0	0	k__Fungi;	p__Ascomycota;	c__Leotiomycetes;	o__Helotiales;	f__Leotiaceae;	g__Neobulgaria;	s__Neobulgaria_koningiana
OTU1353	36	0	0	0	0	0	0	0	k__Fungi;	p__Kickxellomycota;	c__Kickxellomycetes;	o__Kickxellales;	f__Kickxellaceae;	g__Ramicandelaber;	Unclassified
OTU1354	41	0	0	0	0	0	0	0	k__Fungi;	p__Ascomycota;	c__Saccharomycetes;	o__Saccharomycetales;	Unclassified;	g__Candida;	s__[Candida]_africana
OTU1355	33	0	0	0	0	0	0	0	k__Fungi;	p__Ascomycota;	c__Dothideomycetes;	o__Pleosporales;	f__Phaeosphaeriaceae;	g__Phaeosphaeria;	s__Phaeosphaeria_thysanolaenicola
OTU1356	33	0	0	0	0	0	0	0	k__Fungi;	p__Ascomycota;	c__Saccharomycetes;	o__Saccharomycetales;	f__unclassified_Saccharomycetales;	g__unclassified_Saccharomycetales;	s__unclassified_Saccharomycetales
OTU1357	26	0	0	0	0	0	0	0	k__Fungi;	p__Chytridiomycota;	Unclassified;	Unclassified;	Unclassified;	Unclassified;	Unclassified
OTU1358	38	0	0	0	0	0	0	0	k__Fungi;	p__Basidiomycota;	c__unclassified_Basidiomycota;	o__unclassified_Basidiomycota;	f__unclassified_Basidiomycota;	g__unclassified_Basidiomycota;	s__unclassified_Basidiomycota
OTU1359	35	0	0	0	0	0	0	0	k__Fungi;	p__Chytridiomycota;	c__Rhizophydiomycetes;	o__Rhizophydiales;	f__Alphamycetaceae;	g__Betamyces;	s__Betamyces_americae-meridionalis
OTU1360	31	0	0	0	38	0	0	0	k__Fungi;	p__Ascomycota;	c__Pezizomycetes;	o__Pezizales;	f__Pyronemataceae;	Unclassified;	Unclassified
OTU1361	33	0	0	0	0	0	0	0	k__Fungi;	p__unclassified_Fungi;	c__unclassified_Fungi;	o__unclassified_Fungi;	f__unclassified_Fungi;	g__unclassified_Fungi;	s__unclassified_Fungi
OTU1362	30	0	0	0	0	0	0	0	k__Fungi;	p__Ascomycota;	c__Dothideomycetes;	o__Pleosporales;	f__Phaeosphaeriaceae;	g__Ophiosphaerella;	Unclassified
OTU1363	33	0	0	0	0	0	0	0	k__Fungi;	p__Basidiomycota;	c__Agaricomycetes;	o__Polyporales;	f__Meruliaceae;	g__Bjerkandera;	s__Bjerkandera_adusta
OTU1364	34	0	0	0	0	0	0	0	k__Fungi;	p__unclassified_Fungi;	c__unclassified_Fungi;	o__unclassified_Fungi;	f__unclassified_Fungi;	g__unclassified_Fungi;	s__unclassified_Fungi
OTU1365	38	0	0	0	0	0	0	0	k__Fungi;	p__Ascomycota;	c__Archaeorhizomycetes;	o__Archaeorhizomycetales;	f__Archaeorhizomycetaceae;	g__Archaeorhizomyces;	Unclassified
OTU1366	37	0	0	0	0	0	0	0	k__Fungi;	p__Basidiomycota;	c__Microbotryomycetes;	o__Sporidiobolales;	f__Sporidiobolaceae;	g__Sporidiobolus;	s__Sporidiobolus_pararoseus
OTU1367	34	0	0	0	0	0	0	0	k__Fungi;	p__unclassified_Fungi;	c__unclassified_Fungi;	o__unclassified_Fungi;	f__unclassified_Fungi;	g__unclassified_Fungi;	s__unclassified_Fungi
OTU1368	34	140	0	0	0	0	0	0	k__Fungi;	p__Basidiomycota;	c__Tremellomycetes;	o__Tremellales;	f__Bulleribasidiaceae;	g__Hannaella;	s__Hannaella_luteola
OTU1369	36	0	0	0	0	0	0	0	k__Fungi;	p__Ascomycota;	c__unclassified_Ascomycota;	o__unclassified_Ascomycota;	f__unclassified_Ascomycota;	g__unclassified_Ascomycota;	s__unclassified_Ascomycota
OTU1370	34	0	0	11	45	12	0	0	k__Fungi;	p__Ascomycota;	c__Sordariomycetes;	o__Hypocreales;	f__Nectriaceae;	Unclassified;	Unclassified
OTU1371	38	0	0	0	0	0	0	0	k__Fungi;	p__Ascomycota;	c__unclassified_Ascomycota;	o__unclassified_Ascomycota;	f__unclassified_Ascomycota;	g__unclassified_Ascomycota;	s__unclassified_Ascomycota
OTU1372	40	0	0	0	0	0	0	0	k__Fungi;	p__Basidiomycota;	c__Agaricomycetes;	o__Agaricales;	f__Entolomataceae;	g__Clitopilus;	s__Clitopilus_hobsonii
OTU1373	38	0	0	0	0	0	0	0	k__Fungi;	p__Mortierellomycota;	c__Mortierellomycetes;	o__Mortierellales;	f__Mortierellaceae;	g__Mortierella;	Unclassified
OTU1374	30	0	0	0	0	0	0	0	k__Fungi;	p__Mortierellomycota;	c__Mortierellomycetes;	o__Mortierellales;	f__Mortierellaceae;	g__Mortierella;	s__Mortierella_gamsii
OTU1375	30	0	0	0	0	0	0	0	k__Fungi;	p__unclassified_Fungi;	c__unclassified_Fungi;	o__unclassified_Fungi;	f__unclassified_Fungi;	g__unclassified_Fungi;	s__unclassified_Fungi
OTU1376	23	0	0	0	0	0	0	0	k__Fungi;	p__Mortierellomycota;	c__Mortierellomycetes;	o__Mortierellales;	f__Mortierellaceae;	g__Mortierella;	Unclassified
OTU1377	32	0	0	0	0	0	0	0	k__Fungi;	p__Ascomycota;	c__Dothideomycetes;	o__Pleosporales;	f__unclassified_Pleosporales;	g__unclassified_Pleosporales;	s__unclassified_Pleosporales
OTU1378	28	0	0	0	0	0	0	0	k__Fungi;	p__Basidiomycota;	c__Tremellomycetes;	o__Tremellales;	f__Bulleribasidiaceae;	g__Vishniacozyma;	s__Vishniacozyma_dimennae
OTU1379	36	0	0	0	0	0	0	0	k__Fungi;	p__Basidiomycota;	c__Tremellomycetes;	o__Trichosporonales;	f__Trichosporonaceae;	g__Apiotrichum;	s__Apiotrichum_montevideense
OTU1380	32	0	0	0	0	0	0	0	k__Fungi;	p__Mortierellomycota;	c__Mortierellomycetes;	o__Mortierellales;	f__Mortierellaceae;	g__Mortierella;	Unclassified
OTU1381	29	0	0	0	0	0	0	0	k__Fungi;	p__Ascomycota;	c__Eurotiomycetes;	o__Eurotiales;	f__Aspergillaceae;	g__Penicillium;	Unclassified
OTU1382	34	0	0	0	0	30	10	0	k__Fungi;	p__Ascomycota;	c__Dothideomycetes;	o__Pleosporales;	f__Leptosphaeriaceae;	g__Leptosphaeria;	s__Leptosphaeria_ebuli
OTU1383	32	0	0	0	0	0	0	0	k__Fungi;	p__Glomeromycota;	c__Glomeromycetes;	o__Glomerales;	f__Glomeraceae;	g__unclassified_Glomeraceae;	s__unclassified_Glomeraceae
OTU1384	34	0	0	0	0	0	0	0	k__Fungi;	p__Basidiomycota;	c__Tremellomycetes;	o__Tremellales;	f__Rhynchogastremataceae;	g__Papiliotrema;	s__Papiliotrema_flavescens
OTU1385	35	0	0	0	0	0	0	0	k__Fungi;	p__Ascomycota;	c__Saccharomycetes;	o__Saccharomycetales;	Unclassified;	Unclassified;	Unclassified
OTU1386	27	0	0	0	0	0	0	0	k__Fungi;	p__Basidiomycota;	c__unclassified_Basidiomycota;	o__unclassified_Basidiomycota;	f__unclassified_Basidiomycota;	g__unclassified_Basidiomycota;	s__unclassified_Basidiomycota
OTU1387	29	0	0	0	0	0	0	0	k__Fungi;	p__Basidiomycota;	c__Tremellomycetes;	o__Tremellales;	f__Bulleribasidiaceae;	g__Vishniacozyma;	s__unclassified_Vishniacozyma
OTU1388	33	0	0	0	0	0	0	0	k__Fungi;	p__Ascomycota;	c__Pezizomycetes;	o__Pezizales;	f__Ascodesmidaceae;	g__Cephaliophora;	s__Cephaliophora_tropica
OTU1389	36	0	0	0	0	0	0	0	k__Fungi;	p__Ascomycota;	c__Leotiomycetes;	o__Helotiales;	Unclassified;	Unclassified;	Unclassified
OTU1390	26	0	0	0	0	0	0	0	k__Fungi;	p__unclassified_Fungi;	c__unclassified_Fungi;	o__unclassified_Fungi;	f__unclassified_Fungi;	g__unclassified_Fungi;	s__unclassified_Fungi
OTU1391	28	0	0	0	0	0	0	0	k__Fungi;	p__Basidiomycota;	c__Tremellomycetes;	o__Tremellales;	f__Bulleraceae;	g__Bullera;	s__Bullera_alba
OTU1392	26	0	0	0	0	0	0	0	k__Fungi;	p__unclassified_Fungi;	c__unclassified_Fungi;	o__unclassified_Fungi;	f__unclassified_Fungi;	g__unclassified_Fungi;	s__unclassified_Fungi
OTU1393	25	0	0	0	0	0	0	0	k__Fungi;	p__Basidiomycota;	c__Cystobasidiomycetes;	o__Cystobasidiales;	f__Cystobasidiaceae;	g__Cystobasidium;	s__Cystobasidium_calyptogenae
OTU1394	23	0	0	0	0	0	0	0	k__Fungi;	p__Basidiomycota;	c__Tremellomycetes;	o__Tremellales;	f__Bulleribasidiaceae;	g__Dioszegia;	s__Dioszegia_catarinonii
OTU1395	30	0	0	0	0	0	0	0	k__Fungi;	p__unclassified_Fungi;	c__unclassified_Fungi;	o__unclassified_Fungi;	f__unclassified_Fungi;	g__unclassified_Fungi;	s__unclassified_Fungi
OTU1396	26	0	0	0	0	0	0	0	k__Fungi;	p__unclassified_Fungi;	c__unclassified_Fungi;	o__unclassified_Fungi;	f__unclassified_Fungi;	g__unclassified_Fungi;	s__unclassified_Fungi
OTU1397	30	0	0	0	0	0	0	0	k__Fungi;	p__Basidiomycota;	c__Tremellomycetes;	o__Filobasidiales;	f__Filobasidiaceae;	g__Naganishia;	s__Naganishia_friedmannii
OTU1398	29	0	0	0	0	6	0	0	k__Fungi;	p__Basidiomycota;	c__Tremellomycetes;	o__Filobasidiales;	f__Filobasidiaceae;	g__Naganishia;	s__Naganishia_friedmannii
OTU1399	31	0	0	0	0	0	0	0	k__Fungi;	p__Basidiomycota;	c__Agaricomycetes;	o__Cantharellales;	f__Clavulinaceae;	g__Membranomyces;	Unclassified
OTU1400	32	0	0	0	0	53	0	0	k__Fungi;	p__Ascomycota;	c__Eurotiomycetes;	o__Eurotiales;	Unclassified;	Unclassified;	Unclassified
OTU1401	27	0	0	0	0	0	0	0	k__Fungi;	p__Basidiomycota;	c__Agaricomycetes;	o__Agaricales;	f__Clavariaceae;	g__Clavulinopsis;	s__Clavulinopsis_fusiformis
OTU1402	31	0	0	0	0	0	0	0	k__Fungi;	p__Ascomycota;	c__unclassified_Ascomycota;	o__unclassified_Ascomycota;	f__unclassified_Ascomycota;	g__unclassified_Ascomycota;	s__unclassified_Ascomycota
OTU1403	29	0	0	0	0	0	0	0	k__Fungi;	p__unclassified_Fungi;	c__unclassified_Fungi;	o__unclassified_Fungi;	f__unclassified_Fungi;	g__unclassified_Fungi;	s__unclassified_Fungi
OTU1404	27	0	0	0	0	0	0	0	k__Fungi;	p__Basidiomycota;	c__Wallemiomycetes;	o__Wallemiales;	f__Wallemiaceae;	g__Wallemia;	s__Wallemia_canadensis
OTU1405	27	0	0	21	0	0	0	0	k__Fungi;	p__Ascomycota;	c__Sordariomycetes;	o__Hypocreales;	f__unclassified_Hypocreales;	g__unclassified_Hypocreales;	s__unclassified_Hypocreales
OTU1406	28	0	0	0	0	0	0	0	k__Fungi;	p__Basidiomycota;	c__Tremellomycetes;	o__Filobasidiales;	f__Filobasidiaceae;	g__Naganishia;	s__Naganishia_albida
OTU1407	25	7	0	0	0	0	0	0	k__Fungi;	p__Ascomycota;	c__Eurotiomycetes;	o__Chaetothyriales;	Unclassified;	Unclassified;	Unclassified
OTU1408	28	0	0	0	0	0	0	0	k__Fungi;	p__Basidiomycota;	c__Microbotryomycetes;	o__Sporidiobolales;	f__Sporidiobolaceae;	g__Rhodotorula;	s__Rhodotorula_babjevae
OTU1409	26	0	0	0	0	0	0	0	k__Fungi;	p__unclassified_Fungi;	c__unclassified_Fungi;	o__unclassified_Fungi;	f__unclassified_Fungi;	g__unclassified_Fungi;	s__unclassified_Fungi
OTU1410	20	0	0	0	0	0	0	0	k__Fungi;	p__Basidiomycota;	c__Agaricomycetes;	o__unclassified_Agaricomycetes;	f__unclassified_Agaricomycetes;	g__unclassified_Agaricomycetes;	s__unclassified_Agaricomycetes
OTU1411	26	0	0	0	0	0	0	0	k__Fungi;	p__Basidiomycota;	c__Tremellomycetes;	o__Tremellales;	f__Rhynchogastremataceae;	g__Papiliotrema;	s__unclassified_Papiliotrema
OTU1412	27	0	0	0	0	0	0	0	k__Fungi;	p__Ascomycota;	c__unclassified_Ascomycota;	o__unclassified_Ascomycota;	f__unclassified_Ascomycota;	g__unclassified_Ascomycota;	s__unclassified_Ascomycota
OTU1413	32	0	0	0	0	0	0	0	k__Fungi;	p__Ascomycota;	c__unclassified_Ascomycota;	o__unclassified_Ascomycota;	f__unclassified_Ascomycota;	g__unclassified_Ascomycota;	s__unclassified_Ascomycota
OTU1414	31	0	0	0	0	0	0	0	k__Fungi;	p__Ascomycota;	c__unclassified_Ascomycota;	o__unclassified_Ascomycota;	f__unclassified_Ascomycota;	g__unclassified_Ascomycota;	s__unclassified_Ascomycota
OTU1415	28	0	0	0	0	0	0	0	k__Fungi;	p__unclassified_Fungi;	c__unclassified_Fungi;	o__unclassified_Fungi;	f__unclassified_Fungi;	g__unclassified_Fungi;	s__unclassified_Fungi
OTU1416	30	0	0	0	0	0	0	0	k__Fungi;	p__Basidiomycota;	c__Tremellomycetes;	o__Tremellales;	f__Bulleribasidiaceae;	g__Hannaella;	s__Hannaella_sinensis
OTU1417	23	0	0	0	0	0	0	0	k__Fungi;	p__Ascomycota;	c__Sordariomycetes;	o__Xylariales;	f__Sporocadaceae;	g__Pestalotiopsis;	s__Pestalotiopsis_oryzae
OTU1418	32	0	0	0	0	0	0	0	k__Fungi;	p__Ascomycota;	c__Lecanoromycetes;	o__Ostropales;	Unclassified;	Unclassified;	Unclassified
OTU1419	29	0	0	0	0	0	0	0	k__Fungi;	p__Basidiomycota;	c__Agaricomycetes;	o__Agaricales;	f__Psathyrellaceae;	g__Coprinellus;	s__Coprinellus_sclerocystidiosus
OTU1420	26	0	0	0	0	0	0	0	k__Fungi;	p__Ascomycota;	c__Dothideomycetes;	o__Pleosporales;	Unclassified;	Unclassified;	Unclassified
OTU1421	20	0	0	0	0	0	0	0	k__Fungi;	p__Ascomycota;	c__Eurotiomycetes;	o__Chaetothyriales;	f__Trichomeriaceae;	g__Knufia;	s__unclassified_Knufia
OTU1422	24	0	0	0	0	0	0	0	k__Fungi;	p__Ascomycota;	c__Dothideomycetes;	o__Cladosporiales;	f__Cladosporiaceae;	g__Cladosporium;	s__unclassified_Cladosporium
OTU1423	21	0	0	0	0	0	0	0	k__Fungi;	p__Ascomycota;	c__unclassified_Ascomycota;	o__unclassified_Ascomycota;	f__unclassified_Ascomycota;	g__unclassified_Ascomycota;	s__unclassified_Ascomycota
OTU1424	25	53	0	0	0	0	0	0	k__Fungi;	p__Ascomycota;	c__Saccharomycetes;	o__Saccharomycetales;	f__unclassified_Saccharomycetales;	g__unclassified_Saccharomycetales;	s__unclassified_Saccharomycetales
OTU1425	29	0	0	0	0	0	0	0	k__Fungi;	p__Ascomycota;	c__Saccharomycetes;	o__Saccharomycetales;	f__Pichiaceae;	g__Pichia;	s__Pichia_membranifaciens
OTU1426	20	0	0	0	0	0	0	0	k__Fungi;	p__unclassified_Fungi;	c__unclassified_Fungi;	o__unclassified_Fungi;	f__unclassified_Fungi;	g__unclassified_Fungi;	s__unclassified_Fungi
OTU1427	28	0	0	0	0	0	0	0	k__Fungi;	p__Ascomycota;	c__Eurotiomycetes;	o__Chaetothyriales;	f__Herpotrichiellaceae;	g__Cladophialophora;	Unclassified
OTU1428	28	0	0	0	0	0	0	0	k__Fungi;	p__Basidiomycota;	c__Agaricomycetes;	o__Agaricales;	f__Bolbitiaceae;	g__Conocybe;	s__Conocybe_anthracophila
OTU1429	26	0	0	0	0	0	0	0	k__Fungi;	p__Basidiomycota;	c__Agaricostilbomycetes;	o__Agaricostilbales;	f__Agaricostilbaceae;	g__Sterigmatomyces;	s__Sterigmatomyces_hyphaenes
OTU1430	30	0	0	0	0	0	0	0	k__Fungi;	p__Ascomycota;	c__Dothideomycetes;	o__unclassified_Dothideomycetes;	f__unclassified_Dothideomycetes;	g__unclassified_Dothideomycetes;	s__unclassified_Dothideomycetes
OTU1431	22	0	0	0	0	0	0	0	k__Fungi;	p__Ascomycota;	c__unclassified_Ascomycota;	o__unclassified_Ascomycota;	f__unclassified_Ascomycota;	g__unclassified_Ascomycota;	s__unclassified_Ascomycota
OTU1432	25	0	0	0	0	0	0	0	k__Fungi;	p__Ascomycota;	c__Sordariomycetes;	o__unclassified_Sordariomycetes;	f__unclassified_Sordariomycetes;	g__unclassified_Sordariomycetes;	s__unclassified_Sordariomycetes
OTU1433	26	0	0	0	0	0	0	0	k__Fungi;	p__Ascomycota;	c__Saccharomycetes;	o__Saccharomycetales;	f__unclassified_Saccharomycetales;	g__unclassified_Saccharomycetales;	s__unclassified_Saccharomycetales
OTU1434	23	0	0	0	0	0	0	0	k__Fungi;	p__Basidiomycota;	c__Cystobasidiomycetes;	o__Cystobasidiales;	f__Cystobasidiaceae;	g__Cystobasidium;	s__Cystobasidium_minutum
OTU1435	18	0	0	0	0	0	0	0	k__Fungi;	p__Ascomycota;	c__Pezizomycetes;	o__Pezizales;	f__Pyronemataceae;	Unclassified;	Unclassified
OTU1436	20	0	0	0	0	0	0	0	k__Fungi;	p__Ascomycota;	c__Leotiomycetes;	o__Thelebolales;	f__Thelebolaceae;	g__Thelebolus;	s__unclassified_Thelebolus
OTU1437	24	0	0	0	0	0	0	0	k__Fungi;	p__Ascomycota;	c__Eurotiomycetes;	o__Onygenales;	Unclassified;	Unclassified;	Unclassified
OTU1438	25	0	0	0	0	0	0	0	k__Fungi;	p__Ascomycota;	c__Eurotiomycetes;	o__Chaetothyriales;	Unclassified;	g__Hyalocladosporiella;	s__Hyalocladosporiella_tectonae
OTU1439	26	0	0	0	0	0	0	0	k__Fungi;	p__Ascomycota;	c__Saccharomycetes;	o__Saccharomycetales;	f__Debaryomycetaceae;	g__Candida;	Unclassified
OTU1440	27	0	0	0	0	0	0	0	k__Fungi;	p__unclassified_Fungi;	c__unclassified_Fungi;	o__unclassified_Fungi;	f__unclassified_Fungi;	g__unclassified_Fungi;	s__unclassified_Fungi
OTU1441	23	0	0	0	0	0	0	0	k__Fungi;	p__Ascomycota;	c__Sordariomycetes;	o__unclassified_Sordariomycetes;	f__unclassified_Sordariomycetes;	g__unclassified_Sordariomycetes;	s__unclassified_Sordariomycetes
OTU1442	20	0	0	0	0	0	0	0	k__Fungi;	p__Ascomycota;	c__Sordariomycetes;	o__Hypocreales;	f__Stachybotryaceae;	g__Alfaria;	s__Alfaria_dandenongensis
OTU1443	27	0	0	0	0	0	0	0	k__Fungi;	p__Ascomycota;	c__Pezizomycetes;	o__Pezizales;	f__Ascobolaceae;	Unclassified;	Unclassified
OTU1444	26	0	0	0	0	0	0	0	k__Fungi;	p__Basidiomycota;	c__unclassified_Basidiomycota;	o__unclassified_Basidiomycota;	f__unclassified_Basidiomycota;	g__unclassified_Basidiomycota;	s__unclassified_Basidiomycota
OTU1445	24	0	0	0	0	0	0	0	k__Fungi;	p__Ascomycota;	c__Eurotiomycetes;	o__Eurotiales;	f__Thermoascaceae;	g__Thermoascus;	s__Thermoascus_aurantiacus
OTU1446	23	0	0	0	0	0	0	0	k__Fungi;	p__Ascomycota;	c__Archaeorhizomycetes;	o__Archaeorhizomycetales;	f__Archaeorhizomycetaceae;	g__Archaeorhizomyces;	Unclassified
OTU1447	24	0	0	0	0	0	0	0	k__Fungi;	p__Ascomycota;	c__Sordariomycetes;	o__unclassified_Sordariomycetes;	f__unclassified_Sordariomycetes;	g__unclassified_Sordariomycetes;	s__unclassified_Sordariomycetes
OTU1448	26	0	0	0	0	0	0	0	k__Fungi;	p__Ascomycota;	c__Saccharomycetes;	o__Saccharomycetales;	f__Metschnikowiaceae;	g__Clavispora;	s__Clavispora_lusitaniae
OTU1449	23	0	0	0	0	0	0	0	k__Fungi;	p__Ascomycota;	c__Pezizomycetes;	o__Pezizales;	f__Pyronemataceae;	g__Scutellinia;	s__Scutellinia_scutellata
OTU1450	22	0	0	0	0	0	0	0	k__Fungi;	p__Ascomycota;	c__Dothideomycetes;	o__Pleosporales;	Unclassified;	Unclassified;	Unclassified
OTU1451	22	0	0	0	0	0	0	0	k__Fungi;	p__Basidiomycota;	c__unclassified_Basidiomycota;	o__unclassified_Basidiomycota;	f__unclassified_Basidiomycota;	g__unclassified_Basidiomycota;	s__unclassified_Basidiomycota
OTU1452	16	0	0	0	0	0	0	0	k__Fungi;	p__Ascomycota;	c__Dothideomycetes;	o__Mycosphaerellales;	f__Mycosphaerellaceae;	g__Passalora;	s__Passalora_arctostaphyli
OTU1453	24	0	0	0	0	0	0	0	k__Fungi;	p__unclassified_Fungi;	c__unclassified_Fungi;	o__unclassified_Fungi;	f__unclassified_Fungi;	g__unclassified_Fungi;	s__unclassified_Fungi
OTU1454	15	0	0	0	0	0	0	0	k__Fungi;	p__Ascomycota;	c__Saccharomycetes;	o__Saccharomycetales;	f__Pichiaceae;	g__Pichia;	s__Pichia_cephalocereana
OTU1455	23	197	0	0	0	0	0	0	k__Fungi;	p__Basidiomycota;	c__Tremellomycetes;	o__Tremellales;	f__Bulleribasidiaceae;	g__Hannaella;	s__Hannaella_luteola
OTU1456	21	0	0	0	0	0	0	0	k__Fungi;	p__Chytridiomycota;	Unclassified;	Unclassified;	Unclassified;	Unclassified;	Unclassified
OTU1457	19	0	0	0	0	0	0	0	k__Fungi;	p__Ascomycota;	c__Sordariomycetes;	o__Myrmecridiales;	f__Myrmecridiaceae;	g__Myrmecridium;	s__unclassified_Myrmecridium
OTU1458	25	0	0	0	0	0	0	0	k__Fungi;	p__Ascomycota;	c__unclassified_Ascomycota;	o__unclassified_Ascomycota;	f__unclassified_Ascomycota;	g__unclassified_Ascomycota;	s__unclassified_Ascomycota
OTU1459	20	0	0	0	0	0	0	0	k__Fungi;	p__Ascomycota;	c__Eurotiomycetes;	o__Onygenales;	f__unclassified_Onygenales;	g__unclassified_Onygenales;	s__unclassified_Onygenales
OTU1460	24	0	0	0	0	0	0	0	k__Fungi;	p__Basidiomycota;	c__Agaricomycetes;	o__Agaricales;	Unclassified;	Unclassified;	Unclassified
OTU1461	17	0	0	0	0	0	0	0	k__Fungi;	p__Ascomycota;	c__Laboulbeniomycetes;	o__Pyxidiophorales;	f__Pyxidiophoraceae;	g__Pyxidiophora;	s__Pyxidiophora_arvernensis
OTU1462	17	0	0	0	0	0	0	0	k__Fungi;	p__unclassified_Fungi;	c__unclassified_Fungi;	o__unclassified_Fungi;	f__unclassified_Fungi;	g__unclassified_Fungi;	s__unclassified_Fungi
OTU1463	21	0	0	0	0	0	0	0	k__Fungi;	p__Ascomycota;	c__Saccharomycetes;	o__Saccharomycetales;	f__Metschnikowiaceae;	g__Clavispora;	s__Clavispora_lusitaniae
OTU1464	26	0	0	0	0	0	0	0	k__Fungi;	p__Basidiomycota;	c__Agaricomycetes;	o__Cantharellales;	f__Ceratobasidiaceae;	Unclassified;	Unclassified
OTU1465	20	0	0	0	0	0	0	0	k__Fungi;	p__Ascomycota;	c__Saccharomycetes;	o__Saccharomycetales;	f__Debaryomycetaceae;	g__Candida;	s__Candida_metapsilosis
OTU1466	16	20	0	0	0	0	0	0	k__Fungi;	p__Ascomycota;	c__Dothideomycetes;	o__Pleosporales;	f__Phaeosphaeriaceae;	g__Paraphoma;	s__Paraphoma_rhaphiolepidis
OTU1467	23	0	0	0	0	0	0	0	k__Fungi;	p__Basidiomycota;	c__Agaricomycetes;	o__Russulales;	f__Russulaceae;	g__Russula;	s__Russula_pseudocompacta
OTU1468	19	0	0	0	0	0	0	0	k__Fungi;	p__Basidiomycota;	c__Agaricomycetes;	o__Agaricales;	f__Cortinariaceae;	g__Cortinarius;	s__Cortinarius_tabularis
OTU1469	15	0	0	0	0	0	0	0	k__Fungi;	p__Ascomycota;	c__unclassified_Ascomycota;	o__unclassified_Ascomycota;	f__unclassified_Ascomycota;	g__unclassified_Ascomycota;	s__unclassified_Ascomycota
OTU1470	19	0	0	0	0	0	0	0	k__Fungi;	p__unclassified_Fungi;	c__unclassified_Fungi;	o__unclassified_Fungi;	f__unclassified_Fungi;	g__unclassified_Fungi;	s__unclassified_Fungi
OTU1471	23	0	0	0	0	0	0	0	k__Fungi;	p__Basidiomycota;	c__Agaricomycetes;	o__Polyporales;	f__Meruliaceae;	g__Scopuloides;	s__unclassified_Scopuloides
OTU1472	23	0	0	0	0	0	0	0	k__Fungi;	p__Ascomycota;	c__Saccharomycetes;	o__Saccharomycetales;	f__Metschnikowiaceae;	g__Clavispora;	s__[Candida]_pseudointermedia
OTU1473	16	0	0	0	0	0	0	0	k__Fungi;	p__Basidiomycota;	c__Agaricomycetes;	o__Agaricales;	f__Lycoperdaceae;	g__Lycoperdon;	s__Lycoperdon_pratense
OTU1474	15	0	0	0	0	0	0	0	k__Fungi;	p__Ascomycota;	c__Dothideomycetes;	Unclassified;	Unclassified;	g__Gonatophragmium;	s__Gonatophragmium_triuniae
OTU1475	20	0	0	0	0	0	0	0	k__Fungi;	p__unclassified_Fungi;	c__unclassified_Fungi;	o__unclassified_Fungi;	f__unclassified_Fungi;	g__unclassified_Fungi;	s__unclassified_Fungi
OTU1476	20	0	0	0	0	0	0	0	k__Fungi;	p__unclassified_Fungi;	c__unclassified_Fungi;	o__unclassified_Fungi;	f__unclassified_Fungi;	g__unclassified_Fungi;	s__unclassified_Fungi
OTU1477	16	0	0	0	0	0	0	0	k__Fungi;	p__Ascomycota;	c__Saccharomycetes;	o__Saccharomycetales;	f__Pichiaceae;	g__Pichia;	s__Pichia_cephalocereana
OTU1478	15	0	0	0	0	0	0	0	k__Fungi;	p__Ascomycota;	c__Saccharomycetes;	o__Saccharomycetales;	f__Debaryomycetaceae;	g__Candida;	s__Candida_sorbosivorans
OTU1479	14	0	0	0	0	0	0	0	k__Fungi;	p__Chytridiomycota;	c__Rhizophlyctidomycetes;	o__Rhizophlyctidales;	f__Rhizophlyctidaceae;	g__Rhizophlyctis;	s__Rhizophlyctis_rosea
OTU1480	18	0	43	0	0	0	0	0	k__Fungi;	p__Ascomycota;	c__Sordariomycetes;	o__Hypocreales;	f__Nectriaceae;	g__Fusarium;	s__Fusarium_circinatum
OTU1481	19	45	0	0	0	0	0	0	k__Fungi;	p__Basidiomycota;	c__Tremellomycetes;	o__Tremellales;	f__Bulleribasidiaceae;	g__Hannaella;	s__Hannaella_sinensis
OTU1482	21	0	0	0	0	0	0	0	k__Fungi;	p__Ascomycota;	c__Saccharomycetes;	o__Saccharomycetales;	f__Pichiaceae;	g__Pichia;	s__Pichia_cephalocereana
OTU1483	18	0	0	0	0	0	0	0	k__Fungi;	p__Basidiomycota;	c__Ustilaginomycetes;	o__Ustilaginales;	f__Ustilaginaceae;	g__Pseudozyma;	s__Pseudozyma_hubeiensis
OTU1484	11	0	0	0	46	0	0	0	k__Fungi;	p__Basidiomycota;	c__unclassified_Basidiomycota;	o__unclassified_Basidiomycota;	f__unclassified_Basidiomycota;	g__unclassified_Basidiomycota;	s__unclassified_Basidiomycota
OTU1485	10	8	2	0	0	0	0	0	k__Fungi;	p__Ascomycota;	c__Pezizomycetes;	o__Pezizales;	f__Tuberaceae;	g__Tuber;	s__Tuber_himalayense
OTU1486	14	0	0	0	0	0	0	0	k__Fungi;	p__Basidiomycota;	c__unclassified_Basidiomycota;	o__unclassified_Basidiomycota;	f__unclassified_Basidiomycota;	g__unclassified_Basidiomycota;	s__unclassified_Basidiomycota
OTU1487	12	0	0	0	0	0	0	0	k__Fungi;	p__Basidiomycota;	c__Agaricomycetes;	o__Trechisporales;	f__Hydnodontaceae;	g__Trechispora;	s__Trechispora_caucasica
OTU1488	20	0	0	0	0	0	0	0	k__Fungi;	p__Basidiomycota;	c__Agaricomycetes;	o__Polyporales;	f__unclassified_Polyporales;	g__unclassified_Polyporales;	s__unclassified_Polyporales
OTU1489	13	0	0	0	0	0	0	0	k__Fungi;	p__Ascomycota;	c__Sordariomycetes;	Unclassified;	Unclassified;	Unclassified;	Unclassified
OTU1490	14	0	0	0	0	0	0	0	k__Fungi;	p__Ascomycota;	c__Dothideomycetes;	o__Pleosporales;	f__Didymellaceae;	g__unclassified_Didymellaceae;	s__unclassified_Didymellaceae
OTU1491	9	0	0	0	0	0	0	0	k__Fungi;	p__Basidiomycota;	c__unclassified_Basidiomycota;	o__unclassified_Basidiomycota;	f__unclassified_Basidiomycota;	g__unclassified_Basidiomycota;	s__unclassified_Basidiomycota
OTU1492	15	0	0	0	0	0	0	0	k__Fungi;	p__Mortierellomycota;	c__Mortierellomycetes;	o__Mortierellales;	f__Mortierellaceae;	g__Mortierella;	Unclassified
OTU1493	17	0	0	0	0	0	0	0	k__Fungi;	p__Chytridiomycota;	Unclassified;	Unclassified;	Unclassified;	Unclassified;	Unclassified
OTU1494	16	0	0	0	0	0	0	0	k__Fungi;	p__Basidiomycota;	c__Agaricomycetes;	o__Agaricales;	f__Tricholomataceae;	g__Delicatula;	s__Delicatula_integrella
OTU1495	12	0	0	0	0	0	0	0	k__Fungi;	p__unclassified_Fungi;	c__unclassified_Fungi;	o__unclassified_Fungi;	f__unclassified_Fungi;	g__unclassified_Fungi;	s__unclassified_Fungi
OTU1496	11	0	0	0	0	0	0	0	k__Fungi;	p__Ascomycota;	c__Dothideomycetes;	o__Mycosphaerellales;	f__Mycosphaerellaceae;	g__Clypeosphaerella;	s__Clypeosphaerella_quasiparkii
OTU1497	12	0	0	0	0	0	0	0	k__Fungi;	p__unclassified_Fungi;	c__unclassified_Fungi;	o__unclassified_Fungi;	f__unclassified_Fungi;	g__unclassified_Fungi;	s__unclassified_Fungi
OTU1498	13	0	0	0	0	0	0	0	k__Fungi;	p__Ascomycota;	c__Dothideomycetes;	o__Pleosporales;	f__unclassified_Pleosporales;	g__unclassified_Pleosporales;	s__unclassified_Pleosporales
OTU1499	10	0	0	0	0	0	0	0	k__Fungi;	p__Ascomycota;	c__Sordariomycetes;	o__Hypocreales;	f__Nectriaceae;	g__Fusarium;	s__Fusarium_kyushuense
OTU1500	11	0	0	0	0	0	0	0	k__Fungi;	p__Ascomycota;	c__Archaeorhizomycetes;	o__Archaeorhizomycetales;	f__Archaeorhizomycetaceae;	g__Archaeorhizomyces;	Unclassified
OTU1501	12	0	0	0	0	0	0	0	k__Fungi;	p__Ascomycota;	c__Saccharomycetes;	o__Saccharomycetales;	f__Metschnikowiaceae;	g__unclassified_Metschnikowiaceae;	s__unclassified_Metschnikowiaceae
OTU1502	10	0	0	0	25	0	0	6	k__Fungi;	p__Basidiomycota;	c__Ustilaginomycetes;	o__Ustilaginales;	f__Ustilaginaceae;	g__Moesziomyces;	s__Moesziomyces_antarcticus
OTU1503	11	25	0	0	0	0	0	4	k__Fungi;	p__Ascomycota;	c__Dothideomycetes;	Unclassified;	Unclassified;	g__Leptospora;	s__Leptospora_chromolaenae
OTU1504	10	0	0	0	0	0	0	0	k__Fungi;	p__Ascomycota;	c__Sordariomycetes;	o__Glomerellales;	f__Plectosphaerellaceae;	g__Gibellulopsis;	s__Gibellulopsis_serrae
OTU1505	10	0	0	0	0	0	0	0	k__Fungi;	p__Rozellomycota;	c__Rozellomycotina_cls_Incertae_sedis;	o__GS11;	Unclassified;	Unclassified;	Unclassified
OTU1506	11	0	0	0	0	0	0	0	k__Fungi;	p__Ascomycota;	c__Saccharomycetes;	o__Saccharomycetales;	f__Pichiaceae;	g__Pichia;	s__Pichia_cephalocereana
OTU1507	12	0	0	0	0	0	0	0	k__Fungi;	p__Ascomycota;	c__Saccharomycetes;	o__Saccharomycetales;	f__unclassified_Saccharomycetales;	g__unclassified_Saccharomycetales;	s__unclassified_Saccharomycetales
OTU1508	13	0	0	0	0	0	0	0	k__Fungi;	p__Rozellomycota;	Unclassified;	Unclassified;	Unclassified;	Unclassified;	Unclassified
OTU1509	11	0	0	0	0	0	0	0	k__Fungi;	p__Ascomycota;	c__Dothideomycetes;	o__Capnodiales;	Unclassified;	Unclassified;	Unclassified
OTU1510	11	0	0	20	0	0	0	0	k__Fungi;	p__Ascomycota;	c__Sordariomycetes;	o__Microascales;	Unclassified;	g__Cephalotrichiella;	s__Cephalotrichiella_penicillata
OTU1511	6	0	0	0	0	0	0	0	k__Fungi;	p__Basidiomycota;	c__unclassified_Basidiomycota;	o__unclassified_Basidiomycota;	f__unclassified_Basidiomycota;	g__unclassified_Basidiomycota;	s__unclassified_Basidiomycota
OTU1512	10	0	0	0	0	0	0	0	k__Fungi;	p__Ascomycota;	c__Saccharomycetes;	o__Saccharomycetales;	f__Dipodascaceae;	g__Galactomyces;	s__Galactomyces_pseudocandidus
OTU1513	6	0	0	0	0	0	0	0	k__Fungi;	p__unclassified_Fungi;	c__unclassified_Fungi;	o__unclassified_Fungi;	f__unclassified_Fungi;	g__unclassified_Fungi;	s__unclassified_Fungi
OTU1514	6	0	0	0	0	0	0	0	k__Fungi;	p__Mortierellomycota;	c__Mortierellomycetes;	o__Mortierellales;	f__Mortierellaceae;	g__Mortierella;	s__Mortierella_pseudozygospora
OTU1515	10	0	0	0	0	0	0	0	k__Fungi;	p__Ascomycota;	c__Dothideomycetes;	o__Mycosphaerellales;	f__Mycosphaerellaceae;	g__unclassified_Mycosphaerellaceae;	s__unclassified_Mycosphaerellaceae
OTU1516	11	0	0	0	0	0	0	0	k__Fungi;	p__Rozellomycota;	Unclassified;	Unclassified;	Unclassified;	Unclassified;	Unclassified
OTU1517	8	0	0	0	0	0	0	0	k__Fungi;	p__Basidiomycota;	c__Exobasidiomycetes;	o__Golubeviales;	f__Golubeviaceae;	g__Golubevia;	s__Golubevia_pallescens
OTU1518	5	0	0	0	0	0	0	0	k__Fungi;	p__unclassified_Fungi;	c__unclassified_Fungi;	o__unclassified_Fungi;	f__unclassified_Fungi;	g__unclassified_Fungi;	s__unclassified_Fungi
OTU1519	8	0	0	0	0	0	0	0	k__Fungi;	p__Basidiomycota;	c__Agaricomycetes;	o__Agaricales;	f__Entolomataceae;	g__Entoloma;	s__unclassified_Entoloma
OTU1520	8	0	0	0	0	0	0	0	k__Fungi;	p__Ascomycota;	c__Sordariomycetes;	o__unclassified_Sordariomycetes;	f__unclassified_Sordariomycetes;	g__unclassified_Sordariomycetes;	s__unclassified_Sordariomycetes
OTU1521	4	0	0	0	0	0	0	0	k__Fungi;	p__Ascomycota;	c__Dothideomycetes;	o__Pleosporales;	f__Didymellaceae;	g__unclassified_Didymellaceae;	s__unclassified_Didymellaceae
OTU1522	7	0	0	0	0	0	0	0	k__Fungi;	p__Ascomycota;	c__Sordariomycetes;	o__Sordariales;	f__Chaetomiaceae;	g__Podospora;	s__Podospora_bulbillosa
OTU1523	6	0	0	0	0	0	0	0	k__Fungi;	p__Basidiomycota;	c__unclassified_Basidiomycota;	o__unclassified_Basidiomycota;	f__unclassified_Basidiomycota;	g__unclassified_Basidiomycota;	s__unclassified_Basidiomycota
OTU1524	5	0	0	0	0	0	0	0	k__Fungi;	p__Ascomycota;	c__Saccharomycetes;	o__Saccharomycetales;	f__unclassified_Saccharomycetales;	g__unclassified_Saccharomycetales;	s__unclassified_Saccharomycetales
OTU1525	4	0	0	0	0	0	0	0	k__Fungi;	p__Ascomycota;	c__Sordariomycetes;	o__Hypocreales;	f__Stachybotryaceae;	g__Striaticonidium;	s__Striaticonidium_brachysporum
OTU1526	5	0	0	0	0	0	0	0	k__Fungi;	p__Ascomycota;	c__Sordariomycetes;	o__Coniochaetales;	f__Coniochaetaceae;	Unclassified;	Unclassified
OTU1527	5	0	0	2	0	0	0	0	k__Fungi;	p__Ascomycota;	c__Eurotiomycetes;	o__Onygenales;	f__Onygenales_fam_Incertae_sedis;	g__Chrysosporium;	s__Chrysosporium_lobatum
OTU1528	4	0	0	0	0	0	0	0	k__Fungi;	p__Basidiomycota;	c__Malasseziomycetes;	o__Malasseziales;	f__Malasseziaceae;	g__Malassezia;	Unclassified
OTU1529	4	0	0	3	0	0	0	0	k__Fungi;	p__Ascomycota;	c__Leotiomycetes;	o__Helotiales;	Unclassified;	Unclassified;	Unclassified
OTU1530	5	0	0	0	0	0	0	0	k__Fungi;	p__Ascomycota;	c__Eurotiomycetes;	o__Onygenales;	f__Arachnomycetaceae;	g__Arachnomyces;	s__Arachnomyces_gracilis
OTU1531	3	0	0	0	0	0	0	0	k__Fungi;	p__Ascomycota;	c__unclassified_Ascomycota;	o__unclassified_Ascomycota;	f__unclassified_Ascomycota;	g__unclassified_Ascomycota;	s__unclassified_Ascomycota
OTU1532	3	0	0	0	0	0	0	0	k__Fungi;	p__unclassified_Fungi;	c__unclassified_Fungi;	o__unclassified_Fungi;	f__unclassified_Fungi;	g__unclassified_Fungi;	s__unclassified_Fungi
OTU1533	3	0	0	0	0	0	0	0	k__Fungi;	p__Ascomycota;	c__Eurotiomycetes;	o__Eurotiales;	f__Aspergillaceae;	g__Penicillium;	s__Penicillium_hetheringtonii
OTU1534	3	0	0	0	0	0	0	0	k__Fungi;	p__Ascomycota;	c__Sordariomycetes;	o__Microascales;	f__Microascaceae;	g__Scopulariopsis;	s__unclassified_Scopulariopsis
OTU1535	2	0	0	0	0	0	0	0	k__Fungi;	p__Ascomycota;	c__Sordariomycetes;	o__Hypocreales;	f__Hypocreales_fam_Incertae_sedis;	g__Sarocladium;	s__Sarocladium_implicatum
OTU1536	4	0	0	0	0	0	0	0	k__Fungi;	p__Ascomycota;	c__Dothideomycetes;	o__Pleosporales;	Unclassified;	g__Aaosphaeria;	s__Aaosphaeria_arxii
OTU1537	3	0	0	0	0	0	0	0	k__Fungi;	p__Ascomycota;	c__Sordariomycetes;	o__Glomerellales;	f__Plectosphaerellaceae;	g__Plectosphaerella;	s__Plectosphaerella_niemeijerarum
OTU1538	2	0	0	0	0	0	0	0	k__Fungi;	p__Olpidiomycota;	c__Olpidiomycetes;	o__Olpidiales;	f__Olpidiaceae;	g__Olpidium;	s__Olpidium_brassicae
OTU1539	2	0	0	0	0	0	0	0	k__Fungi;	p__Ascomycota;	c__Sordariomycetes;	o__unclassified_Sordariomycetes;	f__unclassified_Sordariomycetes;	g__unclassified_Sordariomycetes;	s__unclassified_Sordariomycetes
OTU1540	3	0	0	0	0	0	0	0	k__Fungi;	p__Basidiomycota;	c__Tremellomycetes;	o__Tremellales;	f__Bulleribasidiaceae;	g__Hannaella;	s__Hannaella_pagnoccae
OTU1542	1	0	0	0	0	0	0	0	k__Fungi;	p__Ascomycota;	c__Sordariomycetes;	o__Sordariales;	f__Cephalothecaceae;	g__Phialemonium;	s__Phialemonium_inflatum
OTU1543	2	0	0	0	0	0	0	0	k__Fungi;	p__Ascomycota;	c__Sordariomycetes;	o__Glomerellales;	f__Plectosphaerellaceae;	g__Gibellulopsis;	s__Gibellulopsis_serrae
OTU1544	1	0	0	0	0	0	0	0	k__Fungi;	p__Ascomycota;	c__Saccharomycetes;	o__Saccharomycetales;	f__Saccharomycetaceae;	g__Saccharomyces;	s__Saccharomyces_cerevisiae
OTU1545	2	0	0	0	0	0	0	0	k__Fungi;	p__Ascomycota;	c__Saccharomycetes;	o__Saccharomycetales;	f__Saccharomycetaceae;	g__Saccharomyces;	s__Saccharomyces_cerevisiae
OTU1546	1	0	0	0	1	0	0	0	k__Fungi;	p__Basidiomycota;	c__unclassified_Basidiomycota;	o__unclassified_Basidiomycota;	f__unclassified_Basidiomycota;	g__unclassified_Basidiomycota;	s__unclassified_Basidiomycota
OTU1547	1	0	0	0	0	0	0	0	k__Fungi;	p__Rozellomycota;	Unclassified;	Unclassified;	Unclassified;	Unclassified;	Unclassified
OTU1548	1	0	0	0	0	0	0	0	k__Fungi;	p__Ascomycota;	c__Dothideomycetes;	o__Pleosporales;	f__Latoruaceae;	g__Polyschema;	s__Polyschema_sclerotigenum
OTU1549	2	0	0	0	0	0	0	0	k__Fungi;	p__unclassified_Fungi;	c__unclassified_Fungi;	o__unclassified_Fungi;	f__unclassified_Fungi;	g__unclassified_Fungi;	s__unclassified_Fungi
OTU1550	1	0	0	0	0	0	0	0	k__Fungi;	p__Ascomycota;	c__Pezizomycetes;	o__Pezizales;	f__Pezizaceae;	g__Iodophanus;	s__Iodophanus_carneus
OTU1552	1	0	0	0	0	0	0	0	k__Fungi;	p__Basidiomycota;	c__unclassified_Basidiomycota;	o__unclassified_Basidiomycota;	f__unclassified_Basidiomycota;	g__unclassified_Basidiomycota;	s__unclassified_Basidiomycota
OTU1553	2	0	0	0	0	0	0	0	k__Fungi;	p__Ascomycota;	c__Dothideomycetes;	o__Pleosporales;	f__Didymellaceae;	g__unclassified_Didymellaceae;	s__unclassified_Didymellaceae
OTU1554	0	2223	0	0	0	0	0	0	k__Fungi;	p__Basidiomycota;	c__Tremellomycetes;	o__Tremellales;	f__Bulleribasidiaceae;	g__Hannaella;	s__Hannaella_oryzae
OTU1555	0	762	0	0	0	0	0	0	k__Fungi;	p__Ascomycota;	c__Dothideomycetes;	o__Mycosphaerellales;	f__Mycosphaerellaceae;	g__Cercospora;	s__Cercospora_fagopyri
OTU1556	0	739	0	0	0	0	0	0	k__Fungi;	p__Ascomycota;	c__Dothideomycetes;	o__Pleosporales;	f__Pleosporaceae;	g__Bipolaris;	s__Bipolaris_sorokiniana
OTU1557	0	735	0	0	0	0	0	0	k__Fungi;	p__Basidiomycota;	c__Tremellomycetes;	o__Tremellales;	f__Bulleribasidiaceae;	g__Hannaella;	s__Hannaella_sinensis
OTU1558	0	740	0	0	0	0	0	0	k__Fungi;	p__Basidiomycota;	c__Tremellomycetes;	o__Tremellales;	f__Bulleribasidiaceae;	g__Vishniacozyma;	Unclassified
OTU1559	0	722	0	0	0	0	0	0	k__Fungi;	p__Basidiomycota;	c__Tremellomycetes;	o__Tremellales;	f__Bulleribasidiaceae;	g__Vishniacozyma;	s__unclassified_Vishniacozyma
OTU1560	0	718	0	0	0	0	0	0	k__Fungi;	p__Basidiomycota;	c__Tremellomycetes;	o__Tremellales;	f__Bulleribasidiaceae;	g__Hannaella;	s__Hannaella_oryzae
OTU1561	0	709	0	0	0	0	0	0	k__Fungi;	p__Basidiomycota;	c__Tremellomycetes;	o__Tremellales;	f__Bulleribasidiaceae;	g__Hannaella;	s__Hannaella_oryzae
OTU1562	0	655	0	0	0	0	0	0	k__Fungi;	p__Basidiomycota;	c__Tremellomycetes;	o__Tremellales;	f__Bulleribasidiaceae;	g__Hannaella;	s__Hannaella_oryzae
OTU1563	0	611	0	0	0	0	0	0	k__Fungi;	p__Ascomycota;	c__Sordariomycetes;	o__Glomerellales;	f__Plectosphaerellaceae;	g__Gibellulopsis;	s__Gibellulopsis_serrae
OTU1564	0	824	0	0	0	0	0	0	k__Fungi;	p__Ascomycota;	c__Eurotiomycetes;	o__Chaetothyriales;	Unclassified;	g__Hyalocladosporiella;	s__Hyalocladosporiella_tectonae
OTU1565	0	601	0	0	0	0	0	0	k__Fungi;	p__Basidiomycota;	c__Tremellomycetes;	o__Tremellales;	f__Bulleribasidiaceae;	g__Vishniacozyma;	s__unclassified_Vishniacozyma
OTU1566	0	521	0	0	0	0	0	0	k__Fungi;	p__Basidiomycota;	c__Tremellomycetes;	o__Tremellales;	f__Bulleribasidiaceae;	g__Hannaella;	s__Hannaella_oryzae
OTU1567	0	527	0	0	0	0	0	0	k__Fungi;	p__Basidiomycota;	c__Tremellomycetes;	o__Tremellales;	f__Bulleribasidiaceae;	g__Hannaella;	s__Hannaella_oryzae
OTU1568	0	476	0	0	0	0	0	0	k__Fungi;	p__Basidiomycota;	c__Tremellomycetes;	o__Tremellales;	f__Bulleribasidiaceae;	g__Vishniacozyma;	s__Vishniacozyma_taibaiensis
OTU1569	0	490	0	0	0	0	0	0	k__Fungi;	p__Basidiomycota;	c__Tremellomycetes;	o__Tremellales;	f__Bulleribasidiaceae;	g__Vishniacozyma;	s__Vishniacozyma_taibaiensis
OTU1570	0	476	0	0	0	0	0	0	k__Fungi;	p__Ascomycota;	c__Sordariomycetes;	o__Glomerellales;	f__Plectosphaerellaceae;	g__Plectosphaerella;	s__Plectosphaerella_niemeijerarum
OTU1571	0	487	0	0	0	0	0	0	k__Fungi;	p__Ascomycota;	c__Dothideomycetes;	o__Capnodiales;	f__Mycosphaerellaceae;	Unclassified;	Unclassified
OTU1572	0	416	0	0	0	0	0	0	k__Fungi;	p__Ascomycota;	c__Dothideomycetes;	o__Pleosporales;	f__Sporormiaceae;	g__Preussia;	Unclassified
OTU1573	0	575	0	0	0	0	0	0	k__Fungi;	p__Basidiomycota;	c__Tremellomycetes;	o__Tremellales;	f__Bulleribasidiaceae;	g__Hannaella;	s__Hannaella_oryzae
OTU1574	0	377	0	0	0	0	0	0	k__Fungi;	p__Ascomycota;	c__Dothideomycetes;	o__Pleosporales;	f__Didymellaceae;	g__Stagonosporopsis;	s__Stagonosporopsis_valerianellae
OTU1575	0	348	0	0	0	0	0	0	k__Fungi;	p__Basidiomycota;	c__Tremellomycetes;	o__Tremellales;	f__Bulleribasidiaceae;	g__Hannaella;	s__Hannaella_oryzae
OTU1576	0	342	0	0	0	0	0	0	k__Fungi;	p__Basidiomycota;	c__Tremellomycetes;	o__Tremellales;	f__Bulleribasidiaceae;	g__Hannaella;	s__Hannaella_luteola
OTU1577	0	396	0	2	0	0	0	0	k__Fungi;	p__Ascomycota;	c__Eurotiomycetes;	o__Chaetothyriales;	f__Cyphellophoraceae;	g__Cyphellophora;	s__Cyphellophora_fusarioides
OTU1578	0	246	0	0	0	0	0	0	k__Fungi;	p__Basidiomycota;	c__Tremellomycetes;	o__Tremellales;	f__Bulleribasidiaceae;	g__Vishniacozyma;	Unclassified
OTU1579	0	251	0	0	0	0	0	0	k__Fungi;	p__Basidiomycota;	c__Tremellomycetes;	o__Tremellales;	f__Bulleribasidiaceae;	g__Hannaella;	s__Hannaella_sinensis
OTU1580	0	235	0	0	0	0	0	0	k__Fungi;	p__Basidiomycota;	c__Tremellomycetes;	o__Tremellales;	f__Bulleribasidiaceae;	g__Hannaella;	s__Hannaella_oryzae
OTU1581	0	222	0	0	0	0	0	0	k__Fungi;	p__Basidiomycota;	c__Tremellomycetes;	o__Tremellales;	f__Bulleribasidiaceae;	g__Vishniacozyma;	s__Vishniacozyma_taibaiensis
OTU1582	0	223	0	0	0	0	0	0	k__Fungi;	p__Basidiomycota;	c__Tremellomycetes;	o__Tremellales;	f__Bulleribasidiaceae;	g__Vishniacozyma;	s__Vishniacozyma_taibaiensis
OTU1583	0	212	0	0	0	0	0	0	k__Fungi;	p__Basidiomycota;	c__Tremellomycetes;	o__Tremellales;	f__Bulleribasidiaceae;	g__Hannaella;	s__Hannaella_oryzae
OTU1584	0	219	0	0	0	0	0	0	k__Fungi;	p__Basidiomycota;	c__Tremellomycetes;	o__Tremellales;	f__Bulleribasidiaceae;	g__Hannaella;	s__Hannaella_sinensis
OTU1585	0	221	0	0	0	0	0	0	k__Fungi;	p__Basidiomycota;	c__Tremellomycetes;	o__Tremellales;	f__Bulleribasidiaceae;	g__Hannaella;	s__Hannaella_sinensis
OTU1586	0	205	0	0	0	0	0	0	k__Fungi;	p__Basidiomycota;	c__Tremellomycetes;	o__Tremellales;	f__Bulleribasidiaceae;	g__Hannaella;	s__Hannaella_oryzae
OTU1587	0	190	0	0	0	0	0	0	k__Fungi;	p__Basidiomycota;	c__Tremellomycetes;	o__Tremellales;	f__Bulleribasidiaceae;	g__Vishniacozyma;	s__unclassified_Vishniacozyma
OTU1588	0	184	0	0	0	0	0	0	k__Fungi;	p__Basidiomycota;	c__Tremellomycetes;	o__Tremellales;	f__Bulleribasidiaceae;	g__Vishniacozyma;	s__unclassified_Vishniacozyma
OTU1589	0	260	0	0	0	0	0	0	k__Fungi;	p__Ascomycota;	c__Dothideomycetes;	o__Pleosporales;	f__Didymellaceae;	g__Neodidymella;	s__Neodidymella_thailandicum
OTU1590	0	368	15	0	0	0	0	0	k__Fungi;	p__Basidiomycota;	c__Tremellomycetes;	o__Tremellales;	f__Bulleribasidiaceae;	g__Hannaella;	s__Hannaella_oryzae
OTU1591	0	188	0	0	0	0	0	0	k__Fungi;	p__Ascomycota;	c__Sordariomycetes;	o__Hypocreales;	f__Nectriaceae;	g__Fusarium;	s__Fusarium_equiseti
OTU1592	0	152	0	0	0	0	0	0	k__Fungi;	p__Ascomycota;	c__Dothideomycetes;	o__Mycosphaerellales;	f__Mycosphaerellaceae;	g__Clypeosphaerella;	s__Clypeosphaerella_quasiparkii
OTU1593	0	272	0	0	0	0	0	0	k__Fungi;	p__Ascomycota;	c__Sordariomycetes;	o__Hypocreales;	Unclassified;	g__Acremonium;	s__Acremonium_sordidulum
OTU1594	0	170	0	0	0	0	0	0	k__Fungi;	p__Basidiomycota;	c__Tremellomycetes;	o__Tremellales;	f__Bulleribasidiaceae;	g__Vishniacozyma;	s__unclassified_Vishniacozyma
OTU1595	0	165	0	0	0	0	0	0	k__Fungi;	p__Basidiomycota;	c__Microbotryomycetes;	o__Sporidiobolales;	f__Sporidiobolaceae;	g__Sporidiobolus;	s__Sporidiobolus_pararoseus
OTU1596	0	173	0	0	0	0	0	0	k__Fungi;	p__Ascomycota;	c__Dothideomycetes;	o__Pleosporales;	f__Sporormiaceae;	g__Preussia;	s__Preussia_minipascua
OTU1597	0	192	3	0	0	0	0	0	k__Fungi;	p__Basidiomycota;	c__Tremellomycetes;	o__Tremellales;	f__Bulleribasidiaceae;	g__Hannaella;	s__Hannaella_oryzae
OTU1598	0	211	0	0	0	0	0	0	k__Fungi;	p__Basidiomycota;	c__unclassified_Basidiomycota;	o__unclassified_Basidiomycota;	f__unclassified_Basidiomycota;	g__unclassified_Basidiomycota;	s__unclassified_Basidiomycota
OTU1599	0	149	0	0	0	0	0	0	k__Fungi;	p__Basidiomycota;	c__Tremellomycetes;	o__Tremellales;	f__Bulleribasidiaceae;	g__Vishniacozyma;	s__unclassified_Vishniacozyma
OTU1600	0	145	0	0	0	0	0	0	k__Fungi;	p__Basidiomycota;	c__Tremellomycetes;	o__Tremellales;	f__Bulleribasidiaceae;	g__Hannaella;	s__Hannaella_oryzae
OTU1601	0	144	0	0	0	0	0	0	k__Fungi;	p__Basidiomycota;	c__Tremellomycetes;	o__Tremellales;	f__Bulleribasidiaceae;	g__Vishniacozyma;	s__unclassified_Vishniacozyma
OTU1602	0	142	0	0	0	0	0	0	k__Fungi;	p__Ascomycota;	c__Sordariomycetes;	o__Glomerellales;	f__Plectosphaerellaceae;	g__Plectosphaerella;	s__Plectosphaerella_delsorboi
OTU1603	0	135	0	0	0	0	0	0	k__Fungi;	p__Ascomycota;	c__Eurotiomycetes;	o__Chaetothyriales;	f__Cyphellophoraceae;	g__Cyphellophora;	s__Cyphellophora_fusarioides
OTU1604	0	145	0	0	0	0	0	0	k__Fungi;	p__Ascomycota;	c__Sordariomycetes;	o__Hypocreales;	f__Nectriaceae;	g__Fusarium;	s__Fusarium_circinatum
OTU1605	0	291	12	0	0	0	0	0	k__Fungi;	p__Basidiomycota;	c__Tremellomycetes;	o__Tremellales;	f__Bulleribasidiaceae;	g__Hannaella;	s__Hannaella_oryzae
OTU1606	0	295	0	0	0	0	0	0	k__Fungi;	p__Basidiomycota;	c__Tremellomycetes;	o__Tremellales;	f__Bulleribasidiaceae;	g__Hannaella;	s__Hannaella_luteola
OTU1607	0	199	0	0	0	0	0	9	k__Fungi;	p__Basidiomycota;	c__Tremellomycetes;	o__Tremellales;	f__Bulleribasidiaceae;	g__Hannaella;	s__Hannaella_oryzae
OTU1608	0	123	0	0	0	0	0	0	k__Fungi;	p__Ascomycota;	c__Dothideomycetes;	o__Mycosphaerellales;	f__Mycosphaerellaceae;	g__Clypeosphaerella;	s__Clypeosphaerella_quasiparkii
OTU1609	0	119	0	0	0	0	0	0	k__Fungi;	p__Basidiomycota;	c__Tremellomycetes;	o__Tremellales;	f__Bulleribasidiaceae;	g__Hannaella;	s__Hannaella_oryzae
OTU1610	0	125	0	0	0	0	0	0	k__Fungi;	p__Ascomycota;	c__Dothideomycetes;	o__Mycosphaerellales;	f__Mycosphaerellaceae;	g__Clypeosphaerella;	s__Clypeosphaerella_quasiparkii
OTU1611	0	126	0	0	0	0	0	0	k__Fungi;	p__Ascomycota;	c__Sordariomycetes;	o__Hypocreales;	f__Nectriaceae;	g__Fusarium;	s__Fusarium_domesticum
OTU1612	0	112	0	0	0	0	0	29	k__Fungi;	p__Ascomycota;	c__Dothideomycetes;	o__Pleosporales;	f__Phaeosphaeriaceae;	g__Phaeosphaeria;	s__Phaeosphaeria_thysanolaenicola
OTU1613	0	108	0	0	0	0	0	0	k__Fungi;	p__Basidiomycota;	c__unclassified_Basidiomycota;	o__unclassified_Basidiomycota;	f__unclassified_Basidiomycota;	g__unclassified_Basidiomycota;	s__unclassified_Basidiomycota
OTU1614	0	95	0	0	0	0	0	0	k__Fungi;	p__Ascomycota;	c__Dothideomycetes;	o__Mycosphaerellales;	f__Mycosphaerellaceae;	g__Acervuloseptoria;	s__Acervuloseptoria_ziziphicola
OTU1615	0	162	0	0	0	0	0	0	k__Fungi;	p__Basidiomycota;	c__Tremellomycetes;	o__Tremellales;	f__Bulleribasidiaceae;	g__Hannaella;	s__Hannaella_luteola
OTU1616	0	99	0	0	0	0	0	0	k__Fungi;	p__Basidiomycota;	c__Tremellomycetes;	o__Tremellales;	f__Bulleribasidiaceae;	g__Hannaella;	s__Hannaella_oryzae
OTU1617	0	92	0	0	0	0	0	0	k__Fungi;	p__Ascomycota;	c__Dothideomycetes;	o__Pleosporales;	f__Didymellaceae;	g__Stagonosporopsis;	s__unclassified_Stagonosporopsis
OTU1618	0	89	0	0	0	0	0	0	k__Fungi;	p__Ascomycota;	c__Sordariomycetes;	o__Glomerellales;	f__Plectosphaerellaceae;	g__Lectera;	s__Lectera_capsici
OTU1619	0	209	0	0	0	0	0	8	k__Fungi;	p__Basidiomycota;	c__Tremellomycetes;	o__Tremellales;	f__Bulleribasidiaceae;	g__Hannaella;	s__Hannaella_luteola
OTU1620	0	92	0	0	0	0	0	0	k__Fungi;	p__Basidiomycota;	c__Tremellomycetes;	o__Tremellales;	f__Bulleribasidiaceae;	g__Vishniacozyma;	s__unclassified_Vishniacozyma
OTU1621	0	83	0	0	0	0	0	0	k__Fungi;	p__Basidiomycota;	c__Tremellomycetes;	o__Tremellales;	f__Bulleribasidiaceae;	g__Vishniacozyma;	s__unclassified_Vishniacozyma
OTU1622	0	88	0	0	0	0	0	0	k__Fungi;	p__Basidiomycota;	c__Tremellomycetes;	o__Tremellales;	f__Bulleribasidiaceae;	g__Hannaella;	s__Hannaella_sinensis
OTU1623	0	72	0	0	0	0	0	0	k__Fungi;	p__Ascomycota;	c__Dothideomycetes;	o__unclassified_Dothideomycetes;	f__unclassified_Dothideomycetes;	g__unclassified_Dothideomycetes;	s__unclassified_Dothideomycetes
OTU1624	0	81	0	0	0	0	0	0	k__Fungi;	p__Ascomycota;	c__Dothideomycetes;	o__Pleosporales;	f__Didymellaceae;	g__Allophoma;	s__Allophoma_cylindrispora
OTU1625	0	73	0	0	0	0	0	0	k__Fungi;	p__Basidiomycota;	c__Tremellomycetes;	o__Tremellales;	f__Bulleribasidiaceae;	g__Hannaella;	s__Hannaella_sinensis
OTU1626	0	83	0	0	0	0	0	0	k__Fungi;	p__Ascomycota;	c__Sordariomycetes;	o__Hypocreales;	Unclassified;	g__Acremonium;	s__Acremonium_sordidulum
OTU1627	0	81	0	0	0	0	0	0	k__Fungi;	p__Ascomycota;	c__Dothideomycetes;	o__Pleosporales;	f__Phaeosphaeriaceae;	g__Phaeosphaeria;	s__Phaeosphaeria_thysanolaenicola
OTU1628	0	61	0	0	0	0	0	0	k__Fungi;	p__Basidiomycota;	c__Tremellomycetes;	o__Tremellales;	f__Bulleribasidiaceae;	g__Hannaella;	s__unclassified_Hannaella
OTU1629	0	105	0	0	0	0	0	0	k__Fungi;	p__Basidiomycota;	c__Tremellomycetes;	o__Tremellales;	f__Bulleribasidiaceae;	g__Hannaella;	s__Hannaella_oryzae
OTU1630	0	66	0	0	0	0	0	0	k__Fungi;	p__Basidiomycota;	c__Tremellomycetes;	o__Tremellales;	f__Bulleribasidiaceae;	g__Hannaella;	s__Hannaella_oryzae
OTU1631	0	58	0	0	0	0	0	0	k__Fungi;	p__Basidiomycota;	c__Tremellomycetes;	o__Tremellales;	f__Bulleribasidiaceae;	g__Hannaella;	s__Hannaella_surugaensis
OTU1632	0	59	0	0	0	0	0	0	k__Fungi;	p__Basidiomycota;	c__Cystobasidiomycetes;	Unclassified;	f__Symmetrosporaceae;	g__Symmetrospora;	s__unclassified_Symmetrospora
OTU1633	0	59	0	0	0	0	0	0	k__Fungi;	p__Basidiomycota;	c__Tremellomycetes;	o__Tremellales;	f__Rhynchogastremataceae;	g__Papiliotrema;	s__Papiliotrema_flavescens
OTU1634	0	59	0	0	0	0	0	0	k__Fungi;	p__Basidiomycota;	c__Tremellomycetes;	o__Tremellales;	f__Bulleribasidiaceae;	g__Vishniacozyma;	s__unclassified_Vishniacozyma
OTU1635	0	64	0	0	0	0	0	0	k__Fungi;	p__Ascomycota;	c__Dothideomycetes;	o__Mycosphaerellales;	f__Mycosphaerellaceae;	g__Pseudocercospora;	s__Pseudocercospora_neriicola
OTU1636	0	60	0	0	0	0	0	0	k__Fungi;	p__Basidiomycota;	c__Tremellomycetes;	o__Tremellales;	f__Bulleribasidiaceae;	g__Hannaella;	s__Hannaella_sinensis
OTU1637	0	51	0	0	0	0	0	0	k__Fungi;	p__Ascomycota;	c__Dothideomycetes;	o__Pleosporales;	f__Didymellaceae;	g__Didymella;	s__Didymella_keratinophila
OTU1638	0	61	0	0	0	0	0	0	k__Fungi;	p__Basidiomycota;	c__Tremellomycetes;	o__Tremellales;	f__Bulleribasidiaceae;	g__Hannaella;	s__Hannaella_oryzae
OTU1639	0	51	0	0	0	0	0	0	k__Fungi;	p__Basidiomycota;	c__Tremellomycetes;	o__Tremellales;	f__Bulleribasidiaceae;	g__Vishniacozyma;	s__unclassified_Vishniacozyma
OTU1640	0	41	0	0	0	0	0	0	k__Fungi;	p__Basidiomycota;	c__Tremellomycetes;	o__Tremellales;	f__Bulleribasidiaceae;	g__Vishniacozyma;	s__unclassified_Vishniacozyma
OTU1641	0	47	0	0	0	0	0	0	k__Fungi;	p__Basidiomycota;	c__Tremellomycetes;	o__Tremellales;	f__Bulleribasidiaceae;	g__Vishniacozyma;	s__unclassified_Vishniacozyma
OTU1642	0	43	0	0	0	0	0	0	k__Fungi;	p__Ascomycota;	c__Dothideomycetes;	o__Pleosporales;	f__Didymellaceae;	g__unclassified_Didymellaceae;	s__unclassified_Didymellaceae
OTU1643	0	42	0	0	0	0	0	0	k__Fungi;	p__Mortierellomycota;	c__Mortierellomycetes;	o__Mortierellales;	f__Mortierellaceae;	g__Mortierella;	s__unclassified_Mortierella
OTU1644	0	47	0	0	0	0	0	0	k__Fungi;	p__Basidiomycota;	c__Tremellomycetes;	o__Tremellales;	f__Bulleribasidiaceae;	g__Hannaella;	s__Hannaella_oryzae
OTU1645	0	195	0	0	0	0	0	0	k__Fungi;	p__Basidiomycota;	c__Tremellomycetes;	o__Tremellales;	f__Bulleribasidiaceae;	g__Hannaella;	s__Hannaella_luteola
OTU1646	0	41	0	0	0	0	0	0	k__Fungi;	p__Basidiomycota;	c__Tremellomycetes;	o__Tremellales;	f__Bulleribasidiaceae;	g__Hannaella;	s__Hannaella_oryzae
OTU1647	0	108	15	0	0	0	0	0	k__Fungi;	p__Ascomycota;	c__Sordariomycetes;	o__Coniochaetales;	f__Coniochaetaceae;	Unclassified;	Unclassified
OTU1648	0	38	0	0	0	0	0	0	k__Fungi;	p__Ascomycota;	c__Dothideomycetes;	o__Pleosporales;	f__Didymellaceae;	g__Didymella;	s__Didymella_keratinophila
OTU1649	0	37	0	0	0	0	0	0	k__Fungi;	p__Basidiomycota;	c__Tremellomycetes;	o__Tremellales;	f__Bulleribasidiaceae;	g__Hannaella;	s__Hannaella_oryzae
OTU1650	0	136	0	0	0	0	0	0	k__Fungi;	p__Ascomycota;	c__Sordariomycetes;	o__Hypocreales;	f__Nectriaceae;	g__Fusarium;	s__Fusarium_nurragi
OTU1651	0	38	0	0	0	0	0	0	k__Fungi;	p__Ascomycota;	c__Eurotiomycetes;	o__Chaetothyriales;	f__Herpotrichiellaceae;	g__Cladophialophora;	s__Cladophialophora_eucalypti
OTU1652	0	38	0	0	0	0	0	0	k__Fungi;	p__Ascomycota;	c__Dothideomycetes;	o__Mycosphaerellales;	f__Neodevriesiaceae;	g__Neodevriesia;	s__Neodevriesia_pakbiae
OTU1653	0	96	0	0	0	0	0	0	k__Fungi;	p__Basidiomycota;	c__Tremellomycetes;	o__Tremellales;	f__Bulleribasidiaceae;	g__Hannaella;	s__unclassified_Hannaella
OTU1654	0	35	0	0	0	0	0	0	k__Fungi;	p__Basidiomycota;	c__Tremellomycetes;	o__Tremellales;	f__Bulleribasidiaceae;	g__Hannaella;	s__Hannaella_surugaensis
OTU1655	0	41	0	0	0	0	0	0	k__Fungi;	p__Basidiomycota;	c__Tremellomycetes;	o__Trichosporonales;	f__Trichosporonaceae;	g__Trichosporon;	s__Trichosporon_japonicum
OTU1656	0	93	0	0	0	0	0	0	k__Fungi;	p__Basidiomycota;	c__Tremellomycetes;	o__Tremellales;	f__Bulleribasidiaceae;	g__Hannaella;	s__Hannaella_luteola
OTU1657	0	33	0	0	0	0	0	0	k__Fungi;	p__Basidiomycota;	c__Tremellomycetes;	o__Tremellales;	f__Trimorphomycetaceae;	g__Saitozyma;	s__Saitozyma_podzolica
OTU1658	0	35	0	0	0	0	0	0	k__Fungi;	p__Ascomycota;	c__Dothideomycetes;	o__Pleosporales;	f__Phaeosphaeriaceae;	g__Setophaeosphaeria;	s__Setophaeosphaeria_sidae
OTU1659	0	32	0	0	0	0	0	0	k__Fungi;	p__Ascomycota;	c__Dothideomycetes;	o__Mycosphaerellales;	f__Mycosphaerellaceae;	g__Mycosphaerella;	s__Mycosphaerella_etlingerae
OTU1660	0	81	0	0	0	0	0	24	k__Fungi;	p__Basidiomycota;	c__Tremellomycetes;	o__Tremellales;	f__Bulleribasidiaceae;	g__Hannaella;	s__Hannaella_oryzae
OTU1661	0	29	0	0	0	0	0	0	k__Fungi;	p__Ascomycota;	c__Dothideomycetes;	o__Mycosphaerellales;	f__Mycosphaerellaceae;	g__unclassified_Mycosphaerellaceae;	s__unclassified_Mycosphaerellaceae
OTU1662	0	26	0	0	0	0	0	0	k__Fungi;	p__Basidiomycota;	c__Tremellomycetes;	o__Tremellales;	f__Bulleribasidiaceae;	g__Hannaella;	s__Hannaella_oryzae
OTU1663	0	28	0	0	0	0	0	0	k__Fungi;	p__Basidiomycota;	c__Tremellomycetes;	o__Tremellales;	f__Bulleribasidiaceae;	g__Hannaella;	s__Hannaella_surugaensis
OTU1664	0	39	0	0	0	0	0	0	k__Fungi;	p__Ascomycota;	c__Dothideomycetes;	o__Pleosporales;	f__Morosphaeriaceae;	g__Acrocalymma;	s__Acrocalymma_pterocarpi
OTU1665	0	30	0	0	0	0	0	0	k__Fungi;	p__Ascomycota;	c__Saccharomycetes;	o__Saccharomycetales;	f__Dipodascaceae;	g__Galactomyces;	s__Galactomyces_pseudocandidus
OTU1666	0	27	0	0	0	0	0	0	k__Fungi;	p__Basidiomycota;	c__Tremellomycetes;	o__Tremellales;	f__Bulleribasidiaceae;	g__Hannaella;	s__Hannaella_oryzae
OTU1667	0	24	0	0	0	0	0	0	k__Fungi;	p__Basidiomycota;	c__Tremellomycetes;	o__Tremellales;	f__Bulleribasidiaceae;	g__Vishniacozyma;	s__unclassified_Vishniacozyma
OTU1668	0	32	0	0	0	0	0	0	k__Fungi;	p__Ascomycota;	c__Dothideomycetes;	o__Pleosporales;	Unclassified;	Unclassified;	Unclassified
OTU1669	0	31	0	0	0	0	0	0	k__Fungi;	p__Basidiomycota;	c__Cystobasidiomycetes;	o__Cystobasidiales;	f__Cystobasidiaceae;	g__Cystobasidium;	s__Cystobasidium_minutum
OTU1670	0	25	0	0	0	0	0	0	k__Fungi;	p__Ascomycota;	c__Dothideomycetes;	o__Mycosphaerellales;	f__Neodevriesiaceae;	g__Neodevriesia;	s__Neodevriesia_pakbiae
OTU1671	0	32	0	0	0	0	0	0	k__Fungi;	p__Ascomycota;	c__Sordariomycetes;	o__Hypocreales;	f__unclassified_Hypocreales;	g__unclassified_Hypocreales;	s__unclassified_Hypocreales
OTU1672	0	22	0	1	0	0	0	445	k__Fungi;	p__Ascomycota;	c__Dothideomycetes;	Unclassified;	Unclassified;	Unclassified;	Unclassified
OTU1673	0	29	0	0	0	0	0	0	k__Fungi;	p__Ascomycota;	c__unclassified_Ascomycota;	o__unclassified_Ascomycota;	f__unclassified_Ascomycota;	g__unclassified_Ascomycota;	s__unclassified_Ascomycota
OTU1674	0	27	0	0	0	0	0	0	k__Fungi;	p__Ascomycota;	c__Eurotiomycetes;	o__Chaetothyriales;	f__Trichomeriaceae;	g__Trichomerium;	s__Trichomerium_deniquelatum
OTU1675	0	30	0	0	0	0	0	0	k__Fungi;	p__unclassified_Fungi;	c__unclassified_Fungi;	o__unclassified_Fungi;	f__unclassified_Fungi;	g__unclassified_Fungi;	s__unclassified_Fungi
OTU1676	0	28	0	0	0	0	0	0	k__Fungi;	p__Basidiomycota;	c__unclassified_Basidiomycota;	o__unclassified_Basidiomycota;	f__unclassified_Basidiomycota;	g__unclassified_Basidiomycota;	s__unclassified_Basidiomycota
OTU1677	0	25	0	0	0	0	0	0	k__Fungi;	p__Basidiomycota;	c__Tremellomycetes;	o__Tremellales;	f__Bulleribasidiaceae;	g__Vishniacozyma;	s__unclassified_Vishniacozyma
OTU1678	0	22	0	0	0	0	0	0	k__Fungi;	p__Basidiomycota;	c__Tremellomycetes;	o__Tremellales;	f__Bulleribasidiaceae;	g__Bulleribasidium;	s__Bulleribasidium_sanyaense
OTU1679	0	369	0	0	0	0	0	0	k__Fungi;	p__Ascomycota;	c__Sordariomycetes;	o__Hypocreales;	f__Hypocreales_fam_Incertae_sedis;	g__Sarocladium;	s__Sarocladium_strictum
OTU1680	0	23	0	0	0	0	0	0	k__Fungi;	p__Ascomycota;	c__Dothideomycetes;	o__Pleosporales;	f__Didymellaceae;	g__unclassified_Didymellaceae;	s__unclassified_Didymellaceae
OTU1681	0	24	0	0	0	0	0	0	k__Fungi;	p__Basidiomycota;	c__Tremellomycetes;	o__Tremellales;	f__Bulleribasidiaceae;	g__Bulleribasidium;	s__Bulleribasidium_sanyaense
OTU1682	0	24	0	0	0	0	0	0	k__Fungi;	p__Ascomycota;	c__Dothideomycetes;	o__Mycosphaerellales;	f__Neodevriesiaceae;	g__Neodevriesia;	s__Neodevriesia_pakbiae
OTU1683	0	30	0	0	0	0	0	0	k__Fungi;	p__Basidiomycota;	c__Tremellomycetes;	o__Tremellales;	f__Rhynchogastremataceae;	g__Papiliotrema;	s__Papiliotrema_flavescens
OTU1684	0	26	0	0	0	0	0	0	k__Fungi;	p__Ascomycota;	c__Sordariomycetes;	o__Diaporthales;	f__Diaporthaceae;	g__Diaporthe;	Unclassified
OTU1685	0	57	18	0	0	7	0	0	k__Fungi;	p__Ascomycota;	c__Sordariomycetes;	o__Sordariales;	f__unclassified_Sordariales;	g__unclassified_Sordariales;	s__unclassified_Sordariales
OTU1686	0	28	0	0	0	0	0	0	k__Fungi;	p__Basidiomycota;	c__Cystobasidiomycetes;	Unclassified;	f__Symmetrosporaceae;	g__Symmetrospora;	s__Symmetrospora_oryzicola
OTU1687	0	29	0	0	0	0	0	0	k__Fungi;	p__Basidiomycota;	Unclassified;	Unclassified;	Unclassified;	Unclassified;	Unclassified
OTU1688	0	168	0	0	0	0	0	0	k__Fungi;	p__Basidiomycota;	c__Tremellomycetes;	o__Tremellales;	f__Bulleribasidiaceae;	g__Hannaella;	s__Hannaella_luteola
OTU1689	0	21	0	0	0	0	0	0	k__Fungi;	p__Ascomycota;	c__Saccharomycetes;	o__Saccharomycetales;	f__Pichiaceae;	g__Pichia;	s__Pichia_fermentans
OTU1690	0	26	0	0	0	0	0	0	k__Fungi;	p__Ascomycota;	c__Sordariomycetes;	o__Hypocreales;	f__Nectriaceae;	g__Fusarium;	s__Fusarium_solani
OTU1691	0	26	0	0	0	0	0	0	k__Fungi;	p__Basidiomycota;	c__Tremellomycetes;	o__Tremellales;	f__Bulleribasidiaceae;	g__Hannaella;	s__Hannaella_oryzae
OTU1692	0	25	0	0	0	0	0	0	k__Fungi;	p__Basidiomycota;	c__Tremellomycetes;	o__Tremellales;	f__Bulleribasidiaceae;	g__Hannaella;	s__unclassified_Hannaella
OTU1693	0	24	0	0	0	0	0	0	k__Fungi;	p__Ascomycota;	c__Sordariomycetes;	o__unclassified_Sordariomycetes;	f__unclassified_Sordariomycetes;	g__unclassified_Sordariomycetes;	s__unclassified_Sordariomycetes
OTU1694	0	27	0	0	0	0	0	0	k__Fungi;	p__Ascomycota;	c__Sordariomycetes;	o__Hypocreales;	f__Nectriaceae;	g__Fusarium;	s__Fusarium_domesticum
OTU1695	0	25	0	0	0	0	0	0	k__Fungi;	p__Basidiomycota;	c__Tremellomycetes;	o__Tremellales;	f__Bulleribasidiaceae;	g__Hannaella;	s__unclassified_Hannaella
OTU1696	0	20	0	0	0	0	0	0	k__Fungi;	p__Ascomycota;	c__Dothideomycetes;	o__Pleosporales;	f__Sporormiaceae;	g__Preussia;	s__Preussia_dubia
OTU1697	0	22	0	0	0	0	0	0	k__Fungi;	p__Ascomycota;	c__Dothideomycetes;	o__Mycosphaerellales;	f__Neodevriesiaceae;	g__Neodevriesia;	s__Neodevriesia_pakbiae
OTU1698	0	20	0	0	0	0	0	0	k__Fungi;	p__Ascomycota;	c__Dothideomycetes;	o__Mycosphaerellales;	f__Mycosphaerellaceae;	g__Collarispora;	s__Collarispora_valgourgensis
OTU1699	0	16	0	0	0	0	0	0	k__Fungi;	p__Ascomycota;	c__Sordariomycetes;	o__Sordariales;	f__Chaetomiaceae;	g__Mycothermus;	s__Mycothermus_thermophilus
OTU1700	0	96	109	336	612	104	656	0	k__Fungi;	p__unclassified_Fungi;	c__unclassified_Fungi;	o__unclassified_Fungi;	f__unclassified_Fungi;	g__unclassified_Fungi;	s__unclassified_Fungi
OTU1701	0	20	0	0	0	0	0	0	k__Fungi;	p__Ascomycota;	c__Saccharomycetes;	o__Saccharomycetales;	Unclassified;	g__Diutina;	s__Diutina_catenulata
OTU1702	0	24	0	0	0	0	0	0	k__Fungi;	p__Basidiomycota;	c__Tremellomycetes;	o__Tremellales;	f__Bulleribasidiaceae;	g__Hannaella;	s__Hannaella_pagnoccae
OTU1703	0	21	0	0	0	0	0	0	k__Fungi;	p__Ascomycota;	c__Dothideomycetes;	o__Pleosporales;	f__Phaeosphaeriaceae;	g__Neosetophoma;	s__Neosetophoma_poaceicola
OTU1704	0	18	0	0	0	0	0	0	k__Fungi;	p__Basidiomycota;	c__Tremellomycetes;	o__Filobasidiales;	f__Filobasidiaceae;	g__Filobasidium;	s__Filobasidium_magnum
OTU1705	0	20	0	0	0	0	0	0	k__Fungi;	p__Basidiomycota;	c__Tremellomycetes;	o__Tremellales;	f__Bulleribasidiaceae;	g__Hannaella;	s__Hannaella_surugaensis
OTU1706	0	22	0	0	0	0	0	0	k__Fungi;	p__Ascomycota;	c__Sordariomycetes;	o__Hypocreales;	f__Nectriaceae;	g__Fusarium;	s__Fusarium_solani
OTU1707	0	78	0	0	0	0	0	0	k__Fungi;	p__Basidiomycota;	c__Tremellomycetes;	o__Trichosporonales;	f__Trichosporonaceae;	g__Cutaneotrichosporon;	s__Cutaneotrichosporon_arboriformis
OTU1708	0	16	0	0	0	0	0	0	k__Fungi;	p__Ascomycota;	c__Sordariomycetes;	o__unclassified_Sordariomycetes;	f__unclassified_Sordariomycetes;	g__unclassified_Sordariomycetes;	s__unclassified_Sordariomycetes
OTU1709	0	20	0	0	0	0	0	0	k__Fungi;	p__Ascomycota;	c__Sordariomycetes;	o__Glomerellales;	f__Plectosphaerellaceae;	g__Plectosphaerella;	s__unclassified_Plectosphaerella
OTU1710	0	18	0	0	0	0	0	0	k__Fungi;	p__Ascomycota;	c__Sordariomycetes;	o__Microascales;	f__Microascaceae;	g__Gamsia;	s__unclassified_Gamsia
OTU1711	0	16	0	0	0	0	0	0	k__Fungi;	p__Ascomycota;	c__Dothideomycetes;	o__Pleosporales;	f__Phaeosphaeriaceae;	g__Neosetophoma;	s__Neosetophoma_poaceicola
OTU1712	0	23	0	0	0	0	0	0	k__Fungi;	p__Ascomycota;	c__Eurotiomycetes;	o__Chaetothyriales;	f__Cyphellophoraceae;	g__Cyphellophora;	s__Cyphellophora_goniomatis
OTU1713	0	17	0	0	0	0	0	0	k__Fungi;	p__Basidiomycota;	c__Tremellomycetes;	o__Tremellales;	f__Bulleribasidiaceae;	g__Hannaella;	s__unclassified_Hannaella
OTU1714	0	18	0	0	0	0	0	0	k__Fungi;	p__Ascomycota;	c__Dothideomycetes;	o__Mycosphaerellales;	f__Neodevriesiaceae;	g__Neodevriesia;	s__Neodevriesia_sardiniae
OTU1715	0	18	0	0	0	0	0	0	k__Fungi;	p__Ascomycota;	Unclassified;	Unclassified;	Unclassified;	Unclassified;	Unclassified
OTU1716	0	18	0	0	0	0	0	0	k__Fungi;	p__Ascomycota;	c__Archaeorhizomycetes;	o__Archaeorhizomycetales;	f__Archaeorhizomycetaceae;	g__Archaeorhizomyces;	Unclassified
OTU1717	0	19	0	0	0	0	0	0	k__Fungi;	p__Ascomycota;	c__Sordariomycetes;	o__Hypocreales;	f__Hypocreales_fam_Incertae_sedis;	g__Acremonium;	Unclassified
OTU1718	0	23	0	0	0	0	0	0	k__Fungi;	p__Ascomycota;	c__Dothideomycetes;	o__Pleosporales;	Unclassified;	g__Neomassarina;	s__Neomassarina_thailandica
OTU1719	0	44	10	2	55	0	0	0	k__Fungi;	p__Ascomycota;	c__Dothideomycetes;	o__Pleosporales;	f__Thyridariaceae;	g__Roussoella;	s__Roussoella_solani
OTU1720	0	19	0	0	0	0	0	0	k__Fungi;	p__Basidiomycota;	c__Tremellomycetes;	o__Tremellales;	f__Bulleribasidiaceae;	g__Hannaella;	s__Hannaella_pagnoccae
OTU1721	0	74	0	0	0	0	0	0	k__Fungi;	p__Rozellomycota;	c__Rozellomycotina_cls_Incertae_sedis;	o__GS11;	Unclassified;	Unclassified;	Unclassified
OTU1722	0	18	0	0	0	0	0	0	k__Fungi;	p__Ascomycota;	c__Sordariomycetes;	o__Hypocreales;	f__Nectriaceae;	g__Fusarium;	s__Fusarium_aethiopicum
OTU1723	0	20	0	0	0	0	0	0	k__Fungi;	p__Ascomycota;	c__Dothideomycetes;	o__Pleosporales;	f__Pyrenochaetopsidaceae;	g__Pyrenochaetopsis;	s__Pyrenochaetopsis_microspora
OTU1724	0	17	0	0	0	0	0	0	k__Fungi;	p__Ascomycota;	c__Dothideomycetes;	o__Mycosphaerellales;	f__Mycosphaerellaceae;	g__unclassified_Mycosphaerellaceae;	s__unclassified_Mycosphaerellaceae
OTU1725	0	19	0	0	0	0	0	0	k__Fungi;	p__Basidiomycota;	c__Tremellomycetes;	o__Tremellales;	f__Bulleribasidiaceae;	g__Hannaella;	s__Hannaella_pagnoccae
OTU1726	0	19	0	0	0	0	0	0	k__Fungi;	p__Ascomycota;	c__Sordariomycetes;	Unclassified;	Unclassified;	Unclassified;	Unclassified
OTU1727	0	18	0	0	0	0	0	0	k__Fungi;	p__Ascomycota;	c__unclassified_Ascomycota;	o__unclassified_Ascomycota;	f__unclassified_Ascomycota;	g__unclassified_Ascomycota;	s__unclassified_Ascomycota
OTU1728	0	17	0	0	0	0	0	0	k__Fungi;	p__Ascomycota;	c__Dothideomycetes;	o__Mycosphaerellales;	f__unclassified_Mycosphaerellales;	g__unclassified_Mycosphaerellales;	s__unclassified_Mycosphaerellales
OTU1729	0	16	0	0	0	0	0	0	k__Fungi;	p__Basidiomycota;	c__Tremellomycetes;	o__Tremellales;	f__Bulleribasidiaceae;	g__Bulleribasidium;	s__Bulleribasidium_sanyaense
OTU1730	0	13	0	0	0	0	0	0	k__Fungi;	p__Ascomycota;	c__Archaeorhizomycetes;	o__Archaeorhizomycetales;	f__Archaeorhizomycetaceae;	g__Archaeorhizomyces;	Unclassified
OTU1731	0	13	0	0	0	0	0	0	k__Fungi;	p__Ascomycota;	c__Eurotiomycetes;	o__Eurotiales;	f__Aspergillaceae;	g__Penicillium;	s__Penicillium_fusisporum
OTU1732	0	17	0	0	0	0	0	0	k__Fungi;	p__Ascomycota;	c__Sordariomycetes;	o__Hypocreales;	Unclassified;	g__Acremonium;	s__unclassified_Acremonium
OTU1733	0	19	0	0	0	0	0	0	k__Fungi;	p__Ascomycota;	c__Dothideomycetes;	o__Pleosporales;	f__Phaeosphaeriaceae;	g__Setophoma;	Unclassified
OTU1734	0	12	0	0	0	0	0	0	k__Fungi;	p__Basidiomycota;	c__Tremellomycetes;	o__Trichosporonales;	f__Trichosporonaceae;	g__Apiotrichum;	s__Apiotrichum_montevideense
OTU1735	0	11	0	0	0	0	0	0	k__Fungi;	p__Basidiomycota;	c__unclassified_Basidiomycota;	o__unclassified_Basidiomycota;	f__unclassified_Basidiomycota;	g__unclassified_Basidiomycota;	s__unclassified_Basidiomycota
OTU1736	0	15	0	0	0	0	0	0	k__Fungi;	p__Basidiomycota;	c__Agaricomycetes;	o__Agaricales;	f__Schizophyllaceae;	g__Schizophyllum;	Unclassified
OTU1737	0	14	0	0	0	0	0	0	k__Fungi;	p__Ascomycota;	c__Sordariomycetes;	o__unclassified_Sordariomycetes;	f__unclassified_Sordariomycetes;	g__unclassified_Sordariomycetes;	s__unclassified_Sordariomycetes
OTU1738	0	16	0	0	0	0	0	0	k__Fungi;	p__Ascomycota;	c__Saccharomycetes;	o__Saccharomycetales;	f__unclassified_Saccharomycetales;	g__unclassified_Saccharomycetales;	s__unclassified_Saccharomycetales
OTU1739	0	19	0	0	0	0	0	0	k__Fungi;	p__Basidiomycota;	c__Tremellomycetes;	o__Tremellales;	f__Bulleribasidiaceae;	g__Bulleribasidium;	s__Bulleribasidium_sanyaense
OTU1740	0	17	0	0	0	0	0	0	k__Fungi;	p__Ascomycota;	c__Eurotiomycetes;	o__Eurotiales;	f__Aspergillaceae;	g__Aspergillus;	Unclassified
OTU1741	0	11	0	0	0	0	0	0	k__Fungi;	p__Ascomycota;	c__Sordariomycetes;	o__Hypocreales;	f__Nectriaceae;	g__unclassified_Nectriaceae;	s__unclassified_Nectriaceae
OTU1742	0	12	0	0	0	0	0	0	k__Fungi;	p__Ascomycota;	c__Eurotiomycetes;	o__Chaetothyriales;	f__Herpotrichiellaceae;	g__Coniosporium;	Unclassified
OTU1743	0	18	0	0	0	0	0	0	k__Fungi;	p__Ascomycota;	c__Dothideomycetes;	o__Pleosporales;	f__Corynesporascaceae;	g__Corynespora;	s__Corynespora_torulosa
OTU1744	0	13	0	0	0	0	0	0	k__Fungi;	p__Basidiomycota;	c__Tremellomycetes;	o__Tremellales;	f__Bulleribasidiaceae;	g__Vishniacozyma;	s__Vishniacozyma_carnescens
OTU1745	0	12	0	0	0	0	0	0	k__Fungi;	p__Ascomycota;	c__Saccharomycetes;	o__Saccharomycetales;	f__Pichiaceae;	g__Brettanomyces;	s__Brettanomyces_bruxellensis
OTU1746	0	16	0	0	0	0	0	0	k__Fungi;	p__Ascomycota;	c__Dothideomycetes;	o__Capnodiales;	f__Capnodiaceae;	g__Capnodium;	s__Capnodium_paracoartatum
OTU1747	0	14	0	0	0	0	0	0	k__Fungi;	p__Ascomycota;	c__Eurotiomycetes;	o__Chaetothyriales;	Unclassified;	Unclassified;	Unclassified
OTU1748	0	16	0	0	0	0	0	0	k__Fungi;	p__Ascomycota;	c__Saccharomycetes;	o__Saccharomycetales;	f__Pichiaceae;	g__Pichia;	s__Pichia_fermentans
OTU1749	0	16	0	0	0	0	0	0	k__Fungi;	p__Ascomycota;	c__Sordariomycetes;	o__Sordariales;	f__Chaetomiaceae;	g__Cladorrhinum;	s__Cladorrhinum_foecundissimum
OTU1750	0	16	0	0	0	0	0	0	k__Fungi;	p__Ascomycota;	c__Sordariomycetes;	o__Hypocreales;	f__Clavicipitaceae;	g__Metarhizium;	s__Metarhizium_marquandii
OTU1751	0	14	0	0	0	0	0	0	k__Fungi;	p__Ascomycota;	c__Dothideomycetes;	o__Capnodiales;	f__Capnodiaceae;	g__Leptoxyphium;	s__Leptoxyphium_glochidion
OTU1752	0	12	0	0	0	0	0	0	k__Fungi;	p__Ascomycota;	c__Sordariomycetes;	o__Sordariales;	f__Chaetomiaceae;	g__Cladorrhinum;	s__Cladorrhinum_foecundissimum
OTU1753	0	19	0	0	0	0	0	0	k__Fungi;	p__Ascomycota;	c__Sordariomycetes;	o__Xylariales;	f__Xylariaceae;	g__Xylaria;	s__Xylaria_hongkongensis
OTU1754	0	15	0	0	0	21	0	0	k__Fungi;	p__Ascomycota;	c__Sordariomycetes;	o__Hypocreales;	f__Hypocreales_fam_Incertae_sedis;	g__Sarocladium;	s__Sarocladium_implicatum
OTU1755	0	11	0	0	0	0	0	0	k__Fungi;	p__Basidiomycota;	c__Cystobasidiomycetes;	Unclassified;	Unclassified;	g__Buckleyzyma;	s__Buckleyzyma_aurantiaca
OTU1756	0	15	0	0	0	0	0	0	k__Fungi;	p__Basidiomycota;	c__Tremellomycetes;	o__Tremellales;	f__Bulleribasidiaceae;	g__Bulleribasidium;	s__Bulleribasidium_sanyaense
OTU1757	0	10	0	0	0	0	0	0	k__Fungi;	p__Basidiomycota;	c__Tremellomycetes;	o__Tremellales;	f__Bulleribasidiaceae;	g__Hannaella;	s__unclassified_Hannaella
OTU1758	0	15	0	0	0	0	0	0	k__Fungi;	p__Basidiomycota;	c__Tremellomycetes;	o__Tremellales;	f__Tremellaceae;	g__Cryptococcus;	s__Cryptococcus_dimennae
OTU1759	0	11	0	0	0	0	0	0	k__Fungi;	p__Basidiomycota;	c__Tremellomycetes;	o__Tremellales;	f__Bulleribasidiaceae;	g__Hannaella;	s__Hannaella_surugaensis
OTU1760	0	15	0	0	0	0	0	0	k__Fungi;	p__Ascomycota;	c__Dothideomycetes;	o__Mycosphaerellales;	f__Mycosphaerellaceae;	g__Zasmidium;	s__Zasmidium_strelitziae
OTU1761	0	30	0	0	0	0	0	0	k__Fungi;	p__Ascomycota;	c__Leotiomycetes;	o__Helotiales;	f__Myxotrichaceae;	g__Oidiodendron;	Unclassified
OTU1762	0	26	17	16	0	58	0	0	k__Fungi;	p__Ascomycota;	c__Sordariomycetes;	o__Hypocreales;	f__Stachybotryaceae;	g__Striaticonidium;	s__Striaticonidium_brachysporum
OTU1763	0	15	0	62	0	0	4	0	k__Fungi;	p__Ascomycota;	c__Sordariomycetes;	o__Hypocreales;	f__Bionectriaceae;	g__Clonostachys;	s__Clonostachys_rosea
OTU1764	0	32	0	0	0	0	0	0	k__Fungi;	p__Ascomycota;	c__Eurotiomycetes;	o__Chaetothyriales;	f__Herpotrichiellaceae;	Unclassified;	Unclassified
OTU1765	0	11	0	0	0	0	0	0	k__Fungi;	p__Basidiomycota;	c__Cystobasidiomycetes;	o__Cystobasidiales;	Unclassified;	g__Occultifur;	s__Occultifur_externus
OTU1766	0	15	18	0	0	0	0	0	k__Fungi;	p__Ascomycota;	c__Saccharomycetes;	o__Saccharomycetales;	Unclassified;	g__Candida;	s__[Candida]_subhashii
OTU1767	0	12	0	0	0	0	0	0	k__Fungi;	p__Basidiomycota;	c__Tremellomycetes;	o__Tremellales;	f__Bulleribasidiaceae;	g__Hannaella;	s__Hannaella_oryzae
OTU1768	0	13	0	0	0	0	0	0	k__Fungi;	p__Ascomycota;	c__Dothideomycetes;	o__Pleosporales;	f__Didymosphaeriaceae;	g__Montagnula;	s__Montagnula_chiangraiensis
OTU1769	0	8	0	0	0	0	0	0	k__Fungi;	p__Basidiomycota;	c__Tremellomycetes;	o__Tremellales;	f__Bulleribasidiaceae;	g__Hannaella;	s__Hannaella_oryzae
OTU1770	0	17	0	0	0	0	0	0	k__Fungi;	p__Ascomycota;	c__Sordariomycetes;	o__Microascales;	f__Microascaceae;	g__Pseudallescheria;	s__unclassified_Pseudallescheria
OTU1771	0	12	0	0	0	0	0	0	k__Fungi;	p__Ascomycota;	c__Sordariomycetes;	o__Hypocreales;	f__Stachybotryaceae;	g__Stachybotrys;	s__Stachybotrys_echinatus
OTU1772	0	10	0	0	0	0	0	0	k__Fungi;	p__Ascomycota;	c__Geoglossomycetes;	o__Geoglossales;	f__Geoglossaceae;	g__Trichoglossum;	s__Trichoglossum_variabile
OTU1773	0	17	0	0	0	0	0	0	k__Fungi;	p__Ascomycota;	c__Eurotiomycetes;	o__Chaetothyriales;	Unclassified;	Unclassified;	Unclassified
OTU1774	0	13	0	0	0	0	0	0	k__Fungi;	p__Ascomycota;	c__Eurotiomycetes;	o__Chaetothyriales;	Unclassified;	g__Strelitziana;	s__Strelitziana_malaysiana
OTU1775	0	12	0	0	0	0	0	4256	k__Fungi;	p__Ascomycota;	c__Eurotiomycetes;	o__Chaetothyriales;	Unclassified;	Unclassified;	Unclassified
OTU1776	0	15	0	0	0	0	0	0	k__Fungi;	p__Olpidiomycota;	c__Olpidiomycetes;	o__Olpidiales;	f__Olpidiaceae;	g__Olpidium;	s__Olpidium_brassicae
OTU1777	0	10	0	0	0	0	0	0	k__Fungi;	p__Basidiomycota;	c__Tremellomycetes;	o__Tremellales;	f__Bulleribasidiaceae;	g__Hannaella;	s__Hannaella_oryzae
OTU1778	0	10	0	0	0	0	0	0	k__Fungi;	p__unclassified_Fungi;	c__unclassified_Fungi;	o__unclassified_Fungi;	f__unclassified_Fungi;	g__unclassified_Fungi;	s__unclassified_Fungi
OTU1779	0	11	0	0	0	0	0	0	k__Fungi;	p__Ascomycota;	c__Sordariomycetes;	o__Hypocreales;	f__unclassified_Hypocreales;	g__unclassified_Hypocreales;	s__unclassified_Hypocreales
OTU1780	0	9	0	0	0	0	0	0	k__Fungi;	p__Basidiomycota;	c__unclassified_Basidiomycota;	o__unclassified_Basidiomycota;	f__unclassified_Basidiomycota;	g__unclassified_Basidiomycota;	s__unclassified_Basidiomycota
OTU1781	0	11	0	0	0	0	0	0	k__Fungi;	p__Ascomycota;	c__Eurotiomycetes;	o__Chaetothyriales;	f__Cyphellophoraceae;	g__Cyphellophora;	s__Cyphellophora_jingdongensis
OTU1782	0	12	0	0	0	0	0	0	k__Fungi;	p__Basidiomycota;	c__Tremellomycetes;	o__Tremellales;	f__Bulleribasidiaceae;	g__Bulleribasidium;	s__Bulleribasidium_foliicola
OTU1783	0	11	0	0	0	0	0	0	k__Fungi;	p__Ascomycota;	c__Dothideomycetes;	o__Pleosporales;	f__Sporormiaceae;	g__Preussia;	s__unclassified_Preussia
OTU1784	0	13	0	0	0	0	0	0	k__Fungi;	p__Basidiomycota;	c__Tremellomycetes;	o__Tremellales;	f__Bulleribasidiaceae;	g__Bulleribasidium;	s__Bulleribasidium_sanyaense
OTU1785	0	17	0	0	0	0	0	0	k__Fungi;	p__Ascomycota;	c__unclassified_Ascomycota;	o__unclassified_Ascomycota;	f__unclassified_Ascomycota;	g__unclassified_Ascomycota;	s__unclassified_Ascomycota
OTU1786	0	10	0	0	0	0	0	0	k__Fungi;	p__Ascomycota;	c__Saccharomycetes;	o__Saccharomycetales;	f__unclassified_Saccharomycetales;	g__unclassified_Saccharomycetales;	s__unclassified_Saccharomycetales
OTU1787	0	15	0	0	0	0	0	0	k__Fungi;	p__Basidiomycota;	c__Tremellomycetes;	o__Tremellales;	f__Bulleribasidiaceae;	g__Hannaella;	s__Hannaella_oryzae
OTU1788	0	13	0	0	0	0	0	0	k__Fungi;	p__Ascomycota;	c__Dothideomycetes;	o__Mycosphaerellales;	f__Mycosphaerellaceae;	g__Teratoramularia;	s__Teratoramularia_infinita
OTU1789	0	7	0	0	0	0	0	0	k__Fungi;	p__Basidiomycota;	c__Agaricomycetes;	o__Auriculariales;	f__Auriculariaceae;	g__Auricularia;	s__Auricularia_reticulata
OTU1790	0	8	0	0	0	0	0	0	k__Fungi;	p__Basidiomycota;	c__Tremellomycetes;	o__Tremellales;	f__Bulleribasidiaceae;	g__unclassified_Bulleribasidiaceae;	s__unclassified_Bulleribasidiaceae
OTU1791	0	9	0	0	0	0	0	0	k__Fungi;	p__Basidiomycota;	c__Tremellomycetes;	o__Tremellales;	f__Bulleribasidiaceae;	g__Hannaella;	s__Hannaella_surugaensis
OTU1792	0	11	0	0	0	0	0	0	k__Fungi;	p__Basidiomycota;	c__Tremellomycetes;	o__Tremellales;	f__Bulleribasidiaceae;	g__Hannaella;	s__unclassified_Hannaella
OTU1793	0	12	0	0	0	0	0	0	k__Fungi;	p__Ascomycota;	c__Dothideomycetes;	o__Mycosphaerellales;	f__Teratosphaeriaceae;	g__Catenulostroma;	s__Catenulostroma_hermanusense
OTU1794	0	11	0	0	0	0	0	0	k__Fungi;	p__Ascomycota;	c__Sordariomycetes;	o__Xylariales;	f__Xylariaceae;	g__Hypoxylon;	s__Hypoxylon_haematostroma
OTU1795	0	12	0	0	0	0	0	0	k__Fungi;	p__Ascomycota;	c__Sordariomycetes;	o__Hypocreales;	f__unclassified_Hypocreales;	g__unclassified_Hypocreales;	s__unclassified_Hypocreales
OTU1796	0	11	0	0	0	0	0	0	k__Fungi;	p__Ascomycota;	c__Sordariomycetes;	o__Microascales;	f__Microascaceae;	g__Cephalotrichum;	s__Cephalotrichum_cylindricum
OTU1797	0	13	0	0	0	0	0	0	k__Fungi;	p__Ascomycota;	c__Sordariomycetes;	o__Sordariales;	f__Chaetomiaceae;	g__Humicola;	s__unclassified_Humicola
OTU1798	0	9	0	0	0	0	0	0	k__Fungi;	p__Ascomycota;	c__Eurotiomycetes;	o__Chaetothyriales;	f__Trichomeriaceae;	Unclassified;	Unclassified
OTU1799	0	11	0	0	0	0	0	0	k__Fungi;	p__Basidiomycota;	c__unclassified_Basidiomycota;	o__unclassified_Basidiomycota;	f__unclassified_Basidiomycota;	g__unclassified_Basidiomycota;	s__unclassified_Basidiomycota
OTU1800	0	17	0	0	0	0	0	0	k__Fungi;	p__Basidiomycota;	c__Agaricomycetes;	o__unclassified_Agaricomycetes;	f__unclassified_Agaricomycetes;	g__unclassified_Agaricomycetes;	s__unclassified_Agaricomycetes
OTU1801	0	12	0	0	0	0	0	0	k__Fungi;	p__Ascomycota;	c__Sordariomycetes;	o__unclassified_Sordariomycetes;	f__unclassified_Sordariomycetes;	g__unclassified_Sordariomycetes;	s__unclassified_Sordariomycetes
OTU1802	0	11	0	0	0	0	0	73	k__Fungi;	p__Ascomycota;	c__Saccharomycetes;	o__Saccharomycetales;	f__Pichiaceae;	g__Brettanomyces;	s__Brettanomyces_bruxellensis
OTU1803	0	8	0	0	0	0	0	0	k__Fungi;	p__Basidiomycota;	c__Tremellomycetes;	o__Tremellales;	f__Bulleribasidiaceae;	g__Hannaella;	s__Hannaella_pagnoccae
OTU1804	0	11	0	0	0	0	0	0	k__Fungi;	p__Basidiomycota;	c__Tremellomycetes;	o__Tremellales;	f__Bulleribasidiaceae;	g__Hannaella;	s__Hannaella_pagnoccae
OTU1805	0	10	0	0	0	0	0	0	k__Fungi;	p__Ascomycota;	c__Sordariomycetes;	o__Hypocreales;	Unclassified;	Unclassified;	Unclassified
OTU1806	0	11	0	0	0	0	0	0	k__Fungi;	p__Ascomycota;	c__Dothideomycetes;	o__Mycosphaerellales;	f__Mycosphaerellaceae;	g__Zasmidium;	s__Zasmidium_musicola
OTU1807	0	9	0	0	0	0	0	0	k__Fungi;	p__Ascomycota;	c__Dothideomycetes;	o__Mycosphaerellales;	f__Mycosphaerellaceae;	g__unclassified_Mycosphaerellaceae;	s__unclassified_Mycosphaerellaceae
OTU1808	0	15	0	0	0	0	0	0	k__Fungi;	p__Ascomycota;	c__Saccharomycetes;	o__Saccharomycetales;	f__Debaryomycetaceae;	g__Candida;	s__Candida_parapsilosis
OTU1809	0	9	0	0	0	0	0	0	k__Fungi;	p__Ascomycota;	c__Dothideomycetes;	o__Cladosporiales;	f__Cladosporiaceae;	g__Cladosporium;	s__unclassified_Cladosporium
OTU1810	0	11	0	0	0	0	0	0	k__Fungi;	p__Ascomycota;	c__Eurotiomycetes;	o__Chaetothyriales;	Unclassified;	g__Strelitziana;	s__Strelitziana_australiensis
OTU1811	0	13	0	0	0	0	0	0	k__Fungi;	p__Ascomycota;	c__Eurotiomycetes;	o__Eurotiales;	f__Trichocomaceae;	g__Talaromyces;	s__Talaromyces_purpureogenus
OTU1812	0	8	0	0	0	0	0	0	k__Fungi;	p__Ascomycota;	c__unclassified_Ascomycota;	o__unclassified_Ascomycota;	f__unclassified_Ascomycota;	g__unclassified_Ascomycota;	s__unclassified_Ascomycota
OTU1813	0	11	0	0	0	0	0	0	k__Fungi;	p__Ascomycota;	c__Dothideomycetes;	o__Pleosporales;	Unclassified;	Unclassified;	Unclassified
OTU1814	0	9	0	0	0	0	0	0	k__Fungi;	p__Ascomycota;	c__Dothideomycetes;	o__Pleosporales;	f__Didymellaceae;	g__Epicoccum;	s__Epicoccum_phragmospora
OTU1815	0	6	0	0	0	0	0	0	k__Fungi;	p__Ascomycota;	c__Saccharomycetes;	o__Saccharomycetales;	f__Metschnikowiaceae;	g__Clavispora;	s__Clavispora_lusitaniae
OTU1816	0	12	0	0	0	0	0	0	k__Fungi;	p__Ascomycota;	c__Archaeorhizomycetes;	o__Archaeorhizomycetales;	f__Archaeorhizomycetaceae;	g__Archaeorhizomyces;	s__Archaeorhizomyces_finlayi
OTU1817	0	12	0	0	0	0	0	0	k__Fungi;	p__unclassified_Fungi;	c__unclassified_Fungi;	o__unclassified_Fungi;	f__unclassified_Fungi;	g__unclassified_Fungi;	s__unclassified_Fungi
OTU1818	0	7	0	0	0	0	0	0	k__Fungi;	p__Basidiomycota;	c__Tremellomycetes;	o__Tremellales;	f__Bulleribasidiaceae;	g__Hannaella;	s__unclassified_Hannaella
OTU1819	0	21	26	0	25	0	0	233	k__Fungi;	p__Ascomycota;	c__Dothideomycetes;	o__Cladosporiales;	f__Cladosporiaceae;	g__Cladosporium;	s__unclassified_Cladosporium
OTU1820	0	9	0	0	0	0	0	0	k__Fungi;	p__Ascomycota;	c__Sordariomycetes;	o__Hypocreales;	f__Hypocreales_fam_Incertae_sedis;	g__Acremonium;	Unclassified
OTU1821	0	9	0	0	0	0	0	0	k__Fungi;	p__Ascomycota;	c__Sordariomycetes;	o__unclassified_Sordariomycetes;	f__unclassified_Sordariomycetes;	g__unclassified_Sordariomycetes;	s__unclassified_Sordariomycetes
OTU1822	0	8	0	0	0	0	0	0	k__Fungi;	p__unclassified_Fungi;	c__unclassified_Fungi;	o__unclassified_Fungi;	f__unclassified_Fungi;	g__unclassified_Fungi;	s__unclassified_Fungi
OTU1823	0	11	0	0	0	0	0	0	k__Fungi;	p__Ascomycota;	c__Eurotiomycetes;	o__Chaetothyriales;	f__Trichomeriaceae;	g__Trichomerium;	s__Trichomerium_foliicola
OTU1824	0	11	0	0	0	0	0	0	k__Fungi;	p__Basidiomycota;	c__Tremellomycetes;	o__Tremellales;	f__Bulleribasidiaceae;	g__Bulleribasidium;	s__Bulleribasidium_sanyaense
OTU1825	0	10	0	0	0	0	0	0	k__Fungi;	p__Basidiomycota;	c__Cystobasidiomycetes;	o__Erythrobasidiales;	f__Erythrobasidiaceae;	g__Erythrobasidium;	s__Erythrobasidium_yunnanense
OTU1826	0	8	0	0	0	0	0	0	k__Fungi;	p__Ascomycota;	c__Dothideomycetes;	o__Pleosporales;	f__Sporormiaceae;	g__Preussia;	s__Preussia_flanaganii
OTU1827	0	8	0	0	0	0	0	0	k__Fungi;	p__Ascomycota;	c__unclassified_Ascomycota;	o__unclassified_Ascomycota;	f__unclassified_Ascomycota;	g__unclassified_Ascomycota;	s__unclassified_Ascomycota
OTU1828	0	12	0	0	0	0	0	0	k__Fungi;	p__Ascomycota;	c__Sordariomycetes;	o__Hypocreales;	f__Stachybotryaceae;	g__Achroiostachys;	s__Achroiostachys_saccharicola
OTU1829	0	11	0	0	0	0	0	0	k__Fungi;	p__Ascomycota;	c__Sordariomycetes;	o__Hypocreales;	f__unclassified_Hypocreales;	g__unclassified_Hypocreales;	s__unclassified_Hypocreales
OTU1830	0	8	0	0	0	0	0	0	k__Fungi;	p__Ascomycota;	c__unclassified_Ascomycota;	o__unclassified_Ascomycota;	f__unclassified_Ascomycota;	g__unclassified_Ascomycota;	s__unclassified_Ascomycota
OTU1831	0	9	0	0	0	0	0	0	k__Fungi;	p__Basidiomycota;	c__Tremellomycetes;	o__Tremellales;	f__Bulleribasidiaceae;	g__Hannaella;	s__Hannaella_pagnoccae
OTU1832	0	11	0	0	0	0	0	0	k__Fungi;	p__Ascomycota;	c__Sordariomycetes;	o__Hypocreales;	Unclassified;	Unclassified;	Unclassified
OTU1833	0	11	0	0	26	0	0	34	k__Fungi;	p__Ascomycota;	c__Sordariomycetes;	o__Glomerellales;	f__Glomerellaceae;	g__Colletotrichum;	s__Colletotrichum_boninense
OTU1834	0	12	0	14	0	0	0	0	k__Fungi;	p__Basidiomycota;	c__Microbotryomycetes;	o__Microbotryomycetes_ord_Incertae_sedis;	f__Chrysozymaceae;	g__Spencerozyma;	s__Spencerozyma_crocea
OTU1835	0	8	0	0	0	14	0	23	k__Fungi;	p__Ascomycota;	c__Eurotiomycetes;	o__Eurotiales;	f__Trichocomaceae;	g__Talaromyces;	s__Talaromyces_funiculosus
OTU1836	0	7	0	0	0	0	0	0	k__Fungi;	p__Ascomycota;	c__Sordariomycetes;	o__Hypocreales;	f__Hypocreales_fam_Incertae_sedis;	Unclassified;	Unclassified
OTU1837	0	6	0	0	0	0	0	0	k__Fungi;	p__Ascomycota;	c__Sordariomycetes;	o__Hypocreales;	f__Stachybotryaceae;	g__unclassified_Stachybotryaceae;	s__unclassified_Stachybotryaceae
OTU1838	0	8	0	0	0	0	0	0	k__Fungi;	p__Ascomycota;	c__Dothideomycetes;	o__Pleosporales;	f__Lophiostomataceae;	g__Pseudocapulatispora;	s__Pseudocapulatispora_longiappendiculata
OTU1839	0	10	0	0	0	0	0	0	k__Fungi;	p__Rozellomycota;	Unclassified;	Unclassified;	Unclassified;	Unclassified;	Unclassified
OTU1840	0	21	0	0	0	0	0	0	k__Fungi;	p__Ascomycota;	c__Sordariomycetes;	o__Xylariales;	f__Microdochiaceae;	g__Microdochium;	s__Microdochium_colombiense
OTU1841	0	8	0	0	0	0	0	0	k__Fungi;	p__Basidiomycota;	c__Tremellomycetes;	o__Tremellales;	f__Bulleribasidiaceae;	g__Bulleribasidium;	s__Bulleribasidium_sanyaense
OTU1842	0	8	0	0	0	0	0	0	k__Fungi;	p__Basidiomycota;	c__Tremellomycetes;	o__Tremellales;	f__Bulleribasidiaceae;	g__Bulleribasidium;	s__Bulleribasidium_sanyaense
OTU1843	0	11	0	0	0	0	0	0	k__Fungi;	p__Ascomycota;	c__unclassified_Ascomycota;	o__unclassified_Ascomycota;	f__unclassified_Ascomycota;	g__unclassified_Ascomycota;	s__unclassified_Ascomycota
OTU1844	0	8	0	0	0	0	0	0	k__Fungi;	p__Basidiomycota;	c__Tremellomycetes;	o__Tremellales;	f__Bulleribasidiaceae;	g__Hannaella;	s__Hannaella_pagnoccae
OTU1845	0	4	0	0	0	0	0	0	k__Fungi;	p__Ascomycota;	c__Dothideomycetes;	o__Pleosporales;	f__Phaeosphaeriaceae;	g__Phaeosphaeria;	s__Phaeosphaeria_podocarpi
OTU1846	0	6	0	0	0	0	0	0	k__Fungi;	p__Ascomycota;	c__Dothideomycetes;	o__Capnodiales;	Unclassified;	Unclassified;	Unclassified
OTU1847	0	7	0	0	0	0	0	0	k__Fungi;	p__Ascomycota;	Unclassified;	Unclassified;	Unclassified;	Unclassified;	Unclassified
OTU1848	0	8	0	0	0	0	0	0	k__Fungi;	p__Ascomycota;	c__Sordariomycetes;	o__Hypocreales;	f__unclassified_Hypocreales;	g__unclassified_Hypocreales;	s__unclassified_Hypocreales
OTU1849	0	15	0	0	0	0	0	0	k__Fungi;	p__Ascomycota;	c__Sordariomycetes;	o__Hypocreales;	f__Bionectriaceae;	g__Paracylindrocarpon;	s__Paracylindrocarpon_aloicola
OTU1850	0	5	0	0	0	0	0	0	k__Fungi;	p__Basidiomycota;	c__Tremellomycetes;	o__Cystofilobasidiales;	f__Cystofilobasidiales_fam_Incertae_sedis;	g__Mrakiella;	s__Mrakiella_aquatica
OTU1851	0	7	0	0	0	0	0	0	k__Fungi;	p__Ascomycota;	c__Dothideomycetes;	o__Pleosporales;	f__Phaeosphaeriaceae;	g__Neosetophoma;	s__Neosetophoma_rosarum
OTU1852	0	8	0	0	0	0	0	0	k__Fungi;	p__Basidiomycota;	c__Agaricomycetes;	o__Polyporales;	f__Polyporaceae;	g__Ganoderma;	s__Ganoderma_ellipsoideum
OTU1853	0	8	0	0	0	0	0	0	k__Fungi;	p__Ascomycota;	c__Sordariomycetes;	o__Sordariales;	f__unclassified_Sordariales;	g__unclassified_Sordariales;	s__unclassified_Sordariales
OTU1854	0	8	0	0	0	0	0	0	k__Fungi;	p__Ascomycota;	c__Sordariomycetes;	o__Xylariales;	f__Sporocadaceae;	g__Truncatella;	s__Truncatella_angustata
OTU1855	0	6	0	0	0	0	0	0	k__Fungi;	p__Ascomycota;	c__Sordariomycetes;	o__unclassified_Sordariomycetes;	f__unclassified_Sordariomycetes;	g__unclassified_Sordariomycetes;	s__unclassified_Sordariomycetes
OTU1856	0	10	0	0	0	0	0	0	k__Fungi;	p__Glomeromycota;	c__Glomeromycetes;	o__Glomerales;	f__Glomeraceae;	g__unclassified_Glomeraceae;	s__unclassified_Glomeraceae
OTU1857	0	8	0	0	0	0	0	0	k__Fungi;	p__Ascomycota;	c__Dothideomycetes;	o__Mycosphaerellales;	f__Mycosphaerellaceae;	g__Epicoleosporium;	s__Epicoleosporium_ramularioides
OTU1858	0	5	0	0	0	0	0	0	k__Fungi;	p__Basidiomycota;	c__Tremellomycetes;	o__Tremellales;	f__Bulleribasidiaceae;	g__Bulleribasidium;	s__Bulleribasidium_sanyaense
OTU1859	0	7	0	0	0	0	0	0	k__Fungi;	p__Basidiomycota;	c__Tremellomycetes;	o__Tremellales;	f__Bulleribasidiaceae;	g__Bulleribasidium;	s__Bulleribasidium_sanyaense
OTU1860	0	9	0	0	0	0	0	0	k__Fungi;	p__Basidiomycota;	c__Wallemiomycetes;	o__Wallemiales;	f__Wallemiaceae;	g__Wallemia;	s__unclassified_Wallemia
OTU1861	0	7	0	0	0	0	0	0	k__Fungi;	p__Ascomycota;	c__Sordariomycetes;	o__Hypocreales;	f__Nectriaceae;	g__Fusicolla;	s__Fusicolla_melogrammae
OTU1862	0	9	0	0	0	0	0	0	k__Fungi;	p__Ascomycota;	c__Sordariomycetes;	o__Hypocreales;	f__unclassified_Hypocreales;	g__unclassified_Hypocreales;	s__unclassified_Hypocreales
OTU1863	0	7	0	111	0	46	0	0	k__Fungi;	p__Ascomycota;	c__Sordariomycetes;	o__Hypocreales;	Unclassified;	g__Emericellopsis;	s__Emericellopsis_robusta
OTU1864	0	13	0	0	0	0	0	0	k__Fungi;	p__Basidiomycota;	c__Tremellomycetes;	o__Filobasidiales;	f__Filobasidiaceae;	g__Naganishia;	s__Naganishia_diffluens
OTU1865	0	7	0	0	0	0	0	0	k__Fungi;	p__Ascomycota;	c__Dothideomycetes;	o__Pleosporales;	f__Phaeosphaeriaceae;	g__Neosetophoma;	s__Neosetophoma_poaceicola
OTU1866	0	6	0	0	0	0	0	0	k__Fungi;	p__Basidiomycota;	c__Agaricomycetes;	o__Russulales;	f__Peniophoraceae;	g__Peniophora;	s__Peniophora_crassitunicata
OTU1867	0	11	0	0	0	0	0	0	k__Fungi;	p__Ascomycota;	c__Dothideomycetes;	o__Pleosporales;	f__unclassified_Pleosporales;	g__unclassified_Pleosporales;	s__unclassified_Pleosporales
OTU1868	0	7	0	0	0	0	0	0	k__Fungi;	p__Basidiomycota;	c__unclassified_Basidiomycota;	o__unclassified_Basidiomycota;	f__unclassified_Basidiomycota;	g__unclassified_Basidiomycota;	s__unclassified_Basidiomycota
OTU1869	0	7	0	0	0	0	0	0	k__Fungi;	p__unclassified_Fungi;	c__unclassified_Fungi;	o__unclassified_Fungi;	f__unclassified_Fungi;	g__unclassified_Fungi;	s__unclassified_Fungi
OTU1870	0	9	0	0	0	0	0	0	k__Fungi;	p__Ascomycota;	c__Sordariomycetes;	o__Hypocreales;	f__Nectriaceae;	g__Dactylonectria;	s__Dactylonectria_estremocensis
OTU1871	0	6	0	0	0	0	0	0	k__Fungi;	p__Ascomycota;	c__unclassified_Ascomycota;	o__unclassified_Ascomycota;	f__unclassified_Ascomycota;	g__unclassified_Ascomycota;	s__unclassified_Ascomycota
OTU1872	0	3	0	0	0	0	0	0	k__Fungi;	p__Ascomycota;	c__Sordariomycetes;	Unclassified;	Unclassified;	Unclassified;	Unclassified
OTU1873	0	6	0	0	0	0	0	0	k__Fungi;	p__Ascomycota;	c__Dothideomycetes;	o__unclassified_Dothideomycetes;	f__unclassified_Dothideomycetes;	g__unclassified_Dothideomycetes;	s__unclassified_Dothideomycetes
OTU1874	0	9	0	0	0	0	0	0	k__Fungi;	p__Basidiomycota;	c__Tremellomycetes;	o__Tremellales;	f__Bulleribasidiaceae;	g__Hannaella;	s__unclassified_Hannaella
OTU1875	0	11	0	0	0	0	0	0	k__Fungi;	p__Basidiomycota;	c__Tremellomycetes;	o__Tremellales;	f__Bulleribasidiaceae;	g__Hannaella;	s__unclassified_Hannaella
OTU1876	0	8	0	0	0	0	0	0	k__Fungi;	p__Basidiomycota;	c__unclassified_Basidiomycota;	o__unclassified_Basidiomycota;	f__unclassified_Basidiomycota;	g__unclassified_Basidiomycota;	s__unclassified_Basidiomycota
OTU1877	0	5	0	0	0	0	0	0	k__Fungi;	p__Ascomycota;	c__unclassified_Ascomycota;	o__unclassified_Ascomycota;	f__unclassified_Ascomycota;	g__unclassified_Ascomycota;	s__unclassified_Ascomycota
OTU1878	0	12	0	0	0	0	0	0	k__Fungi;	p__Ascomycota;	c__unclassified_Ascomycota;	o__unclassified_Ascomycota;	f__unclassified_Ascomycota;	g__unclassified_Ascomycota;	s__unclassified_Ascomycota
OTU1879	0	7	0	0	0	0	0	0	k__Fungi;	p__Ascomycota;	c__Dothideomycetes;	o__Pleosporales;	f__Sporormiaceae;	g__Preussia;	s__Preussia_pilosella
OTU1880	0	9	1	0	0	0	0	0	k__Fungi;	p__Basidiomycota;	c__unclassified_Basidiomycota;	o__unclassified_Basidiomycota;	f__unclassified_Basidiomycota;	g__unclassified_Basidiomycota;	s__unclassified_Basidiomycota
OTU1881	0	10	0	0	0	0	0	0	k__Fungi;	p__Ascomycota;	c__Sordariomycetes;	Unclassified;	Unclassified;	Unclassified;	Unclassified
OTU1882	0	19	0	0	0	0	0	0	k__Fungi;	p__Ascomycota;	c__Sordariomycetes;	o__Hypocreales;	f__Stachybotryaceae;	g__Stachybotrys;	s__Stachybotrys_chartarum
OTU1883	0	5	0	0	0	0	0	0	k__Fungi;	p__Ascomycota;	c__Sordariomycetes;	o__Microascales;	Unclassified;	Unclassified;	Unclassified
OTU1884	0	9	0	0	0	0	0	0	k__Fungi;	p__Basidiomycota;	c__Agaricomycetes;	o__Trechisporales;	f__Hydnodontaceae;	g__Trechispora;	Unclassified
OTU1885	0	9	0	0	0	0	0	0	k__Fungi;	p__Basidiomycota;	c__Agaricomycetes;	o__Agaricales;	f__Clavariaceae;	g__Clavulinopsis;	s__Clavulinopsis_helvola
OTU1886	0	39	0	0	0	0	0	0	k__Fungi;	p__Basidiomycota;	c__Tremellomycetes;	Unclassified;	Unclassified;	Unclassified;	Unclassified
OTU1887	0	6	0	0	0	0	0	0	k__Fungi;	p__Mortierellomycota;	c__Mortierellomycetes;	o__Mortierellales;	f__Mortierellaceae;	g__Mortierella;	s__Mortierella_globalpina
OTU1888	0	8	0	0	0	0	0	0	k__Fungi;	p__Basidiomycota;	c__unclassified_Basidiomycota;	o__unclassified_Basidiomycota;	f__unclassified_Basidiomycota;	g__unclassified_Basidiomycota;	s__unclassified_Basidiomycota
OTU1889	0	8	0	0	0	0	0	0	k__Fungi;	p__Basidiomycota;	c__Tremellomycetes;	o__Tremellales;	f__Bulleribasidiaceae;	g__Bulleribasidium;	s__Bulleribasidium_sanyaense
OTU1890	0	7	0	0	0	0	0	0	k__Fungi;	p__Ascomycota;	c__Sordariomycetes;	o__Hypocreales;	f__Nectriaceae;	g__Neonectria;	s__Neonectria_major
OTU1891	0	8	0	0	0	0	0	0	k__Fungi;	p__unclassified_Fungi;	c__unclassified_Fungi;	o__unclassified_Fungi;	f__unclassified_Fungi;	g__unclassified_Fungi;	s__unclassified_Fungi
OTU1892	0	7	0	0	0	0	0	0	k__Fungi;	p__Ascomycota;	c__Sordariomycetes;	o__unclassified_Sordariomycetes;	f__unclassified_Sordariomycetes;	g__unclassified_Sordariomycetes;	s__unclassified_Sordariomycetes
OTU1893	0	7	0	0	0	0	0	0	k__Fungi;	p__Ascomycota;	c__Sordariomycetes;	o__Hypocreales;	f__Clavicipitaceae;	g__Metarhizium;	s__Metarhizium_robertsii
OTU1894	0	7	0	0	0	0	0	0	k__Fungi;	p__Basidiomycota;	c__Tremellomycetes;	o__Tremellales;	f__Rhynchogastremataceae;	g__Papiliotrema;	s__Papiliotrema_odontotermitis
OTU1895	0	8	0	0	0	0	0	0	k__Fungi;	p__Basidiomycota;	c__Tremellomycetes;	o__Tremellales;	f__Bulleribasidiaceae;	g__Hannaella;	s__unclassified_Hannaella
OTU1896	0	6	0	0	0	0	0	0	k__Fungi;	p__Ascomycota;	c__Saccharomycetes;	o__Saccharomycetales;	Unclassified;	g__Candida;	s__[Candida]_africana
OTU1897	0	18	0	0	0	0	0	0	k__Fungi;	p__Ascomycota;	c__Leotiomycetes;	o__Helotiales;	f__Chaetomellaceae;	g__Pilidium;	s__Pilidium_concavum
OTU1898	0	8	0	0	0	0	0	0	k__Fungi;	p__Ascomycota;	c__Saccharomycetes;	o__Saccharomycetales;	Unclassified;	g__Diutina;	s__unclassified_Diutina
OTU1899	0	8	0	0	0	0	0	0	k__Fungi;	p__Ascomycota;	c__unclassified_Ascomycota;	o__unclassified_Ascomycota;	f__unclassified_Ascomycota;	g__unclassified_Ascomycota;	s__unclassified_Ascomycota
OTU1900	0	8	0	0	0	0	0	0	k__Fungi;	p__Basidiomycota;	c__Tremellomycetes;	o__Tremellales;	f__Bulleribasidiaceae;	g__Hannaella;	s__unclassified_Hannaella
OTU1901	0	7	0	0	0	0	0	0	k__Fungi;	p__Ascomycota;	c__Sordariomycetes;	o__unclassified_Sordariomycetes;	f__unclassified_Sordariomycetes;	g__unclassified_Sordariomycetes;	s__unclassified_Sordariomycetes
OTU1902	0	8	0	0	0	0	0	0	k__Fungi;	p__Ascomycota;	c__Sordariomycetes;	o__Hypocreales;	f__Nectriaceae;	g__Thelonectria;	s__Thelonectria_westlandica
OTU1903	0	7	0	0	0	0	0	0	k__Fungi;	p__Ascomycota;	c__Sordariomycetes;	o__Hypocreales;	f__unclassified_Hypocreales;	g__unclassified_Hypocreales;	s__unclassified_Hypocreales
OTU1904	0	6	0	0	0	0	0	0	k__Fungi;	p__Ascomycota;	c__Sordariomycetes;	o__Hypocreales;	f__Cordycipitaceae;	g__Beauveria;	s__Beauveria_sungii
OTU1905	0	4	0	0	0	0	0	0	k__Fungi;	p__Ascomycota;	c__unclassified_Ascomycota;	o__unclassified_Ascomycota;	f__unclassified_Ascomycota;	g__unclassified_Ascomycota;	s__unclassified_Ascomycota
OTU1906	0	10	0	0	0	0	0	0	k__Fungi;	p__Ascomycota;	c__Dothideomycetes;	o__Venturiales;	f__Sympoventuriaceae;	g__Ochroconis;	s__Ochroconis_capsici
OTU1907	0	7	0	0	0	0	0	0	k__Fungi;	p__Ascomycota;	c__Dothideomycetes;	o__Pleosporales;	f__Phaeosphaeriaceae;	g__Setophoma;	s__Setophoma_vernoniae
OTU1908	0	6	0	0	0	0	0	0	k__Fungi;	p__Basidiomycota;	c__Agaricomycetes;	o__Agaricales;	f__unclassified_Agaricales;	g__unclassified_Agaricales;	s__unclassified_Agaricales
OTU1909	0	8	0	0	0	0	0	0	k__Fungi;	p__Ascomycota;	c__Pezizomycetes;	o__Pezizales;	f__Tuberaceae;	g__Tuber;	s__Tuber_indicum
OTU1910	0	8	0	0	0	0	0	0	k__Fungi;	p__Basidiomycota;	c__Malasseziomycetes;	o__Malasseziales;	f__Malasseziaceae;	g__Malassezia;	s__Malassezia_restricta
OTU1911	0	6	0	0	0	0	0	0	k__Fungi;	p__Ascomycota;	c__Sordariomycetes;	o__Sordariales;	f__Chaetomiaceae;	g__unclassified_Chaetomiaceae;	s__unclassified_Chaetomiaceae
OTU1912	0	5	0	0	0	0	0	0	k__Fungi;	p__Ascomycota;	c__Saccharomycetes;	o__Saccharomycetales;	f__Debaryomycetaceae;	g__Kurtzmaniella;	s__[Candida]_zeylanoides
OTU1913	0	6	0	0	0	0	0	0	k__Fungi;	p__Basidiomycota;	c__Tremellomycetes;	o__Tremellales;	f__Bulleribasidiaceae;	g__Hannaella;	s__Hannaella_surugaensis
OTU1914	0	7	0	0	0	0	0	0	k__Fungi;	p__Basidiomycota;	c__Tremellomycetes;	o__Tremellales;	f__Phaeotremellaceae;	g__Phaeotremella;	s__Phaeotremella_eugeniae
OTU1915	0	6	0	0	0	0	0	0	k__Fungi;	p__Basidiomycota;	c__Tremellomycetes;	o__Tremellales;	f__Bulleribasidiaceae;	g__Bulleribasidium;	s__Bulleribasidium_sanyaense
OTU1916	0	6	0	0	0	0	0	0	k__Fungi;	p__Basidiomycota;	c__Tremellomycetes;	o__Tremellales;	f__Bulleribasidiaceae;	g__Hannaella;	s__unclassified_Hannaella
OTU1917	0	7	0	0	0	0	0	0	k__Fungi;	p__Ascomycota;	c__Saccharomycetes;	o__Saccharomycetales;	f__unclassified_Saccharomycetales;	g__unclassified_Saccharomycetales;	s__unclassified_Saccharomycetales
OTU1918	0	6	0	0	0	0	0	0	k__Fungi;	p__Basidiomycota;	c__Tremellomycetes;	o__Tremellales;	f__Bulleribasidiaceae;	g__Hannaella;	s__Hannaella_pagnoccae
OTU1919	0	6	0	0	0	0	0	0	k__Fungi;	p__Ascomycota;	c__unclassified_Ascomycota;	o__unclassified_Ascomycota;	f__unclassified_Ascomycota;	g__unclassified_Ascomycota;	s__unclassified_Ascomycota
OTU1920	0	7	0	0	0	0	0	0	k__Fungi;	p__Ascomycota;	c__Saccharomycetes;	o__Saccharomycetales;	f__unclassified_Saccharomycetales;	g__unclassified_Saccharomycetales;	s__unclassified_Saccharomycetales
OTU1921	0	6	0	0	0	0	0	0	k__Fungi;	p__Ascomycota;	c__Dothideomycetes;	o__Mycosphaerellales;	f__Mycosphaerellaceae;	g__Teratoramularia;	s__Teratoramularia_persicariae
OTU1922	0	5	0	0	0	0	0	0	k__Fungi;	p__Ascomycota;	c__unclassified_Ascomycota;	o__unclassified_Ascomycota;	f__unclassified_Ascomycota;	g__unclassified_Ascomycota;	s__unclassified_Ascomycota
OTU1923	0	6	0	0	0	0	0	0	k__Fungi;	p__unclassified_Fungi;	c__unclassified_Fungi;	o__unclassified_Fungi;	f__unclassified_Fungi;	g__unclassified_Fungi;	s__unclassified_Fungi
OTU1924	0	4	0	0	0	0	0	0	k__Fungi;	p__unclassified_Fungi;	c__unclassified_Fungi;	o__unclassified_Fungi;	f__unclassified_Fungi;	g__unclassified_Fungi;	s__unclassified_Fungi
OTU1925	0	34	0	0	0	0	0	26	k__Fungi;	p__Basidiomycota;	c__Microbotryomycetes;	o__Sporidiobolales;	f__Sporidiobolaceae;	g__Rhodotorula;	s__Rhodotorula_mucilaginosa
OTU1926	0	14	0	0	0	0	0	0	k__Fungi;	p__Ascomycota;	c__Sordariomycetes;	o__Microascales;	f__Microascaceae;	g__unclassified_Microascaceae;	s__unclassified_Microascaceae
OTU1927	0	4	0	0	0	0	0	0	k__Fungi;	p__Ascomycota;	c__Dothideomycetes;	o__Capnodiales;	f__Mycosphaerellaceae;	g__Zasmidium;	s__Zasmidium_musae
OTU1928	0	7	0	0	0	0	0	0	k__Fungi;	p__Ascomycota;	c__Sordariomycetes;	o__Xylariales;	f__Xylariaceae;	g__Xylaria;	s__Xylaria_bambusicola
OTU1929	0	6	0	0	0	0	0	0	k__Fungi;	p__Ascomycota;	c__Sordariomycetes;	o__Xylariales;	f__Xylariaceae;	g__unclassified_Xylariaceae;	s__unclassified_Xylariaceae
OTU1930	0	5	0	7365	0	0	0	0	k__Fungi;	p__Ascomycota;	c__Sordariomycetes;	o__Sordariales;	f__Chaetomiaceae;	g__Stolonocarpus;	s__Stolonocarpus_gigasporus
OTU1931	0	11	10	2	33	0	0	0	k__Fungi;	p__Ascomycota;	c__Sordariomycetes;	o__Sordariales;	f__Chaetomiaceae;	g__Cladorrhinum;	s__unclassified_Cladorrhinum
OTU1932	0	9	0	0	0	0	0	0	k__Fungi;	p__Ascomycota;	c__Sordariomycetes;	Unclassified;	Unclassified;	Unclassified;	Unclassified
OTU1933	0	4	0	0	0	0	0	0	k__Fungi;	p__Ascomycota;	c__Sordariomycetes;	o__unclassified_Sordariomycetes;	f__unclassified_Sordariomycetes;	g__unclassified_Sordariomycetes;	s__unclassified_Sordariomycetes
OTU1934	0	5	0	0	0	0	0	0	k__Fungi;	p__Ascomycota;	c__Sordariomycetes;	o__Hypocreales;	f__unclassified_Hypocreales;	g__unclassified_Hypocreales;	s__unclassified_Hypocreales
OTU1935	0	6	0	0	12	0	0	0	k__Fungi;	p__Ascomycota;	c__Sordariomycetes;	o__Hypocreales;	f__Hypocreaceae;	g__Trichoderma;	s__Trichoderma_koningii
OTU1936	0	7	16	0	0	0	0	0	k__Fungi;	p__Ascomycota;	c__unclassified_Ascomycota;	o__unclassified_Ascomycota;	f__unclassified_Ascomycota;	g__unclassified_Ascomycota;	s__unclassified_Ascomycota
OTU1937	0	6	0	0	0	0	0	0	k__Fungi;	p__Ascomycota;	c__Eurotiomycetes;	o__Chaetothyriales;	f__Cyphellophoraceae;	g__Cyphellophora;	s__Cyphellophora_laciniata
OTU1938	0	5	0	0	0	0	0	0	k__Fungi;	p__Ascomycota;	c__Eurotiomycetes;	o__Onygenales;	f__Onygenales_fam_Incertae_sedis;	g__Malbranchea;	s__Malbranchea_cinnamomea
OTU1939	0	6	0	0	0	0	0	0	k__Fungi;	p__Mortierellomycota;	c__Mortierellomycetes;	o__Mortierellales;	f__Mortierellaceae;	g__Mortierella;	s__unclassified_Mortierella
OTU1940	0	6	5	0	0	0	0	0	k__Fungi;	p__Ascomycota;	c__unclassified_Ascomycota;	o__unclassified_Ascomycota;	f__unclassified_Ascomycota;	g__unclassified_Ascomycota;	s__unclassified_Ascomycota
OTU1941	0	8	0	0	90	30	2497	0	k__Fungi;	p__Ascomycota;	c__Dothideomycetes;	o__Pleosporales;	Unclassified;	g__Aaosphaeria;	s__Aaosphaeria_arxii
OTU1942	0	10	0	0	0	0	0	0	k__Fungi;	p__Ascomycota;	c__Dothideomycetes;	o__unclassified_Dothideomycetes;	f__unclassified_Dothideomycetes;	g__unclassified_Dothideomycetes;	s__unclassified_Dothideomycetes
OTU1943	0	6	0	0	0	0	0	0	k__Fungi;	p__unclassified_Fungi;	c__unclassified_Fungi;	o__unclassified_Fungi;	f__unclassified_Fungi;	g__unclassified_Fungi;	s__unclassified_Fungi
OTU1944	0	7	0	0	0	0	0	0	k__Fungi;	p__Glomeromycota;	c__Glomeromycetes;	o__Glomerales;	f__Glomeraceae;	g__Funneliformis;	s__Funneliformis_mosseae
OTU1945	0	5	0	0	0	0	0	0	k__Fungi;	p__Ascomycota;	c__Saccharomycetes;	o__Saccharomycetales;	Unclassified;	g__Candida;	s__[Candida]_subhashii
OTU1946	0	5	0	0	0	0	0	0	k__Fungi;	p__Ascomycota;	c__Sordariomycetes;	o__Glomerellales;	f__Plectosphaerellaceae;	g__unclassified_Plectosphaerellaceae;	s__unclassified_Plectosphaerellaceae
OTU1947	0	5	0	0	0	0	0	0	k__Fungi;	p__Basidiomycota;	c__Tremellomycetes;	o__Tremellales;	f__Bulleribasidiaceae;	g__Vishniacozyma;	s__Vishniacozyma_tephrensis
OTU1948	0	7	0	0	0	0	0	0	k__Fungi;	p__Ascomycota;	c__Dothideomycetes;	o__Mycosphaerellales;	f__unclassified_Mycosphaerellales;	g__unclassified_Mycosphaerellales;	s__unclassified_Mycosphaerellales
OTU1949	0	5	0	0	0	0	0	0	k__Fungi;	p__Ascomycota;	c__Sordariomycetes;	o__Hypocreales;	f__Nectriaceae;	g__Dactylonectria;	s__Dactylonectria_anthuriicola
OTU1950	0	6	0	0	0	0	0	0	k__Fungi;	p__Ascomycota;	c__Dothideomycetes;	o__Pleosporales;	f__unclassified_Pleosporales;	g__unclassified_Pleosporales;	s__unclassified_Pleosporales
OTU1951	0	3	0	0	0	0	0	0	k__Fungi;	p__Ascomycota;	c__Dothideomycetes;	o__Mycosphaerellales;	f__Mycosphaerellaceae;	g__Cercospora;	s__unclassified_Cercospora
OTU1952	0	5	0	0	0	0	0	0	k__Fungi;	p__Chytridiomycota;	c__unclassified_Chytridiomycota;	o__unclassified_Chytridiomycota;	f__unclassified_Chytridiomycota;	g__unclassified_Chytridiomycota;	s__unclassified_Chytridiomycota
OTU1953	0	4	0	0	0	0	0	0	k__Fungi;	p__Basidiomycota;	c__unclassified_Basidiomycota;	o__unclassified_Basidiomycota;	f__unclassified_Basidiomycota;	g__unclassified_Basidiomycota;	s__unclassified_Basidiomycota
OTU1954	0	5	0	15	12	0	11	0	k__Fungi;	p__Ascomycota;	c__Dothideomycetes;	o__Pleosporales;	f__Pleosporaceae;	g__Curvularia;	s__Curvularia_pisi
OTU1955	0	7	0	0	0	0	0	0	k__Fungi;	p__Ascomycota;	c__Sordariomycetes;	o__Sordariales;	f__Lasiosphaeriaceae;	g__Podospora;	s__Podospora_pleiospora
OTU1956	0	4	0	0	0	0	0	0	k__Fungi;	p__Ascomycota;	c__Sordariomycetes;	o__unclassified_Sordariomycetes;	f__unclassified_Sordariomycetes;	g__unclassified_Sordariomycetes;	s__unclassified_Sordariomycetes
OTU1957	0	17	0	0	0	0	0	0	k__Fungi;	p__Ascomycota;	c__Sordariomycetes;	o__unclassified_Sordariomycetes;	f__unclassified_Sordariomycetes;	g__unclassified_Sordariomycetes;	s__unclassified_Sordariomycetes
OTU1958	0	7	0	0	0	0	0	0	k__Fungi;	p__Ascomycota;	c__Sordariomycetes;	o__Microascales;	f__Halosphaeriaceae;	Unclassified;	Unclassified
OTU1959	0	14	2	0	0	0	0	0	k__Fungi;	p__Ascomycota;	c__Sordariomycetes;	o__Sordariales;	f__Chaetomiaceae;	g__unclassified_Chaetomiaceae;	s__unclassified_Chaetomiaceae
OTU1960	0	4	0	0	0	0	0	0	k__Fungi;	p__Ascomycota;	c__Sordariomycetes;	o__Hypocreales;	f__Nectriaceae;	g__Pseudocosmospora;	s__Pseudocosmospora_eutypellae
OTU1961	0	7	0	0	54	0	0	0	k__Fungi;	p__unclassified_Fungi;	c__unclassified_Fungi;	o__unclassified_Fungi;	f__unclassified_Fungi;	g__unclassified_Fungi;	s__unclassified_Fungi
OTU1962	0	5	0	0	0	73	32	0	k__Fungi;	p__Ascomycota;	c__Leotiomycetes;	o__Helotiales;	f__Helotiaceae;	g__Tetracladium;	s__Tetracladium_marchalianum
OTU1963	0	8	0	0	0	0	0	0	k__Fungi;	p__Ascomycota;	c__Dothideomycetes;	o__Pleosporales;	f__Phaeosphaeriaceae;	g__Paraphoma;	s__Paraphoma_rhaphiolepidis
OTU1964	0	9	0	0	0	0	0	0	k__Fungi;	p__Basidiomycota;	c__Geminibasidiomycetes;	o__Geminibasidiales;	f__Geminibasidiaceae;	g__Geminibasidium;	Unclassified
OTU1965	0	6	0	36	0	0	0	0	k__Fungi;	p__Basidiomycota;	c__Agaricomycetes;	o__Agaricales;	f__Cortinariaceae;	g__Cortinarius;	s__unclassified_Cortinarius
OTU1966	0	18	0	0	0	0	0	0	k__Fungi;	p__Ascomycota;	c__Geoglossomycetes;	o__Geoglossales;	f__Geoglossaceae;	g__Trichoglossum;	s__Trichoglossum_farlowii
OTU1967	0	5	3	0	0	0	0	0	k__Fungi;	p__Basidiomycota;	c__unclassified_Basidiomycota;	o__unclassified_Basidiomycota;	f__unclassified_Basidiomycota;	g__unclassified_Basidiomycota;	s__unclassified_Basidiomycota
OTU1968	0	4	0	0	0	0	0	0	k__Fungi;	p__Mortierellomycota;	c__Mortierellomycetes;	o__Mortierellales;	f__Mortierellaceae;	g__Mortierella;	s__Mortierella_horticola
OTU1969	0	2	0	0	0	0	0	0	k__Fungi;	p__Ascomycota;	c__unclassified_Ascomycota;	o__unclassified_Ascomycota;	f__unclassified_Ascomycota;	g__unclassified_Ascomycota;	s__unclassified_Ascomycota
OTU1970	0	6	0	0	0	0	0	0	k__Fungi;	p__Basidiomycota;	c__Tremellomycetes;	o__Tremellales;	f__Bulleribasidiaceae;	g__Bulleribasidium;	s__Bulleribasidium_sanyaense
OTU1971	0	6	0	0	0	0	0	0	k__Fungi;	p__Ascomycota;	c__Sordariomycetes;	o__unclassified_Sordariomycetes;	f__unclassified_Sordariomycetes;	g__unclassified_Sordariomycetes;	s__unclassified_Sordariomycetes
OTU1972	0	6	0	0	0	0	0	0	k__Fungi;	p__Ascomycota;	c__Sordariomycetes;	o__Sordariales;	f__unclassified_Sordariales;	g__unclassified_Sordariales;	s__unclassified_Sordariales
OTU1973	0	6	0	0	0	0	0	0	k__Fungi;	p__Ascomycota;	c__unclassified_Ascomycota;	o__unclassified_Ascomycota;	f__unclassified_Ascomycota;	g__unclassified_Ascomycota;	s__unclassified_Ascomycota
OTU1974	0	7	0	0	0	0	0	0	k__Fungi;	p__Basidiomycota;	c__Microbotryomycetes;	Unclassified;	Unclassified;	g__Curvibasidium;	s__Curvibasidium_cygneicollum
OTU1975	0	8	0	0	0	0	0	0	k__Fungi;	p__Ascomycota;	c__Saccharomycetes;	o__Saccharomycetales;	f__Debaryomycetaceae;	g__Teunomyces;	s__[Candida]_sake
OTU1976	0	3	0	0	0	0	0	0	k__Fungi;	p__Ascomycota;	c__unclassified_Ascomycota;	o__unclassified_Ascomycota;	f__unclassified_Ascomycota;	g__unclassified_Ascomycota;	s__unclassified_Ascomycota
OTU1977	0	5	0	0	0	0	0	0	k__Fungi;	p__Ascomycota;	c__Sordariomycetes;	o__Sordariales;	f__Lasiosphaeriaceae;	g__Cercophora;	s__Cercophora_mirabilis
OTU1978	0	7	0	0	0	0	0	0	k__Fungi;	p__Ascomycota;	c__Dothideomycetes;	o__Pleosporales;	f__unclassified_Pleosporales;	g__unclassified_Pleosporales;	s__unclassified_Pleosporales
OTU1979	0	4	0	0	0	0	0	0	k__Fungi;	p__Ascomycota;	c__Dothideomycetes;	o__Pleosporales;	f__Phaeosphaeriaceae;	g__Setophoma;	Unclassified
OTU1980	0	4	0	0	0	0	0	0	k__Fungi;	p__Ascomycota;	c__Sordariomycetes;	o__Sordariales;	f__Chaetomiaceae;	g__Chaetomium;	s__Chaetomium_globosum
OTU1981	0	5	0	0	0	0	0	0	k__Fungi;	p__Ascomycota;	c__Sordariomycetes;	o__Sordariales;	f__Lasiosphaeriaceae;	g__Schizothecium;	s__Schizothecium_dakotense
OTU1982	0	5	0	0	0	0	0	0	k__Fungi;	p__Ascomycota;	c__Sordariomycetes;	o__Sordariales;	f__Chaetomiaceae;	g__Collariella;	s__Collariella_gracilis
OTU1983	0	3	0	0	0	0	0	0	k__Fungi;	p__Ascomycota;	c__Sordariomycetes;	o__Branch06;	Unclassified;	Unclassified;	Unclassified
OTU1984	0	3	0	0	0	0	0	0	k__Fungi;	p__Ascomycota;	c__Sordariomycetes;	o__Glomerellales;	f__Glomerellaceae;	g__Colletotrichum;	s__Colletotrichum_jasminigenum
OTU1985	0	4	0	0	0	0	0	0	k__Fungi;	p__Ascomycota;	c__Sordariomycetes;	o__Hypocreales;	f__Hypocreaceae;	g__Hypomyces;	s__Hypomyces_subiculosus
OTU1986	0	6	0	0	0	0	0	0	k__Fungi;	p__Ascomycota;	c__Sordariomycetes;	o__Hypocreales;	f__Cordycipitaceae;	g__Simplicillium;	s__Simplicillium_minatense
OTU1987	0	6	0	0	0	0	0	0	k__Fungi;	p__Ascomycota;	c__Eurotiomycetes;	o__Chaetothyriales;	f__unclassified_Chaetothyriales;	g__unclassified_Chaetothyriales;	s__unclassified_Chaetothyriales
OTU1988	0	5	0	0	0	0	0	0	k__Fungi;	p__Basidiomycota;	c__unclassified_Basidiomycota;	o__unclassified_Basidiomycota;	f__unclassified_Basidiomycota;	g__unclassified_Basidiomycota;	s__unclassified_Basidiomycota
OTU1989	0	4	0	0	0	0	0	0	k__Fungi;	p__Basidiomycota;	c__Agaricomycetes;	o__Agaricales;	f__Psathyrellaceae;	g__Coprinellus;	s__Coprinellus_velatopruinatus
OTU1990	0	3	0	0	0	0	0	0	k__Fungi;	p__unclassified_Fungi;	c__unclassified_Fungi;	o__unclassified_Fungi;	f__unclassified_Fungi;	g__unclassified_Fungi;	s__unclassified_Fungi
OTU1991	0	11	0	0	0	0	0	0	k__Fungi;	p__Ascomycota;	c__unclassified_Ascomycota;	o__unclassified_Ascomycota;	f__unclassified_Ascomycota;	g__unclassified_Ascomycota;	s__unclassified_Ascomycota
OTU1992	0	5	0	0	0	0	0	0	k__Fungi;	p__Ascomycota;	c__Eurotiomycetes;	o__Eurotiales;	f__Aspergillaceae;	g__Monascus;	s__Monascus_eremophilus
OTU1993	0	7	0	0	0	0	0	37	k__Fungi;	p__Ascomycota;	c__Eurotiomycetes;	o__Eurotiales;	f__Aspergillaceae;	g__Aspergillus;	Unclassified
OTU1994	0	5	0	0	0	0	0	0	k__Fungi;	p__Ascomycota;	c__Eurotiomycetes;	o__Chaetothyriales;	f__Cyphellophoraceae;	g__Cyphellophora;	s__Cyphellophora_laciniata
OTU1995	0	4	0	0	0	0	0	0	k__Fungi;	p__Ascomycota;	c__Leotiomycetes;	o__Helotiales;	Unclassified;	Unclassified;	Unclassified
OTU1996	0	4	0	0	0	0	0	0	k__Fungi;	p__Ascomycota;	c__Eurotiomycetes;	o__Chaetothyriales;	Unclassified;	Unclassified;	Unclassified
OTU1997	0	4	0	0	0	0	0	0	k__Fungi;	p__Basidiomycota;	c__Agaricomycetes;	o__Agaricales;	f__unclassified_Agaricales;	g__unclassified_Agaricales;	s__unclassified_Agaricales
OTU1998	0	7	0	0	0	0	0	0	k__Fungi;	p__Basidiomycota;	c__Agaricomycetes;	o__Agaricales;	f__Psathyrellaceae;	g__Coprinopsis;	s__Coprinopsis_afronivea
OTU1999	0	4	0	0	0	0	0	0	k__Fungi;	p__Mortierellomycota;	c__Mortierellomycetes;	o__Mortierellales;	f__Mortierellaceae;	g__Mortierella;	s__Mortierella_globulifera
OTU2000	0	4	0	0	0	0	0	0	k__Fungi;	p__Ascomycota;	c__Dothideomycetes;	o__Pleosporales;	f__Didymosphaeriaceae;	Unclassified;	Unclassified
OTU2001	0	6	0	0	0	0	0	0	k__Fungi;	p__unclassified_Fungi;	c__unclassified_Fungi;	o__unclassified_Fungi;	f__unclassified_Fungi;	g__unclassified_Fungi;	s__unclassified_Fungi
OTU2002	0	6	0	0	0	0	0	0	k__Fungi;	p__Ascomycota;	c__Dothideomycetes;	o__Pleosporales;	f__Didymellaceae;	g__unclassified_Didymellaceae;	s__unclassified_Didymellaceae
OTU2003	0	3	0	0	0	0	0	0	k__Fungi;	p__Ascomycota;	c__unclassified_Ascomycota;	o__unclassified_Ascomycota;	f__unclassified_Ascomycota;	g__unclassified_Ascomycota;	s__unclassified_Ascomycota
OTU2004	0	5	0	0	0	0	0	0	k__Fungi;	p__unclassified_Fungi;	c__unclassified_Fungi;	o__unclassified_Fungi;	f__unclassified_Fungi;	g__unclassified_Fungi;	s__unclassified_Fungi
OTU2005	0	4	0	0	0	0	0	0	k__Fungi;	p__Ascomycota;	c__Archaeorhizomycetes;	o__Archaeorhizomycetales;	f__Archaeorhizomycetaceae;	g__Archaeorhizomyces;	Unclassified
OTU2006	0	4	0	0	0	0	0	0	k__Fungi;	p__unclassified_Fungi;	c__unclassified_Fungi;	o__unclassified_Fungi;	f__unclassified_Fungi;	g__unclassified_Fungi;	s__unclassified_Fungi
OTU2007	0	5	0	0	0	0	0	0	k__Fungi;	p__Ascomycota;	c__Dothideomycetes;	o__Pleosporales;	f__Didymosphaeriaceae;	g__Montagnula;	s__Montagnula_chromolaenicola
OTU2008	0	7	0	0	0	0	0	0	k__Fungi;	p__unclassified_Fungi;	c__unclassified_Fungi;	o__unclassified_Fungi;	f__unclassified_Fungi;	g__unclassified_Fungi;	s__unclassified_Fungi
OTU2009	0	5	0	0	0	0	0	0	k__Fungi;	p__Ascomycota;	c__Saccharomycetes;	o__Saccharomycetales;	f__Metschnikowiaceae;	g__Clavispora;	s__Clavispora_lusitaniae
OTU2010	0	6	0	0	0	0	0	0	k__Fungi;	p__Ascomycota;	c__Dothideomycetes;	o__Pleosporales;	f__unclassified_Pleosporales;	g__unclassified_Pleosporales;	s__unclassified_Pleosporales
OTU2011	0	7	0	0	0	0	0	0	k__Fungi;	p__Ascomycota;	c__Geoglossomycetes;	o__Geoglossales;	f__Geoglossaceae;	Unclassified;	Unclassified
OTU2012	0	6	0	0	0	0	0	0	k__Fungi;	p__Basidiomycota;	c__Tremellomycetes;	o__unclassified_Tremellomycetes;	f__unclassified_Tremellomycetes;	g__unclassified_Tremellomycetes;	s__unclassified_Tremellomycetes
OTU2013	0	3	0	0	0	0	0	0	k__Fungi;	p__Mortierellomycota;	c__Mortierellomycetes;	o__Mortierellales;	f__Mortierellaceae;	g__Mortierella;	Unclassified
OTU2014	0	3	0	0	0	0	0	0	k__Fungi;	p__Chytridiomycota;	Unclassified;	Unclassified;	Unclassified;	Unclassified;	Unclassified
OTU2015	0	3	0	0	0	0	0	0	k__Fungi;	p__Ascomycota;	c__Sordariomycetes;	o__Xylariales;	f__Xylariaceae;	g__Xylaria;	s__Xylaria_grammica
OTU2016	0	8	0	0	0	0	0	0	k__Fungi;	p__Ascomycota;	c__Sordariomycetes;	o__Hypocreales;	Unclassified;	g__Acremonium;	s__Acremonium_persicinum
OTU2017	0	11	0	0	0	0	0	0	k__Fungi;	p__Ascomycota;	c__Sordariomycetes;	o__Hypocreales;	f__Stachybotryaceae;	g__Memnoniella;	s__Memnoniella_chromolaenae
OTU2018	0	4	0	0	0	0	0	0	k__Fungi;	p__Ascomycota;	Unclassified;	Unclassified;	Unclassified;	Unclassified;	Unclassified
OTU2019	0	5	0	0	0	0	0	0	k__Fungi;	p__unclassified_Fungi;	c__unclassified_Fungi;	o__unclassified_Fungi;	f__unclassified_Fungi;	g__unclassified_Fungi;	s__unclassified_Fungi
OTU2020	0	5	0	0	0	0	0	0	k__Fungi;	p__Basidiomycota;	c__Agaricomycetes;	Unclassified;	Unclassified;	Unclassified;	Unclassified
OTU2021	0	3	0	0	0	0	0	0	k__Fungi;	p__Basidiomycota;	c__Agaricomycetes;	o__Hymenochaetales;	f__Hymenochaetaceae;	Unclassified;	Unclassified
OTU2022	0	6	0	0	0	0	0	0	k__Fungi;	p__Ascomycota;	c__Eurotiomycetes;	o__Eurotiales;	f__Trichocomaceae;	g__Talaromyces;	s__Talaromyces_stipitatus
OTU2023	0	4	0	0	0	0	0	0	k__Fungi;	p__Ascomycota;	c__Eurotiomycetes;	o__Eurotiales;	f__Aspergillaceae;	g__Penicillium;	s__Penicillium_phoeniceum
OTU2024	0	3	0	0	21	0	0	0	k__Fungi;	p__unclassified_Fungi;	c__unclassified_Fungi;	o__unclassified_Fungi;	f__unclassified_Fungi;	g__unclassified_Fungi;	s__unclassified_Fungi
OTU2025	0	3	0	0	0	0	0	0	k__Fungi;	p__Basidiomycota;	c__Agaricomycetes;	o__Polyporales;	Unclassified;	Unclassified;	Unclassified
OTU2026	0	4	0	0	0	0	0	0	k__Fungi;	p__Basidiomycota;	c__Agaricomycetes;	o__Agaricales;	f__Strophariaceae;	g__Psilocybe;	s__Psilocybe_coprophila
OTU2027	0	2	0	0	0	0	0	0	k__Fungi;	p__Ascomycota;	c__Dothideomycetes;	o__Pleosporales;	f__Pleosporaceae;	g__Bipolaris;	s__Bipolaris_sivanesaniana
OTU2028	0	3	0	0	0	0	0	0	k__Fungi;	p__Ascomycota;	c__Eurotiomycetes;	o__Eurotiales;	f__Aspergillaceae;	g__Penicillium;	s__Penicillium_nepalense
OTU2029	0	3	0	0	0	0	0	0	k__Fungi;	p__Ascomycota;	c__Sordariomycetes;	o__Sordariales;	f__Lasiosphaeriaceae;	Unclassified;	Unclassified
[truncated: 7,589 more rows]
