# Supplementary material for: Community Structure Diversity of Endophytic Fungi in Cissampelos pareira from Different Habitats and Their α-Glucosidase Inhibitory Activity
Source: J Fungi (Basel). 2025 Aug 22;11(9):615. doi: 10.3390/jof11090615 (PMC12470284; doi:10.3390/jof11090615)
Supplement: Supplementary file 1 [file jof-11-00615-s001.zip › Table S6 Taxonomic information of all endophytic fungi isolated from C. pareira.xlsx]

## Sheet: Sheet1
	Table S6 Taxonomic information of all endophytic fungi isolated from C. pareira
Source	Strain Number	Species	Phylum	Class	Order	Family
Non-potted root	FPXR1	Penicillium javanicum	Ascomycota	Eurotiomycetes	Eurotiales	Aspergillaceae
	FPXR7	Aspergillus terreus	Ascomycota	Eurotiomycetes	Eurotiales	Aspergillaceae
	FPXR2	Fusarium solani	Ascomycota	Sordariomycetes	Hypocreales	Nectriaceae
	FPXR3	Fusarium nematophilum	Ascomycota	Sordariomycetes	Hypocreales	Nectriaceae
	FPXR4	Fusarium keratoplasticum	Ascomycota	Sordariomycetes	Hypocreales	Nectriaceae
	FPXR5	Scedosporium apiospermum	Ascomycota	Sordariomycetes	Microascales	Microascaceae
	FPXR6	Humicola sp.	Ascomycota	Sordariomycetes	Sordariales	Chaetomiaceae
	FPXR8	Curvularia lunata	Ascomycota	Dothideomycetes	Pleosporales	Pleosporaceae
	FPXR9	Arthopyrenia salicis	Ascomycota	Dothideomycetes	Pleosporales	Arthopyreniaceae
	FPXR10	Montagnula graminicola	Ascomycota	Dothideomycetes	Pleosporales	Didymosphaeriaceae
Non-potted stem	FPXS1	Phoma sp.	Ascomycota	Dothideomycetes	Pleosporales	Didymellaceae
	FPXS3	Phyllosticta rhizophorae	Ascomycota	Dothideomycetes	Botryosphaeriales	Phyllostictaceae
	FPXS2	Plectosphaerella cucumerina	Ascomycota	Sordariomycetes	Glomerellales	Plectosphaerellaceae
	FPXS4	Colletotrichum sp.	Ascomycota	Sordariomycetes	Glomerellales	Glomerellaceae
	FPXS5	Fusarium oxysporum	Ascomycota	Sordariomycetes	Hypocreales	Nectriaceae
	FPXS10	Trichoderma harzianum	Ascomycota	Sordariomycetes	Hypocreales	Hypocreaceae
	FPXS8	Diaporthe tectonae	Ascomycota	Sordariomycetes	Diaporthales	Diaporthaceae
	FPXS9	Podospora sp.	Ascomycota	Sordariomycetes	Sordariales	Podosporaceae
	FPXS11	Pestalotiopsis sp.	Ascomycota	Sordariomycetes	Xylariales	Sporocadaceae
	FPXS7	Pestalotiopsis sp.	Ascomycota	Sordariomycetes	Xylariales	Sporocadaceae
	FPXS6	Penicillium citrinum	Ascomycota	Eurotiomycetes	Eurotiales	Aspergillaceae
Non-potted leaf	FPXL1	Xylaria apoda	Ascomycota	Sordariomycetes	Xylariales	Xylariaceae
	FPXL2	Xylaria sp.	Ascomycota	Sordariomycetes	Xylariales	Xylariaceae
	FPXL3	Nigrospora sphaerica	Ascomycota	Sordariomycetes	Xylariales	Apiosporaceae
	FPXL7	Colletotrichum truncatum	Ascomycota	Sordariomycetes	Glomerellales	Glomerellaceae
	FPXL8	Colletotrichum cliviicola	Ascomycota	Sordariomycetes	Glomerellales	Glomerellaceae
	FPXL9	Colletotrichum siamense	Ascomycota	Sordariomycetes	Glomerellales	Glomerellaceae
	FPXL11	Triangularia sp.	Ascomycota	Sordariomycetes	Sordariales	Podosporaceae
	FPXL4	Aspergillus welwitschiae	Ascomycota	Eurotiomycetes	Eurotiales	Aspergillaceae
	FPXL10	Cladosporium tenuissimum	Ascomycota	Dothideomycetes	Cladosporiales	Cladosporiaceae
	FPXL6	Corynespora cassiicola	Ascomycota	Dothideomycetes	Pleosporales	Corynesporascaceae
	FPXL5	Phaeosphaeriopsis musae	Ascomycota	Dothideomycetes	Pleosporales	Phaeosphaeriaceae
Non-potted flower	FPXF1	Colletotrichum alienum	Ascomycota	Sordariomycetes	Glomerellales	Glomerellaceae
	FPXF2	Colletotrichum sp.	Ascomycota	Sordariomycetes	Glomerellales	Glomerellaceae
	FPXF3	Colletotrichum karsti	Ascomycota	Sordariomycetes	Glomerellales	Glomerellaceae
	FPXF4	Diaporthe sp.	Ascomycota	Sordariomycetes	Diaporthales	Diaporthaceae
	FPXF5	Diaporthe ternstroemia	Ascomycota	Sordariomycetes	Diaporthales	Diaporthaceae
Potted root	PXR1	Trichoderma afroharzianum	Ascomycota	Sordariomycetes	Hypocreales	Hypocreaceae
	PXR5	Fusarium solani	Ascomycota	Sordariomycetes	Hypocreales	Nectriaceae
	PXR6	Fusarium nematophilum	Ascomycota	Sordariomycetes	Hypocreales	Nectriaceae
	PXR8	Colletotrichum sp.	Ascomycota	Sordariomycetes	Glomerellales	Glomerellaceae
	PXR10	Pestalotiopsis sp.	Ascomycota	Sordariomycetes	Xylariales	Sporocadaceae
	PXR2	Aspergillus niger	Ascomycota	Eurotiomycetes	Eurotiales	Aspergillaceae
	PXR3	Aspergillus fumigatus	Ascomycota	Eurotiomycetes	Eurotiales	Aspergillaceae
	PXR7	Penicillium brefeldianum	Ascomycota	Eurotiomycetes	Eurotiales	Aspergillaceae
	PXR4	Lasiodiplodia brasiliense	Ascomycota	Dothideomycetes	Botryosphaeriales	Botryosphaeriaceae
	PXR9	Camarosporium sp.	Ascomycota	Dothideomycetes	Pleosporales	Pleosporineae
Potted stem	PXS1	Colletotrichum siamense	Ascomycota	Sordariomycetes	Glomerellales	Glomerellaceae
	PXS2	Colletotrichum siamense	Ascomycota	Sordariomycetes	Glomerellales	Glomerellaceae
	PXS3	Colletotrichum sp.	Ascomycota	Sordariomycetes	Glomerellales	Glomerellaceae
	PXS4	Colletotrichum liaoningense	Ascomycota	Sordariomycetes	Glomerellales	Glomerellaceae
	PXS5	Glomerella magna	Ascomycota	Sordariomycetes	Glomerellales	Glomerellaceae
	PXS6	Diaporthe phaseolorum	Ascomycota	Sordariomycetes	Diaporthales	Diaporthaceae
	PXS7	Diaporthe phaseolorum	Ascomycota	Sordariomycetes	Diaporthales	Diaporthaceae
	PXS9	Fusarium sp.	Ascomycota	Sordariomycetes	Hypocreales	Nectriaceae
	PXS10	Ilyonectria sp.	Ascomycota	Sordariomycetes	Hypocreales	Nectriaceae
	PXS8	Setophoma sp.	Ascomycota	Dothideomycetes	Pleosporales	Phaeosphaeriaceae
Potted leaf	PXL1	Colletotrichum karsti	Ascomycota	Sordariomycetes	Glomerellales	Glomerellaceae
	PXL2	Colletotrichum gigasporum	Ascomycota	Sordariomycetes	Glomerellales	Glomerellaceae
	PXL3	Colletotrichum siamense	Ascomycota	Sordariomycetes	Glomerellales	Glomerellaceae
	PXL4	Colletotrichum plurivorum	Ascomycota	Sordariomycetes	Glomerellales	Glomerellaceae
	PXL5	Colletotrichum siamense	Ascomycota	Sordariomycetes	Glomerellales	Glomerellaceae
	PXL6	Colletotrichum brevisporum	Ascomycota	Sordariomycetes	Glomerellales	Glomerellaceae
	PXL7	Phoma sp.	Ascomycota	Dothideomycetes	Pleosporales	Didymellaceae
	PXL8	Epicoccum nigrum	Ascomycota	Dothideomycetes	Pleosporales	Didymellaceae
Potted flower	PXF1	Corynespora cassiicola	Ascomycota	Dothideomycetes	Pleosporales	Corynesporascaceae
	PXF2	Diaporthe sp.	Ascomycota	Sordariomycetes	Diaporthales	Diaporthaceae
	PXF3	Colletotrichum sp.	Ascomycota	Sordariomycetes	Glomerellales	Glomerellaceae
	PXF4	Phanerodontia chrysosporium	Basidiomycota	Agaricomycetes	Polyporales	Phanerochaetaceae
